# Supplementary material for: Enterovirus D68 2A protease causes nuclear pore complex dysfunction and independently contributes to motor neuron toxicity
Source: eLife. 2026 Jun 18;14:RP108672. doi: 10.7554/eLife.108672 (PMC13278737; doi:10.7554/eLife.108672)
Supplement: Figure 1—source data 1. [file elife-108672-fig1-data1.zip › Fig 1B.csv]

		EV-D68				Poliovirus
	Lysate group number:	1	2	3	4	1	2	3	4
CREB		66.6	39.8	71.4	66.9	53.4	24.4	9.2	36.4
RanBP2		58.1	53.3	82.9		58.1	41.8	144.0
Nup214		45.2	49.9	28.5		67.1	33.4	66.8
Nup88		104.2	111.5	102.4		89.4	114.0	91.2
CG1		115.4	140.6	120.8		68.8	138.0	120.1
Aladin		101.9	130.1	105.5		108.4	106.1	60.8
RAE1		111.4	108.9	123.2		97.4	85.9	116.4
Gle1		104.9	101.9	91.3		97.3	101.0	55.1
Nup37		78.3	100.7		108.3	53.5	95.7		221.5
Nup43		104.8	144.9	76.0		90.0	125.4	93.5
Nup85		65.4	89.8	132.2		70.5	63.5	134.4
Nup96		87.9	117.3	105.9		52.5	86.7	78.0
Nup107		109.6	107.3	136.1		86.4	96.3	116.2
Nup133		102.2	126.1	95.8		99.5	118.7	113.5
Nup160		78.5	135.1		73.0	115.5	130.5		84.0
ELYS		52.4	88.7		6.3	86.8	58.1		12.4
Sec13		184.0	172.6		67.0	200.6	183.2		66.4
Nup93		102.5	102.7	83.6		95.4	99.7	82.2
Nup205		114.4	233.8		39.1	86.5	139.3		140.9
Nup188		49.8	84.6		35.2	19.6	131.9		34.4
Nup155		111.5	109.1		85.2	100.6	122.4		146.7
Nup35		44.4	20.7	32.3		72.8	29.7	26.9
POM121		42.5	156.9	79.9		105.9	227.5	41.4
GP210		21.1	379.4		61.5	51.2	350.8		75.9
NDC1		30.3	29.5	12.2		25.5	27.0	3.4
Nup62		105.8	106.0	74.5		94.6	111.7	56.3
Nup54		67.1	106.4	102.8		63.3	111.7	72.0
Nup98		69.5	110.0	106.5		63.7	87.4	103.1
TPR		134.1	114.9	97.6		204.3	82.1	24.9
Nup153		78.4	114.3	134.1		85.3	103.6	123.3
Nup50		111.4	116.3	99.4		91.2	108.1	86.2
