# Supplementary material for: Enterovirus D68 2A protease causes nuclear pore complex dysfunction and independently contributes to motor neuron toxicity
Source: eLife. 2026 Jun 18;14:RP108672. doi: 10.7554/eLife.108672 (PMC13278737; doi:10.7554/eLife.108672)
Supplement: Figure 1—source data 1. [file elife-108672-fig1-data1.zip › Fig 1C.csv]

	Time (hr)	Nup214			Aladin			Nup188			Nup96			Gle1			Nup35			Nup54			POM121			TPR			Nup62			Nup98			RanBP2			Nup88			Nup153
With enzyme	0	100	100	100	100	100	100	100	100	100	100	100	100	100	100	100	100	100	100	100	100	100	100	100	100	100	100	100	100	100	100	100	100	100	100	100	100	100	100	100	100	100	100
With enzyme	1	91.26	61.85	82.71	166.05	44.21	74.29	90.48	68.86	80.81	118.21	135.11	85.16	86.68	101.84	71.87	111.01	86.52	73	107.49	88.75	102.72	29.87	86.18	7.78	107.57	94.48	152.19	63.35	40.28	48.88	110.04	59.1	79.42	171.58	108.76	13.05	109.1	90.51	92.26	38.91	180.47	98.52
With enzyme	2	77.41	69.53	111.35	112.01	94.55	18.03	69.81	17.7	14.04	105.43	93.57	84.95	83.09	69.03	71.45	105.19	85.41	88.09	106.05	86.34	108.19	38.53	45.71	2.19	83.22	88.31	157.27	41.02	30.01	62.92	48.95	15.08	56.62	154.39	77.33	68.15	101.05	78.22	93.94	48.57	106.34	156.39
With enzyme	4	54.85	69.41	77.76	149.45	64.16	32.43	51.78	23.2	21.2	95.07	125.14	90.64	88.31	91.74	52.27	110.6	84.3	83.31	105.78	84.35	111.63	8.08	53.21	4.64	73.14	78.16	136.47	50.87	53.28	62.52	22.65	10.39	62.95	88.9	62.21	51.83	110.29	102.27	89.68	41.03	122.38	96.72
No enzyme control	4	88.59	71.04	53.54	95.27	84.44	50.09	46.7	124.78	64.57	112.42	123.64	86.56	88.87	106.55	52.68	99.3	92.49	80.71	99.9	92.04	108.96	82.93	97.25	68.88	85.14	95.21	137.14	79.23	57.32	66.11	82.84	65.87	118.36	142.79	71.67	54.55	83.35	114.51	84.03	36.45	173.27	95
