# Supplementary material for: Enterovirus D68 2A protease causes nuclear pore complex dysfunction and independently contributes to motor neuron toxicity
Source: eLife. 2026 Jun 18;14:RP108672. doi: 10.7554/eLife.108672 (PMC13278737; doi:10.7554/eLife.108672)
Supplement: Figure 1—source data 1. [file elife-108672-fig1-data1.zip › Fig 1D.csv]

Time�(hr)	Nup35			NDC1			Nup188			Nup214			Nup50			RanBP2
0	100	100	100	100	100	100	100	100	100	100	100	100	100	100	100	100	100	100
1	65.72	69.29	56.21	123.51	102.63	50.6	78.17	113.99	119.52	78.29	83.61	83.16	113.73	111.75	100.59	117.11	78.84	78.52
2	34.58	27.78	25.41	98.3	55.05	39.59	98.59	112.56	131.85	47.41	75.4	64.76	99.71	118.29	97.25	62.96	70.63	68
4	9.39	7.32	20.28	20.35	16.07	8.01	110.37	132.25	127.62	31.11	48.38	35.43	86.17	114.17	92.13	64.79	61.8	57.43
