# Supplementary material for: Enterovirus D68 2A protease causes nuclear pore complex dysfunction and independently contributes to motor neuron toxicity
Source: eLife. 2026 Jun 18;14:RP108672. doi: 10.7554/eLife.108672 (PMC13278737; doi:10.7554/eLife.108672)
Supplement: Figure 1—source data 1. [file elife-108672-fig1-data1.zip › Fig 1A.csv]

		EV-D68									Poliovirus
	Lysate group number:	1	2	3	4	5	6	7	8	9	1	2	3	4	5	6	7	8	9
EIF4G		24.3	43.1	42.1	22.6	19.7	39	12.4	30.2	4.5	49.3	68.2	65.2	17.6	15.5	26.4	13.4	46.6	2.7
RanBP2								51.8	68.2	17.1							60.4	26	32.1
Nup214			63.5			33.2						23.4			16.2
Nup88		70			93.8	79.2				79	96.7			54.3	72.7				42.5
CG1					90.3	83.8	118.6							82.4	89.7	107.2
Aladin		84.6	80.3	81.7							114.2	63.4	108.6
RAE1			71.6	98.3	73.9							75.2	118.6	66.8
Gle1								71.8	80.3	76.2							68.5	159.2	79.7
Nup37					54.5	105.9				51				30.8	74.7				24
Nup43		58.9			83.5	81.5					90			87.3	89.5
Nup85			96.2			95.4	82.5					100.1			95.4	82.5
Nup96		72			84.3	93.3					84			89.1	74.4
Nup107		75.1			88.8	99.1					120			84.9	94.8
Nup133		80.9	95.4	104.9							125.8	105.4	127.4
Nup160								52.2	66.1	102.1							87.2	59.4	87.5
ELYS			52.8		130.4	100.4						42.7		111.5	80.5
Sec13			64.1		71	103.1						92.9		68.2	81.4
Nup93			78.5			89.8	111.4					78.6			121.7	87.5
Nup205		80.9	8.4	121.3							39.1	7.8	183.5
Nup188								38.5	80.4	55.3							105.8	113.1	44.4
Nup155		80.3	73.1	123.6							94.4	69.4	153.2
Nup35		95.8			67.1	50.3					100			85.8	63.3
POM121								85.5	43.8	68.8							39.1	57.9	46.6
GP210								87.8	181.8	72.4							72.6	392.1	56.1
NDC1			37.8		109.9	44.1						9.2		145.5	77.3
Nup62		58.1	65					85.7			76.1	64.3					46.5
Nup54		77.3	77	89.4							113.5	75.2	101.4
Nup98		35.9	53			46.1					54.5	65.1			46.2
TPR								59.8	53.6	93.7							79.4	67.6	53.1
Nup153		85.2	74.4	68.5							59.8	38.2	112.3
Nup50		85.4	88.9	101							114.6	85.9	128.7
