# Supplementary material for: Enterovirus D68 2A protease causes nuclear pore complex dysfunction and independently contributes to motor neuron toxicity
Source: eLife. 2026 Jun 18;14:RP108672. doi: 10.7554/eLife.108672 (PMC13278737; doi:10.7554/eLife.108672)
Supplement: Figure 1—source data 2. [file elife-108672-fig1-data2.zip]

Archive with 86 entries (82 files):
- Figure 1D western blots/
- Figure 1D western blots/NDC1.TIF
- Figure 1D western blots/Nup188.TIF
- Figure 1D western blots/Nup214.TIF
- Figure 1D western blots/Nup35.TIF
- Figure 1D western blots/Nup50.TIF
- Figure 1D western blots/RanBP2.TIF
- Figure 1A western blots/
- Figure 1A western blots/Aladin.TIF
- Figure 1A western blots/CG1.TIF
- Figure 1A western blots/EIF4G.TIF
- Figure 1A western blots/ELYS.TIF
- Figure 1A western blots/Gle1.TIF
- Figure 1A western blots/GP210.TIF
- Figure 1A western blots/NDC1.tif
- Figure 1A western blots/Nup107.TIF
- Figure 1A western blots/Nup133.TIF
- Figure 1A western blots/Nup153.TIF
- Figure 1A western blots/Nup155.TIF
- Figure 1A western blots/Nup160.TIF
- Figure 1A western blots/Nup188.TIF
- Figure 1A western blots/Nup205.TIF
- Figure 1A western blots/Nup214.TIF
- Figure 1A western blots/Nup35.TIF
- Figure 1A western blots/Nup37.TIF
- Figure 1A western blots/Nup43.TIF
- Figure 1A western blots/Nup50.TIF
- Figure 1A western blots/Nup54.TIF
- Figure 1A western blots/Nup62.TIF
- Figure 1A western blots/Nup85.TIF
- Figure 1A western blots/Nup88.TIF
- Figure 1A western blots/Nup93.TIF
- Figure 1A western blots/Nup96.TIF
- Figure 1A western blots/Nup98.TIF
- Figure 1A western blots/POM121.TIF
- Figure 1A western blots/RAE1.TIF
- Figure 1A western blots/RanBP2.TIF
- Figure 1A western blots/Sec13.TIF
- Figure 1A western blots/TPR.TIF
- Figure 1B western blots/
- Figure 1B western blots/Aladin.TIF
- Figure 1B western blots/CG1.TIF
- Figure 1B western blots/CREB.TIF
- Figure 1B western blots/ELYS.TIF
- Figure 1B western blots/Gle1.TIF
- Figure 1B western blots/GP210.TIF
- Figure 1B western blots/NDC1.TIF
- Figure 1B western blots/Nup107.TIF
- Figure 1B western blots/Nup133.TIF
- Figure 1B western blots/Nup153.TIF
- Figure 1B western blots/Nup155.TIF
- Figure 1B western blots/Nup160.TIF
- Figure 1B western blots/Nup188.TIF
- Figure 1B western blots/Nup205.TIF
- Figure 1B western blots/Nup214.TIF
- Figure 1B western blots/Nup35.TIF
- Figure 1B western blots/Nup37.TIF
- Figure 1B western blots/Nup43.TIF
- Figure 1B western blots/Nup50.TIF
- Figure 1B western blots/Nup54.TIF
- Figure 1B western blots/Nup62.TIF
- Figure 1B western blots/Nup85.TIF
- Figure 1B western blots/Nup88.TIF
- Figure 1B western blots/Nup93.TIF
- Figure 1B western blots/Nup96.TIF
- Figure 1B western blots/Nup98.TIF
- Figure 1B western blots/POM121.tif
- Figure 1B western blots/RAE1.TIF
- Figure 1B western blots/RanBP2.TIF
- Figure 1B western blots/Sec13.TIF
- Figure 1B western blots/TPR.TIF
- Figure 1C western blots/
- Figure 1C western blots/Aladin.TIF
- Figure 1C western blots/Gle1.TIF
- Figure 1C western blots/Nup153.TIF
- Figure 1C western blots/Nup188.TIF
- Figure 1C western blots/Nup214.TIF
- Figure 1C western blots/Nup35.TIF
- Figure 1C western blots/Nup54.TIF
- Figure 1C western blots/Nup62.TIF
- Figure 1C western blots/Nup88.TIF
- Figure 1C western blots/Nup96.TIF
- Figure 1C western blots/Nup98.TIF
- Figure 1C western blots/POM121.TIF
- Figure 1C western blots/RanBP2.TIF
- Figure 1C western blots/TPR.tif
