# Supplementary material for: Enterovirus D68 2A protease causes nuclear pore complex dysfunction and independently contributes to motor neuron toxicity
Source: eLife. 2026 Jun 18;14:RP108672. doi: 10.7554/eLife.108672 (PMC13278737; doi:10.7554/eLife.108672)
Supplement: Figure 1—source data 3. [file elife-108672-fig1-data3.zip]

Archive with 81 entries (80 files):
- Fig 1A/
- Fig 1A/20200923_1_15sec.tif
- Fig 1A/20200923_1_15sec_Nup153.tif
- Fig 1A/20200923_1_5min_Nup98.tif
- Fig 1A/20200923_1_ladder.tif
- Fig 1A/20200923_2_15sec.tif
- Fig 1A/20200923_2_1sec.tif
- Fig 1A/20200923_2_ladder.tif
- Fig 1A/20200924_1_1sec.tif
- Fig 1A/20200924_1_ladder.tif
- Fig 1A/20200924_2_1sec_Nup155.tif
- Fig 1A/20200924_2_ladder.tif
- Fig 1A/20200924_3_500msec.tif
- Fig 1A/20201007_1_2min.tif
- Fig 1A/20201007_1_30sec_1.tif
- Fig 1A/20201007_1_ladder.tif
- Fig 1A/20201007_2_1sec.tif
- Fig 1A/20201007_3_1sec.tif
- Fig 1A/20201007_3_5sec.tif
- Fig 1A/20201007_3_ladder.tif
- Fig 1A/20201007_4_1sec.tif
- Fig 1A/20201007_4_30sec.tif
- Fig 1A/20201007_4_500msec.tif
- Fig 1A/20201007_4_5min.tif
- Fig 1A/20201007_4_ladder.tif
- Fig 1A/20201008_1_2sec.tif
- Fig 1A/20201008_1_30sec.tif
- Fig 1A/20201008_1_ladder.tif
- Fig 1A/20201008_2_30sec.tif
- Fig 1A/20201008_2_5sec.tif
- Fig 1A/20201008_2_ladder.tif
- Fig 1A/20201008_4_5min.tif
- Fig 1A/20201008_4_ladder.tif
- Fig 1A/20201014_1_15sec.tif
- Fig 1A/20201014_1_ladder.tif
- Fig 1A/20201014_2_5min.tif
- Fig 1A/20201014_2_ladder.tif
- Fig 1A/20201014_3_1min.tif
- Fig 1A/20201014_3_ladder.tif
- Fig 1A/20201014_4_15min_NDC1.tif
- Fig 1A/20201014_4_5min.tif
- Fig 1A/20201014_4_ladder.tif
- Fig 1A/20201015_1A4B2A2B_1sec.tif
- Fig 1A/20201015_1A4B2A2B_ladder.tif
- Fig 1A/20201015_3A3B1B4B_30sec.tif
- Fig 1A/20201015_3A3B1B4B_5min.tif
- Fig 1A/20201015_3A3B1B4B_ladder.tif
- Fig 1A/20201022_1_GAPDHreprobe_125msec.tif
- Fig 1A/20201104_blot3 1min.tif
- Fig 1A/20201104_blot3 5min.tif
- Fig 1A/20201104_blot3 ladder.tif
- Fig 1A/20201104_blot4 15sec.tif
- Fig 1A/20201104_blot4 ladder.tif
- Fig 1A/20201105_overblot 1sec.tif
- Fig 1A/20201105_overblot ladder.tif
- Fig 1A/20201111_blot1 5min.tif
- Fig 1A/20201111_blot1 ladder.tif
- Fig 1A/20201111_blot2 5sec.tif
- Fig 1A/20201111_blot2 ladder.tif
- Fig 1A/20201111_blot3 5min.tif
- Fig 1A/20201111_blot3 ladder.tif
- Fig 1A/20201112_overblot 1sec.tif
- Fig 1A/20201112_overblot 5sec.tif
- Fig 1A/20201112_overblot ladder.tif
- Fig 1A/20201118_blot1 10min.tif
- Fig 1A/20201118_blot1 1min.tif
- Fig 1A/20201118_blot1 ladder.tif
- Fig 1A/20201118_blot2 10min_Nup160.tif
- Fig 1A/20201118_blot2 ladder.tif
- Fig 1A/20201118_blot3 1min.tif
- Fig 1A/20201118_blot3 ladder.tif
- Fig 1A/20201119_Overblot 1-2sec.tif
- Fig 1A/20201119_Overblot 1sec.tif
- Fig 1A/20201119_Overblot 5sec.tif
- Fig 1A/20201119_Overblot ladder.tif
- Fig 1A/20201201_blot1 1min.tif
- Fig 1A/20201201_blot1 5min.tif
- Fig 1A/20201201_blot1 ladder.tif
- Fig 1A/20201201_blot2 1min.tif
- Fig 1A/20201201_blot2 ladder.tif
- Fig 1A/Key for file names - Fig 1A and 1B.xlsx
