# Supplementary material for: Enterovirus D68 2A protease causes nuclear pore complex dysfunction and independently contributes to motor neuron toxicity
Source: eLife. 2026 Jun 18;14:RP108672. doi: 10.7554/eLife.108672 (PMC13278737; doi:10.7554/eLife.108672)
Supplement: Figure 1—source data 3. [file elife-108672-fig1-data3.zip › Fig 1A/Key for file names - Fig 1A and 1B.xlsx]

## Sheet: Fig 1A - filenames
	Replicate:
	A					B					C
	Blot File Name	Section of image	Ladder File Name	Loading Control File Name	Loading Control Section of image	Blot File Name	Section of image	Ladder File Name	Loading Control File Name	Loading Control Section of image	Blot File Name	Section of image	Ladder File Name	Loading Control File Name	Loading Control Section of image
EIF4G	20200923_1_15sec.tif	1	20200923_1_ladder.tif	20200924_3_500msec.tif	2	20201007_1_30sec_1.tif	1	20201007_1_ladder.tif	20201007_2_1sec.tif	1	20201007_1_30sec_1.tif	1	20201007_1_ladder.tif	20201007_2_1sec.tif	1
RanBP2	20201112_overblot 5sec.tif	2	20201112_overblot ladder.tif	20201119_Overblot 1-2sec.tif	1	20201112_overblot 5sec.tif	2	20201112_overblot ladder.tif	20201119_Overblot 1-2sec.tif	1	20201119_Overblot 5sec.tif	3	20201119_Overblot ladder.tif	20201119_Overblot 1-2sec.tif	1
Nup214	20201007_4_500msec.tif	3	20201007_4_ladder.tif	20201007_2_1sec.tif	1	20201014_2_5min.tif	1	20201014_2_ladder.tif	20201022_1_GAPDHreprobe_125msec.tif	1	20201014_2_5min.tif	1	20201014_2_ladder.tif	20201022_1_GAPDHreprobe_125msec.tif	1
Nup88	20200923_2_15sec.tif	2	20200923_2_ladder.tif	20200924_3_500msec.tif	1	20201015_3A3B1B4B_30sec.tif	2	20201015_3A3B1B4B_ladder.tif	20201022_1_GAPDHreprobe_125msec.tif	1	20201015_3A3B1B4B_30sec.tif	2	20201015_3A3B1B4B_ladder.tif	20201022_1_GAPDHreprobe_125msec.tif	1
CG1	20201104_blot3 1min.tif	1	20201104_blot3 ladder.tif	20201022_1_GAPDHreprobe_125msec.tif	1	20201104_blot3 1min.tif	1	20201104_blot3 ladder.tif	20201022_1_GAPDHreprobe_125msec.tif	1	20201104_blot3 1min.tif	1	20201104_blot3 ladder.tif	20201022_1_GAPDHreprobe_125msec.tif	1
Aladin	20200924_2_1sec_Nup155.tif	1	20200924_2_ladder.tif	20200924_3_500msec.tif	2	20201008_1_30sec.tif	3	20201008_1_ladder.tif	20201007_2_1sec.tif	1	20201008_1_30sec.tif	3	20201008_1_ladder.tif	20201007_2_1sec.tif	1
RAE1	20201007_3_5sec.tif	3	20201007_3_ladder.tif	20201007_2_1sec.tif	1	20201007_3_5sec.tif	3	20201007_3_ladder.tif	20201007_2_1sec.tif	1	20201015_1A4B2A2B_1sec.tif	3	20201015_1A4B2A2B_ladder.tif	20201022_1_GAPDHreprobe_125msec.tif	1
Gle1	20201201_blot1 1min.tif	1	20201201_blot1 ladder.tif	20201119_Overblot 1sec.tif	1	20201201_blot1 1min.tif	1	20201201_blot1 ladder.tif	20201119_Overblot 1sec.tif	1	20201201_blot1 1min.tif	1	20201201_blot1 ladder.tif	20201119_Overblot 1sec.tif	1
Nup37	20201014_2_5min.tif	2	20201014_1_ladder.tif	20201022_1_GAPDHreprobe_125msec.tif	1	20201014_2_5min.tif	2	20201014_1_ladder.tif	20201022_1_GAPDHreprobe_125msec.tif	1	20201201_blot1 5min.tif	3	20201201_blot1 ladder.tif	20201119_Overblot 1-2sec.tif	1
Nup43	20201015_3A3B1B4B_5min.tif	2	20201015_3A3B1B4B_ladder.tif	20201022_1_GAPDHreprobe_125msec.tif	1	20201015_3A3B1B4B_5min.tif	2	20201015_3A3B1B4B_ladder.tif	20201022_1_GAPDHreprobe_125msec.tif	1	20201015_3A3B1B4B_5min.tif	2	20201015_3A3B1B4B_ladder.tif	20201022_1_GAPDHreprobe_125msec.tif	1
Nup85	20201007_4_5min.tif	6	20201007_4_ladder.tif	20201007_2_1sec.tif	1	20201104_blot3 5min.tif	3	20201104_blot3 ladder.tif	20201022_1_GAPDHreprobe_125msec.tif	1	20201104_blot3 5min.tif	3	20201104_blot3 ladder.tif	20201022_1_GAPDHreprobe_125msec.tif	1
Nup96	20201014_2_5min.tif	3	20201014_2_ladder.tif	20200924_3_500msec.tif	2	20201014_2_5min.tif	3	20201014_2_ladder.tif	20201022_1_GAPDHreprobe_125msec.tif	1	20201014_2_5min.tif	3	20201014_2_ladder.tif	20201022_1_GAPDHreprobe_125msec.tif	1
Nup107	20201014_3_1min.tif	3	20201014_3_ladder.tif	20200924_3_500msec.tif	2	20201014_3_1min.tif	3	20201014_3_ladder.tif	20201022_1_GAPDHreprobe_125msec.tif	1	20201014_3_1min.tif	3	20201014_3_ladder.tif	20201022_1_GAPDHreprobe_125msec.tif	1
Nup133	20200924_2_1sec_Nup155.tif	2	20200924_2_ladder.tif	20200924_3_500msec.tif	1	20201007_3_5sec.tif	2	20201007_3_ladder.tif	20201007_2_1sec.tif	1	20201007_3_5sec.tif	2	20201007_3_ladder.tif	20201007_2_1sec.tif	1
Nup160	20201118_blot2 10min_Nup160.tif	2	20201118_blot2 ladder.tif	20201119_Overblot 1-2sec.tif	1	20201118_blot2 10min_Nup160.tif	2	20201118_blot2 ladder.tif	20201119_Overblot 1-2sec.tif	1	20201118_blot2 10min_Nup160.tif	2	20201118_blot2 ladder.tif	20201119_Overblot 1-2sec.tif	1
ELYS	20201007_4_500msec.tif	3	20201007_4_ladder.tif	20201007_2_1sec.tif	1	20201014_3_1min.tif	2	20201104_blot3 ladder.tif	20201022_1_GAPDHreprobe_125msec.tif	1	20201014_3_1min.tif	2	20201104_blot3 ladder.tif	20201022_1_GAPDHreprobe_125msec.tif	1
Sec13	20201007_4_30sec.tif	5	20201007_4_ladder.tif	20201007_2_1sec.tif	1	20201014_4_5min.tif	2	20201014_4_ladder.tif	20201022_1_GAPDHreprobe_125msec.tif	1	20201014_4_5min.tif	2	20201014_4_ladder.tif	20201022_1_GAPDHreprobe_125msec.tif	1
Nup93	20201007_4_1sec.tif	1	20201007_4_ladder.tif	20201007_2_1sec.tif	1	20201015_1A4B2A2B_1sec.tif	1	20201015_1A4B2A2B_ladder.tif	20201022_1_GAPDHreprobe_125msec.tif	1	20201105_overblot 1sec.tif	2	20201105_overblot ladder.tif	20201022_1_GAPDHreprobe_125msec.tif	1
Nup205	20200924_1_1sec.tif	3	20200924_1_ladder.tif	20200924_3_500msec.tif	2	20201008_2_5sec.tif	2	20201008_2_ladder.tif	20201007_2_1sec.tif	1	20201008_2_5sec.tif	2	20201008_2_ladder.tif	20201007_2_1sec.tif	1
Nup188	20201118_blot3 1min.tif	2	20201118_blot3 ladder.tif	20201119_Overblot 1-2sec.tif	1	20201111_blot1 5min.tif	2	20201111_blot1 ladder.tif	20201119_Overblot 1-2sec.tif	1	20201111_blot1 5min.tif	2	20201111_blot1 ladder.tif	20201119_Overblot 1-2sec.tif	1
Nup155	20200924_2_1sec_Nup155.tif	3	20200924_2_ladder.tif	20200924_3_500msec.tif	2	20201008_1_2sec.tif	2	20201008_1_ladder.tif	20201007_2_1sec.tif	1	20201008_1_2sec.tif	2	20201008_1_ladder.tif	20201007_2_1sec.tif	1
Nup35	20201014_1_15sec.tif	2	20201014_1_ladder.tif	20201022_1_GAPDHreprobe_125msec.tif	1	20201014_1_15sec.tif	2	20201014_1_ladder.tif	20201022_1_GAPDHreprobe_125msec.tif	1	20201014_1_15sec.tif	2	20201014_1_ladder.tif	20201022_1_GAPDHreprobe_125msec.tif	1
POM121	20201111_blot2 5sec.tif	3	20201111_blot2 ladder.tif	20201119_Overblot 1-2sec.tif	1	20201118_blot1 10min.tif	2	20201118_blot1 ladder.tif	20201119_Overblot 1-2sec.tif	1	20201118_blot1 10min.tif	2	20201118_blot1 ladder.tif	20201119_Overblot 1-2sec.tif	1
GP210	20201118_blot1 1min.tif	1	20201111_blot2 ladder.tif	20201119_Overblot 1-2sec.tif	1	20201118_blot1 1min.tif	1	20201111_blot2 ladder.tif	20201119_Overblot 1-2sec.tif	1	20201118_blot1 1min.tif	1	20201111_blot2 ladder.tif	20201119_Overblot 1-2sec.tif	1
NDC1	20201008_4_5min.tif	2	20201008_4_ladder.tif	20201007_2_1sec.tif	1	20201014_4_15min_NDC1.tif	1	20201014_4_ladder.tif	20201022_1_GAPDHreprobe_125msec.tif	1	20201104_blot4 15sec.tif	3	20201104_blot4 ladder.tif	20201022_1_GAPDHreprobe_125msec.tif	1
Nup62	20200923_2_1sec.tif	4	20200923_2_ladder.tif	20200924_3_500msec.tif	2	20201007_4_1sec.tif	2	20201007_4_ladder.tif	20201007_2_1sec.tif	1	20201112_overblot 1sec.tif	3	20201112_overblot ladder.tif	20201119_Overblot 1-2sec.tif	1
Nup54	20200923_2_1sec.tif	5	20200923_2_ladder.tif	20200924_3_500msec.tif	2	20201008_2_30sec.tif	1	20201008_2_ladder.tif	20201007_2_1sec.tif	1	20201008_2_30sec.tif	1	20201008_2_ladder.tif	20201007_2_1sec.tif	1
Nup98	20200923_1_5min_Nup98.tif	4	20200923_1_ladder.tif	20200924_3_500msec.tif	2	20201007_4_500msec.tif	3	20201007_4_ladder.tif	20201007_2_1sec.tif	1	20201105_overblot 1sec.tif	5	20201105_overblot ladder.tif	20201022_1_GAPDHreprobe_125msec.tif	1
TPR	20201201_blot2 1min.tif	2	20201201_blot2 ladder.tif	20201119_Overblot 1-2sec.tif	1	20201111_blot3 5min.tif	1	20201111_blot3 ladder.tif	20201119_Overblot 1-2sec.tif	1	20201111_blot3 5min.tif	1	20201111_blot3 ladder.tif	20201119_Overblot 1-2sec.tif	1
Nup153	20200923_1_15sec_Nup153.tif	6	20200923_1_ladder.tif	20200924_3_500msec.tif	2	20201007_1_2min.tif	3	20201007_1_ladder.tif	20201007_2_1sec.tif	1	20201007_1_2min.tif	3	20201007_1_ladder.tif	20201007_2_1sec.tif	1
Nup50	20200923_2_1sec.tif	6	20200923_2_ladder.tif	20200924_3_500msec.tif	2	20201007_3_1sec.tif	1	20201007_3_ladder.tif	20201007_2_1sec.tif	1	20201007_3_1sec.tif	1	20201007_3_ladder.tif	20201007_2_1sec.tif	1

## Sheet: Fig 1B - filenames
	Replicate:
	A				B				C
	Blot File Name	Section of image	Ladder File Name	Loading Control File Name	Blot File Name	Section of image	Ladder File Name	Loading Control File Name	Blot File Name	Section of image	Ladder File Name	Loading Control File Name
CREB	20210317_blot2 10min.tif	5	20210317_blot2 ladder.tif	20210316_Blot2 Ponceau S.tif	20210324_blot1 10min.tif	2	20210324_blot1 ladder.tif	20210323_blot1 Ponceau.tif	20210520_Blot1 10min.tif	1	20210520_Blot1 ladder.tif	20210519_Blot1 Ponceau s.tif
RanBP2	20210401_overblot2 10min.tif	3	20210401_overblot2 ladder.tif	20210330_Blot2 Ponceau.tif	20210401_overblot2 10min.tif	3	20210401_overblot2 ladder.tif	20210330_Blot2 Ponceau.tif	20210520_Blot1 10min.tif	3	20210520_Blot1 ladder.tif	20210519_Blot1 Ponceau s.tif
Nup214	20210407_Blot3 10min_Nup214.tif	3	20210407_Blot3 ladder.tif	20210406_Blot3 Ponceau.tif	20210407_Blot3 10min_Nup214.tif	3	20210407_Blot3 ladder.tif	20210406_Blot3 Ponceau.tif	20210520_Blot1 10min_Nup214.tif	4	20210520_Blot1 ladder.tif	20210519_Blot1 Ponceau s.tif
Nup88	20210408_overBlot3 1min.tif	3	20210408_overBlot3 ladder.tif	20210406_Blot3 Ponceau.tif	20210408_overBlot3 1min.tif	3	20210408_overBlot3 ladder.tif	20210406_Blot3 Ponceau.tif	20210428_1EF2BEoverblot_10min.tif	4	20210428_1EF2BEoverblot_ladder2.tif	20210427_2_Ponceau.tif
CG1	20210331_Blot2 10min.tif	3	20210331_Blot2 ladder.tif	20210330_Blot2 Ponceau.tif	20210331_Blot2 10min.tif	3	20210331_Blot2 ladder.tif	20210330_Blot2 Ponceau.tif	20210428_1AD2Aoverblot_1min.tif	3	20210428_1AD2Aoverblot_ladder.tif	20210427_1_Ponceau.tif
Aladin	20210319_Blot4 1min.tif	3	20210319_Blot4 ladder.tif	20210318_Blot 4 Ponceau S.tif	20210331_Blot2 1min.tif	4	20210331_Blot2 ladder.tif	20210330_Blot2 Ponceau.tif	20210428_Blot3 1min_aladin.tif	6	20210428_Blot3 ladder.tif	20210427_Blot3 Ponceau.tif
RAE1	20210318_Blot 2 overblot 15sec.tif	5	20210318_Blot 2 overblot ladder.tif	20210316_Blot2 Ponceau S.tif	20210401_overblot1 1min.tif	5	20210401_overblot1 ladder.tif	20210330_blot1 ponceau.tif	20210521_overblot1 1min.tif	4	20210521_overblot1 ladder.tif	20210519_Blot1 Ponceau s.tif
Gle1	20210401_overblot1 1min.tif	6	20210401_overblot1 ladder.tif	20210330_blot1 ponceau.tif	20210401_overblot1 1min.tif	6	20210401_overblot1 ladder.tif	20210330_blot1 ponceau.tif	20210521_overblot1 10min.tif	2	20210521_overblot1 ladder.tif	20210519_Blot1 Ponceau s.tif
Nup37	20210319_Blot4 10min.tif	3	20210319_Blot4 ladder.tif	20210318_Blot 4 Ponceau S.tif	20210730_2_10min.tif	2	20210730_2_ladder.tif	20210729_2_Ponceau.tif	20210602_Blot1and 2 10min_Nup37.tif	3	20210602_Blot1and 2 ladder.tif	20210601_Blot1 and 2, Ponceau s.tif
Nup43	20210318_Blot 2 overblot 1min.tif	1	20210318_Blot 2 overblot ladder.tif	20210316_Blot2 Ponceau S.tif	20210401_overblot1 1min.tif	1	20210401_overblot1 ladder.tif	20210330_blot1 ponceau.tif	20210428_1EF2BEoverblot_10min.tif	1	20210428_1EF2BEoverblot_ladder2.tif	20210427_1_Ponceau.tif
Nup85	20210331_Blot2 10min_Nup85.tif	1	20210331_Blot2 ladder.tif	20210330_Blot2 Ponceau.tif	20210331_Blot2 10min_Nup85.tif	1	20210331_Blot2 ladder.tif	20210330_Blot2 Ponceau.tif	20210521_overblot1 1min.tif	3	20210521_overblot1 ladder.tif	20210519_Blot1 Ponceau s.tif
Nup96	20210324_blot1 10min.tif	2	20210324_blot1 ladder.tif	20210323_blot2 Ponceau.tif	20210324_blot1 10min.tif	2	20210324_blot1 ladder.tif	20210323_blot2 Ponceau.tif	20210611_Blot3,4 10min_Nup96.tif	1	20210604_Blot3and4 ladder.tif	20210610_Blot3,4 Ponceau S.tif
Nup107	20210324_blot2 1min.tif	3	20210324_blot1 ladder.tif	20210323_blot2 Ponceau.tif	20210324_blot2 1min.tif	3	20210324_blot1 ladder.tif	20210323_blot2 Ponceau.tif	20210520_Blot1 10min.tif	6	20210520_Blot1 ladder.tif	20210519_Blot1 Ponceau s.tif
Nup133	20210318_Blot 2 overblot 15sec.tif	6	20210318_Blot 2 overblot ladder.tif	20210316_Blot2 Ponceau S.tif	20210401_overblot1 1min.tif	2	20210401_overblot1 ladder.tif	20210330_blot1 ponceau.tif	20210521_overblot1 1min.tif	1	20210521_overblot1 ladder.tif	20210519_Blot1 Ponceau s.tif
Nup160	20210331_Blot1 10min.tif	6	20210331_Blot1 ladder.tif	20210330_blot1 ponceau.tif	20210331_Blot1 10min.tif	6	20210331_Blot1 ladder.tif	20210330_blot1 ponceau.tif	20210602_Blot1and 2 10min.tif	1	20210602_Blot1and 2 ladder.tif	20210601_Blot1 and 2, Ponceau s.tif
ELYS	20210812_1repeat_1min_ELYS.tif	1	20210812_1repeat_ladder.tif	20210810_Ponceau.tif	20210812_1repeat_1min_ELYS.tif	1	20210812_1repeat_ladder.tif	20210810_Ponceau.tif	20210812_1repeat_1min_ELYS.tif	1	20210812_1repeat_ladder.tif	20210810_Ponceau.tif
Sec13	20210407_Blot4 10min_Sec13.tif	1	20210407_Blot4 ladder.tif	20210406_Blot4 Ponceau.tif	20210407_Blot4 10min_Sec13.tif	1	20210407_Blot4 ladder.tif	20210406_Blot4 Ponceau.tif	20210602_Blot1and 2 10min.tif	2	20210602_Blot1and 2 ladder.tif	20210601_Blot1 and 2, Ponceau s.tif
Nup93	20210318_Blot 2 overblot 15sec.tif	4	20210318_Blot 2 overblot ladder.tif	20210316_Blot2 Ponceau S.tif	20210401_overblot1 1min.tif	3	20210401_overblot1 ladder.tif	20210330_blot1 ponceau.tif	20210428_1EF2BEoverblot_15sec.tif	4	20210428_1EF2BEoverblot_ladder2.tif	20210427_2_Ponceau.tif
Nup205	20210317_blot2 1min.tif	2	20210317_blot2 ladder.tif	20210316_Blot2 Ponceau S.tif	20210331_Blot1 10min.tif	2	20210331_Blot1 ladder.tif	20210330_blot1 ponceau.tif	20210602_Blot1and 2 10min.tif	1	20210602_Blot1and 2 ladder.tif	20210601_Blot1 and 2, Ponceau s.tif
Nup188	20210317_blot2 10min_Nup188.tif	1	20210317_blot2 ladder.tif	20210316_Blot2 Ponceau S.tif	20210730_2_2min.tif	1	20210811_1_ladder.tif	20210810_Ponceau.tif	20210730_2_2min.tif	1	20210811_1_ladder.tif	20210810_Ponceau.tif
Nup155	20210324_blot2 1min.tif	3	20210324_blot2 ladder.tif	20210323_blot2 Ponceau.tif	20210324_blot2 1min.tif	3	20210324_blot2 ladder.tif	20210323_blot2 Ponceau.tif	20210602_Blot1and 2 15sec.tif	2	20210602_Blot1and 2 ladder.tif	20210601_Blot1 and 2, Ponceau s.tif
Nup35	20210317_blot2 10min.tif	4	20210317_blot2 ladder.tif	20210316_Blot2 Ponceau S.tif	20210331_Blot1 10min_Nup35.tif	4	20210331_Blot1 ladder.tif	20210330_blot1 ponceau.tif	20210428_Blot3 10min_Nup35.tif	3	20210428_Blot3 ladder.tif	20210427_Blot3 Ponceau.tif
POM121	20210428_Blot5 10min.tif	4	20210428_Blot5 ladder.tif	20210427_Blot5 Ponceau.tif	20210324_blot2 1min.tif	1	20210324_blot2 ladder.tif	20210323_blot2 Ponceau.tif	20210428_1AD2Aoverblot_10min_POM121.tif	5	20210428_1AD2Aoverblot_ladder.tif	20210427_2_Ponceau.tif
GP210	20210407_Blot3 10min.tif	2	20210407_Blot3 ladder.tif	20210406_Blot3 Ponceau.tif	20210407_Blot3 10min.tif	2	20210407_Blot3 ladder.tif	20210406_Blot3 Ponceau.tif	20210730_1_15sec2_GP210.tif	2	20210730_1_ladder.tif	20210729_1_Ponceau.tif
NDC1	20210319_Blot4 10min_NDC1.tif	1	20210319_Blot4 ladder.tif	20210318_Blot 4 Ponceau S.tif	20210331_Blot1 10min_NDC1.tif	5	20210331_Blot1 ladder.tif	20210330_blot1 ponceau.tif	20210428_Blot4 10min_NDC1.tif	1	20210428_Blot4 ladder.tif	20210427_Blot4 Ponceau.tif
Nup62	20210316_Blot1 15sec.tif	1	20210316_Blot1 Ladder.tif	20210315_blot1 Ponceau.tif	20210325_overblot1 15sec.tif	1	20210325_overblot1 ladder.tif	20210323_blot1 Ponceau.tif	20210428_1AD2Aoverblot_1min_Nup62.tif	1	20210428_1AD2Aoverblot_ladder.tif	20210427_1_Ponceau.tif
Nup54	20210428_Blot4 10min.tif	3	20210428_Blot4 ladder.tif	20210427_Blot4 Ponceau.tif	20210428_Blot4 10min.tif	3	20210428_Blot4 ladder.tif	20210427_Blot4 Ponceau.tif	20210428_Blot4 10min.tif	3	20210428_Blot4 ladder.tif	20210427_Blot4 Ponceau.tif
Nup98	20210401_overblot2 1sec.tif	1	20210401_overblot2 ladder.tif	20210330_Blot2 Ponceau.tif	20210401_overblot2 1sec.tif	1	20210401_overblot2 ladder.tif	20210330_Blot2 Ponceau.tif	20210428_1AD2Aoverblot_1sec_Nup98.tif	2	20210428_1AD2Aoverblot_ladder.tif	20210427_1_Ponceau.tif
TPR	20210428_Blot4 10min.tif	2	20210428_Blot4 ladder.tif	20210427_Blot4 Ponceau.tif	20210428_Blot4 10min.tif	2	20210428_Blot4 ladder.tif	20210427_Blot4 Ponceau.tif	20210428_Blot4 10min.tif	2	20210428_Blot4 ladder.tif	20210427_Blot4 Ponceau.tif
Nup153	20210408_overBlot3 1min.tif	1	20210408_overBlot3 ladder.tif	20210406_Blot3 Ponceau.tif	20210408_overBlot3 1min.tif	1	20210408_overBlot3 ladder.tif	20210406_Blot3 Ponceau.tif	20210428_1EF2BEoverblot_10min.tif	3	20210428_1EF2BEoverblot_ladder2.tif	20210427_2_Ponceau.tif
Nup50	20210318_Blot 2 overblot 1min.tif	2	20210318_Blot 2 overblot ladder.tif	20210316_Blot2 Ponceau S.tif	20210401_overblot1 1min.tif	2	20210401_overblot1 ladder.tif	20210330_blot1 ponceau.tif	20210521_overblot1 1min.tif	5	20210521_overblot1 ladder.tif	20210519_Blot1 Ponceau s.tif
