# Supplementary material for: Enterovirus D68 2A protease causes nuclear pore complex dysfunction and independently contributes to motor neuron toxicity
Source: eLife. 2026 Jun 18;14:RP108672. doi: 10.7554/eLife.108672 (PMC13278737; doi:10.7554/eLife.108672)
Supplement: Figure 1—source data 4. [file elife-108672-fig1-data4.zip]

Archive with 34 entries (33 files):
- Fig 1B (part 1)/
- Fig 1B (part 1)/20210315_blot1 Ponceau.tif
- Fig 1B (part 1)/20210316_Blot1 15sec.tif
- Fig 1B (part 1)/20210316_Blot1 Ladder.tif
- Fig 1B (part 1)/20210316_Blot2  Ponceau S.tif
- Fig 1B (part 1)/20210317_blot2  10min.tif
- Fig 1B (part 1)/20210317_blot2  10min_Nup188.tif
- Fig 1B (part 1)/20210317_blot2  1min.tif
- Fig 1B (part 1)/20210317_blot2  ladder.tif
- Fig 1B (part 1)/20210318_Blot 2 overblot 15sec.tif
- Fig 1B (part 1)/20210318_Blot 2 overblot 1min.tif
- Fig 1B (part 1)/20210318_Blot 2 overblot ladder.tif
- Fig 1B (part 1)/20210318_Blot 4 Ponceau S.tif
- Fig 1B (part 1)/20210319_Blot4 10min.tif
- Fig 1B (part 1)/20210319_Blot4 10min_NDC1.tif
- Fig 1B (part 1)/20210319_Blot4 1min.tif
- Fig 1B (part 1)/20210319_Blot4 ladder.tif
- Fig 1B (part 1)/20210323_blot1 Ponceau.tif
- Fig 1B (part 1)/20210323_blot2 Ponceau.tif
- Fig 1B (part 1)/20210324_blot1 10min.tif
- Fig 1B (part 1)/20210324_blot1 ladder.tif
- Fig 1B (part 1)/20210324_blot2 15sec.tif
- Fig 1B (part 1)/20210324_blot2 1min.tif
- Fig 1B (part 1)/20210324_blot2 ladder.tif
- Fig 1B (part 1)/20210325_overblot1 15sec.tif
- Fig 1B (part 1)/20210325_overblot1 ladder.tif
- Fig 1B (part 1)/20210330_blot1 ponceau.tif
- Fig 1B (part 1)/20210330_Blot2 Ponceau.tif
- Fig 1B (part 1)/20210331_Blot1 10min.tif
- Fig 1B (part 1)/20210331_Blot1 10min_NDC1.tif
- Fig 1B (part 1)/20210331_Blot1 10min_Nup35.tif
- Fig 1B (part 1)/20210331_Blot1 ladder.tif
- Fig 1B (part 1)/20210331_Blot2 1min.tif
- Fig 1B (part 1)/Key for file names - Fig 1A and 1B.xlsx
