# Supplementary material for: Enterovirus D68 2A protease causes nuclear pore complex dysfunction and independently contributes to motor neuron toxicity
Source: eLife. 2026 Jun 18;14:RP108672. doi: 10.7554/eLife.108672 (PMC13278737; doi:10.7554/eLife.108672)
Supplement: Figure 1—source data 5. [file elife-108672-fig1-data5.zip]

Archive with 34 entries (33 files):
- Fig 1B (part 2)/
- Fig 1B (part 2)/20210331_Blot2 10min.tif
- Fig 1B (part 2)/20210331_Blot2 10min_Nup85.tif
- Fig 1B (part 2)/20210331_Blot2 ladder.tif
- Fig 1B (part 2)/20210401_overblot1 1min.tif
- Fig 1B (part 2)/20210401_overblot1 ladder.tif
- Fig 1B (part 2)/20210401_overblot2 10min.tif
- Fig 1B (part 2)/20210401_overblot2 1sec.tif
- Fig 1B (part 2)/20210401_overblot2 ladder.tif
- Fig 1B (part 2)/20210406_Blot3 Ponceau.tif
- Fig 1B (part 2)/20210406_Blot4 Ponceau.tif
- Fig 1B (part 2)/20210407_Blot3 10min.tif
- Fig 1B (part 2)/20210407_Blot3 10min_Nup214.tif
- Fig 1B (part 2)/20210407_Blot3 ladder.tif
- Fig 1B (part 2)/20210407_Blot4 10min_Sec13.tif
- Fig 1B (part 2)/20210407_Blot4 ladder.tif
- Fig 1B (part 2)/20210408_overBlot3 1min.tif
- Fig 1B (part 2)/20210408_overBlot3 ladder.tif
- Fig 1B (part 2)/20210427_1_Ponceau.tif
- Fig 1B (part 2)/20210427_2_Ponceau.tif
- Fig 1B (part 2)/20210427_Blot3 Ponceau.tif
- Fig 1B (part 2)/20210427_Blot4 Ponceau.tif
- Fig 1B (part 2)/20210427_Blot5 Ponceau.tif
- Fig 1B (part 2)/20210428_1AD2Aoverblot_10min_POM121.tif
- Fig 1B (part 2)/20210428_1AD2Aoverblot_1min.tif
- Fig 1B (part 2)/20210428_1AD2Aoverblot_1min_Nup62.tif
- Fig 1B (part 2)/20210428_1AD2Aoverblot_1sec_Nup98.tif
- Fig 1B (part 2)/20210428_1AD2Aoverblot_ladder.tif
- Fig 1B (part 2)/20210428_1EF2BEoverblot_10min.tif
- Fig 1B (part 2)/20210428_1EF2BEoverblot_15sec.tif
- Fig 1B (part 2)/20210428_1EF2BEoverblot_ladder2.tif
- Fig 1B (part 2)/20210428_Blot3 10min_Nup35.tif
- Fig 1B (part 2)/20210428_Blot3 1min_aladin.tif
- Fig 1B (part 2)/Key for file names - Fig 1A and 1B.xlsx
