# Supplementary material for: Enterovirus D68 2A protease causes nuclear pore complex dysfunction and independently contributes to motor neuron toxicity
Source: eLife. 2026 Jun 18;14:RP108672. doi: 10.7554/eLife.108672 (PMC13278737; doi:10.7554/eLife.108672)
Supplement: Figure 1—source data 6. [file elife-108672-fig1-data6.zip]

Archive with 34 entries (33 files):
- Fig 1B (part 3)/
- Fig 1B (part 3)/20210428_Blot3 ladder.tif
- Fig 1B (part 3)/20210428_Blot4 10min.tif
- Fig 1B (part 3)/20210428_Blot4 10min_NDC1.tif
- Fig 1B (part 3)/20210428_Blot4 ladder.tif
- Fig 1B (part 3)/20210428_Blot5 10min.tif
- Fig 1B (part 3)/20210428_Blot5 ladder.tif
- Fig 1B (part 3)/20210519_Blot1 Ponceau s.tif
- Fig 1B (part 3)/20210520_Blot1 10min.tif
- Fig 1B (part 3)/20210520_Blot1 10min_Nup214.tif
- Fig 1B (part 3)/20210520_Blot1 ladder.tif
- Fig 1B (part 3)/20210521_overblot1 10min.tif
- Fig 1B (part 3)/20210521_overblot1 1min.tif
- Fig 1B (part 3)/20210521_overblot1 ladder.tif
- Fig 1B (part 3)/20210601_Blot1 and 2, Ponceau s.tif
- Fig 1B (part 3)/20210602_Blot1and 2 10min.tif
- Fig 1B (part 3)/20210602_Blot1and 2 10min_Nup37.tif
- Fig 1B (part 3)/20210602_Blot1and 2 15sec.tif
- Fig 1B (part 3)/20210602_Blot1and 2 ladder.tif
- Fig 1B (part 3)/20210604_Blot3and4 ladder.tif
- Fig 1B (part 3)/20210610_Blot3,4 Ponceau S.tif
- Fig 1B (part 3)/20210611_Blot3,4 10min_Nup96.tif
- Fig 1B (part 3)/20210729_1_Ponceau.tif
- Fig 1B (part 3)/20210729_2_Ponceau.tif
- Fig 1B (part 3)/20210730_1_15sec2_GP210.tif
- Fig 1B (part 3)/20210730_1_ladder.tif
- Fig 1B (part 3)/20210730_2_10min.tif
- Fig 1B (part 3)/20210730_2_2min.tif
- Fig 1B (part 3)/20210730_2_ladder.tif
- Fig 1B (part 3)/20210810_Ponceau.tif
- Fig 1B (part 3)/20210811_1_ladder.tif
- Fig 1B (part 3)/20210812_1repeat_1min_ELYS.tif
- Fig 1B (part 3)/20210812_1repeat_ladder.tif
- Fig 1B (part 3)/Key for file names - Fig 1A and 1B.xlsx
