# Supplementary material for: Enterovirus D68 2A protease causes nuclear pore complex dysfunction and independently contributes to motor neuron toxicity
Source: eLife. 2026 Jun 18;14:RP108672. doi: 10.7554/eLife.108672 (PMC13278737; doi:10.7554/eLife.108672)
Supplement: Figure 1—source data 7. [file elife-108672-fig1-data7.zip]

Archive with 22 entries (16 files):
- Fig 1C (part 1)/
- Fig 1C (part 1)/Aladin/
- Fig 1C (part 1)/Aladin/Aladin_Chemi imaging_from StainFree 7DEC #1_2Apro_MM2_3_4.tif
- Fig 1C (part 1)/Aladin/Aladin_Colorimetric imaging_from StainFree 7DEC #1_2Apro_MM2_3_4.tif
- Fig 1C (part 1)/Aladin/Stain Free_7DEC_Blot #1_2Apro_AFTER transfer_MM2_3_4 lysates.tif
- Fig 1C (part 1)/Gle1/
- Fig 1C (part 1)/Gle1/Gle1_Chemi imaging_from StainFree 12AUG #3 and #4_2Apro_MJE3_5_6 Lysates.tif
- Fig 1C (part 1)/Gle1/Gle1_Colorimetric imaging_from StainFree 12AUG #3 and #4_2Apro_MJE3_5_6 Lysates.tif
- Fig 1C (part 1)/Gle1/Stain free_12AUG_Blot #3_2Apro_AFTER transfer_MJE3_4_5 Lysates.tif
- Fig 1C (part 1)/Gle1/Stain free_12AUG_Blot #4_2Apro_AFTER transfer_MJE3_4_5 Lysates.tif
- Fig 1C (part 1)/Nup35/
- Fig 1C (part 1)/Nup35/Nup35-53_Chemi imaging_from StainFree 12AUG #4_2Apro_MJE3_5_6 Lysates.tif
- Fig 1C (part 1)/Nup35/Nup35-53_Colorimetric imaging_from StainFree 12AUG #4_2Apro_MJE3_5_6 Lysates.tif
- Fig 1C (part 1)/Nup35/Stain free_12AUG_Blot #4_2Apro_AFTER transfer_MJE3_4_5 Lysates.tif
- Fig 1C (part 1)/Nup54/
- Fig 1C (part 1)/Nup54/Nup54_Chemi imaging_from StainFree 19AUG #6_2Apro_MJE3_5_6 Lysates.tif
- Fig 1C (part 1)/Nup54/Nup54_Colorimetric imaging_from StainFree 19AUG #6_2Apro_MJE3_5_6 Lysates.tif
- Fig 1C (part 1)/Nup54/Stain Free_19AUG24_Blot #6_2Apro_AFTER transfer_MJE3_5_6 Lysates.tif
- Fig 1C (part 1)/Nup62/
- Fig 1C (part 1)/Nup62/Chemi Nup62 8-22_4.tif
- Fig 1C (part 1)/Nup62/Nup62 ladder (overblot of Nup214).tif
- Fig 1C (part 1)/Nup62/Stain free_12AUG_Blot #1_2Apro_AFTER transfer_MJE3_5_6 Lysates.tif
