# Supplementary material for: Enterovirus D68 2A protease causes nuclear pore complex dysfunction and independently contributes to motor neuron toxicity
Source: eLife. 2026 Jun 18;14:RP108672. doi: 10.7554/eLife.108672 (PMC13278737; doi:10.7554/eLife.108672)
Supplement: Figure 1—source data 8. [file elife-108672-fig1-data8.zip]

Archive with 21 entries (16 files):
- Fig 1C (part 2)/
- Fig 1C (part 2)/Nup153/
- Fig 1C (part 2)/Nup153/Nup153_Chemi imaging_22AUG_from StainFree 12AUG #4_2Apro_MJE3_5_6 Lysates.tif
- Fig 1C (part 2)/Nup153/Nup153_Colorimetric imaging_22AUG_from StainFree 12AUG #4_2Apro_MJE3_5_6 Lysates.tif
- Fig 1C (part 2)/Nup153/Stain free_12AUG_Blot #4_2Apro_AFTER transfer_MJE3_4_5 Lysates.tif
- Fig 1C (part 2)/Nup88/
- Fig 1C (part 2)/Nup88/Chemi Nup88.tif
- Fig 1C (part 2)/Nup88/Coloro Nup88.tif
- Fig 1C (part 2)/Nup88/Stain free_12AUG_Blot #3_2Apro_AFTER transfer_MJE3_4_5 Lysates.tif
- Fig 1C (part 2)/Nup88/Stain free_12AUG_Blot #4_2Apro_AFTER transfer_MJE3_4_5 Lysates.tif
- Fig 1C (part 2)/Nup96/
- Fig 1C (part 2)/Nup96/Nup96_Chemi imaging_from StainFree 12AUG #3_2Apro_MJE3_5_6 Lysates.tif
- Fig 1C (part 2)/Nup96/Nup96_Colorimetric imaging_from StainFree 12AUG #3_2Apro_MJE3_5_6 Lysates.tif
- Fig 1C (part 2)/Nup96/Stain free_12AUG_Blot #3_2Apro_AFTER transfer_MJE3_5_6 Lysates.tif
- Fig 1C (part 2)/Nup98/
- Fig 1C (part 2)/Nup98/A_Nup98_Chemi imaging_from StainFree 17SEP #1_2Apro_MM2 Lysate.tif
- Fig 1C (part 2)/Nup98/A_Nup98_Colorimetric imaging_from StainFree 17SEP #1_2Apro_MM2 Lysate.tif
- Fig 1C (part 2)/Nup98/A_Stain Free_17SEP_Blot #1_2Apro_AFTER transfer_MM2 lysates.tif
- Fig 1C (part 2)/Nup98/BC_Nup98_Chemi imaging_from StainFree 27AUG #1_2Apro_MJE3_5 Lysates.tif
- Fig 1C (part 2)/Nup98/BC_Nup98_Colorimetric imaging_from StainFree 27AUG #1_2Apro_MJE3_5 Lysates.tif
- Fig 1C (part 2)/Nup98/BC_Stain Free_27AUG_Blot #1_2Apro_AFTER transfer_MJE3_5_MM1 Lysates.tif
