# Supplementary material for: Enterovirus D68 2A protease causes nuclear pore complex dysfunction and independently contributes to motor neuron toxicity
Source: eLife. 2026 Jun 18;14:RP108672. doi: 10.7554/eLife.108672 (PMC13278737; doi:10.7554/eLife.108672)
Supplement: Figure 1—source data 9. [file elife-108672-fig1-data9.zip]

Archive with 19 entries (15 files):
- Fig 1C (part 3)/
- Fig 1C (part 3)/Nup188/
- Fig 1C (part 3)/Nup188/AB_Nup188_Chemi imaging_from StainFree 12AUG #2_2Apro_MJE3_5 lysate.tif
- Fig 1C (part 3)/Nup188/AB_Nup188_Colorimetric imaging_from StainFree 12AUG #2_2Apro_MJE3_5 lysate.tif
- Fig 1C (part 3)/Nup188/AB_Stain free_12AUG_Blot #2_2Apro_AFTER transfer_MJE3_4_5 Lysates.tif
- Fig 1C (part 3)/Nup188/C_Nup188_Chemi imaging_Stain Free 17SEP #1_2Apro_MM2 Lysate.tif
- Fig 1C (part 3)/Nup188/C_Nup188_Colorimetric imaging_Stain Free 17SEP #1_2Apro_MM2 Lysate.tif
- Fig 1C (part 3)/Nup188/C_Stain Free_17SEP_Blot #1_2Apro_AFTER transfer_MM2 lysates.tif
- Fig 1C (part 3)/Nup214/
- Fig 1C (part 3)/Nup214/Nup214_Chemi imaging_from StainFree 12AUG #1_2Apro_MJE3_5_6 Lysates.tif
- Fig 1C (part 3)/Nup214/Nup214_Colorimetric imaging_from StainFree 12AUG #1_2Apro_MJE3_5_6 Lysates.tif
- Fig 1C (part 3)/Nup214/Stain free_12AUG_Blot #1_2Apro_AFTER transfer_MJE3_5_6 Lysates.tif
- Fig 1C (part 3)/POM121/
- Fig 1C (part 3)/POM121/AStain Free_27AUG_Blot #1_2Apro_AFTER transfer_MJE3_5_MM1 Lysates.tif
- Fig 1C (part 3)/POM121/A_POM121_Chemi imaging_31AUG_from StainFree 27AUG #1_2Apro_MM1 Lysate.tif
- Fig 1C (part 3)/POM121/A_POM121_Colorimetric imaging_31AUG_from StainFree 27AUG #1_2Apro_MM1 Lysate.tif
- Fig 1C (part 3)/POM121/BC_POM121_Chemi imaging_from StainFree 19AUG #5_2Apro_MJE3_5 Lysates.tif
- Fig 1C (part 3)/POM121/BC_POM121_Colorimetric imaging_from StainFree 19AUG #5_2Apro_MJE3_5 Lysates.tif
- Fig 1C (part 3)/POM121/BC_Stain Free_19AUG24_Blot #5_2Apro_AFTER transfer_MJE3_5_6 Lysates.tif
