# Supplementary material for: Enterovirus D68 2A protease causes nuclear pore complex dysfunction and independently contributes to motor neuron toxicity
Source: eLife. 2026 Jun 18;14:RP108672. doi: 10.7554/eLife.108672 (PMC13278737; doi:10.7554/eLife.108672)
Supplement: Figure 1—source data 10. [file elife-108672-fig1-data10.zip]

Archive with 13 entries (10 files):
- Fig 1C (part 4)/
- Fig 1C (part 4)/RanBP2/
- Fig 1C (part 4)/RanBP2/AB_RanBP2_Chemi imaging_22AUG_from StainFree 12AUG #2_2Apro_MJE3_5 Lysates.tif
- Fig 1C (part 4)/RanBP2/AB_RanBP2_Colorimetric imaging_22AUG_from StainFree 12AUG #2_2Apro_MJE3_5 Lysates.tif
- Fig 1C (part 4)/RanBP2/AB_Stain free_12AUG_Blot #2_2Apro_AFTER transfer_MJE3_4_5 Lysates.tif
- Fig 1C (part 4)/RanBP2/C_RanBP2_Chemi imaging_25SEP_from StainFree 25AUG #1_2Apro_MM2 Lysate.tif
- Fig 1C (part 4)/RanBP2/C_RanBP2_Colorimetric imaging_25SEP_from StainFree 25AUG #1_2Apro_MM2 Lysate.tif
- Fig 1C (part 4)/RanBP2/C_Stain Free_25SEP_Blot #1_2Apro_AFTER transfer_MM2 lysates.tif
- Fig 1C (part 4)/TPR/
- Fig 1C (part 4)/TPR/Stain Free_19AUG24_Blot #5_2Apro_AFTER transfer_MJE3_5_6 Lysates.tif
- Fig 1C (part 4)/TPR/Stain Free_19AUG24_Blot #6_2Apro_AFTER transfer_MJE3_5_6 Lysates.tif
- Fig 1C (part 4)/TPR/TPR_Chemi imaging_from StainFree 19AUG #5 and #6_2Apro_MJE3_5_6 Lysates.tif
- Fig 1C (part 4)/TPR/TPR_Colorimetric imaging_from StainFree 19AUG #5 and #6_2Apro_MJE3_5_6 Lysates.tif
