# Supplementary material for: Enterovirus D68 2A protease causes nuclear pore complex dysfunction and independently contributes to motor neuron toxicity
Source: eLife. 2026 Jun 18;14:RP108672. doi: 10.7554/eLife.108672 (PMC13278737; doi:10.7554/eLife.108672)
Supplement: Figure 1—source data 11. [file elife-108672-fig1-data11.zip]

Archive with 31 entries (27 files):
- Fig 1D (part 1)/
- Fig 1D (part 1)/NDC1/
- Fig 1D (part 1)/NDC1/A_NDC1 Blot 1 (3rd set).tif
- Fig 1D (part 1)/NDC1/A_NDC1 Ladder 1 (3rd set) - poor image.tif
- Fig 1D (part 1)/NDC1/A_NDC1 Loading Control 1 (4th set).tif
- Fig 1D (part 1)/NDC1/B_NDC1 Blot 3 (2nd set).tif
- Fig 1D (part 1)/NDC1/B_NDC1 Ladder 3.tif
- Fig 1D (part 1)/NDC1/B_NDC1 Loading control 3 (3rd group).tif
- Fig 1D (part 1)/NDC1/C_26DEC23 3Cpro_blot CHEMI NDC1 200s Quantifed MJE2.tif
- Fig 1D (part 1)/NDC1/C_26DEC23 3Cpro_blot COLORIMETRIC NDC1 0.1s MJE2.tif
- Fig 1D (part 1)/NDC1/C_26DEC23 3Cpro_blot stain free BLOT (RanBP2, Nup214, Nup50, NDC1) 1.3s MJE2.tif
- Fig 1D (part 1)/Nup35/
- Fig 1D (part 1)/Nup35/Nup35 Blot 1 (set 2).tif
- Fig 1D (part 1)/Nup35/Nup35 Blot 2.tif
- Fig 1D (part 1)/Nup35/Nup35 Blot 3 (set 1).tif
- Fig 1D (part 1)/Nup35/Nup35 Ladder 1 (set 2).tif
- Fig 1D (part 1)/Nup35/Nup35 Ladder 2 (poor image).tif
- Fig 1D (part 1)/Nup35/Nup35 Ladder 3 (set 1).tif
- Fig 1D (part 1)/Nup35/Nup35 Loading control 1 (set 2).tif
- Fig 1D (part 1)/Nup35/Nup35 Loading control 2 (set 1).tif
- Fig 1D (part 1)/Nup35/Nup35 Loading control 3 (set 1).tif
- Fig 1D (part 1)/Nup50/
- Fig 1D (part 1)/Nup50/A_26DEC23 3Cpro_blot CHEMI Nup50 2s Quantified MJE2.tif
- Fig 1D (part 1)/Nup50/A_26DEC23 3Cpro_blot COLORIMETRIC Nup50 0.1s MJE2.tif
- Fig 1D (part 1)/Nup50/A_26DEC23 3Cpro_blot stain free BLOT (RanBP2, Nup214, Nup50, NDC1) 1.3s MJE2.tif
- Fig 1D (part 1)/Nup50/B_26DEC23 3Cpro_blot CHEMI Nup50 8s Quantified MJE3.tif
- Fig 1D (part 1)/Nup50/B_26DEC23 3Cpro_blot COLORIMETRIC Nup50 0.1s MJE3 (1).tif
- Fig 1D (part 1)/Nup50/B_26DEC23 3Cpro_blot stain free BLOT (RanBP2, Nup214, Nup50, Nup188) 1s MJE3.tif
- Fig 1D (part 1)/Nup50/C_2JAN24 3Cpro_blot CHEMI Nup50 8s Quantified MJE4.tif
- Fig 1D (part 1)/Nup50/C_2JAN24 3Cpro_blot COLORIMETRIC Nup50 0.1s MJE4.tif
- Fig 1D (part 1)/Nup50/C_2JAN24 3Cpro_blot stain free BLOT AFTER transfer (RanBP2, Nup214, Nup50, Nup188) 1.5s MJE4.tif
