# Supplementary material for: Enterovirus D68 2A protease causes nuclear pore complex dysfunction and independently contributes to motor neuron toxicity
Source: eLife. 2026 Jun 18;14:RP108672. doi: 10.7554/eLife.108672 (PMC13278737; doi:10.7554/eLife.108672)
Supplement: Figure 1—source data 12. [file elife-108672-fig1-data12.zip]

Archive with 31 entries (27 files):
- Fig 1D (part 2)/
- Fig 1D (part 2)/Nup188/
- Fig 1D (part 2)/Nup188/A_Nup188 Blot 2 (group 2).tif
- Fig 1D (part 2)/Nup188/A_Nup188 Ladder 2 (group 2).tif
- Fig 1D (part 2)/Nup188/A_Nup188 Loading control 2 (group 2).tif
- Fig 1D (part 2)/Nup188/B_26DEC23 3Cpro_blot CHEMI Nup188 90s Quantified MJE3.tif
- Fig 1D (part 2)/Nup188/B_26DEC23 3Cpro_blot COLORIMETRIC Nup188 0.1s MJE3.tif
- Fig 1D (part 2)/Nup188/B_26DEC23 3Cpro_blot stain free BLOT (RanBP2, Nup214, Nup50, Nup188) 1.5s MJE3.tif
- Fig 1D (part 2)/Nup188/C_2JAN24 3Cpro_blot CHEMI Nup188 30s Quantified MJE4.tif
- Fig 1D (part 2)/Nup188/C_2JAN24 3Cpro_blot COLORIMETRIC Nup188 0.1s MJE4.tif
- Fig 1D (part 2)/Nup188/C_2JAN24 3Cpro_blot stain free BLOT AFTER transfer (RanBP2, Nup214, Nup50, Nup188) 1.5s MJE4.tif
- Fig 1D (part 2)/Nup214/
- Fig 1D (part 2)/Nup214/A_26DEC23 3Cpro_blot CHEMI Nup214 200s Quantified MJE2.tif
- Fig 1D (part 2)/Nup214/A_26DEC23 3Cpro_blot COLORIMETRIC Nup214 0.1s MJE2.tif
- Fig 1D (part 2)/Nup214/A_26DEC23 3Cpro_blot stain free BLOT (RanBP2, Nup214, Nup50, NDC1) 1.3s MJE2.tif
- Fig 1D (part 2)/Nup214/B_26DEC23 3Cpro_blot CHEMI Nup214 40s Quantified MJE3.tif
- Fig 1D (part 2)/Nup214/B_26DEC23 3Cpro_blot COLORIMETRIC Nup214 0.1s MJE3.tif
- Fig 1D (part 2)/Nup214/B_26DEC23 3Cpro_blot stain free BLOT (RanBP2, Nup214, Nup50, Nup188) 1.5s MJE3.tif
- Fig 1D (part 2)/Nup214/C_2JAN24 3Cpro_blot CHEMI Nup214 200s Quantified MJE4.tif
- Fig 1D (part 2)/Nup214/C_2JAN24 3Cpro_blot COLORIMETRIC Nup214 0.1s MJE4.tif
- Fig 1D (part 2)/Nup214/C_2JAN24 3Cpro_blot stain free BLOT AFTER transfer (RanBP2, Nup214, Nup50, Nup188) 1.5s MJE4.tif
- Fig 1D (part 2)/RanBP2/
- Fig 1D (part 2)/RanBP2/A_26DEC23 3Cpro_blot CHEMI RanBP2 60s Quantified MJE2.tif
- Fig 1D (part 2)/RanBP2/A_26DEC23 3Cpro_blot COLORIMETRIC RanBP2 0.1s MJE2.tif
- Fig 1D (part 2)/RanBP2/A_26DEC23 3Cpro_blot stain free BLOT (RanBP2, Nup214, Nup50, NDC1) 1.3s MJE2.tif
- Fig 1D (part 2)/RanBP2/B_26DEC23 3Cpro_blot CHEMI RanBP2 60s Quantified MJE3.tif
- Fig 1D (part 2)/RanBP2/B_26DEC23 3Cpro_blot COLORIMETRIC RanBP2 0.1s MJE3.tif
- Fig 1D (part 2)/RanBP2/B_26DEC23 3Cpro_blot stain free BLOT (RanBP2, Nup214, Nup50, Nup188) 1.5s MJE3.tif
- Fig 1D (part 2)/RanBP2/C_2JAN24 3Cpro_blot CHEMI RanBP2 30s Quantified MJE4.tif
- Fig 1D (part 2)/RanBP2/C_2JAN24 3Cpro_blot COLORIMETRIC RanBP2 0.1s MJE4.tif
- Fig 1D (part 2)/RanBP2/C_2JAN24 3Cpro_blot stain free BLOT AFTER transfer (RanBP2, Nup214, Nup50, Nup188) 1.5s MJE4.tif
