# Supplementary material for: Enterovirus D68 2A protease causes nuclear pore complex dysfunction and independently contributes to motor neuron toxicity
Source: eLife. 2026 Jun 18;14:RP108672. doi: 10.7554/eLife.108672 (PMC13278737; doi:10.7554/eLife.108672)
Supplement: Figure 1—figure supplement 1—source data 1. [file elife-108672-fig1-figsupp1-data1.zip]

Archive with 5 entries (5 files):
- Figure 1-S1 Panel C SNAP29.tif
- Figure 1-S1 Panel A CREB.tif
- Figure 1-S1 Panel A EIF4G.tif
- Figure 1-S1 Panel B EIF4G and SNAP29.tif
- Figure 1-S1 Panel C EIF4G.tif
