# Supplementary material for: Enterovirus D68 2A protease causes nuclear pore complex dysfunction and independently contributes to motor neuron toxicity
Source: eLife. 2026 Jun 18;14:RP108672. doi: 10.7554/eLife.108672 (PMC13278737; doi:10.7554/eLife.108672)
Supplement: Figure 1—figure supplement 1—source data 2. [file elife-108672-fig1-figsupp1-data2.zip]

Archive with 11 entries (10 files):
- Fig 1-S1/
- Fig 1-S1/eBFP2-N1_CREB (in 5th group).tif
- Fig 1-S1/eBFP2-N1_EIF4G (in 2nd group).tif
- Fig 1-S1/eBFP2-N1_ladder.tif
- Fig 1-S1/eBFP2-N1_loading control (Ponceau S).tif
- Fig 1-S1/pLenti-IRES-GFP_EIF4G-SNAP29.tif
- Fig 1-S1/pLenti-IRES-GFP_ladder.tif
- Fig 1-S1/pLenti-IRES-H2A-iRFP_EIF4G.tif
- Fig 1-S1/pLenti-IRES-H2A-iRFP_EIF4G_ladder.tif
- Fig 1-S1/pLenti-IRES-H2A-iRFP_SNAP29.tif
- Fig 1-S1/pLenti-IRES-H2A-iRFP_SNAP29_ladder.tif
