# Supplementary material for: Enterovirus D68 2A protease causes nuclear pore complex dysfunction and independently contributes to motor neuron toxicity
Source: eLife. 2026 Jun 18;14:RP108672. doi: 10.7554/eLife.108672 (PMC13278737; doi:10.7554/eLife.108672)
Supplement: Figure 2—source data 1. [file elife-108672-fig2-data1.zip › Fig 2A tdTomato 230712_filtered.csv]

Plate ID	Well Name	Site ID	Group	Compound	MEASUREMENT SET ID	Cell: Nucleus Avg Intensity (MJE Nuclear-Cytoplasmic)	Cell: Cytoplasm Avg Intensity (MJE Nuclear-Cytoplasmic)	Log N/C
377	F09	2	3C	tdTomato-NES	220	1741.015625	3073.371094	-0.819892825
377	F09	2	3C	tdTomato-NES	220	3100.12915	3730.939697	-0.267210723
377	F09	4	3C	tdTomato-NES	220	2760.937988	5082.359375	-0.880339908
377	F09	5	3C	tdTomato-NES	220	1244.948975	3443.458008	-1.46777147
377	F09	6	3C	tdTomato-NES	220	3599.547852	3359.799561	0.09944053
377	F09	6	3C	tdTomato-NES	220	1415.268677	3261.803467	-1.204593895
377	F09	8	3C	tdTomato-NES	220	2094.869873	3280.987305	-0.647269381
377	F09	10	3C	tdTomato-NES	220	3273.871094	2574.561523	0.346670772
377	F09	10	3C	tdTomato-NES	220	2708.306396	3354.506836	-0.308709721
377	F09	10	3C	tdTomato-NES	220	3781.360352	5309.152832	-0.489576332
377	F09	11	3C	tdTomato-NES	220	5533.429688	5159.172363	0.101034312
377	F09	11	3C	tdTomato-NES	220	1480.604126	3391.237793	-1.195625995
377	F09	12	3C	tdTomato-NES	220	2165.496582	5939.53418	-1.455651894
377	F09	12	3C	tdTomato-NES	220	2731.068359	6421.893555	-1.233533327
377	F09	15	3C	tdTomato-NES	220	6060.060059	12954.58594	-1.096058907
377	F09	15	3C	tdTomato-NES	220	3018.99707	7317.016602	-1.277186176
377	F09	15	3C	tdTomato-NES	220	1945.962158	4238.570801	-1.123094231
377	F09	15	3C	tdTomato-NES	220	3986.969971	9660.06543	-1.276740222
377	F09	15	3C	tdTomato-NES	220	4935.838867	3829.17749	0.366260764
377	F09	15	3C	tdTomato-NES	220	3344.750244	3750.330322	-0.165119184
377	F09	17	3C	tdTomato-NES	220	4525.664551	5227.984863	-0.20812531
377	F09	17	3C	tdTomato-NES	220	2130.672607	3090.747559	-0.536646895
377	F09	17	3C	tdTomato-NES	220	2140.589111	4070.678467	-0.927261376
377	F09	17	3C	tdTomato-NES	220	1734.206055	4028.42334	-1.215939975
377	F09	18	3C	tdTomato-NES	220	8151.212402	8201.445313	-0.008863513
377	F09	21	3C	tdTomato-NES	220	1402.427979	3422.26123	-1.287023205
377	F09	21	3C	tdTomato-NES	220	6893.233887	6135.80127	0.16792921
377	F09	22	3C	tdTomato-NES	220	1649.06189	4145.222656	-1.329804052
377	F09	23	3C	tdTomato-NES	220	1291.585693	3100.795654	-1.263495089
377	F09	24	3C	tdTomato-NES	220	9960.665039	8619.637695	0.208614839
377	F09	24	3C	tdTomato-NES	220	3040.966553	3763.050293	-0.307372623
377	F09	25	3C	tdTomato-NES	220	2722.318604	6110.875488	-1.166543165
377	F09	25	3C	tdTomato-NES	220	3697.403809	5528.884277	-0.580475761
377	F09	25	3C	tdTomato-NES	220	4308.195801	5921.955566	-0.458989846
377	F10	1	3C	tdTomato-NES	220	1441.532104	3310.876953	-1.199610428
377	F10	1	3C	tdTomato-NES	220	9022.973633	18293.33398	-1.019643157
377	F10	3	3C	tdTomato-NES	220	20743.64258	20738.07617	0.000387189
377	F10	3	3C	tdTomato-NES	220	3942.662842	8301.304688	-1.074167755
377	F10	4	3C	tdTomato-NES	220	2612.970459	4251.253906	-0.702197612
377	F10	5	3C	tdTomato-NES	220	1707.363037	3134.804932	-0.87660582
377	F10	5	3C	tdTomato-NES	220	3085.140869	8456.155273	-1.454665503
377	F10	6	3C	tdTomato-NES	220	3568.643311	5229.376953	-0.551263359
377	F10	8	3C	tdTomato-NES	220	1102.975586	3015.364258	-1.450931433
377	F10	9	3C	tdTomato-NES	220	6682.481445	3908.117188	0.773910198
377	F10	11	3C	tdTomato-NES	220	4265.622559	4243.602539	0.007466777
377	F10	12	3C	tdTomato-NES	220	4028.268799	5637.32373	-0.484850463
377	F10	14	3C	tdTomato-NES	220	2468.876953	5903.915039	-1.257817025
377	F10	15	3C	tdTomato-NES	220	1716.953735	4558.88916	-1.408831168
377	F10	15	3C	tdTomato-NES	220	2574.349854	7758.618652	-1.591591688
377	F10	17	3C	tdTomato-NES	220	1519.415527	4782.572754	-1.654270446
377	F10	18	3C	tdTomato-NES	220	21563.81445	18153.50195	0.248364519
377	F10	20	3C	tdTomato-NES	220	2025.639282	3973.767578	-0.972130206
377	F10	23	3C	tdTomato-NES	220	8500.032227	10303.51367	-0.277596188
377	F10	24	3C	tdTomato-NES	220	12519.17676	12291.90137	0.0264316
377	F11	1	3C	tdTomato-NES	220	3429.001221	1406.995483	1.285170721
377	F11	2	3C	tdTomato-NES	220	6012.083984	2699.009766	1.155434966
377	F11	2	3C	tdTomato-NES	220	1470.240601	3375.013428	-1.198840975
377	F11	2	3C	tdTomato-NES	220	7500.981934	5457.205078	0.458917207
377	F11	3	3C	tdTomato-NES	220	1905.90271	3547.905273	-0.896493015
377	F11	3	3C	tdTomato-NES	220	9803.626953	20536.82617	-1.066825747
377	F11	3	3C	tdTomato-NES	220	7018.660645	14321.64551	-1.028929607
377	F11	3	3C	tdTomato-NES	220	1893.752563	3154.793213	-0.736297603
377	F11	4	3C	tdTomato-NES	220	1869.58606	3545.527832	-0.923281539
377	F11	5	3C	tdTomato-NES	220	1540.9198	3452.625732	-1.163902177
377	F11	5	3C	tdTomato-NES	220	3061.251465	2138.296631	0.517659557
377	F11	8	3C	tdTomato-NES	220	24981.65234	25423.60742	-0.025299849
377	F11	9	3C	tdTomato-NES	220	1700.442627	4343.469238	-1.35293749
377	F11	12	3C	tdTomato-NES	220	1810.661621	4104.335938	-1.180631861
377	F11	13	3C	tdTomato-NES	220	2764.769775	4483.091797	-0.69733469
377	F11	14	3C	tdTomato-NES	220	23605.35742	21605.85547	0.127691973
377	F11	14	3C	tdTomato-NES	220	1174.480713	3251.694824	-1.469168843
377	F11	15	3C	tdTomato-NES	220	1183.089722	3275.389648	-1.469107056
377	F11	15	3C	tdTomato-NES	220	2118.312744	5305.571289	-1.324592503
377	F11	17	3C	tdTomato-NES	220	1861.092896	4582.43457	-1.299964213
377	F11	18	3C	tdTomato-NES	220	3921.574707	1328.294067	1.561858508
377	F11	18	3C	tdTomato-NES	220	2230.776123	5828.125488	-1.385486207
377	F11	18	3C	tdTomato-NES	220	6040.853516	4606.609863	0.391046983
377	F11	18	3C	tdTomato-NES	220	4336.489746	10525.57031	-1.279298803
377	F11	18	3C	tdTomato-NES	220	9003.367188	4739.96875	0.925587111
377	F11	18	3C	tdTomato-NES	220	4064.374268	9692.400391	-1.253820745
377	F11	19	3C	tdTomato-NES	220	1286.11731	3980.455322	-1.629911229
377	F11	19	3C	tdTomato-NES	220	1714.333374	5035.719727	-1.554550302
377	F11	19	3C	tdTomato-NES	220	1275.411255	3037.879639	-1.252102194
377	F11	20	3C	tdTomato-NES	220	9317.5625	10934.21582	-0.230825261
377	F11	20	3C	tdTomato-NES	220	3212.540283	8722.043945	-1.440951714
377	F11	21	3C	tdTomato-NES	220	30014.07422	20225.42578	0.569469095
377	F11	25	3C	tdTomato-NES	220	7302.371094	14412.09277	-0.980842953
377	F11	25	3C	tdTomato-NES	220	3038.973145	5090.625	-0.744258868
377	F11	25	3C	tdTomato-NES	220	5648.739258	6254.045898	-0.146860899
377	F12	1	3C	tdTomato-NES	220	4144.015137	2280.671143	0.861570838
377	F12	3	3C	tdTomato-NES	220	11446.59473	9169.005859	0.320081247
377	F12	4	3C	tdTomato-NES	220	1670.512817	3995.898926	-1.25822904
377	F12	4	3C	tdTomato-NES	220	4758.129395	5000.185547	-0.071587126
377	F12	4	3C	tdTomato-NES	220	5531.836914	14366.27637	-1.376855645
377	F12	4	3C	tdTomato-NES	220	2164.32373	6725.842773	-1.635798747
377	F12	4	3C	tdTomato-NES	220	2412.991699	6076.950684	-1.332524632
377	F12	4	3C	tdTomato-NES	220	2639.548096	7354.431641	-1.478322899
377	F12	4	3C	tdTomato-NES	220	2820.517334	6792.893555	-1.268066444
377	F12	4	3C	tdTomato-NES	220	1502.179932	4659.250488	-1.633040264
377	F12	5	3C	tdTomato-NES	220	8528.177734	10171.09863	-0.25416611
377	F12	5	3C	tdTomato-NES	220	1215.44519	4052.815674	-1.737439725
377	F12	7	3C	tdTomato-NES	220	2591.609619	5587.683105	-1.108401786
377	F12	7	3C	tdTomato-NES	220	7639.116211	17254.50977	-1.175495841
377	F12	8	3C	tdTomato-NES	220	7357.332031	10286.69824	-0.483525384
377	F12	8	3C	tdTomato-NES	220	5258.443848	8264.115234	-0.652224451
377	F12	8	3C	tdTomato-NES	220	1506.449097	3508.218018	-1.219586482
377	F12	10	3C	tdTomato-NES	220	2933.309814	4019.776367	-0.454585786
377	F12	10	3C	tdTomato-NES	220	2528.269287	5545.191406	-1.133087126
377	F12	10	3C	tdTomato-NES	220	2978.282959	4206.519531	-0.498146216
377	F12	11	3C	tdTomato-NES	220	6370.847168	13253.6084	-1.056828064
377	F12	12	3C	tdTomato-NES	220	1516.650146	3700.68042	-1.286902224
377	F12	15	3C	tdTomato-NES	220	1142.506836	3332.37207	-1.544346694
377	F12	15	3C	tdTomato-NES	220	1327.25647	3923.080322	-1.5635397
377	F12	15	3C	tdTomato-NES	220	1304.389893	3449.200684	-1.402886904
377	F12	16	3C	tdTomato-NES	220	1953.276367	5232.887695	-1.421711208
377	F12	16	3C	tdTomato-NES	220	5599.574219	5308.594238	0.076987258
377	F12	17	3C	tdTomato-NES	220	2260.140137	4166.00293	-0.882251626
377	F12	19	3C	tdTomato-NES	220	1773.788696	3511.709717	-0.985339437
377	G09	2	3C	tdTomato-NES	220	4184.239746	12953.0957	-1.630259512
377	G09	2	3C	tdTomato-NES	220	3867.151611	9296.019531	-1.265341774
377	G09	3	3C	tdTomato-NES	220	16409.45117	16759.03125	-0.030411769
377	G09	6	3C	tdTomato-NES	220	3353.942627	792.369507	2.081612743
377	G09	6	3C	tdTomato-NES	220	3891.984619	12396.79492	-1.671389259
377	G09	6	3C	tdTomato-NES	220	3100.184082	4473.595703	-0.529080998
377	G09	8	3C	tdTomato-NES	220	1669.858521	4574.09375	-1.45376006
377	G09	8	3C	tdTomato-NES	220	17361.58984	11250.04394	0.625968428
377	G09	9	3C	tdTomato-NES	220	6671.717285	8039.875	-0.269114916
377	G09	9	3C	tdTomato-NES	220	5512.330566	3722.107666	0.566542619
377	G09	9	3C	tdTomato-NES	220	3413.489258	7661.349609	-1.166351345
377	G09	10	3C	tdTomato-NES	220	16086.18457	28161.39648	-0.807896698
377	G09	10	3C	tdTomato-NES	220	1297.073608	3241.873535	-1.321567459
377	G09	10	3C	tdTomato-NES	220	3135.544189	2267.53833	0.467588914
377	G09	11	3C	tdTomato-NES	220	1504.900757	3214.224609	-1.094802398
377	G09	13	3C	tdTomato-NES	220	2554.768311	3530.650635	-0.46674161
377	G09	13	3C	tdTomato-NES	220	6372.956543	8140.077637	-0.353079731
377	G09	13	3C	tdTomato-NES	220	2230.169922	3301.244141	-0.565856199
377	G09	18	3C	tdTomato-NES	220	3083.132568	4486.917969	-0.541327885
377	G09	18	3C	tdTomato-NES	220	3062.900635	6799.657227	-1.150563457
377	G09	21	3C	tdTomato-NES	220	5406.8125	2703.394043	1.000006514
377	G09	21	3C	tdTomato-NES	220	1131.716919	3223.434814	-1.510085673
377	G09	22	3C	tdTomato-NES	220	13020.29981	3781.868164	1.783591691
377	G09	23	3C	tdTomato-NES	220	16064.77246	24144.40625	-0.587788439
377	G09	24	3C	tdTomato-NES	220	1501.531982	3877.972656	-1.368867427
377	G10	2	3C	tdTomato-NES	220	4061.112549	8549.520508	-1.0739685
377	G10	2	3C	tdTomato-NES	220	4756.272949	1392.338257	1.772321765
377	G10	5	3C	tdTomato-NES	220	2490.167725	4660.481934	-0.904236232
377	G10	5	3C	tdTomato-NES	220	2586.338379	5119.458496	-0.985080179
377	G10	5	3C	tdTomato-NES	220	1911.371216	3686.243896	-0.947543531
377	G10	6	3C	tdTomato-NES	220	7080.112793	12650.49805	-0.837349935
377	G10	8	3C	tdTomato-NES	220	1380.025757	3040.989746	-1.139845758
377	G10	8	3C	tdTomato-NES	220	1449.422729	3374.451172	-1.219174455
377	G10	8	3C	tdTomato-NES	220	2956.185059	6069.641113	-1.037874629
377	G10	8	3C	tdTomato-NES	220	6209.836426	13077.19336	-1.074425769
377	G10	9	3C	tdTomato-NES	220	4861.814941	5038.880371	-0.051608225
377	G10	11	3C	tdTomato-NES	220	2223.631104	3660.634277	-0.719176178
377	G10	12	3C	tdTomato-NES	220	2164.302979	5045.269531	-1.221028869
377	G10	12	3C	tdTomato-NES	220	5989.737793	5255.402344	0.18869163
377	G10	12	3C	tdTomato-NES	220	1661.609009	3313.262451	-0.995671544
377	G10	12	3C	tdTomato-NES	220	3899.656006	3042.708984	0.357990512
377	G10	12	3C	tdTomato-NES	220	27233.875	20044.33984	0.442207369
377	G10	12	3C	tdTomato-NES	220	3167.507324	3795.378662	-0.260895874
377	G10	12	3C	tdTomato-NES	220	3565.318848	4502.756836	-0.336777466
377	G10	12	3C	tdTomato-NES	220	7391.854004	13519.96289	-0.871083024
377	G10	13	3C	tdTomato-NES	220	4577.722656	2496.204346	0.874894017
377	G10	13	3C	tdTomato-NES	220	3989.589844	6994.416016	-0.809963172
377	G10	13	3C	tdTomato-NES	220	3006.831299	6916.758301	-1.201852117
377	G10	14	3C	tdTomato-NES	220	9776.037109	23951.92969	-1.292820225
377	G10	14	3C	tdTomato-NES	220	1344.702271	3298.70752	-1.294614084
377	G10	15	3C	tdTomato-NES	220	7660.200684	8179.938477	-0.094707804
377	G10	16	3C	tdTomato-NES	220	2167.375488	4003.04834	-0.885149922
377	G10	17	3C	tdTomato-NES	220	7758.32959	14945.36914	-0.94588056
377	G10	18	3C	tdTomato-NES	220	23112.67969	22093.88477	0.065037426
377	G10	18	3C	tdTomato-NES	220	25270.76563	13228.1543	0.933857595
377	G10	18	3C	tdTomato-NES	220	2533.278076	5904.165039	-1.2207276
377	G10	19	3C	tdTomato-NES	220	11815.26465	9244.869141	0.35392714
377	G10	22	3C	tdTomato-NES	220	1595.381836	5018.336426	-1.653307434
377	G10	23	3C	tdTomato-NES	220	4837.390137	4260.705078	0.183136703
377	G10	24	3C	tdTomato-NES	220	4261.342773	9179.125977	-1.107048685
377	G10	25	3C	tdTomato-NES	220	4819.371582	11015.4707	-1.192614199
377	G10	25	3C	tdTomato-NES	220	12492.22266	7365.419922	0.762190504
377	G11	1	3C	tdTomato-NES	220	3089.197998	2921.820557	0.080364763
377	G11	1	3C	tdTomato-NES	220	2160.132813	3733.963135	-0.789587667
377	G11	1	3C	tdTomato-NES	220	6131.634766	4276.884277	0.519711593
377	G11	3	3C	tdTomato-NES	220	2603.82959	7706.769531	-1.565491215
377	G11	3	3C	tdTomato-NES	220	5422.138184	3115.375977	0.799455597
377	G11	3	3C	tdTomato-NES	220	6388.150879	6179.802246	0.047837715
377	G11	4	3C	tdTomato-NES	220	5113.339355	12922.44043	-1.337540871
377	G11	5	3C	tdTomato-NES	220	2174.919678	5772.760742	-1.408299311
377	G11	6	3C	tdTomato-NES	220	2867.536865	3805.631104	-0.408323688
377	G11	6	3C	tdTomato-NES	220	5594.27832	4301.879883	0.378984788
377	G11	6	3C	tdTomato-NES	220	1685.536255	3828.523193	-1.183580338
377	G11	9	3C	tdTomato-NES	220	1903.949219	5417.681641	-1.508680619
377	G11	9	3C	tdTomato-NES	220	3430.056396	4601.776855	-0.42395873
377	G11	9	3C	tdTomato-NES	220	4005.402588	15317.38965	-1.935151296
377	G11	10	3C	tdTomato-NES	220	1521.864136	3250.288574	-1.094728244
377	G11	11	3C	tdTomato-NES	220	1869.011841	3617.965332	-0.952902875
377	G11	11	3C	tdTomato-NES	220	2536.446289	5498.185059	-1.116146855
377	G11	12	3C	tdTomato-NES	220	3399.411865	950.440002	1.838617704
377	G11	12	3C	tdTomato-NES	220	5261.574707	10453.34375	-0.990397951
377	G11	14	3C	tdTomato-NES	220	2647.227783	4961.13916	-0.906189087
377	G11	14	3C	tdTomato-NES	220	1989.848145	3868.313721	-0.959046467
377	G11	14	3C	tdTomato-NES	220	1898.953735	3711.137695	-0.966656774
377	G11	16	3C	tdTomato-NES	220	22104.23047	22066.21875	0.002483078
377	G11	17	3C	tdTomato-NES	220	3751.135742	9600.34082	-1.355758153
377	G11	17	3C	tdTomato-NES	220	6752.030273	4506.443848	0.583331958
377	G11	17	3C	tdTomato-NES	220	1832.540649	3980.99707	-1.119284609
377	G11	17	3C	tdTomato-NES	220	1566.99707	3679.523682	-1.231516538
377	G11	17	3C	tdTomato-NES	220	1528.104492	3420.616455	-1.162513149
377	G11	18	3C	tdTomato-NES	220	11579.38574	6495.910645	0.833955031
377	G11	18	3C	tdTomato-NES	220	6527.584961	6309.208984	0.049090191
377	G11	18	3C	tdTomato-NES	220	3976.879395	5891.198242	-0.56692429
377	G11	18	3C	tdTomato-NES	220	5469.507324	6240.249023	-0.190192717
377	G11	19	3C	tdTomato-NES	220	1978.585571	4063.593994	-1.038286804
377	G11	19	3C	tdTomato-NES	220	2142.035889	4173.966309	-0.962436303
377	G11	20	3C	tdTomato-NES	220	1669.938965	3935.97876	-1.236927061
377	G11	20	3C	tdTomato-NES	220	4200.377441	9213.180664	-1.133180331
377	G11	20	3C	tdTomato-NES	220	3104.88916	5205.046875	-0.745369389
377	G11	20	3C	tdTomato-NES	220	6906.275879	13583.06543	-0.975829234
377	G11	23	3C	tdTomato-NES	220	1545.157837	3178.165039	-1.040439828
377	G11	23	3C	tdTomato-NES	220	3121.886475	3480.333252	-0.156807379
377	G11	24	3C	tdTomato-NES	220	9305.956055	21087.64258	-1.180171543
377	G11	25	3C	tdTomato-NES	220	3227.589844	2091.289307	0.626064599
377	G11	25	3C	tdTomato-NES	220	7313.337402	8982.478516	-0.296583657
377	G12	2	3C	tdTomato-NES	220	16733.52344	11253.83203	0.572324918
377	G12	2	3C	tdTomato-NES	220	9752.722656	19922.0957	-1.030492484
377	G12	3	3C	tdTomato-NES	220	1683.246582	4347.359863	-1.368892988
377	G12	3	3C	tdTomato-NES	220	2098.834717	4379.972168	-1.061333143
377	G12	5	3C	tdTomato-NES	220	3026.62793	3402.562988	-0.168910537
377	G12	5	3C	tdTomato-NES	220	1394.667603	3290.824463	-1.238527754
377	G12	6	3C	tdTomato-NES	220	2995.756592	3314.636719	-0.145930353
377	G12	8	3C	tdTomato-NES	220	5676.15918	11232.86523	-0.984739018
377	G12	8	3C	tdTomato-NES	220	11576.2832	10178.32519	0.185671931
377	G12	8	3C	tdTomato-NES	220	3693.959961	8186.817871	-1.148134572
377	G12	8	3C	tdTomato-NES	220	8269.969727	7077.40625	0.224661315
377	G12	10	3C	tdTomato-NES	220	11335.66309	20863.98242	-0.880145774
377	G12	10	3C	tdTomato-NES	220	12144.20898	6603.612305	0.878941195
377	G12	15	3C	tdTomato-NES	220	4800.543945	10553.31641	-1.13642665
377	G12	18	3C	tdTomato-NES	220	6955.580078	10823.83301	-0.637968744
377	G12	19	3C	tdTomato-NES	220	5327.509766	5977.760742	-0.166143822
377	G12	20	3C	tdTomato-NES	220	5544.843262	7539.694824	-0.44335945
377	G12	24	3C	tdTomato-NES	220	4595.990234	5079.338379	-0.144264855
377	G12	24	3C	tdTomato-NES	220	1929.886475	3215.438965	-0.736499721
377	G12	24	3C	tdTomato-NES	220	1785.0448	3437.60083	-0.945441748
377	G12	25	3C	tdTomato-NES	220	2175.113525	4632.412109	-1.090672903
