# Supplementary material for: Enterovirus D68 2A protease causes nuclear pore complex dysfunction and independently contributes to motor neuron toxicity
Source: eLife. 2026 Jun 18;14:RP108672. doi: 10.7554/eLife.108672 (PMC13278737; doi:10.7554/eLife.108672)
Supplement: Figure 2—source data 1. [file elife-108672-fig2-data1.zip › Fig 2A tdTomato 230512.csv]

Plate ID	Well Name	Group	Compound	MEASUREMENT SET ID	Cell: Nucleus Avg Intensity (MJE Nuclear-Cytoplasmic)	Cell: Cytoplasm Avg Intensity (MJE Nuclear-Cytoplasmic)	Filter	Log N/C
289	B01	Control	NLS-tdTomato	190	362.730591	277.627197	362.730591	0.385749516
289	B01	Control	NLS-tdTomato	190	700.945251	262.589539	700.945251	1.41649232
289	B01	Control	NLS-tdTomato	190	654.920898	405.361115	654.920898	0.692112965
289	B01	Control	NLS-tdTomato	190	954.76593	275.96521	954.76593	1.790660683
289	B01	Control	NLS-tdTomato	190	5355.779785	378.286285	5355.779785	3.823546266
289	B01	Control	NLS-tdTomato	190	1065.034912	428.757416	1065.034912	1.312667193
289	B01	Control	NLS-tdTomato	190	1778.040161	303.289581	1778.040161	2.551520068
289	B01	Control	NLS-tdTomato	190	1528.013916	284.952087	1528.013916	2.422866418
289	B01	Control	NLS-tdTomato	190	934.513733	355.446655	934.513733	1.394582807
289	B01	Control	NLS-tdTomato	190	723.737915	283.824646	723.737915	1.350467481
289	B01	Control	NLS-tdTomato	190	2222.716797	308.493561	2222.716797	2.84901186
289	B01	Control	NLS-tdTomato	190	4568.803711	351.425049	4568.803711	3.700527528
289	B01	Control	NLS-tdTomato	190	1234.488281	319.423401	1234.488281	1.950371227
289	B01	Control	NLS-tdTomato	190	5111.432129	402.219513	5111.432129	3.667672586
289	B01	Control	NLS-tdTomato	190	698.316528	307.053162	698.316528	1.185392659
289	B01	Control	NLS-tdTomato	190	526.553772	277.941833	526.553772	0.921797877
289	B01	Control	NLS-tdTomato	190	534.2229	257.949066	534.2229	1.050355597
289	B01	Control	NLS-tdTomato	190	28319.24023	649.763245	28319.24023	5.445724613
289	B01	Control	NLS-tdTomato	190	6399.04541	377.82016	6399.04541	4.082085115
289	B01	Control	NLS-tdTomato	190	2771.520752	326.483185	2771.520752	3.085597215
289	B01	Control	NLS-tdTomato	190	1732.939209	308.921722	1732.939209	2.487907823
289	B01	Control	NLS-tdTomato	190	288.883514	271.085327	288.883514	0.091740848
289	B01	Control	NLS-tdTomato	190	535.913025	282.890839	535.913025	0.921753422
289	B01	Control	NLS-tdTomato	190	1944.795776	330.715698	1944.795776	2.555955233
289	B01	Control	NLS-tdTomato	190	4962.125488	323.848083	4962.125488	3.937569111
289	B01	Control	NLS-tdTomato	190	1608.476929	299.516541	1608.476929	2.424987659
289	B01	Control	NLS-tdTomato	190	3305.077637	352.975708	3305.077637	3.227043356
289	B01	Control	NLS-tdTomato	190	284.939697	269.461151	284.939697	0.080579337
289	B01	Control	NLS-tdTomato	190	3757.26416	324.012146	3757.26416	3.53556275
289	B01	Control	NLS-tdTomato	190	6264.933594	429.621796	6264.933594	3.866160125
289	B01	Control	NLS-tdTomato	190	5673.661621	583.36261	5673.661621	3.281815284
289	B01	Control	NLS-tdTomato	190	3070.349609	381.086029	3070.349609	3.010214316
289	B01	Control	NLS-tdTomato	190	2915.424072	673.743103	2915.424072	2.113435246
289	B01	Control	NLS-tdTomato	190	18695.07813	755.758728	18695.07813	4.628588955
289	B01	Control	NLS-tdTomato	190	8795.339844	447.586578	8795.339844	4.296500644
289	B01	Control	NLS-tdTomato	190	289.502625	294.785858	294.785858	-0.026090885
289	B01	Control	NLS-tdTomato	190	1344.505371	505.578674	1344.505371	1.411068003
289	B01	Control	NLS-tdTomato	190	1199.117676	322.433746	1199.117676	1.894898596
289	B01	Control	NLS-tdTomato	190	1927.75354	340.55957	1927.75354	2.500941538
289	B01	Control	NLS-tdTomato	190	1927.612671	322.13855	1927.612671	2.581061968
289	B01	Control	NLS-tdTomato	190	1795.338013	351.588776	1795.338013	2.352294569
289	B01	Control	NLS-tdTomato	190	357.628845	268.891083	357.628845	0.41144119
289	B01	Control	NLS-tdTomato	190	4303.466309	433.332672	4303.466309	3.311952254
289	B01	Control	NLS-tdTomato	190	883.340393	318.834259	883.340393	1.470162828
289	B01	Control	NLS-tdTomato	190	529.785461	296.528778	529.785461	0.837236128
289	B01	Control	NLS-tdTomato	190	489.245392	328.174927	489.245392	0.576093244
289	B01	Control	NLS-tdTomato	190	1734.652832	477.959564	1734.652832	1.859686481
289	B01	Control	NLS-tdTomato	190	288.317322	316.2146	316.2146	-0.133246464
289	B01	Control	NLS-tdTomato	190	649.026245	301.722687	649.026245	1.105053639
289	B01	Control	NLS-tdTomato	190	767.585754	316.763947	767.585754	1.276919794
289	B01	Control	NLS-tdTomato	190	2842.039795	327.755432	2842.039795	3.11623516
289	B01	Control	NLS-tdTomato	190	13439.12305	911.2854	13439.12305	3.882392236
289	B01	Control	NLS-tdTomato	190	999.996643	373.779785	999.996643	1.419734705
289	B01	Control	NLS-tdTomato	190	842.087036	413.788208	842.087036	1.025076822
289	B01	Control	NLS-tdTomato	190	12735.59863	548.817993	12735.59863	4.536395183
289	B01	Control	NLS-tdTomato	190	3536.553955	402.006897	3536.553955	3.137052114
289	B01	Control	NLS-tdTomato	190	8640.333008	659.034973	8640.333008	3.712659985
289	B01	Control	NLS-tdTomato	190	11969.28418	425.375488	11969.28418	4.814456163
289	B01	Control	NLS-tdTomato	190	39788.11719	1275.088135	39788.11719	4.963668755
289	B01	Control	NLS-tdTomato	190	15555.96289	469.400848	15555.96289	5.05050344
289	B01	Control	NLS-tdTomato	190	9810.983398	1834.921875	9810.983398	2.418679112
289	B01	Control	NLS-tdTomato	190	767.79895	337.397949	767.79895	1.186277384
289	B01	Control	NLS-tdTomato	190	241.645676	274.086731	274.086731	-0.181739307
289	B01	Control	NLS-tdTomato	190	2585.39624	445.997833	2585.39624	2.535276801
289	B01	Control	NLS-tdTomato	190	1061.901733	326.36438	1061.901733	1.702094755
289	B01	Control	NLS-tdTomato	190	3212.319336	342.247894	3212.319336	3.230501749
289	B01	Control	NLS-tdTomato	190	3228.822754	320.848846	3228.822754	3.331042547
289	B01	Control	NLS-tdTomato	190	8377.56543	677.478943	8377.56543	3.628283038
289	B01	Control	NLS-tdTomato	190	18110.23828	938.782166	18110.23828	4.269871283
289	B01	Control	NLS-tdTomato	190	413.955109	289.391296	413.955109	0.516452794
289	B01	Control	NLS-tdTomato	190	2418.931885	501.966827	2418.931885	2.268706214
289	B01	Control	NLS-tdTomato	190	9833.570313	398.994202	9833.570313	4.62327563
289	B01	Control	NLS-tdTomato	190	265.290405	269.888123	269.888123	-0.024788992
289	B01	Control	NLS-tdTomato	190	2563.8479	702.693298	2563.8479	1.867343633
289	B01	Control	NLS-tdTomato	190	9598.59668	445.450989	9598.59668	4.429484886
289	B01	Control	NLS-tdTomato	190	12738.60156	446.623444	12738.60156	4.834004115
289	B01	Control	NLS-tdTomato	190	3259.69458	639.800537	3259.69458	2.349042688
289	B01	Control	NLS-tdTomato	190	2607.960205	387.510925	2607.960205	2.750612966
289	B01	Control	NLS-tdTomato	190	9839.53418	551.501648	9839.53418	4.157152916
289	B01	Control	NLS-tdTomato	190	3170.339355	399.572327	3170.339355	2.9881087
289	B01	Control	NLS-tdTomato	190	1840.686157	277.017548	1840.686157	2.73219439
289	B01	Control	NLS-tdTomato	190	1263.792114	632.721497	1263.792114	0.998116651
289	B01	Control	NLS-tdTomato	190	923.174744	422.274445	923.174744	1.128422814
289	B01	Control	NLS-tdTomato	190	453.297333	279.717804	453.297333	0.696485589
289	B01	Control	NLS-tdTomato	190	2105.155029	810.501404	2105.155029	1.377039891
289	B01	Control	NLS-tdTomato	190	2279.756348	329.451141	2279.756348	2.790743214
289	B01	Control	NLS-tdTomato	190	3018.111816	365.140442	3018.111816	3.047122884
289	B01	Control	NLS-tdTomato	190	755.258423	266.961548	755.258423	1.500338411
289	B01	Control	NLS-tdTomato	190	1843.425171	316.046173	1843.425171	2.544181605
289	B01	Control	NLS-tdTomato	190	1324.222168	319.637512	1324.222168	2.050636552
289	B01	Control	NLS-tdTomato	190	258.430878	277.916992	277.916992	-0.104875587
289	B01	Control	NLS-tdTomato	190	241.545456	258.434204	258.434204	-0.097502312
289	B01	Control	NLS-tdTomato	190	1140.585938	404.17691	1140.585938	1.496716341
289	B01	Control	NLS-tdTomato	190	2751.578369	379.095245	2751.578369	2.859627153
289	B01	Control	NLS-tdTomato	190	318.649384	366.685028	366.685028	-0.202571489
289	B01	Control	NLS-tdTomato	190	320.081696	314.289551	320.081696	0.02634587
289	B01	Control	NLS-tdTomato	190	2522.375732	421.189178	2522.375732	2.582242921
289	B01	Control	NLS-tdTomato	190	6496.50293	444.109955	6496.50293	3.870674508
289	B01	Control	NLS-tdTomato	190	3281.33667	361.948822	3281.33667	3.180425998
289	B01	Control	NLS-tdTomato	190	26675.63477	679.178833	26675.63477	5.295587294
289	B01	Control	NLS-tdTomato	190	4845.566406	510.747711	4845.566406	3.245982576
289	B01	Control	NLS-tdTomato	190	6315.491699	374.686462	6315.491699	4.075139304
289	B01	Control	NLS-tdTomato	190	5045.827148	433.164459	5045.827148	3.542104005
289	B01	Control	NLS-tdTomato	190	14169.02246	1695.079224	14169.02246	3.06331562
289	B01	Control	NLS-tdTomato	190	14007.73828	536.662537	14007.73828	4.706065043
289	B01	Control	NLS-tdTomato	190	2128.687256	302.982178	2128.687256	2.812659167
289	B01	Control	NLS-tdTomato	190	2016.960938	308.743286	2016.960938	2.707703475
289	B01	Control	NLS-tdTomato	190	20236.93555	6431.766113	20236.93555	1.653703991
289	B01	Control	NLS-tdTomato	190	1086.431641	341.139465	1086.431641	1.671163833
289	B01	Control	NLS-tdTomato	190	19707.375	618.878967	19707.375	4.992934522
289	B01	Control	NLS-tdTomato	190	3872.256104	1113.693604	3872.256104	1.797821996
289	B01	Control	NLS-tdTomato	190	928.067444	316.140625	928.067444	1.553663214
289	B01	Control	NLS-tdTomato	190	4650.452637	371.433716	4650.452637	3.64619446
289	B01	Control	NLS-tdTomato	190	7974.099121	360.432648	7974.099121	4.467519937
289	B01	Control	NLS-tdTomato	190	5756.44043	454.455475	5756.44043	3.662966119
289	B01	Control	NLS-tdTomato	190	13578.2959	1017.887329	13578.2959	3.737652648
289	B01	Control	NLS-tdTomato	190	12761.12793	446.141663	12761.12793	4.838110161
289	B01	Control	NLS-tdTomato	190	7816.740723	550.839722	7816.740723	3.826862682
289	B01	Control	NLS-tdTomato	190	4008.334473	358.374481	4008.334473	3.483463083
289	B01	Control	NLS-tdTomato	190	8509.838867	447.696472	8509.838867	4.24853896
289	B01	Control	NLS-tdTomato	190	17104.62109	437.117767	17104.62109	5.290220316
289	B01	Control	NLS-tdTomato	190	9725.614258	724.364075	9725.614258	3.747002469
289	B01	Control	NLS-tdTomato	190	4807.483398	341.836243	4807.483398	3.813904604
289	B01	Control	NLS-tdTomato	190	854.056335	317.60965	854.056335	1.427076489
289	B01	Control	NLS-tdTomato	190	10848.28613	701.290955	10848.28613	3.951310205
289	B01	Control	NLS-tdTomato	190	61327.1875	1298.226685	61327.1875	5.561912568
289	B01	Control	NLS-tdTomato	190	1282.198608	348.544098	1282.198608	1.879206644
289	B01	Control	NLS-tdTomato	190	61498.875	1289.361938	61498.875	5.575830814
289	B01	Control	NLS-tdTomato	190	1096.679688	320.755554	1096.679688	1.773596062
289	B01	Control	NLS-tdTomato	190	1310.077515	322.369598	1310.077515	2.022864578
289	B01	Control	NLS-tdTomato	190	2203.114502	334.032715	2203.114502	2.721483166
289	B01	Control	NLS-tdTomato	190	1712.249634	301.017334	1712.249634	2.50797458
289	B01	Control	NLS-tdTomato	190	4119.287109	363.309418	4119.287109	3.503124014
289	B01	Control	NLS-tdTomato	190	955.709045	380.754272	955.709045	1.327711249
289	B01	Control	NLS-tdTomato	190	656.79071	353.687073	656.79071	0.89296023
289	B01	Control	NLS-tdTomato	190	938.143738	280.458862	938.143738	1.742019812
289	B01	Control	NLS-tdTomato	190	694.01123	290.743317	694.01123	1.255212977
289	B01	Control	NLS-tdTomato	190	2361.341309	301.060913	2361.341309	2.971479265
289	B01	Control	NLS-tdTomato	190	426.247467	391.402069	426.247467	0.123039879
289	B01	Control	NLS-tdTomato	190	719.256897	309.710571	719.256897	1.215586524
289	B01	Control	NLS-tdTomato	190	1252.278687	305.106171	1252.278687	2.037172396
289	B01	Control	NLS-tdTomato	190	454.707153	324.345428	454.707153	0.487406597
289	B01	Control	NLS-tdTomato	190	3628.196777	660.436157	3628.196777	2.457761692
289	B01	Control	NLS-tdTomato	190	8600.59375	4345.308594	8600.59375	0.984977623
289	B01	Control	NLS-tdTomato	190	1423.348511	439.366821	1423.348511	1.69579112
289	B01	Control	NLS-tdTomato	190	10990.80371	437.574249	10990.80371	4.650625239
289	B01	Control	NLS-tdTomato	190	9640.179688	461.087494	9640.179688	4.385947596
289	B01	Control	NLS-tdTomato	190	827.645752	445.484589	827.645752	0.893637875
289	B01	Control	NLS-tdTomato	190	726.564819	386.876709	726.564819	0.909217633
289	B01	Control	NLS-tdTomato	190	869.82251	377.386475	869.82251	1.204678325
289	B01	Control	NLS-tdTomato	190	9313.104492	455.55069	9313.104492	4.353578666
289	B01	Control	NLS-tdTomato	190	2041.874268	366.68689	2041.874268	2.47727344
289	B01	Control	NLS-tdTomato	190	9288.03418	555.295959	9288.03418	4.064044479
289	B01	Control	NLS-tdTomato	190	243.626038	257.622131	257.622131	-0.080588201
289	B01	Control	NLS-tdTomato	190	466.439026	257.312347	466.439026	0.858167815
289	B01	Control	NLS-tdTomato	190	379.039307	241.563599	379.039307	0.649944393
289	B01	Control	NLS-tdTomato	190	9624.242188	488.872131	9624.242188	4.299143878
289	B01	Control	NLS-tdTomato	190	6355.831543	459.177002	6355.831543	3.790958596
289	B01	Control	NLS-tdTomato	190	1344.876709	308.987976	1344.876709	2.121851317
289	B01	Control	NLS-tdTomato	190	2866.38501	415.731659	2866.38501	2.785507882
289	B01	Control	NLS-tdTomato	190	997.86261	251.207397	997.86261	1.989962247
289	B01	Control	NLS-tdTomato	190	4932.583496	439.219513	4932.583496	3.489329417
289	B01	Control	NLS-tdTomato	190	2455.428467	352.097443	2455.428467	2.801928138
289	B01	Control	NLS-tdTomato	190	3879.588867	384.09375	3879.588867	3.33637338
289	B01	Control	NLS-tdTomato	190	9225.15918	429.635284	9225.15918	4.42438942
289	B01	Control	NLS-tdTomato	190	1593.625732	335.726349	1593.625732	2.246955173
289	B01	Control	NLS-tdTomato	190	659.537048	243.87291	659.537048	1.435324193
289	B01	Control	NLS-tdTomato	190	849.217712	274.552277	849.217712	1.629053585
289	B01	Control	NLS-tdTomato	190	959.108582	256.24649	959.108582	1.904161911
289	B01	Control	NLS-tdTomato	190	561.231567	257.202423	561.231567	1.125691923
289	B01	Control	NLS-tdTomato	190	565.183777	388.869781	565.183777	0.539432928
289	B01	Control	NLS-tdTomato	190	2678.757813	293.348267	2678.757813	3.190877779
289	B01	Control	NLS-tdTomato	190	2402.611084	311.716431	2402.611084	2.946297027
289	B01	Control	NLS-tdTomato	190	609.517334	277.207367	609.517334	1.136701651
289	B01	Control	NLS-tdTomato	190	6975.892578	423.226593	6975.892578	4.042875639
289	B01	Control	NLS-tdTomato	190	11123.09961	870.148682	11123.09961	3.676153126
289	B01	Control	NLS-tdTomato	190	14495.20898	460.915863	14495.20898	4.974928903
289	B01	Control	NLS-tdTomato	190	17446.09961	669.158936	17446.09961	4.704411807
289	B01	Control	NLS-tdTomato	190	17377.22656	752.760437	17377.22656	4.528863228
289	B01	Control	NLS-tdTomato	190	289.571655	293.17981	293.17981	-0.017865365
289	B01	Control	NLS-tdTomato	190	5302.645508	443.417664	5302.645508	3.579974157
289	B01	Control	NLS-tdTomato	190	1962.642456	285.116638	1962.642456	2.783173239
289	B01	Control	NLS-tdTomato	190	305.048737	314.360443	314.360443	-0.043379933
289	B01	Control	NLS-tdTomato	190	508.173096	302.102081	508.173096	0.750283875
289	B01	Control	NLS-tdTomato	190	1845.04834	329.45929	1845.04834	2.485486502
289	B01	Control	NLS-tdTomato	190	521.056641	308.326385	521.056641	0.756981855
289	B01	Control	NLS-tdTomato	190	276.369476	278.792664	278.792664	-0.012594315
289	B01	Control	NLS-tdTomato	190	824.980591	276.007843	824.980591	1.579650915
289	B01	Control	NLS-tdTomato	190	1242.029907	333.096924	1242.029907	1.898685976
289	B01	Control	NLS-tdTomato	190	1701.336914	345.394836	1701.336914	2.300350446
289	B01	Control	NLS-tdTomato	190	10352.84082	7771.753906	10352.84082	0.413714574
289	B01	Control	NLS-tdTomato	190	624.898499	348.249512	624.898499	0.843500544
289	B01	Control	NLS-tdTomato	190	947.755737	326.457642	947.755737	1.537619471
289	B01	Control	NLS-tdTomato	190	547.678528	292.729553	547.678528	0.903760917
289	B01	Control	NLS-tdTomato	190	3587.474121	299.472809	3587.474121	3.582471502
289	B01	Control	NLS-tdTomato	190	1084.457642	446.668304	1084.457642	1.279697915
289	B01	Control	NLS-tdTomato	190	4393.625	337.949005	4393.625	3.700534268
289	B01	Control	NLS-tdTomato	190	328.294586	286.46582	328.294586	0.196627946
289	B01	Control	NLS-tdTomato	190	288.154572	244.198273	288.154572	0.238789913
289	B01	Control	NLS-tdTomato	190	8428.734375	471.160858	8428.734375	4.161024422
289	B01	Control	NLS-tdTomato	190	2595.800781	383.388245	2595.800781	2.759301657
289	B01	Control	NLS-tdTomato	190	956.426636	285.845001	956.426636	1.742421249
289	B01	Control	NLS-tdTomato	190	862.386108	297.701996	862.386108	1.534465044
289	B01	Control	NLS-tdTomato	190	1928.999146	310.963043	1928.999146	2.633037469
289	B01	Control	NLS-tdTomato	190	3030.174805	364.183258	3030.174805	3.056664516
289	B01	Control	NLS-tdTomato	190	10426.41797	408.858276	10426.41797	4.672498947
289	B01	Control	NLS-tdTomato	190	4422.427734	361.626495	4422.427734	3.612266281
289	B01	Control	NLS-tdTomato	190	1239.058105	293.32608	1239.058105	2.07866659
289	B01	Control	NLS-tdTomato	190	557.31134	280.420502	557.31134	0.990891678
289	B01	Control	NLS-tdTomato	190	651.886963	281.683228	651.886963	1.210548158
289	B01	Control	NLS-tdTomato	190	748.350281	271.420837	748.350281	1.463182231
289	B01	Control	NLS-tdTomato	190	919.024902	340.175964	919.024902	1.433822746
289	B01	Control	NLS-tdTomato	190	1441.557251	343.081787	1441.557251	2.071003689
289	B01	Control	NLS-tdTomato	190	467.362	291.923279	467.362	0.678951176
289	B02	Control	NLS-tdTomato	190	3256.765381	349.612976	3256.765381	3.219609154
289	B02	Control	NLS-tdTomato	190	16160.22559	2338.48877	16160.22559	2.788798932
289	B02	Control	NLS-tdTomato	190	990.474731	341.002289	990.474731	1.538338746
289	B02	Control	NLS-tdTomato	190	1539.469482	269.545105	1539.469482	2.513834653
289	B02	Control	NLS-tdTomato	190	2601.290039	359.691437	2601.290039	2.854395547
289	B02	Control	NLS-tdTomato	190	528.54303	302.600006	528.54303	0.804608914
289	B02	Control	NLS-tdTomato	190	1920.941162	333.868469	1920.941162	2.524461575
289	B02	Control	NLS-tdTomato	190	1054.528198	289.026276	1054.528198	1.867325111
289	B02	Control	NLS-tdTomato	190	1412.711182	335.694153	1412.711182	2.073247234
289	B02	Control	NLS-tdTomato	190	1718.264038	313.809998	1718.264038	2.452988524
289	B02	Control	NLS-tdTomato	190	1194.627075	310.934784	1194.627075	1.941876401
289	B02	Control	NLS-tdTomato	190	620.224854	442.308624	620.224854	0.487737968
289	B02	Control	NLS-tdTomato	190	865.959839	290.606842	865.959839	1.575231448
289	B02	Control	NLS-tdTomato	190	690.74585	285.593018	690.74585	1.27419428
289	B02	Control	NLS-tdTomato	190	2582.275879	337.334076	2582.275879	2.936393175
289	B02	Control	NLS-tdTomato	190	4826.98584	737.748291	4826.98584	2.709922016
289	B02	Control	NLS-tdTomato	190	3596.790527	380.361908	3596.790527	3.241265464
289	B02	Control	NLS-tdTomato	190	8500.828125	605.188416	8500.828125	3.812147113
289	B02	Control	NLS-tdTomato	190	698.480347	295.679443	698.480347	1.240185579
289	B02	Control	NLS-tdTomato	190	11710.18848	747.72821	11710.18848	3.969106523
289	B02	Control	NLS-tdTomato	190	11547.20313	415.381226	11547.20313	4.796963633
289	B02	Control	NLS-tdTomato	190	4580.591309	338.412872	4580.591309	3.758677498
289	B02	Control	NLS-tdTomato	190	3063.356201	506.626221	3063.356201	2.596119478
289	B02	Control	NLS-tdTomato	190	307.790253	287.97229	307.790253	0.09601755
289	B02	Control	NLS-tdTomato	190	4259.865234	379.225159	4259.865234	3.489681204
289	B02	Control	NLS-tdTomato	190	3061.778076	338.464294	3061.778076	3.177294166
289	B02	Control	NLS-tdTomato	190	6538.256348	756.734314	6538.256348	3.111047172
289	B02	Control	NLS-tdTomato	190	10907.54102	519.58606	10907.54102	4.391819363
289	B02	Control	NLS-tdTomato	190	1031.230713	300.194061	1031.230713	1.780399797
289	B02	Control	NLS-tdTomato	190	9466.613281	536.970642	9466.613281	4.13993327
289	B02	Control	NLS-tdTomato	190	2764.727295	362.822876	2764.727295	2.929799858
289	B02	Control	NLS-tdTomato	190	6380.391602	450.196991	6380.391602	3.825016654
289	B02	Control	NLS-tdTomato	190	1320.365723	339.296234	1320.365723	1.960320269
289	B02	Control	NLS-tdTomato	190	4591.139648	457.827728	4591.139648	3.325975569
289	B02	Control	NLS-tdTomato	190	656.603699	449.150269	656.603699	0.547824679
289	B02	Control	NLS-tdTomato	190	1487.565552	339.095642	1487.565552	2.133189096
289	B02	Control	NLS-tdTomato	190	12475.39258	437.434448	12475.39258	4.833874568
289	B02	Control	NLS-tdTomato	190	7355.035156	535.062744	7355.035156	3.780952254
289	B02	Control	NLS-tdTomato	190	5015.17627	2035.160767	5015.17627	1.301157644
289	B02	Control	NLS-tdTomato	190	467.049896	299.793732	467.049896	0.639606464
289	B02	Control	NLS-tdTomato	190	2089.123779	797.079041	2089.123779	1.390103275
289	B02	Control	NLS-tdTomato	190	750.071228	304.559082	750.071228	1.300305476
289	B02	Control	NLS-tdTomato	190	4361.024902	363.119995	4361.024902	3.58614895
289	B02	Control	NLS-tdTomato	190	384.683258	265.296234	384.683258	0.536066847
289	B02	Control	NLS-tdTomato	190	8762.953125	673.289368	8762.953125	3.702118553
289	B02	Control	NLS-tdTomato	190	10452.70215	4093.954346	10452.70215	1.352309025
289	B02	Control	NLS-tdTomato	190	650.612305	346.386292	650.612305	0.909416271
289	B02	Control	NLS-tdTomato	190	5689.146484	354.328888	5689.146484	4.005051231
289	B02	Control	NLS-tdTomato	190	690.9776	452.574585	690.9776	0.610483372
289	B02	Control	NLS-tdTomato	190	1536.80896	319.670532	1536.80896	2.265280171
289	B02	Control	NLS-tdTomato	190	5787.694824	650.674622	5787.694824	3.152980662
289	B02	Control	NLS-tdTomato	190	2903.311768	400.847778	2903.311768	2.85657312
289	B02	Control	NLS-tdTomato	190	4981.072266	546.028259	4981.072266	3.189408819
289	B02	Control	NLS-tdTomato	190	1116.397339	332.659973	1116.397339	1.7467304
289	B02	Control	NLS-tdTomato	190	2920.786865	341.11972	2920.786865	3.098007022
289	B02	Control	NLS-tdTomato	190	2608.616211	355.81131	2608.616211	2.874100431
289	B02	Control	NLS-tdTomato	190	1651.246216	279.634491	1651.246216	2.561941032
289	B02	Control	NLS-tdTomato	190	7236.89209	366.833038	7236.89209	4.302174777
289	B02	Control	NLS-tdTomato	190	4837.152344	318.332031	4837.152344	3.92555374
289	B02	Control	NLS-tdTomato	190	13049.97852	456.676605	13049.97852	4.836730737
289	B02	Control	NLS-tdTomato	190	5285.654785	937.634949	5285.654785	2.494983953
289	B02	Control	NLS-tdTomato	190	387.813599	311.942078	387.813599	0.314085222
289	B02	Control	NLS-tdTomato	190	4308.214844	306.925934	4308.214844	3.811127739
289	B02	Control	NLS-tdTomato	190	6321.302246	313.253784	6321.302246	4.334817955
289	B02	Control	NLS-tdTomato	190	2757.186768	246.628281	2757.186768	3.482786848
289	B02	Control	NLS-tdTomato	190	19823.59961	499.817291	19823.59961	5.309674332
289	B02	Control	NLS-tdTomato	190	5824.171875	339.911621	5824.171875	4.09882134
289	B02	Control	NLS-tdTomato	190	1461.187622	263.956879	1461.187622	2.468767268
289	B02	Control	NLS-tdTomato	190	9763.672852	495.424194	9763.672852	4.300687727
289	B02	Control	NLS-tdTomato	190	5298.54248	405.666656	5298.54248	3.707228929
289	B02	Control	NLS-tdTomato	190	340.959381	257.461365	340.959381	0.405243923
289	B02	Control	NLS-tdTomato	190	8378.369141	416.191193	8378.369141	4.331351107
289	B02	Control	NLS-tdTomato	190	2156.56958	294.495026	2156.56958	2.872423092
289	B02	Control	NLS-tdTomato	190	915.067749	375.188446	915.067749	1.28626316
289	B02	Control	NLS-tdTomato	190	7317.071777	383.731781	7317.071777	4.253096251
289	B02	Control	NLS-tdTomato	190	1100.476074	304.251434	1100.476074	1.854791811
289	B02	Control	NLS-tdTomato	190	4221.397461	393.686981	4221.397461	3.422599762
289	B02	Control	NLS-tdTomato	190	476.039429	277.932892	476.039429	0.776344492
289	B02	Control	NLS-tdTomato	190	2822.933594	458.236267	2822.933594	2.623031642
289	B02	Control	NLS-tdTomato	190	630.897949	264.746765	630.897949	1.252793605
289	B02	Control	NLS-tdTomato	190	4532.944824	351.428009	4532.944824	3.689147516
289	B02	Control	NLS-tdTomato	190	1321.544434	333.354675	1321.544434	1.987095068
289	B02	Control	NLS-tdTomato	190	1324.461182	697.160278	1324.461182	0.925843284
289	B02	Control	NLS-tdTomato	190	1101.174805	284.857666	1101.174805	1.950730369
289	B02	Control	NLS-tdTomato	190	2730.860107	363.301392	2730.860107	2.910116613
289	B02	Control	NLS-tdTomato	190	715.710205	277.79776	715.710205	1.365340584
289	B02	Control	NLS-tdTomato	190	1091.502441	702.16272	1091.502441	0.636438051
289	B02	Control	NLS-tdTomato	190	1006.250427	744.274658	1006.250427	0.435082376
289	B02	Control	NLS-tdTomato	190	455.612671	274.876465	455.612671	0.729024482
289	B02	Control	NLS-tdTomato	190	332.729858	290.190002	332.729858	0.19735352
289	B02	Control	NLS-tdTomato	190	3004.446777	349.30365	3004.446777	3.104545742
289	B02	Control	NLS-tdTomato	190	3298.132568	345.526733	3298.132568	3.254780149
289	B02	Control	NLS-tdTomato	190	398.743103	282.525482	398.743103	0.49707857
289	B02	Control	NLS-tdTomato	190	742.803467	281.596527	742.803467	1.399351008
289	B02	Control	NLS-tdTomato	190	10287.82519	430.292206	10287.82519	4.579477516
289	B02	Control	NLS-tdTomato	190	1181.081055	349.795685	1181.081055	1.755523579
289	B02	Control	NLS-tdTomato	190	2011.674927	354.586365	2011.674927	2.504188228
289	B02	Control	NLS-tdTomato	190	26909.14844	1024.445068	26909.14844	4.715182204
289	B02	Control	NLS-tdTomato	190	3586.912109	574.806458	3586.912109	2.641594219
289	B02	Control	NLS-tdTomato	190	3309.180908	555.766663	3309.180908	2.57392296
289	B02	Control	NLS-tdTomato	190	3414.966064	356.408997	3414.966064	3.260265581
289	B02	Control	NLS-tdTomato	190	1842.223877	307.286011	1842.223877	2.5837944
289	B02	Control	NLS-tdTomato	190	6430.586426	514.647888	6430.586426	3.643292696
289	B02	Control	NLS-tdTomato	190	323.880249	248.508926	323.880249	0.38216282
289	B02	Control	NLS-tdTomato	190	2076.01123	313.629913	2076.01123	2.726679177
289	B02	Control	NLS-tdTomato	190	1021.108887	382.010101	1021.108887	1.418454026
289	B02	Control	NLS-tdTomato	190	682.170593	280.711334	682.170593	1.281045249
289	B02	Control	NLS-tdTomato	190	522.236816	235.664566	522.236816	1.147969312
289	B02	Control	NLS-tdTomato	190	56735.70313	3205.69873	56735.70313	4.145546139
289	B02	Control	NLS-tdTomato	190	5341.273438	1398.425049	5341.273438	1.93338081
289	B02	Control	NLS-tdTomato	190	692.151733	291.415466	692.151733	1.248010893
289	B02	Control	NLS-tdTomato	190	1917.833618	289.220062	1917.833618	2.72923803
289	B02	Control	NLS-tdTomato	190	1748.112671	292.861328	1748.112671	2.577508569
289	B02	Control	NLS-tdTomato	190	1452.379272	329.018555	1452.379272	2.142177393
289	B02	Control	NLS-tdTomato	190	477.42923	287.862671	477.42923	0.729906179
289	B02	Control	NLS-tdTomato	190	560.108582	267.518982	560.108582	1.066065271
289	B02	Control	NLS-tdTomato	190	947.36676	305.295166	947.36676	1.633718307
289	B02	Control	NLS-tdTomato	190	549.203918	290.3349	549.203918	0.919623915
289	B02	Control	NLS-tdTomato	190	1426.277344	317.792053	1426.277344	2.166099593
289	B02	Control	NLS-tdTomato	190	604.255432	524.650513	604.255432	0.203801821
289	B02	Control	NLS-tdTomato	190	1122.821533	278.544922	1122.821533	2.011146716
289	B02	Control	NLS-tdTomato	190	1062.336182	361.952454	1062.336182	1.553368284
289	B02	Control	NLS-tdTomato	190	1675.859375	377.63089	1675.859375	2.149852408
289	B02	Control	NLS-tdTomato	190	2109.194824	289.436218	2109.194824	2.865374995
289	B02	Control	NLS-tdTomato	190	403.781555	350.888885	403.781555	0.20256076
289	B02	Control	NLS-tdTomato	190	2873.283691	348.074768	2873.283691	3.045231301
289	B02	Control	NLS-tdTomato	190	3990.202637	384.808563	3990.202637	3.374249205
289	B02	Control	NLS-tdTomato	190	8529.40625	390.274292	8529.40625	4.449884978
289	B02	Control	NLS-tdTomato	190	15544.68555	529.788818	15544.68555	4.874860229
289	B02	Control	NLS-tdTomato	190	3900.630615	300.872559	3900.630615	3.696482946
289	B02	Control	NLS-tdTomato	190	2557.312256	328.5755	2557.312256	2.960331513
289	B02	Control	NLS-tdTomato	190	697.915527	346.066681	697.915527	1.012002382
289	B02	Control	NLS-tdTomato	190	317.537323	345.93399	345.93399	-0.123570599
289	B02	Control	NLS-tdTomato	190	977.674194	263.875244	977.674194	1.889497765
289	B02	Control	NLS-tdTomato	190	2227.477539	394.187958	2227.477539	2.498455275
289	B02	Control	NLS-tdTomato	190	1363.461792	262.942047	1363.461792	2.374457506
289	B02	Control	NLS-tdTomato	190	6026.739258	329.911835	6026.739258	4.191225211
289	B02	Control	NLS-tdTomato	190	7342.193359	356.364136	7342.193359	4.36478705
289	B02	Control	NLS-tdTomato	190	299.308105	261.737915	299.308105	0.19350842
289	B02	Control	NLS-tdTomato	190	531.374207	317.551971	531.374207	0.742735476
289	B02	Control	NLS-tdTomato	190	4678.408203	414.235748	4678.408203	3.497493779
289	B02	Control	NLS-tdTomato	190	6979.524902	477.762451	6979.524902	3.868763458
289	B02	Control	NLS-tdTomato	190	282.652863	291.594177	291.594177	-0.0449306
289	B02	Control	NLS-tdTomato	190	1786.651611	287.062317	1786.651611	2.637822479
289	B02	Control	NLS-tdTomato	190	3433.721191	316.045288	3433.721191	3.44156969
289	B02	Control	NLS-tdTomato	190	10068.22949	963.235657	10068.22949	3.385777397
289	B02	Control	NLS-tdTomato	190	1967.477417	320.083984	1967.477417	2.61982468
289	B02	Control	NLS-tdTomato	190	3916.041992	476.472534	3916.041992	3.038931277
289	B02	Control	NLS-tdTomato	190	698.559692	453.215912	698.559692	0.624184886
289	B02	Control	NLS-tdTomato	190	9041.901367	451.037201	9041.901367	4.325307845
289	B02	Control	NLS-tdTomato	190	222.540176	252.290558	252.290558	-0.1810204
289	B02	Control	NLS-tdTomato	190	325.478638	272.970734	325.478638	0.253816575
289	B02	Control	NLS-tdTomato	190	949.456665	286.829742	949.456665	1.726907527
289	B02	Control	NLS-tdTomato	190	625.690979	275.097656	625.690979	1.185506457
289	B02	Control	NLS-tdTomato	190	841.894714	257.92337	841.894714	1.706697324
289	B02	Control	NLS-tdTomato	190	2101.858398	281.125519	2101.858398	2.902379154
289	B02	Control	NLS-tdTomato	190	1017.173279	267.990997	1017.173279	1.924309028
289	B02	Control	NLS-tdTomato	190	3258.186279	327.29303	3258.186279	3.315414305
289	B02	Control	NLS-tdTomato	190	3125.054199	524.539246	3125.054199	2.574758587
289	B02	Control	NLS-tdTomato	190	1710.572998	294.353577	1710.572998	2.538857607
289	B02	Control	NLS-tdTomato	190	661.965942	250.746063	661.965942	1.400529944
289	B02	Control	NLS-tdTomato	190	3952.805664	384.615936	3952.805664	3.361386583
289	B02	Control	NLS-tdTomato	190	16468.64648	539.109619	16468.64648	4.932999527
289	B02	Control	NLS-tdTomato	190	2509.058594	293.015656	2509.058594	3.098096507
289	B02	Control	NLS-tdTomato	190	11023.98828	529.687012	11023.98828	4.379362315
289	B02	Control	NLS-tdTomato	190	2872.003174	330.580566	2872.003174	3.118983524
289	B02	Control	NLS-tdTomato	190	15707.45019	477.90094	15707.45019	5.03859359
289	B02	Control	NLS-tdTomato	190	2455.320557	317.422516	2455.320557	2.951435017
289	B02	Control	NLS-tdTomato	190	581.48822	375.363068	581.48822	0.631463255
289	B02	Control	NLS-tdTomato	190	477.111511	308.066406	477.111511	0.631085126
289	B02	Control	NLS-tdTomato	190	343.011353	277.195709	343.011353	0.307351403
289	B02	Control	NLS-tdTomato	190	337.555817	282.277008	337.555817	0.258014457
289	B02	Control	NLS-tdTomato	190	513.180847	338.682861	513.180847	0.599532346
289	B02	Control	NLS-tdTomato	190	8024.716797	445.016449	8024.716797	4.17251991
289	B02	Control	NLS-tdTomato	190	2004.405518	305.445923	2004.405518	2.714185526
289	B02	Control	NLS-tdTomato	190	1191.980103	412.006683	1191.980103	1.53262051
289	B02	Control	NLS-tdTomato	190	1332.914185	363.312012	1332.914185	1.87530293
289	B02	Control	NLS-tdTomato	190	2012.226929	318.769379	2012.226929	2.658208059
289	B02	Control	NLS-tdTomato	190	1187.295654	346.72467	1187.295654	1.775816837
289	B02	Control	NLS-tdTomato	190	899.178223	308.525879	899.178223	1.543215589
289	B02	Control	NLS-tdTomato	190	5265.047363	350.853882	5265.047363	3.907504279
289	B02	Control	NLS-tdTomato	190	6454.325684	353.085205	6454.325684	4.192178102
289	B02	Control	NLS-tdTomato	190	1585.406128	1054.421509	1585.406128	0.588400753
289	B02	Control	NLS-tdTomato	190	12925.36035	542.156494	12925.36035	4.575351345
289	B02	Control	NLS-tdTomato	190	2272.898438	410.994873	2272.898438	2.467340918
289	B02	Control	NLS-tdTomato	190	307.034637	277.116333	307.034637	0.147909673
289	B02	Control	NLS-tdTomato	190	1743.0802	497.353088	1743.0802	1.809296611
289	B02	Control	NLS-tdTomato	190	7891.067871	391.58548	7891.067871	4.332821373
289	B02	Control	NLS-tdTomato	190	5255.196777	2105.218262	5255.196777	1.319774971
289	B02	Control	NLS-tdTomato	190	586.836121	302.724457	586.836121	0.95495244
289	B02	Control	NLS-tdTomato	190	708.959045	472.575531	708.959045	0.585157357
289	B02	Control	NLS-tdTomato	190	1045.724487	292.418762	1045.724487	1.838395016
289	B02	Control	NLS-tdTomato	190	2741.433105	458.866028	2741.433105	2.578785364
289	B02	Control	NLS-tdTomato	190	10264.96191	870.433655	10264.96191	3.559850125
289	B02	Control	NLS-tdTomato	190	12646.18262	977.259888	12646.18262	3.693815871
289	B02	Control	NLS-tdTomato	190	2680.695801	318.100433	2680.695801	3.075053274
289	B02	Control	NLS-tdTomato	190	2864.390381	379.061523	2864.390381	2.917724201
289	B02	Control	NLS-tdTomato	190	4517.393555	401.293976	4517.393555	3.492759202
289	B02	Control	NLS-tdTomato	190	1621.325439	320.678802	1621.325439	2.337972809
289	B02	Control	NLS-tdTomato	190	3283.486328	383.015717	3283.486328	3.099752949
289	B02	Control	NLS-tdTomato	190	3922.69873	341.046204	3922.69873	3.523807428
289	B02	Control	NLS-tdTomato	190	2006.822632	380.101013	2006.822632	2.400458338
289	B02	Control	NLS-tdTomato	190	6265.460449	486.021912	6265.460449	3.688327274
289	B02	Control	NLS-tdTomato	190	2567.530029	343.034729	2567.530029	2.903954602
289	B02	Control	NLS-tdTomato	190	4335.431152	354.883087	4335.431152	3.610759749
289	B02	Control	NLS-tdTomato	190	1838.287476	410.317902	1838.287476	2.163548392
289	B02	Control	NLS-tdTomato	190	2314.118408	394.552032	2314.118408	2.552175211
289	B02	Control	NLS-tdTomato	190	2167.002441	383.86792	2167.002441	2.497018875
289	B02	Control	NLS-tdTomato	190	2864.035645	343.767487	2864.035645	3.05854444
289	B02	Control	NLS-tdTomato	190	321.534668	253.307526	321.534668	0.344084356
289	B02	Control	NLS-tdTomato	190	1122.288574	306.573303	1122.288574	1.872139709
289	B02	Control	NLS-tdTomato	190	282.3367	260.734497	282.3367	0.114835198
289	B02	Control	NLS-tdTomato	190	335.157104	299.558746	335.157104	0.161998558
289	B02	Control	NLS-tdTomato	190	5104.899902	482.076355	5104.899902	3.404549098
289	B02	Control	NLS-tdTomato	190	2570.139404	313.895264	2570.139404	3.033491446
289	B02	Control	NLS-tdTomato	190	4419.176758	396.561676	4419.176758	3.478160471
289	B02	Control	NLS-tdTomato	190	927.099854	332.953888	927.099854	1.477402347
289	B02	Control	NLS-tdTomato	190	1283.707886	290.292206	1283.707886	2.144739205
289	B02	Control	NLS-tdTomato	190	1255.828003	296.196594	1255.828003	2.084011932
289	B02	Control	NLS-tdTomato	190	804.039612	296.801483	804.039612	1.437768279
289	B02	Control	NLS-tdTomato	190	571.113831	336.995178	571.113831	0.761050375
289	B02	Control	NLS-tdTomato	190	16662.37305	1247.660767	16662.37305	3.739296253
289	B02	Control	NLS-tdTomato	190	12917.1416	500.995972	12917.1416	4.688344041
289	B02	Control	NLS-tdTomato	190	331.975739	284.990143	331.975739	0.220165791
289	B02	Control	NLS-tdTomato	190	16308.05078	548.03656	16308.05078	4.895168404
289	B02	Control	NLS-tdTomato	190	634.70575	566.570251	634.70575	0.163833061
289	B02	Control	NLS-tdTomato	190	498.460144	314.46698	498.460144	0.664569616
289	B02	Control	NLS-tdTomato	190	1674.949707	286.595398	1674.949707	2.547030428
289	B02	Control	NLS-tdTomato	190	1083.65564	296.868347	1083.65564	1.868011193
289	B02	Control	NLS-tdTomato	190	334.248993	286.325134	334.248993	0.223268896
289	B02	Control	NLS-tdTomato	190	1256.324463	301.981079	1256.324463	2.056679044
289	B02	Control	NLS-tdTomato	190	512.878845	320.614441	512.878845	0.677778657
289	B02	Control	NLS-tdTomato	190	3416.264893	366.05481	3416.264893	3.222288257
289	B02	Control	NLS-tdTomato	190	309.900513	279.393005	309.900513	0.149509242
289	B02	Control	NLS-tdTomato	190	4116.23877	363.49295	4116.23877	3.501327383
289	B02	Control	NLS-tdTomato	190	17481.5	459.26532	17481.5	5.250357323
289	B02	Control	NLS-tdTomato	190	1205.013672	276.652496	1205.013672	2.12290267
289	B02	Control	NLS-tdTomato	190	852.869019	278.320831	852.869019	1.615575302
289	B02	Control	NLS-tdTomato	190	2008.440796	403.467712	2008.440796	2.315550805
289	B02	Control	NLS-tdTomato	190	3276.173828	432.596497	3276.173828	2.920918018
289	B02	Control	NLS-tdTomato	190	249.810532	276.795349	276.795349	-0.147985399
289	B02	Control	NLS-tdTomato	190	3326.404297	522.802917	3326.404297	2.669624431
289	B02	Control	NLS-tdTomato	190	2878.135986	433.644867	2878.135986	2.73054882
289	B02	Control	NLS-tdTomato	190	908.634888	281.470581	908.634888	1.690716559
289	B02	Control	NLS-tdTomato	190	1128.291748	405.542053	1128.291748	1.476216732
289	B02	Control	NLS-tdTomato	190	286.942688	281.369751	286.942688	0.028295373
289	B02	Control	NLS-tdTomato	190	1604.155396	300.099792	1604.155396	2.41829968
289	B02	Control	NLS-tdTomato	190	1083.359619	545.082275	1083.359619	0.99096631
289	B02	Control	NLS-tdTomato	190	1103.926392	734.070068	1103.926392	0.588654297
289	B02	Control	NLS-tdTomato	190	571.319214	338.708557	571.319214	0.754252615
289	B02	Control	NLS-tdTomato	190	881.119812	290.641174	881.119812	1.600099107
289	B02	Control	NLS-tdTomato	190	293.365448	304.46286	304.46286	-0.053567288
289	B02	Control	NLS-tdTomato	190	425.575897	273.947266	425.575897	0.635518239
289	B02	Control	NLS-tdTomato	190	1807.764648	436.713959	1807.764648	2.049446315
289	B02	Control	NLS-tdTomato	190	3325.112549	507.707031	3325.112549	2.71133503
289	B02	Control	NLS-tdTomato	190	254.682709	270.073669	270.073669	-0.084651975
289	B02	Control	NLS-tdTomato	190	688.097534	368.691254	688.097534	0.90019988
289	B02	Control	NLS-tdTomato	190	970.236389	375.985321	970.236389	1.367659951
289	B02	Control	NLS-tdTomato	190	63729.48828	2441.189453	63729.48828	4.706304909
289	B02	Control	NLS-tdTomato	190	697.601624	311.038452	697.601624	1.165310455
289	B02	Control	NLS-tdTomato	190	63728.26563	2584.270264	63728.26563	4.624104537
289	B02	Control	NLS-tdTomato	190	532.720398	268.385651	532.720398	0.989070982
289	B02	Control	NLS-tdTomato	190	3064.217529	362.453979	3064.217529	3.079648986
289	B02	Control	NLS-tdTomato	190	11994.51563	604.74939	11994.51563	4.309893679
289	B02	Control	NLS-tdTomato	190	1122.543335	324.722076	1122.543335	1.789493767
289	B02	Control	NLS-tdTomato	190	286.797607	280.214142	286.797607	0.033503218
289	B02	Control	NLS-tdTomato	190	299.193237	304.898468	304.898468	-0.027251337
289	B02	Control	NLS-tdTomato	190	1076.853027	311.802887	1076.853027	1.788115168
289	B02	Control	NLS-tdTomato	190	1233.792236	315.121674	1233.792236	1.969118582
289	B02	Control	NLS-tdTomato	190	2816.924561	390.456726	2816.924561	2.850886358
289	B02	Control	NLS-tdTomato	190	347.284454	261.026978	347.284454	0.411918909
289	B02	Control	NLS-tdTomato	190	4698.418457	341.825745	4698.418457	3.780842246
289	B02	Control	NLS-tdTomato	190	4649.449707	531.848999	4649.449707	3.127971371
289	B02	Control	NLS-tdTomato	190	590.090637	265.792267	590.090637	1.150637436
289	B02	Control	NLS-tdTomato	190	366.524597	250.504486	366.524597	0.54907358
289	B02	Control	NLS-tdTomato	190	525.719421	252.340775	525.719421	1.058919686
289	B02	Control	NLS-tdTomato	190	1920.38501	282	1920.38501	2.767628512
289	B02	Control	NLS-tdTomato	190	401.747101	322.596802	401.747101	0.316555477
289	B02	Control	NLS-tdTomato	190	1911.901367	925.535522	1911.901367	1.046647831
289	B02	Control	NLS-tdTomato	190	1531.514404	286.097412	1531.514404	2.420380583
289	B02	Control	NLS-tdTomato	190	1416.187988	316.431152	1416.187988	2.162049242
289	B02	Control	NLS-tdTomato	190	692.792175	317.808044	692.792175	1.124266994
289	B02	Control	NLS-tdTomato	190	2498.414795	292.900208	2498.414795	3.092531895
289	B02	Control	NLS-tdTomato	190	625.083557	245.430481	625.083557	1.348734618
289	B02	Control	NLS-tdTomato	190	970.803284	301.308105	970.803284	1.687939508
289	B02	Control	NLS-tdTomato	190	952.220154	283.507111	952.220154	1.747910243
289	B02	Control	NLS-tdTomato	190	425.797455	300.217377	425.797455	0.504159842
289	B02	Control	NLS-tdTomato	190	413.087128	267.840271	413.087128	0.625073213
289	B02	Control	NLS-tdTomato	190	957.513916	322.744141	957.513916	1.568902549
289	B02	Control	NLS-tdTomato	190	276.944611	260.10318	276.944611	0.090513428
289	B02	Control	NLS-tdTomato	190	4053.851074	339.481903	4053.851074	3.577886515
289	B02	Control	NLS-tdTomato	190	1585.405518	349.008942	1585.405518	2.183515997
289	B02	Control	NLS-tdTomato	190	883.322571	264.735413	883.322571	1.738389183
289	B02	Control	NLS-tdTomato	190	4063.248779	333.846283	4063.248779	3.605377816
289	B02	Control	NLS-tdTomato	190	1216.220825	318.226715	1216.220825	1.934278338
289	B02	Control	NLS-tdTomato	190	855.355225	384.570129	855.355225	1.153276981
289	B02	Control	NLS-tdTomato	190	15323.75586	532.561462	15323.75586	4.846678102
289	B02	Control	NLS-tdTomato	190	19227.09766	676.212646	19227.09766	4.829520196
289	B02	Control	NLS-tdTomato	190	2377.607666	288.718994	2377.607666	3.041772746
289	B02	Control	NLS-tdTomato	190	9380.029297	389.369843	9380.029297	4.590379373
289	B02	Control	NLS-tdTomato	190	2454.117188	302.105682	2454.117188	3.022078918
289	B02	Control	NLS-tdTomato	190	1923.71521	296.524902	1923.71521	2.697670064
289	B02	Control	NLS-tdTomato	190	3494.790283	373.80069	3494.790283	3.224864747
289	B02	Control	NLS-tdTomato	190	30855.96875	664.624756	30855.96875	5.536865748
289	B02	Control	NLS-tdTomato	190	1023.205566	286.267548	1023.205566	1.83765998
289	B02	Control	NLS-tdTomato	190	13635.75391	950.821289	13635.75391	3.842076452
289	B02	Control	NLS-tdTomato	190	4166.202148	481.812317	4166.202148	3.112189662
289	B02	Control	NLS-tdTomato	190	3026.716553	1258.295044	3026.716553	1.266283332
289	B02	Control	NLS-tdTomato	190	1014.312195	422.896637	1014.312195	1.262124775
289	B02	Control	NLS-tdTomato	190	7466.785156	430.264862	7466.785156	4.117190289
289	B02	Control	NLS-tdTomato	190	1153.60791	304.337616	1153.60791	1.922408395
289	B02	Control	NLS-tdTomato	190	5967.582031	544.370361	5967.582031	3.454486068
289	B02	Control	NLS-tdTomato	190	1092.26001	335.518585	1092.26001	1.70285174
289	B02	Control	NLS-tdTomato	190	1346.061401	267.958496	1346.061401	2.328662756
289	B02	Control	NLS-tdTomato	190	46103.14844	852.406189	46103.14844	5.757180399
289	B02	Control	NLS-tdTomato	190	298.376801	356.605347	356.605347	-0.257192966
289	B02	Control	NLS-tdTomato	190	12292.71777	1388.049438	12292.71777	3.146673055
289	B02	Control	NLS-tdTomato	190	665.653076	301.02298	665.653076	1.144896846
289	B02	Control	NLS-tdTomato	190	657.707947	309.386871	657.707947	1.088035126
289	B02	Control	NLS-tdTomato	190	1538.827637	310.185364	1538.827637	2.310629125
289	B02	Control	NLS-tdTomato	190	244.151566	260.708344	260.708344	-0.094659726
289	B02	Control	NLS-tdTomato	190	241.187592	260.321075	260.321075	-0.110136425
289	B02	Control	NLS-tdTomato	190	1701.039429	271.509125	1701.039429	2.647343991
289	B02	Control	NLS-tdTomato	190	1754.735352	279.7146	1754.735352	2.649225997
289	B02	Control	NLS-tdTomato	190	263.445251	237.580505	263.445251	0.149086715
289	B02	Control	NLS-tdTomato	190	1071.580566	586.720886	1071.580566	0.868994067
289	B02	Control	NLS-tdTomato	190	882.394409	280.662964	882.394409	1.65258495
289	B02	Control	NLS-tdTomato	190	2565.919434	384.119202	2565.919434	2.739849882
289	B02	Control	NLS-tdTomato	190	438.847107	343.399506	438.847107	0.353830433
289	B02	Control	NLS-tdTomato	190	7824.496094	428.79837	7824.496094	4.189626517
289	B02	Control	NLS-tdTomato	190	37240.42578	1910.084717	37240.42578	4.285161036
289	B02	Control	NLS-tdTomato	190	670.445068	316.411499	670.445068	1.083317101
289	B02	Control	NLS-tdTomato	190	7135.569824	359.046387	7135.569824	4.312786493
289	B02	Control	NLS-tdTomato	190	7930.67334	1405.864868	7930.67334	2.495985432
289	B02	Control	NLS-tdTomato	190	1656.816528	304.539215	1656.816528	2.443713932
289	B02	Control	NLS-tdTomato	190	2045.848389	342.5466	2045.848389	2.578327065
289	B02	Control	NLS-tdTomato	190	8805.919922	550.360107	8805.919922	4.00002592
289	B02	Control	NLS-tdTomato	190	7585.695801	378.816315	7585.695801	4.323711147
289	B02	Control	NLS-tdTomato	190	17183.18945	472.362762	17183.18945	5.1849588
289	B02	Control	NLS-tdTomato	190	18153.4082	533.551636	18153.4082	5.088468723
289	B02	Control	NLS-tdTomato	190	3316.768555	486.881714	3316.768555	2.768135121
289	B02	Control	NLS-tdTomato	190	11288.07129	1321.613281	11288.07129	3.094427009
289	B02	Control	NLS-tdTomato	190	1194.046387	260.452484	1194.046387	2.196766783
289	B02	Control	NLS-tdTomato	190	17724.32813	696.487244	17724.32813	4.6694902
289	B02	Control	NLS-tdTomato	190	1962.363403	356.446014	1962.363403	2.460836741
289	B02	Control	NLS-tdTomato	190	6459.362305	504.872955	6459.362305	3.677399441
289	B02	Control	NLS-tdTomato	190	4080.165283	313.176727	4080.165283	3.703578684
289	B02	Control	NLS-tdTomato	190	13446.98731	517.0672	13446.98731	4.700787383
289	B02	Control	NLS-tdTomato	190	515.445801	323.133484	515.445801	0.673690482
289	B02	Control	NLS-tdTomato	190	7445.032227	1047.672485	7445.032227	2.82909031
289	B02	Control	NLS-tdTomato	190	5361.84082	787.902527	5361.84082	2.766639323
289	B02	Control	NLS-tdTomato	190	2111.393066	276.154938	2111.393066	2.934645352
289	B02	Control	NLS-tdTomato	190	1104.05603	381.170349	1104.05603	1.534305587
289	B02	Control	NLS-tdTomato	190	1006.067993	373.73053	1006.067993	1.428657483
289	B02	Control	NLS-tdTomato	190	676.833496	360.611603	676.833496	0.908355151
289	B02	Control	NLS-tdTomato	190	1387.462402	301.80249	1387.462402	2.200772063
289	B02	Control	NLS-tdTomato	190	41832.35156	15447.53516	41832.35156	1.437242443
289	B02	Control	NLS-tdTomato	190	416.361053	343.272491	416.361053	0.278480875
289	B02	Control	NLS-tdTomato	190	6150.105469	411.970703	6150.105469	3.899997502
289	B02	Control	NLS-tdTomato	190	318.375122	299.853455	318.375122	0.086470011
289	B02	Control	NLS-tdTomato	190	1168.762207	369.041565	1168.762207	1.663126212
289	B02	Control	NLS-tdTomato	190	15924.77734	566.093506	15924.77734	4.814089017
289	B02	Control	NLS-tdTomato	190	7210.943848	580.553833	7210.943848	3.634686353
289	B02	Control	NLS-tdTomato	190	687.350098	528.928711	687.350098	0.377971826
289	B02	Control	NLS-tdTomato	190	751.991516	308.148834	751.991516	1.287089053
289	B02	Control	NLS-tdTomato	190	28079.32617	19818.30664	28079.32617	0.502674617
289	B02	Control	NLS-tdTomato	190	3982.319824	340.980438	3982.319824	3.54584821
289	B02	Control	NLS-tdTomato	190	3734.626709	339.475006	3734.626709	3.459586783
289	B02	Control	NLS-tdTomato	190	2745.51123	337.67981	2745.51123	3.023346985
289	B02	Control	NLS-tdTomato	190	1328.606201	324.418884	1328.606201	2.033983849
289	B02	Control	NLS-tdTomato	190	1699.157959	406.511993	1699.157959	2.063450155
289	B02	Control	NLS-tdTomato	190	1983.93689	311.834351	1983.93689	2.669514368
289	B02	Control	NLS-tdTomato	190	1027.856567	327.03064	1027.856567	1.652141241
289	B02	Control	NLS-tdTomato	190	1351.299561	714.368408	1351.299561	0.919607346
289	B02	Control	NLS-tdTomato	190	4544.195801	547.034485	4544.195801	3.054321311
289	B02	Control	NLS-tdTomato	190	8077.753906	361.808838	8077.753906	4.480654639
289	B02	Control	NLS-tdTomato	190	2186.275146	343.309326	2186.275146	2.670894024
289	B02	Control	NLS-tdTomato	190	14478.97656	6996.408691	14478.97656	1.049273159
289	B02	Control	NLS-tdTomato	190	5215.731445	859.631104	5215.731445	2.601079998
289	B02	Control	NLS-tdTomato	190	4634.802734	409.22525	4634.802734	3.501540866
289	B02	Control	NLS-tdTomato	190	583.28064	274.178101	583.28064	1.089076844
289	B02	Control	NLS-tdTomato	190	522.446716	317.129333	522.446716	0.720212579
289	B02	Control	NLS-tdTomato	190	6297.243164	476.555328	6297.243164	3.724004752
289	B02	Control	NLS-tdTomato	190	662.745422	276.397125	662.745422	1.26171219
289	B02	Control	NLS-tdTomato	190	2274.183594	325.459595	2274.183594	2.804798375
289	B02	Control	NLS-tdTomato	190	1860.130371	334.122803	1860.130371	2.476953388
289	B02	Control	NLS-tdTomato	190	661.184082	282.034332	661.184082	1.2291812
289	B02	Control	NLS-tdTomato	190	3036.579834	579.903381	3036.579834	2.388562845
289	B02	Control	NLS-tdTomato	190	11479.08496	425.666168	11479.08496	4.753141405
289	B02	Control	NLS-tdTomato	190	626.532166	313.914215	626.532166	0.997018219
289	B02	Control	NLS-tdTomato	190	15187.69434	786.358398	15187.69434	4.27157206
289	B02	Control	NLS-tdTomato	190	529.134399	260.890381	529.134399	1.020190457
289	B02	Control	NLS-tdTomato	190	867.346008	262.112427	867.346008	1.726421884
289	B02	Control	NLS-tdTomato	190	344.477295	246.938431	344.477295	0.480257516
289	B02	Control	NLS-tdTomato	190	478.751221	271.392242	478.751221	0.818896686
289	B02	Control	NLS-tdTomato	190	230.354202	258.289215	258.289215	-0.165133489
289	B02	Control	NLS-tdTomato	190	1678.423096	293.022766	1678.423096	2.518021773
289	B02	Control	NLS-tdTomato	190	6729.283691	399.417053	6729.283691	4.074485108
289	B02	Control	NLS-tdTomato	190	4265.515625	364.608612	4265.515625	3.548299605
289	B02	Control	NLS-tdTomato	190	4099.647949	338.962067	4099.647949	3.596304289
289	B02	Control	NLS-tdTomato	190	1500.725586	310.742584	1500.725586	2.271868332
289	B02	Control	NLS-tdTomato	190	3684.873047	1809.997681	3684.873047	1.025627067
289	B02	Control	NLS-tdTomato	190	435.264984	419.602356	435.264984	0.052871185
289	B02	Control	NLS-tdTomato	190	10892.43848	494.064636	10892.43848	4.46248336
289	B02	Control	NLS-tdTomato	190	282.084473	327.321991	327.321991	-0.214583276
289	B02	Control	NLS-tdTomato	190	719.809204	281.960907	719.809204	1.352119398
289	B02	Control	NLS-tdTomato	190	584.756531	276.611908	584.756531	1.079972805
289	B02	Control	NLS-tdTomato	190	351.332947	278.885834	351.332947	0.33316422
289	B02	Control	NLS-tdTomato	190	2016.672974	299.785858	2016.672974	2.749972921
289	B02	Control	NLS-tdTomato	190	1150.08252	285.609344	1150.08252	2.009622296
289	B02	Control	NLS-tdTomato	190	2092.004395	347.441437	2092.004395	2.590044153
289	B02	Control	NLS-tdTomato	190	1239.163574	310.709747	1239.163574	1.995727236
289	B02	Control	NLS-tdTomato	190	245.925064	255.649994	255.649994	-0.055951214
289	B02	Control	NLS-tdTomato	190	574.858398	309.337524	574.858398	0.894024779
289	B02	Control	NLS-tdTomato	190	408.789795	306.359619	408.789795	0.416133032
289	B02	Control	NLS-tdTomato	190	5599.222656	501.92981	5599.222656	3.479669014
289	B02	Control	NLS-tdTomato	190	2093.302734	416.133331	2093.302734	2.330663216
289	B02	Control	NLS-tdTomato	190	5576.578125	639.568787	5576.578125	3.124208696
289	B02	Control	NLS-tdTomato	190	2943.956055	406.578735	2943.956055	2.85614947
289	B02	Control	NLS-tdTomato	190	17120.93945	830.711792	17120.93945	4.365270023
289	B02	Control	NLS-tdTomato	190	1600.757324	303.524719	1600.757324	2.398868692
289	B02	Control	NLS-tdTomato	190	1567.904907	309.304443	1567.904907	2.341738601
289	B02	Control	NLS-tdTomato	190	6016.580566	412.63028	6016.580566	3.866022186
289	B02	Control	NLS-tdTomato	190	464.046082	294.115875	464.046082	0.657883423
289	B02	Control	NLS-tdTomato	190	1383.493896	334.857513	1383.493896	2.046697036
289	B02	Control	NLS-tdTomato	190	1226.598755	330.149231	1226.598755	1.893473201
289	B02	Control	NLS-tdTomato	190	1166.151978	304.075226	1166.151978	1.939255634
289	B02	Control	NLS-tdTomato	190	6042.447266	376.509857	6042.447266	4.004373437
289	B02	Control	NLS-tdTomato	190	3760.498291	316.654785	3760.498291	3.569941056
289	B02	Control	NLS-tdTomato	190	3296.097412	346.039673	3296.097412	3.251749525
289	B02	Control	NLS-tdTomato	190	1612.4729	281.44104	1612.4729	2.51837029
289	B02	Control	NLS-tdTomato	190	1320.575562	281.881989	1320.575562	2.228003649
289	B02	Control	NLS-tdTomato	190	1598.262085	331.957214	1598.262085	2.267434793
289	B02	Control	NLS-tdTomato	190	1024.798828	309.463287	1024.798828	1.727500559
289	B02	Control	NLS-tdTomato	190	1752.804321	314.45517	1752.804321	2.478738686
289	B02	Control	NLS-tdTomato	190	886.435059	433.915436	886.435059	1.030601033
289	B02	Control	NLS-tdTomato	190	394.849823	292.390137	394.849823	0.433409397
289	B02	Control	NLS-tdTomato	190	461.229309	270.06015	461.229309	0.772203421
289	B02	Control	NLS-tdTomato	190	319.835205	261.239502	319.835205	0.291955685
289	B02	Control	NLS-tdTomato	190	245.070801	254.945236	254.945236	-0.056988775
289	B02	Control	NLS-tdTomato	190	6815.430176	557.997681	6815.430176	3.610473688
289	B02	Control	NLS-tdTomato	190	513.835205	284.161133	513.835205	0.8545965
289	B02	Control	NLS-tdTomato	190	5238.75293	436.28363	5238.75293	3.585885175
289	B02	Control	NLS-tdTomato	190	2458.379395	273.035706	2458.379395	3.170546044
289	B02	Control	NLS-tdTomato	190	5970.194824	408.397522	5970.194824	3.869731994
289	B02	Control	NLS-tdTomato	190	5187.900879	462.030396	5187.900879	3.489091244
289	B02	Control	NLS-tdTomato	190	1850.233276	685.440674	1850.233276	1.432603467
289	B02	Control	NLS-tdTomato	190	5210.94873	363.98938	5210.94873	3.839577797
289	B02	Control	NLS-tdTomato	190	6865.797852	442.839905	6865.797852	3.954570244
289	B02	Control	NLS-tdTomato	190	15626.20313	647.701843	15626.20313	4.592493614
289	B02	Control	NLS-tdTomato	190	2077.850586	815.657166	2077.850586	1.34905712
289	B02	Control	NLS-tdTomato	190	980.561218	350.806458	980.561218	1.482932396
289	B02	Control	NLS-tdTomato	190	1382.988892	249.590424	1382.988892	2.47015508
289	B02	Control	NLS-tdTomato	190	503.263123	284.29715	503.263123	0.823913251
289	B02	Control	NLS-tdTomato	190	1987.262695	512.231689	1987.262695	1.955914182
289	B02	Control	NLS-tdTomato	190	4865.718262	401.663452	4865.718262	3.598593687
289	B02	Control	NLS-tdTomato	190	1385.017456	327.713684	1385.017456	2.079396339
289	B02	Control	NLS-tdTomato	190	9916.439453	409.346313	9916.439453	4.598428401
289	B02	Control	NLS-tdTomato	190	3134.828125	435.582916	3134.828125	2.847367069
289	B02	Control	NLS-tdTomato	190	2711.140625	389.325958	2711.140625	2.799849503
289	B02	Control	NLS-tdTomato	190	5550.728027	354.942017	5550.728027	3.967021734
289	B02	Control	NLS-tdTomato	190	245.17215	264.199493	264.199493	-0.107832591
289	B02	Control	NLS-tdTomato	190	288.407593	290.747467	290.747467	-0.011657476
289	B02	Control	NLS-tdTomato	190	686.494202	268.676849	686.494202	1.353375521
289	B02	Control	NLS-tdTomato	190	681.481018	269.404968	681.481018	1.338897017
289	B02	Control	NLS-tdTomato	190	964.880859	247.719925	964.880859	1.961640899
289	B02	Control	NLS-tdTomato	190	271.191528	266.411774	271.191528	0.025654266
289	B02	Control	NLS-tdTomato	190	15855.77148	761.967102	15855.77148	4.379135555
289	B02	Control	NLS-tdTomato	190	634.101379	308.576355	634.101379	1.039085996
289	B02	Control	NLS-tdTomato	190	462.572693	303.810303	462.572693	0.606509306
289	B02	Control	NLS-tdTomato	190	707.378174	301.419586	707.378174	1.230708541
289	B02	Control	NLS-tdTomato	190	330.523804	278.118866	330.523804	0.249052565
289	B02	Control	NLS-tdTomato	190	956.989075	296.368195	956.989075	1.691111823
289	B02	Control	NLS-tdTomato	190	1517.877563	346.162445	1517.877563	2.132534302
289	B02	Control	NLS-tdTomato	190	1567.290649	377.338623	1567.290649	2.054341066
289	B02	Control	NLS-tdTomato	190	296.656189	287.378937	296.656189	0.045837556
289	B02	Control	NLS-tdTomato	190	985.822998	253.060669	985.822998	1.961845338
289	B02	Control	NLS-tdTomato	190	2836.973877	323.254913	2836.973877	3.133608664
289	B02	Control	NLS-tdTomato	190	2070.72876	341.695648	2070.72876	2.599354812
289	B02	Control	NLS-tdTomato	190	2174.348389	355.988953	2174.348389	2.61067874
289	B02	Control	NLS-tdTomato	190	4159.980957	506.783264	4159.980957	3.037136137
289	B02	Control	NLS-tdTomato	190	5393.377441	2020.488037	5393.377441	1.416485191
289	B02	Control	NLS-tdTomato	190	6115.206055	383.576599	6115.206055	3.994814499
289	B02	Control	NLS-tdTomato	190	10240.41016	498.709747	10240.41016	4.35992929
289	B02	Control	NLS-tdTomato	190	2884.462891	397.61795	2884.462891	2.858847911
289	B02	Control	NLS-tdTomato	190	5261.901367	826.687622	5261.901367	2.670170015
289	B02	Control	NLS-tdTomato	190	2210.580811	571.797424	2210.580811	1.950849449
289	B02	Control	NLS-tdTomato	190	1827.207153	329.370667	1827.207153	2.471856221
289	B02	Control	NLS-tdTomato	190	2729.768555	414.711731	2729.768555	2.718597874
289	B02	Control	NLS-tdTomato	190	13394.99707	644.785461	13394.99707	4.376731242
289	B02	Control	NLS-tdTomato	190	1395.131714	313.142212	1395.131714	2.155511429
289	B02	Control	NLS-tdTomato	190	1382.222046	266.751129	1382.222046	2.373423113
289	B02	Control	NLS-tdTomato	190	5388.504883	2429.441895	5388.504883	1.149260104
289	B02	Control	NLS-tdTomato	190	5018.63623	430.252625	5018.63623	3.544039478
289	B02	Control	NLS-tdTomato	190	651.091187	284.653656	651.091187	1.193651981
289	B02	Control	NLS-tdTomato	190	603.124207	280.26825	603.124207	1.105646821
289	B02	Control	NLS-tdTomato	190	430.753265	240.23764	430.753265	0.842399524
289	B02	Control	NLS-tdTomato	190	1799.756714	257.907867	1799.756714	2.802874215
289	B02	Control	NLS-tdTomato	190	275.067322	274.651489	275.067322	0.002182644
289	B02	Control	NLS-tdTomato	190	2727.439209	338.380951	2727.439209	3.010826781
289	B02	Control	NLS-tdTomato	190	1054.38916	265.875732	1054.38916	1.987583438
289	B02	Control	NLS-tdTomato	190	816.504333	265.533325	816.504333	1.620567608
289	B02	Control	NLS-tdTomato	190	1871.558838	296.11554	1871.558838	2.660008295
289	B02	Control	NLS-tdTomato	190	430.390411	256.990601	430.390411	0.743930339
289	B02	Control	NLS-tdTomato	190	952.846558	268.890076	952.846558	1.825227398
289	B02	Control	NLS-tdTomato	190	307.582367	253.91687	307.582367	0.27661655
289	B02	Control	NLS-tdTomato	190	3721.877197	424.319641	3721.877197	3.13280709
289	B02	Control	NLS-tdTomato	190	1352.975952	362.768127	1352.975952	1.899016586
289	B02	Control	NLS-tdTomato	190	1069.296997	393.393646	1069.296997	1.442617056
289	B02	Control	NLS-tdTomato	190	2496.291504	333.697632	2496.291504	2.903173061
289	B02	Control	NLS-tdTomato	190	1042.198486	511.546661	1042.198486	1.026692317
289	B02	Control	NLS-tdTomato	190	263.415924	237.967575	263.415924	0.146577554
289	B02	Control	NLS-tdTomato	190	5080.794434	364.456482	5080.794434	3.80123563
289	B02	Control	NLS-tdTomato	190	331.682281	251.432724	331.682281	0.399629514
289	B02	Control	NLS-tdTomato	190	226.658371	245.234909	245.234909	-0.113644916
289	B02	Control	NLS-tdTomato	190	2179.060547	276.105896	2179.060547	2.980412683
289	B02	Control	NLS-tdTomato	190	368.341187	259.818848	368.341187	0.503536633
289	B02	Control	NLS-tdTomato	190	920.466125	288.58429	920.466125	1.673371864
289	B02	Control	NLS-tdTomato	190	7772.614746	347.912384	7772.614746	4.481604072
289	B02	Control	NLS-tdTomato	190	1371.661377	328.280457	1371.661377	2.062923594
289	B02	Control	NLS-tdTomato	190	896.881531	273.646759	896.881531	1.712602663
289	B02	Control	NLS-tdTomato	190	323.909607	254.344162	323.909607	0.348809278
289	B02	Control	NLS-tdTomato	190	316.284912	282.177063	316.284912	0.164624013
289	B02	Control	NLS-tdTomato	190	11430.98047	647.939575	11430.98047	4.140946065
289	B02	Control	NLS-tdTomato	190	1207.263306	423.764557	1207.263306	1.510405531
289	B02	Control	NLS-tdTomato	190	1348.916626	325.501221	1348.916626	2.051066321
289	B02	Control	NLS-tdTomato	190	469.333344	223.076782	469.333344	1.073072596
289	B02	Control	NLS-tdTomato	190	13358.63281	397.959564	13358.63281	5.069006704
289	B02	Control	NLS-tdTomato	190	398.909088	255.214005	398.909088	0.644352492
289	B02	Control	NLS-tdTomato	190	3747.864014	283.475739	3747.864014	3.724771434
289	B02	Control	NLS-tdTomato	190	1879.727661	248.717896	1879.727661	2.917941434
289	B02	Control	NLS-tdTomato	190	273.757629	251.650131	273.757629	0.121479821
289	B02	Control	NLS-tdTomato	190	892.991638	256.883667	892.991638	1.797531501
289	B02	Control	NLS-tdTomato	190	374.985504	313.407898	374.985504	0.258793289
289	B02	Control	NLS-tdTomato	190	1675.544556	309.897125	1675.544556	2.434768775
289	B02	Control	NLS-tdTomato	190	488.372803	248.013336	488.372803	0.977565162
289	B02	Control	NLS-tdTomato	190	19167.31055	1012.075989	19167.31055	4.2432584
289	B02	Control	NLS-tdTomato	190	2487.382324	280.037109	2487.382324	3.150938351
289	B02	Control	NLS-tdTomato	190	1971.52124	275.172607	1971.52124	2.840900489
289	B02	Control	NLS-tdTomato	190	1663.741699	256.219025	1663.741699	2.698981959
289	B02	Control	NLS-tdTomato	190	5760.041016	422.175812	5760.041016	3.770163256
289	B02	Control	NLS-tdTomato	190	1382.320313	325.023926	1382.320313	2.088474129
289	B02	Control	NLS-tdTomato	190	1593.761963	266.656311	1593.761963	2.579382793
289	B02	Control	NLS-tdTomato	190	604.208984	231.674179	604.208984	1.382950377
289	B02	Control	NLS-tdTomato	190	409.389709	390.745392	409.389709	0.067245977
289	B02	Control	NLS-tdTomato	190	4178.098633	332.549561	4178.098633	3.651205279
289	B02	Control	NLS-tdTomato	190	2074.772705	304.368195	2074.772705	2.769063778
289	B02	Control	NLS-tdTomato	190	2306.922852	379.81662	2306.922852	2.602594817
289	B02	Control	NLS-tdTomato	190	1256.168335	241.093018	1256.168335	2.381368031
289	B02	Control	NLS-tdTomato	190	2504.002197	309.264832	2504.002197	3.017321136
289	B02	Control	NLS-tdTomato	190	460.013733	283.354675	460.013733	0.699067926
289	B02	Control	NLS-tdTomato	190	803.941772	283.160126	803.941772	1.505472891
289	B02	Control	NLS-tdTomato	190	3191.829346	324.199554	3191.829346	3.299429507
289	B02	Control	NLS-tdTomato	190	326.516571	289.390472	326.516571	0.174138789
289	B02	Control	NLS-tdTomato	190	432.85321	267.705109	432.85321	0.693233186
289	B02	Control	NLS-tdTomato	190	390.840515	288.755341	390.840515	0.436732395
289	B02	Control	NLS-tdTomato	190	346.831879	253.941803	346.831879	0.449738604
289	B02	Control	NLS-tdTomato	190	242.369995	233.157028	242.369995	0.055909189
289	B02	Control	NLS-tdTomato	190	5828.342773	434.15686	5828.342773	3.746797442
289	B02	Control	NLS-tdTomato	190	41865.38672	879.302429	41865.38672	5.573254687
289	B02	Control	NLS-tdTomato	190	5414.314453	328.953033	5414.314453	4.040825159
289	B02	Control	NLS-tdTomato	190	42189.69141	959.060608	42189.69141	5.459124735
289	B02	Control	NLS-tdTomato	190	1191.948486	343.243408	1191.948486	1.796017968
289	B02	Control	NLS-tdTomato	190	2467.96582	280.318756	2467.96582	3.138182231
289	B02	Control	NLS-tdTomato	190	267.431061	274.376404	274.376404	-0.036989379
289	B02	Control	NLS-tdTomato	190	3057.091064	373.143951	3057.091064	3.034355324
289	B02	Control	NLS-tdTomato	190	1761.63147	299.890503	1761.63147	2.554404406
289	B02	Control	NLS-tdTomato	190	9746.417969	409.707428	9746.417969	4.572206139
289	B02	Control	NLS-tdTomato	190	625.286011	268.458618	625.286011	1.219816523
289	B02	Control	NLS-tdTomato	190	400.81308	265.504852	400.81308	0.594191364
289	B02	Control	NLS-tdTomato	190	311.40741	284.035339	311.40741	0.132732836
289	B02	Control	NLS-tdTomato	190	1268.508301	301.444	1268.508301	2.073171041
289	B02	Control	NLS-tdTomato	190	1360.504517	270.496979	1360.504517	2.33045736
289	B02	Control	NLS-tdTomato	190	315.465332	303.997559	315.465332	0.05342173
289	B02	Control	NLS-tdTomato	190	39716.01172	5199.462402	39716.01172	2.933286386
289	B02	Control	NLS-tdTomato	190	316.336304	309.764313	316.336304	0.03028819
289	B02	Control	NLS-tdTomato	190	3680.206543	455.451477	3680.206543	3.014417471
289	B02	Control	NLS-tdTomato	190	12120.55371	621.851135	12120.55371	4.284742543
289	B02	Control	NLS-tdTomato	190	2374.001221	545.042664	2374.001221	2.122879609
289	B03	Control	NLS-tdTomato	190	4788.880371	348.518372	4788.880371	3.780381782
289	B03	Control	NLS-tdTomato	190	5097.719727	325.498962	5097.719727	3.969127208
289	B03	Control	NLS-tdTomato	190	2390.254639	332.437225	2390.254639	2.846010476
289	B03	Control	NLS-tdTomato	190	698.061523	324.142853	698.061523	1.106724429
289	B03	Control	NLS-tdTomato	190	2977.291504	342.487701	2977.291504	3.119876396
289	B03	Control	NLS-tdTomato	190	6115.436035	365.173676	6115.436035	4.065800692
289	B03	Control	NLS-tdTomato	190	902.792297	550.020447	902.792297	0.714908857
289	B03	Control	NLS-tdTomato	190	3730.349121	452.54776	3730.349121	3.043168696
289	B03	Control	NLS-tdTomato	190	1546.020996	347.962555	1546.020996	2.151555944
289	B03	Control	NLS-tdTomato	190	2133.070801	411.130585	2133.070801	2.375263246
289	B03	Control	NLS-tdTomato	190	2949.514404	338.812317	2949.514404	3.121919227
289	B03	Control	NLS-tdTomato	190	2434.573486	539.811768	2434.573486	2.173140715
289	B03	Control	NLS-tdTomato	190	1015.402344	352.559296	1015.402344	1.52611367
289	B03	Control	NLS-tdTomato	190	2431.093018	357.939606	2431.093018	2.763817003
289	B03	Control	NLS-tdTomato	190	787.802063	309.553619	787.802063	1.347643869
289	B03	Control	NLS-tdTomato	190	492.730499	290.946198	492.730499	0.760046381
289	B03	Control	NLS-tdTomato	190	2362.195313	308.707855	2362.195313	2.935814158
289	B03	Control	NLS-tdTomato	190	365.334137	307.506409	365.334137	0.248600087
289	B03	Control	NLS-tdTomato	190	924.85376	384.880951	924.85376	1.264812992
289	B03	Control	NLS-tdTomato	190	1586.192749	284.684082	1586.192749	2.478134361
289	B03	Control	NLS-tdTomato	190	15896.49805	710.671997	15896.49805	4.483381316
289	B03	Control	NLS-tdTomato	190	2258.678467	480.220184	2258.678467	2.233710964
289	B03	Control	NLS-tdTomato	190	521.548279	295.758179	521.548279	0.818382741
289	B03	Control	NLS-tdTomato	190	5715.768066	406.924652	5715.768066	3.812113788
289	B03	Control	NLS-tdTomato	190	5358.627441	983.844849	5358.627441	2.445360788
289	B03	Control	NLS-tdTomato	190	4770.72998	381.77948	4770.72998	3.643398566
289	B03	Control	NLS-tdTomato	190	5193.491211	810.859741	5193.491211	2.679180395
289	B03	Control	NLS-tdTomato	190	1398.463867	489.321442	1398.463867	1.51498857
289	B03	Control	NLS-tdTomato	190	5190.246582	1917.015625	5190.246582	1.436940985
289	B03	Control	NLS-tdTomato	190	6691.254883	850.38208	6691.254883	2.9760937
289	B03	Control	NLS-tdTomato	190	5385.083008	427.556152	5385.083008	3.654782773
289	B03	Control	NLS-tdTomato	190	244.64566	255.754883	255.754883	-0.064068095
289	B03	Control	NLS-tdTomato	190	376.915222	299.949158	376.915222	0.329522079
289	B03	Control	NLS-tdTomato	190	3741.620605	479.156158	3741.620605	2.965095464
289	B03	Control	NLS-tdTomato	190	4865.469238	621.493225	4865.469238	2.968768379
289	B03	Control	NLS-tdTomato	190	512.620728	310.758759	512.620728	0.72209676
289	B03	Control	NLS-tdTomato	190	292.587677	293.268768	293.268768	-0.003354429
289	B03	Control	NLS-tdTomato	190	3958.226807	477.207062	3958.226807	3.052166983
289	B03	Control	NLS-tdTomato	190	335.140228	305.445923	335.140228	0.133847885
289	B03	Control	NLS-tdTomato	190	17034.41211	1047.787598	17034.41211	4.023033962
289	B03	Control	NLS-tdTomato	190	3242.567627	446.648651	3242.567627	2.859924354
289	B03	Control	NLS-tdTomato	190	2046.365967	367.022491	2046.365967	2.479123797
289	B03	Control	NLS-tdTomato	190	2136.924561	524.052979	2136.924561	2.027751405
289	B03	Control	NLS-tdTomato	190	61411.32813	2092.525391	61411.32813	4.87518777
289	B03	Control	NLS-tdTomato	190	5072.844238	414.825989	5072.844238	3.612216676
289	B03	Control	NLS-tdTomato	190	3958.889648	395.942871	3958.889648	3.321731664
289	B03	Control	NLS-tdTomato	190	2283.576172	373.426727	2283.576172	2.61239782
289	B03	Control	NLS-tdTomato	190	1335.339233	282.656921	1335.339233	2.240082367
289	B03	Control	NLS-tdTomato	190	571.405518	272.701385	571.405518	1.067192941
289	B03	Control	NLS-tdTomato	190	1622.465698	1398.179932	1622.465698	0.214637944
289	B03	Control	NLS-tdTomato	190	1961.720825	325.886261	1961.720825	2.589679308
289	B03	Control	NLS-tdTomato	190	5444.937012	800.649048	5444.937012	2.765673456
289	B03	Control	NLS-tdTomato	190	883.736328	303.453094	883.736328	1.54214246
289	B03	Control	NLS-tdTomato	190	16751.45508	720.593994	16751.45508	4.53895598
289	B03	Control	NLS-tdTomato	190	4466.678223	391.818359	4466.678223	3.510945424
289	B03	Control	NLS-tdTomato	190	476.752136	388.757904	476.752136	0.294367395
289	B03	Control	NLS-tdTomato	190	842.416321	304.931152	842.416321	1.466049843
289	B03	Control	NLS-tdTomato	190	1426.786133	305.460602	1426.786133	2.22371088
289	B03	Control	NLS-tdTomato	190	1900.834717	330.284546	1900.834717	2.524851718
289	B03	Control	NLS-tdTomato	190	5696.079102	351.963989	5696.079102	4.016469448
289	B03	Control	NLS-tdTomato	190	6944.651855	433.672424	6944.651855	4.001224757
289	B03	Control	NLS-tdTomato	190	24060.33203	20999.37305	24060.33203	0.196310296
289	B03	Control	NLS-tdTomato	190	1382.09021	329.722717	1382.09021	2.067526591
289	B03	Control	NLS-tdTomato	190	1737.758057	325.28009	1737.758057	2.417472809
289	B03	Control	NLS-tdTomato	190	6479.60498	441.076935	6479.60498	3.876803638
289	B03	Control	NLS-tdTomato	190	368.800995	265.376343	368.800995	0.474802781
289	B03	Control	NLS-tdTomato	190	232.532608	235.765747	235.765747	-0.019921094
289	B03	Control	NLS-tdTomato	190	9222.591797	467.024902	9222.591797	4.303600862
289	B03	Control	NLS-tdTomato	190	2994.037109	729.38562	2994.037109	2.037338441
289	B03	Control	NLS-tdTomato	190	296.070129	239.193069	296.070129	0.307763356
289	B03	Control	NLS-tdTomato	190	6737.688965	316.604736	6737.688965	4.411499089
289	B03	Control	NLS-tdTomato	190	537.379028	313.855865	537.379028	0.77583785
289	B03	Control	NLS-tdTomato	190	272.579468	269.049866	272.579468	0.018803307
289	B03	Control	NLS-tdTomato	190	421.262146	269.065735	421.262146	0.646759605
289	B03	Control	NLS-tdTomato	190	520.64801	315.433319	520.64801	0.722973293
289	B03	Control	NLS-tdTomato	190	745.411682	419.452606	745.411682	0.829529619
289	B03	Control	NLS-tdTomato	190	9050.739258	640.058838	9050.739258	3.821759198
289	B03	Control	NLS-tdTomato	190	15743.64551	1016.651245	15743.64551	3.952872879
289	B03	Control	NLS-tdTomato	190	1835.837524	314.2388	1835.837524	2.546505152
289	B03	Control	NLS-tdTomato	190	1041.359619	343.018524	1041.359619	1.602109976
289	B03	Control	NLS-tdTomato	190	2018.512207	301.515503	2018.512207	2.742988223
289	B03	Control	NLS-tdTomato	190	11195.31738	541.485535	11195.31738	4.36982882
289	B03	Control	NLS-tdTomato	190	657.526917	261.585419	657.526917	1.329767829
289	B03	Control	NLS-tdTomato	190	489.714294	253.049744	489.714294	0.952519292
289	B03	Control	NLS-tdTomato	190	255.770203	258.904083	258.904083	-0.017569516
289	B03	Control	NLS-tdTomato	190	242.751114	260.52243	260.52243	-0.101929672
289	B03	Control	NLS-tdTomato	190	6997.591797	614.03241	6997.591797	3.510471796
289	B03	Control	NLS-tdTomato	190	2259.534424	640.164612	2259.534424	1.819510704
289	B03	Control	NLS-tdTomato	190	604.346436	340.269806	604.346436	0.828696659
289	B03	Control	NLS-tdTomato	190	787.595825	332.979736	787.595825	1.242021081
289	B03	Control	NLS-tdTomato	190	452.651764	271.174835	452.651764	0.739178274
289	B03	Control	NLS-tdTomato	190	2040.329468	312.92749	2040.329468	2.704901827
289	B03	Control	NLS-tdTomato	190	877.732117	412.496368	877.732117	1.089399281
289	B03	Control	NLS-tdTomato	190	583.167847	389.284454	583.167847	0.583086447
289	B03	Control	NLS-tdTomato	190	625.217285	313.224365	625.217285	0.997161223
289	B03	Control	NLS-tdTomato	190	972.492065	449.517242	972.492065	1.113310025
289	B03	Control	NLS-tdTomato	190	17602.66992	1144.781494	17602.66992	3.942650109
289	B03	Control	NLS-tdTomato	190	310.626373	312.116394	312.116394	-0.006903814
289	B03	Control	NLS-tdTomato	190	676.95105	332.682465	676.95105	1.02490569
289	B03	Control	NLS-tdTomato	190	314.357941	288.319061	314.357941	0.12474199
289	B03	Control	NLS-tdTomato	190	2997.413574	584.844177	2997.413574	2.35759396
289	B03	Control	NLS-tdTomato	190	868.270935	301.714569	868.270935	1.524960929
289	B03	Control	NLS-tdTomato	190	7667.777344	947.809021	7667.777344	3.016140147
289	B03	Control	NLS-tdTomato	190	1834.97998	314.65332	1834.97998	2.543929253
289	B03	Control	NLS-tdTomato	190	2269.118164	311.819305	2269.118164	2.863349585
289	B03	Control	NLS-tdTomato	190	733.088623	329.875	733.088623	1.152068171
289	B03	Control	NLS-tdTomato	190	1815.755005	346.1987	1815.755005	2.390897344
289	B03	Control	NLS-tdTomato	190	3592.736084	345.317841	3592.736084	3.379086183
289	B03	Control	NLS-tdTomato	190	2636.746094	308.90686	2636.746094	3.093514838
289	B03	Control	NLS-tdTomato	190	607.505432	291.554443	607.505432	1.059132
289	B03	Control	NLS-tdTomato	190	1005.77417	311.741425	1005.77417	1.689884626
289	B03	Control	NLS-tdTomato	190	12735.43164	878.968872	12735.43164	3.856891973
289	B03	Control	NLS-tdTomato	190	1746.804443	320.289581	1746.804443	2.447269333
289	B03	Control	NLS-tdTomato	190	289.068695	271.965607	289.068695	0.087988161
289	B03	Control	NLS-tdTomato	190	3551.738281	418.606567	3551.738281	3.084858427
289	B03	Control	NLS-tdTomato	190	2441.006104	417.867218	2441.006104	2.546359415
289	B03	Control	NLS-tdTomato	190	2982.834473	3017.254395	3017.254395	-0.01655242
289	B03	Control	NLS-tdTomato	190	5422.820313	641.908081	5422.820313	3.078604739
289	B03	Control	NLS-tdTomato	190	5623.818848	458.530853	5623.818848	3.616459407
289	B03	Control	NLS-tdTomato	190	6092.047852	572.152283	6092.047852	3.412456186
289	B03	Control	NLS-tdTomato	190	2609.422363	394.119049	2609.422363	2.727027093
289	B03	Control	NLS-tdTomato	190	1007.292603	271.30368	1007.292603	1.892502303
289	B03	Control	NLS-tdTomato	190	1373.973999	481.961365	1373.973999	1.511365296
289	B03	Control	NLS-tdTomato	190	1183.522095	289.96875	1183.522095	2.029117306
289	B03	Control	NLS-tdTomato	190	2846.242432	377.844055	2846.242432	2.913195722
289	B03	Control	NLS-tdTomato	190	1192.618042	318.678009	1192.618042	1.903960696
289	B03	Control	NLS-tdTomato	190	1859.934204	309.874023	1859.934204	2.585497863
289	B03	Control	NLS-tdTomato	190	407.808777	254.7836	407.808777	0.678620409
289	B03	Control	NLS-tdTomato	190	3334.090576	475.101593	3334.090576	2.810985349
289	B03	Control	NLS-tdTomato	190	2143.139404	458.404663	2143.139404	2.225032071
289	B03	Control	NLS-tdTomato	190	24460.21289	1384.685425	24460.21289	4.142806796
289	B03	Control	NLS-tdTomato	190	1266.365601	320.748352	1266.365601	1.981180214
289	B03	Control	NLS-tdTomato	190	1359.753906	310.958252	1359.753906	2.128552762
289	B03	Control	NLS-tdTomato	190	1719.335205	307.848083	1719.335205	2.481560353
289	B03	Control	NLS-tdTomato	190	17254.9707	12061.18945	17254.9707	0.516639834
289	B03	Control	NLS-tdTomato	190	5388.220703	374.925781	5388.220703	3.845132007
289	B03	Control	NLS-tdTomato	190	1798.686035	492.96225	1798.686035	1.867394305
289	B03	Control	NLS-tdTomato	190	1058.897339	382.090668	1058.897339	1.470575798
289	B03	Control	NLS-tdTomato	190	857.753357	333.201355	857.753357	1.364168599
289	B03	Control	NLS-tdTomato	190	8533.613281	401.411041	8533.613281	4.410004529
289	B03	Control	NLS-tdTomato	190	9403.303711	444.130707	9403.303711	4.404111488
289	B03	Control	NLS-tdTomato	190	326.871887	350.443817	350.443817	-0.100457869
289	B03	Control	NLS-tdTomato	190	1838.280518	289.132202	1838.280518	2.668555733
289	B03	Control	NLS-tdTomato	190	13567.77441	812.090454	13567.77441	4.062399848
289	B03	Control	NLS-tdTomato	190	34524.875	3318.617188	34524.875	3.378982066
289	B03	Control	NLS-tdTomato	190	807.241516	695.843445	807.241516	0.214237617
289	B03	Control	NLS-tdTomato	190	17775.75	626.410278	17775.75	4.826658737
289	B03	Control	NLS-tdTomato	190	1018.714539	305.875824	1018.714539	1.735731853
289	B03	Control	NLS-tdTomato	190	4214.445801	510.248047	4214.445801	3.046072269
289	B03	Control	NLS-tdTomato	190	3099.147461	401.982788	3099.147461	2.946665767
289	B03	Control	NLS-tdTomato	190	22152.36719	13297.38672	22152.36719	0.736318126
289	B03	Control	NLS-tdTomato	190	5851.28418	629.675781	5851.28418	3.216072204
289	B03	Control	NLS-tdTomato	190	1789.224487	422.581268	1789.224487	2.082033685
289	B03	Control	NLS-tdTomato	190	6800.707031	798.947815	6800.707031	3.089511564
289	B03	Control	NLS-tdTomato	190	965.42395	398.177032	965.42395	1.277752613
289	B03	Control	NLS-tdTomato	190	32768.89453	14345.36426	32768.89453	1.191742402
289	B03	Control	NLS-tdTomato	190	2009.682617	307.872986	2009.682617	2.706560489
289	B03	Control	NLS-tdTomato	190	816.584473	433.666656	816.584473	0.913015615
289	B03	Control	NLS-tdTomato	190	2308.832031	305.430817	2308.832031	2.918245682
289	B03	Control	NLS-tdTomato	190	2887.990234	718.948059	2887.990234	2.006106413
289	B03	Control	NLS-tdTomato	190	846.347107	467.809631	846.347107	0.855327905
289	B03	Control	NLS-tdTomato	190	2729.702637	332.552765	2729.702637	3.037088627
289	B03	Control	NLS-tdTomato	190	2578.968262	665.166199	2578.968262	1.955007255
289	B03	Control	NLS-tdTomato	190	983.594849	321.600006	983.594849	1.612796746
289	B03	Control	NLS-tdTomato	190	1178.754272	281.980103	1178.754272	2.063597727
289	B03	Control	NLS-tdTomato	190	9645.109375	569.555542	9645.109375	4.081889156
289	B03	Control	NLS-tdTomato	190	1318.716309	452.718536	1318.716309	1.542447954
289	B03	Control	NLS-tdTomato	190	63420.91406	4197.905762	63420.91406	3.917216985
289	B03	Control	NLS-tdTomato	190	2883.672852	331.997986	2883.672852	3.118661108
289	B03	Control	NLS-tdTomato	190	7947.728516	1150.486938	7947.728516	2.788297989
289	B03	Control	NLS-tdTomato	190	38837.97266	1231.153198	38837.97266	4.979385695
289	B03	Control	NLS-tdTomato	190	14363.11231	493.736847	14363.11231	4.862482271
289	B03	Control	NLS-tdTomato	190	33672.52344	1020.640686	33672.52344	5.044024878
289	B03	Control	NLS-tdTomato	190	54890.23828	1829.024902	54890.23828	4.90740298
289	B03	Control	NLS-tdTomato	190	23521.05273	701.339539	23521.05273	5.067695758
289	B03	Control	NLS-tdTomato	190	377.157532	618.36731	618.36731	-0.713296816
289	B03	Control	NLS-tdTomato	190	1252.720459	879.797485	1252.720459	0.509821135
289	B03	Control	NLS-tdTomato	190	268.135864	244.790787	268.135864	0.131414936
289	B03	Control	NLS-tdTomato	190	13914.39453	518.136719	13914.39453	4.747101495
289	B03	Control	NLS-tdTomato	190	17041.79297	463.031433	17041.79297	5.201823185
289	B03	Control	NLS-tdTomato	190	16967.58203	414.036743	16967.58203	5.356878375
289	B03	Control	NLS-tdTomato	190	6255.203125	333.646362	6255.203125	4.228665055
289	B03	Control	NLS-tdTomato	190	1890.635376	371.147583	1890.635376	2.348806276
289	B03	Control	NLS-tdTomato	190	241.243896	206.160721	241.243896	0.226722952
289	B03	Control	NLS-tdTomato	190	4741.464355	389.067261	4741.464355	3.607241199
289	B03	Control	NLS-tdTomato	190	1696.224121	266.745758	1696.224121	2.668789571
289	B03	Control	NLS-tdTomato	190	222.957794	236.112305	236.112305	-0.082702596
289	B03	Control	NLS-tdTomato	190	3686.54126	349.973572	3686.54126	3.396950017
289	B03	Control	NLS-tdTomato	190	2355.029541	312.925934	2355.029541	2.911852024
289	B03	Control	NLS-tdTomato	190	721.870544	268.553406	721.870544	1.426531117
289	B03	Control	NLS-tdTomato	190	994.009277	288.485138	994.009277	1.784762319
289	B03	Control	NLS-tdTomato	190	19086.46094	8822.459961	19086.46094	1.113296736
289	B03	Control	NLS-tdTomato	190	754.826538	287.474884	754.826538	1.392709229
289	B03	Control	NLS-tdTomato	190	18590.68359	641.580994	18590.68359	4.856804606
289	B03	Control	NLS-tdTomato	190	632.174072	320.619568	632.174072	0.979459387
289	B03	Control	NLS-tdTomato	190	32941.73438	892.333984	32941.73438	5.206188919
289	B03	Control	NLS-tdTomato	190	1499.781616	392.902618	1499.781616	1.932508758
289	B03	Control	NLS-tdTomato	190	1357.839722	460.380707	1357.839722	1.560413914
289	B03	Control	NLS-tdTomato	190	18646.93164	707.287231	18646.93164	4.720498228
289	B03	Control	NLS-tdTomato	190	12623.53027	571.283081	12623.53027	4.465765814
289	B03	Control	NLS-tdTomato	190	8132.882324	408.004364	8132.882324	4.317110251
289	B03	Control	NLS-tdTomato	190	1123.551636	272.314362	1123.551636	2.044721451
289	B03	Control	NLS-tdTomato	190	2466.918457	505.099365	2466.918457	2.288070896
289	B03	Control	NLS-tdTomato	190	3914.514404	680.245972	3914.514404	2.524704938
289	B03	Control	NLS-tdTomato	190	1011.060547	573.702454	1011.060547	0.817494801
289	B03	Control	NLS-tdTomato	190	1049.475098	321.296539	1049.475098	1.707690589
289	B03	Control	NLS-tdTomato	190	7020.103027	411.5	7020.103027	4.092527868
289	B03	Control	NLS-tdTomato	190	6181.12207	533.741455	6181.12207	3.533655784
289	B03	Control	NLS-tdTomato	190	1400.574707	611.178955	1400.574707	1.196352167
289	B03	Control	NLS-tdTomato	190	40777.41797	1045.741821	40777.41797	5.285171807
289	B03	Control	NLS-tdTomato	190	1781.900391	448.243042	1781.900391	1.991063598
289	B03	Control	NLS-tdTomato	190	1327.172363	362.241455	1327.172363	1.873332186
289	B03	Control	NLS-tdTomato	190	1946.991089	321.162323	1946.991089	2.599871722
289	B03	Control	NLS-tdTomato	190	3743.161621	585.661377	3743.161621	2.676118681
289	B03	Control	NLS-tdTomato	190	20664.79492	566.989746	20664.79492	5.187708592
289	B03	Control	NLS-tdTomato	190	22306.39063	1078.478516	22306.39063	4.370387749
289	B03	Control	NLS-tdTomato	190	1255.351074	355.036987	1255.351074	1.822049653
289	B03	Control	NLS-tdTomato	190	497.826782	365.56369	497.826782	0.445521066
289	B03	Control	NLS-tdTomato	190	276.29126	319.222473	319.222473	-0.208372294
289	B03	Control	NLS-tdTomato	190	18316.86328	640.552734	18316.86328	4.83771131
289	B03	Control	NLS-tdTomato	190	703.135559	286.229523	703.135559	1.296630371
289	B03	Control	NLS-tdTomato	190	2033.650024	1551.308594	2033.650024	0.390585721
289	B03	Control	NLS-tdTomato	190	1720.466797	361.029846	1720.466797	2.252610037
289	B03	Control	NLS-tdTomato	190	26637.04492	1227.74231	26637.04492	4.439354349
289	B03	Control	NLS-tdTomato	190	874.390747	343.882141	874.390747	1.346363941
289	B03	Control	NLS-tdTomato	190	20472.25195	831.039368	20472.25195	4.622609176
289	B03	Control	NLS-tdTomato	190	33986.41797	1027.936646	33986.41797	5.04713506
289	B03	Control	NLS-tdTomato	190	461.825226	283.596375	461.825226	0.703507887
289	B03	Control	NLS-tdTomato	190	9633	579.157471	9633	4.055957595
289	B03	Control	NLS-tdTomato	190	1299.133301	361.034149	1299.133301	1.847342262
289	B03	Control	NLS-tdTomato	190	9401.796875	642.434998	9401.796875	3.871314118
289	B03	Control	NLS-tdTomato	190	36689.77344	994.980103	36689.77344	5.20456651
289	B03	Control	NLS-tdTomato	190	4968.176758	511.469055	4968.176758	3.279997641
289	B03	Control	NLS-tdTomato	190	713.019165	276.203308	713.019165	1.368210256
289	B03	Control	NLS-tdTomato	190	25684.00977	594.514587	25684.00977	5.433014434
289	B03	Control	NLS-tdTomato	190	3443.091797	500.096619	3443.091797	2.783425889
289	B03	Control	NLS-tdTomato	190	4437.916992	628.460938	4437.916992	2.819987701
289	B03	Control	NLS-tdTomato	190	43284.91016	1516.372559	43284.91016	4.835168006
289	B03	Control	NLS-tdTomato	190	6059.686035	459.490906	6059.686035	3.721134833
289	B03	Control	NLS-tdTomato	190	19661.7207	745.468628	19661.7207	4.721098135
289	B03	Control	NLS-tdTomato	190	4537.468262	982.937317	4537.468262	2.20671623
289	B03	Control	NLS-tdTomato	190	6500.570313	378.922241	6500.570313	4.100592568
289	B03	Control	NLS-tdTomato	190	5117.874512	452.808228	5117.874512	3.498572695
289	B03	Control	NLS-tdTomato	190	11800.41699	497.65979	11800.41699	4.567534206
289	B03	Control	NLS-tdTomato	190	5891.930176	363.751007	5891.930176	4.017717186
289	B03	Control	NLS-tdTomato	190	435.298676	270.772736	435.298676	0.68492315
289	B03	Control	NLS-tdTomato	190	6286.393066	518.181824	6286.393066	3.600702165
289	B03	Control	NLS-tdTomato	190	1624.006226	576.532471	1624.006226	1.494083394
289	B03	Control	NLS-tdTomato	190	2814.867432	378.37204	2814.867432	2.89518959
289	B03	Control	NLS-tdTomato	190	258.837555	332.25061	332.25061	-0.360224894
289	B03	Control	NLS-tdTomato	190	765.622314	330.519775	765.622314	1.211896287
289	B03	Control	NLS-tdTomato	190	738.055969	280.54599	738.055969	1.395492933
289	B03	Control	NLS-tdTomato	190	11817.05566	648.340393	11817.05566	4.18797535
289	B03	Control	NLS-tdTomato	190	5412.574219	522.318909	5412.574219	3.373312064
289	B03	Control	NLS-tdTomato	190	309.712524	272.230011	309.712524	0.186103603
289	B03	Control	NLS-tdTomato	190	2096.323486	331.631683	2096.323486	2.660207609
289	B03	Control	NLS-tdTomato	190	1541.972534	320.383484	1541.972534	2.266905385
289	B03	Control	NLS-tdTomato	190	6452.234863	541.315796	6452.234863	3.575256561
289	B03	Control	NLS-tdTomato	190	1903.64209	292.289886	1903.64209	2.703290444
289	B03	Control	NLS-tdTomato	190	2773.267334	317.364716	2773.267334	3.127373048
289	B03	Control	NLS-tdTomato	190	702.902893	295.943115	702.902893	1.248005499
289	B03	Control	NLS-tdTomato	190	493.346191	270.112915	493.346191	0.869037749
289	B03	Control	NLS-tdTomato	190	8069.708496	451.888885	8069.708496	4.158476583
289	B03	Control	NLS-tdTomato	190	600.116638	281.45993	600.116638	1.092313381
289	B03	Control	NLS-tdTomato	190	2173.592041	289.56778	2173.592041	2.908108199
289	B03	Control	NLS-tdTomato	190	1264.027344	292.785553	1264.027344	2.1101114
289	B03	Control	NLS-tdTomato	190	2058.97168	333.642395	2058.97168	2.625549462
289	B03	Control	NLS-tdTomato	190	4807.213867	337.485107	4807.213867	3.832305245
289	B03	Control	NLS-tdTomato	190	4945.824707	428.849426	4945.824707	3.527668013
289	B03	Control	NLS-tdTomato	190	2572.817383	336.182037	2572.817383	2.936034514
289	B03	Control	NLS-tdTomato	190	3293.780518	299.518433	3293.780518	3.459027727
289	B03	Control	NLS-tdTomato	190	2443.538574	373.201019	2443.538574	2.710947049
289	B03	Control	NLS-tdTomato	190	4939.606934	366.520355	4939.606934	3.752431018
289	B03	Control	NLS-tdTomato	190	3989.030029	476.63443	3989.030029	3.065082909
289	B03	Control	NLS-tdTomato	190	417.576782	324.958588	417.576782	0.361785622
289	B03	Control	NLS-tdTomato	190	2267.787109	289.588226	2267.787109	2.96921036
289	B03	Control	NLS-tdTomato	190	3320.380859	312.982635	3320.380859	3.407194213
289	B03	Control	NLS-tdTomato	190	4060.973877	354.420471	4060.973877	3.518291907
289	B03	Control	NLS-tdTomato	190	383.473694	268.621765	383.473694	0.51355141
289	B03	Control	NLS-tdTomato	190	3010.403809	304.266937	3010.403809	3.306547542
289	B03	Control	NLS-tdTomato	190	3668.293457	451.675415	3668.293457	3.021750762
289	B03	Control	NLS-tdTomato	190	908.749695	288.235718	908.749695	1.65663385
289	B03	Control	NLS-tdTomato	190	4658.168457	345.770599	4658.168457	3.751875707
289	B03	Control	NLS-tdTomato	190	1770.549194	288.253296	1770.549194	2.61878792
289	B03	Control	NLS-tdTomato	190	2587.178223	301.06955	2587.178223	3.103210733
289	B03	Control	NLS-tdTomato	190	876.653809	278.342438	876.653809	1.655146346
289	B03	Control	NLS-tdTomato	190	1547.127075	354.502197	1547.127075	2.125725225
289	B03	Control	NLS-tdTomato	190	950.742798	420.821289	950.742798	1.175847414
289	B03	Control	NLS-tdTomato	190	1910.988037	289.353363	1910.988037	2.72341443
289	B03	Control	NLS-tdTomato	190	4678.912109	370	4678.912109	3.660575953
289	B03	Control	NLS-tdTomato	190	1089.646484	296.938385	1089.646484	1.875624648
289	B03	Control	NLS-tdTomato	190	722.536621	329.642853	722.536621	1.132166908
289	B03	Control	NLS-tdTomato	190	844.17572	265.782227	844.17572	1.667298701
289	B03	Control	NLS-tdTomato	190	5763.530762	459.384613	5763.530762	3.649178443
289	B03	Control	NLS-tdTomato	190	1932.30188	285.495148	1932.30188	2.758782369
289	B03	Control	NLS-tdTomato	190	1525.932983	293.854736	1525.932983	2.376516547
289	B03	Control	NLS-tdTomato	190	527.689453	267.115387	527.689453	0.982226065
289	B03	Control	NLS-tdTomato	190	10622.1543	651.598633	10622.1543	4.026949004
289	B03	Control	NLS-tdTomato	190	1619.935059	295.72818	1619.935059	2.453592349
289	B03	Control	NLS-tdTomato	190	865.063904	437.15979	865.063904	0.984646004
289	B03	Control	NLS-tdTomato	190	353.887634	285.904419	353.887634	0.307758431
289	B03	Control	NLS-tdTomato	190	1549.06604	319.720306	1549.06604	2.27651637
289	B03	Control	NLS-tdTomato	190	9195.391602	1032.121094	9195.391602	3.15529877
289	B03	Control	NLS-tdTomato	190	5502.625	398.15976	5502.625	3.788700686
289	B03	Control	NLS-tdTomato	190	736.366333	487.777771	736.366333	0.594199654
289	B03	Control	NLS-tdTomato	190	4003.445801	466.564301	4003.445801	3.101094446
289	B03	Control	NLS-tdTomato	190	929.819153	362.662445	929.819153	1.358322787
289	B03	Control	NLS-tdTomato	190	3884.626221	346.400757	3884.626221	3.487261801
289	B03	Control	NLS-tdTomato	190	420.902802	271.318817	420.902802	0.633498006
289	B03	Control	NLS-tdTomato	190	2782.756348	401.156647	2782.756348	2.794276988
289	B03	Control	NLS-tdTomato	190	1262.230957	394.31897	1262.230957	1.678540889
289	B03	Control	NLS-tdTomato	190	4464.38623	443.091797	4464.38623	3.332784322
289	B03	Control	NLS-tdTomato	190	513.334839	301.977631	513.334839	0.765458491
289	B03	Control	NLS-tdTomato	190	253.213272	266.49884	266.49884	-0.073776229
289	B03	Control	NLS-tdTomato	190	10527.0918	461.858643	10527.0918	4.510511758
289	B03	Control	NLS-tdTomato	190	2324.584229	365.468079	2324.584229	2.669155394
289	B03	Control	NLS-tdTomato	190	4416.672852	1080.085571	4416.672852	2.031814358
289	B03	Control	NLS-tdTomato	190	11736.14746	427.915985	11736.14746	4.777487521
289	B03	Control	NLS-tdTomato	190	24181.04492	666.982544	24181.04492	5.180083774
289	B03	Control	NLS-tdTomato	190	4600.600586	383.783844	4600.600586	3.583456325
289	B03	Control	NLS-tdTomato	190	9948.214844	549.526001	9948.214844	4.178178015
289	B03	Control	NLS-tdTomato	190	3109.381836	410.045563	3109.381836	2.922771661
289	B03	Control	NLS-tdTomato	190	52251.89844	1219.845825	52251.89844	5.420712731
289	B03	Control	NLS-tdTomato	190	816.134949	305.335754	816.134949	1.418411188
289	B03	Control	NLS-tdTomato	190	3873.315918	315.176605	3873.315918	3.619336821
289	B03	Control	NLS-tdTomato	190	5851.401855	416.380188	5851.401855	3.812808971
289	B03	Control	NLS-tdTomato	190	4238.851563	713.216187	4238.851563	2.571262095
289	B03	Control	NLS-tdTomato	190	60127.44922	1686.564697	60127.44922	5.15586419
289	B03	Control	NLS-tdTomato	190	1261.543335	398.136871	1261.543335	1.663853376
289	B03	Control	NLS-tdTomato	190	2970.699463	428.523376	2970.699463	2.793356849
289	B03	Control	NLS-tdTomato	190	4407.27832	477.028717	4407.27832	3.207739982
289	B03	Control	NLS-tdTomato	190	4322.068848	299.180267	4322.068848	3.852635126
289	B03	Control	NLS-tdTomato	190	1535.690308	310.985565	1535.690308	2.303967786
289	B03	Control	NLS-tdTomato	190	2739.060303	310.276154	2739.060303	3.1420563
289	B03	Control	NLS-tdTomato	190	298.069061	283.393433	298.069061	0.072840307
289	B03	Control	NLS-tdTomato	190	471.769104	287.762848	471.769104	0.713200597
289	B03	Control	NLS-tdTomato	190	2038.816895	397.526825	2038.816895	2.358608092
289	B03	Control	NLS-tdTomato	190	3402.793945	381.145721	3402.793945	3.158305207
289	B03	Control	NLS-tdTomato	190	18554.96484	4770.124023	18554.96484	1.959706586
289	B03	Control	NLS-tdTomato	190	2914.966064	438.43869	2914.966064	2.733032068
289	B03	Control	NLS-tdTomato	190	500.562805	306.03598	500.562805	0.709849816
289	B03	Control	NLS-tdTomato	190	255.504486	260.130615	260.130615	-0.02588758
289	B03	Control	NLS-tdTomato	190	1239.738647	342.077362	1239.738647	1.857641476
289	B03	Control	NLS-tdTomato	190	1891.743896	351.391968	1891.743896	2.42856367
289	B03	Control	NLS-tdTomato	190	1504.440308	350.977936	1504.440308	2.099774621
289	B03	Control	NLS-tdTomato	190	7331.319824	706.646973	7331.319824	3.375011386
289	B03	Control	NLS-tdTomato	190	1331.249268	314.834015	1331.249268	2.080117407
289	B03	Control	NLS-tdTomato	190	1216.633301	361.561401	1216.633301	1.750581824
289	B03	Control	NLS-tdTomato	190	1707.733276	412.109589	1707.733276	2.050982726
289	B03	Control	NLS-tdTomato	190	1008.514832	396.264648	1008.514832	1.347696131
289	B03	Control	NLS-tdTomato	190	19237.11328	547.568848	19237.11328	5.134708143
289	B03	Control	NLS-tdTomato	190	3667.289307	1541.628906	3667.289307	1.250258555
289	B03	Control	NLS-tdTomato	190	843.881409	597.109314	843.881409	0.499045198
289	B03	Control	NLS-tdTomato	190	833.215637	638.067688	833.215637	0.384980438
289	B03	Control	NLS-tdTomato	190	4866.267578	1309.472168	4866.267578	1.893830254
289	B03	Control	NLS-tdTomato	190	1038.899902	315.824677	1038.899902	1.717860851
289	B03	Control	NLS-tdTomato	190	1081.366089	320.403595	1081.366089	1.75489278
289	B03	Control	NLS-tdTomato	190	19121.53125	515.865784	19121.53125	5.212058489
289	B03	Control	NLS-tdTomato	190	4450.819824	390.676422	4450.819824	3.510025005
289	B03	Control	NLS-tdTomato	190	649.279175	301.938507	649.279175	1.104584178
289	B03	Control	NLS-tdTomato	190	5004.447266	642.615784	5004.447266	2.961182412
289	B03	Control	NLS-tdTomato	190	36312.34375	1821.241333	36312.34375	4.317466039
289	B03	Control	NLS-tdTomato	190	9084.817383	10513.24023	10513.24023	-0.210677964
289	B03	Control	NLS-tdTomato	190	548.212585	354.308502	548.212585	0.629729363
289	B03	Control	NLS-tdTomato	190	32545.0625	1875.882324	32545.0625	4.116797451
289	B03	Control	NLS-tdTomato	190	269.22049	273.644653	273.644653	-0.023515451
289	B03	Control	NLS-tdTomato	190	6898.67627	525.018921	6898.67627	3.71587824
289	B03	Control	NLS-tdTomato	190	2890.131348	328.151947	2890.131348	3.138699162
289	B03	Control	NLS-tdTomato	190	1194.411377	846.074402	1194.411377	0.497443371
289	B03	Control	NLS-tdTomato	190	2428.783936	327.044312	2428.783936	2.892676126
289	B03	Control	NLS-tdTomato	190	693.730347	300.632019	693.730347	1.206376324
289	B03	Control	NLS-tdTomato	190	3265.960205	314.307251	3265.960205	3.377259752
289	B03	Control	NLS-tdTomato	190	34355.41797	1866.989014	34355.41797	4.201752292
289	B03	Control	NLS-tdTomato	190	1147.535767	395.81488	1147.535767	1.535641367
289	B03	Control	NLS-tdTomato	190	321.655945	322.143951	322.143951	-0.002187152
289	B03	Control	NLS-tdTomato	190	585.415833	297.710938	585.415833	0.975549537
289	B03	Control	NLS-tdTomato	190	2121.881836	323.521515	2121.881836	2.713410754
289	B03	Control	NLS-tdTomato	190	823.299988	321.906342	823.299988	1.354777205
289	B03	Control	NLS-tdTomato	190	3105.43335	492.382751	3105.43335	2.656942477
289	B03	Control	NLS-tdTomato	190	1792.302246	301.866516	1792.302246	2.569831305
289	B03	Control	NLS-tdTomato	190	27163.19336	1380.224731	27163.19336	4.298678002
289	B03	Control	NLS-tdTomato	190	2753.249023	425.529999	2753.249023	2.693802356
289	B03	Control	NLS-tdTomato	190	11922.72559	3213.814453	11922.72559	1.891355536
289	B03	Control	NLS-tdTomato	190	640.741699	343.130951	640.741699	0.900983618
289	B03	Control	NLS-tdTomato	190	1907.056396	340.770325	1907.056396	2.484475895
289	B03	Control	NLS-tdTomato	190	1053.749268	327.839172	1053.749268	1.684471478
289	B03	Control	NLS-tdTomato	190	6868.275879	400.773346	6868.275879	4.099089521
289	B03	Control	NLS-tdTomato	190	680.613159	329.078369	680.613159	1.048403846
289	B03	Control	NLS-tdTomato	190	520.276917	439.849884	520.276917	0.242268469
289	B03	Control	NLS-tdTomato	190	930.107605	328.524261	930.107605	1.501397717
289	B03	Control	NLS-tdTomato	190	3495.125488	368.239319	3495.125488	3.24662867
289	B03	Control	NLS-tdTomato	190	8076.621582	433.347534	8076.621582	4.220155546
289	B03	Control	NLS-tdTomato	190	5296.808594	2663.750732	5296.808594	0.991664292
289	B03	Control	NLS-tdTomato	190	2652.062012	388.919434	2652.062012	2.769571278
289	B03	Control	NLS-tdTomato	190	3225.432617	368.937744	3225.432617	3.128043382
289	B03	Control	NLS-tdTomato	190	786.822144	384.76416	786.822144	1.03206314
289	B03	Control	NLS-tdTomato	190	554.991638	343.535309	554.991638	0.692007646
289	B03	Control	NLS-tdTomato	190	536.076599	411.954315	536.076599	0.379954805
289	B03	Control	NLS-tdTomato	190	405.454376	374.456238	405.454376	0.11474246
289	B03	Control	NLS-tdTomato	190	554.811829	324.699768	554.811829	0.772892194
289	B03	Control	NLS-tdTomato	190	1241.115723	335.579712	1241.115723	1.886910237
289	B03	Control	NLS-tdTomato	190	12346.76074	528.612244	12346.76074	4.545778938
289	B03	Control	NLS-tdTomato	190	19884.87891	616.245728	19884.87891	5.012022226
289	B03	Control	NLS-tdTomato	190	845.117981	283.320953	845.117981	1.57671546
289	B03	Control	NLS-tdTomato	190	23187.23828	764.049866	23187.23828	4.923520388
289	B03	Control	NLS-tdTomato	190	12971.29785	484.969757	12971.29785	4.741284244
289	B03	Control	NLS-tdTomato	190	491.954285	397.412994	491.954285	0.307885215
289	B03	Control	NLS-tdTomato	190	1430.684326	318.157776	1430.684326	2.168891095
289	B03	Control	NLS-tdTomato	190	20495.87695	474.219727	20495.87695	5.433634231
289	B03	Control	NLS-tdTomato	190	1741.532593	346.020538	1741.532593	2.331427897
289	B03	Control	NLS-tdTomato	190	1122.84314	315.889618	1122.84314	1.829663971
289	B03	Control	NLS-tdTomato	190	1081.325562	295.184845	1081.325562	1.873110391
289	B03	Control	NLS-tdTomato	190	1062.464478	339.038849	1062.464478	1.647892107
289	B03	Control	NLS-tdTomato	190	823.996826	294.273346	823.996826	1.485481905
289	B03	Control	NLS-tdTomato	190	4075.828369	457.41449	4075.828369	3.155519328
289	B03	Control	NLS-tdTomato	190	849.353271	409.437805	849.353271	1.05272042
289	B03	Control	NLS-tdTomato	190	339.624207	285.724304	339.624207	0.249315533
289	B03	Control	NLS-tdTomato	190	8023.816895	442.097748	8023.816895	4.181851393
289	B03	Control	NLS-tdTomato	190	350.733154	292.543518	350.733154	0.26172256
289	B03	Control	NLS-tdTomato	190	482.976898	294.190094	482.976898	0.715205514
289	B03	Control	NLS-tdTomato	190	518.416199	351.843231	518.416199	0.559178041
289	B03	Control	NLS-tdTomato	190	498.819458	338.024139	498.819458	0.561391467
289	B03	Control	NLS-tdTomato	190	5217.976563	320.370361	5217.976563	4.025677876
289	B03	Control	NLS-tdTomato	190	3456.181152	453.832245	3456.181152	2.928947815
289	B03	Control	NLS-tdTomato	190	2587.890869	305.507324	2587.890869	3.082497909
289	B03	Control	NLS-tdTomato	190	552.861511	307.6409	552.861511	0.84567082
289	B03	Control	NLS-tdTomato	190	485.245605	276.774109	485.245605	0.810006155
289	B03	Control	NLS-tdTomato	190	1690.447266	386.131256	1690.447266	2.130241766
289	B03	Control	NLS-tdTomato	190	1666.92981	1147.364624	1666.92981	0.538869415
289	B03	Control	NLS-tdTomato	190	414.534607	298.986786	414.534607	0.471410824
289	B03	Control	NLS-tdTomato	190	687.579468	293.372894	687.579468	1.228790884
289	B03	Control	NLS-tdTomato	190	259.893097	272.247986	272.247986	-0.067003061
289	B03	Control	NLS-tdTomato	190	2323.149414	295.91098	2323.149414	2.97284681
289	B03	Control	NLS-tdTomato	190	4767.674805	470.448792	4767.674805	3.341176235
289	B03	Control	NLS-tdTomato	190	3379.6521	406.133087	3379.6521	3.056850273
289	B03	Control	NLS-tdTomato	190	1567.951172	276.431	1567.951172	2.503889314
289	B03	Control	NLS-tdTomato	190	7588.650879	491.801331	7588.650879	3.94769588
289	B03	Control	NLS-tdTomato	190	834.927368	358.702698	834.927368	1.218862103
289	B03	Control	NLS-tdTomato	190	273.713776	279.044159	279.044159	-0.027825401
289	B03	Control	NLS-tdTomato	190	6930.45166	359.753357	6930.45166	4.267869322
289	B03	Control	NLS-tdTomato	190	273.362274	251.612991	273.362274	0.119607742
289	B03	Control	NLS-tdTomato	190	42988.06641	2117.447998	42988.06641	4.343537775
289	B03	Control	NLS-tdTomato	190	241.484665	247.110748	247.110748	-0.033226185
289	B03	Control	NLS-tdTomato	190	975.05127	309.25885	975.05127	1.656663199
289	B03	Control	NLS-tdTomato	190	529.714844	281.709534	529.714844	0.911007547
289	B03	Control	NLS-tdTomato	190	1095.946167	288.936218	1095.946167	1.923353973
289	B03	Control	NLS-tdTomato	190	1103.677368	281.374115	1103.677368	1.971756979
289	B03	Control	NLS-tdTomato	190	991.141663	627.090027	991.141663	0.6604187
289	B03	Control	NLS-tdTomato	190	1834.753296	460.839233	1834.753296	1.99325064
289	B03	Control	NLS-tdTomato	190	295.003998	278.115479	295.003998	0.085050464
289	B03	Control	NLS-tdTomato	190	2351.91748	333.002167	2351.91748	2.820233972
289	B03	Control	NLS-tdTomato	190	336.778473	263.28186	336.778473	0.3551918
289	B03	Control	NLS-tdTomato	190	8023.476563	690.069214	8023.476563	3.539414514
289	B03	Control	NLS-tdTomato	190	1292.746704	400.18158	1292.746704	1.691712959
289	B03	Control	NLS-tdTomato	190	1280.20813	320.524872	1280.20813	1.997870159
289	B03	Control	NLS-tdTomato	190	1081.343872	311.968445	1081.343872	1.793353363
289	B03	Control	NLS-tdTomato	190	3042.21875	403.359894	3042.21875	2.914984344
289	B03	Control	NLS-tdTomato	190	889.716431	295.286072	889.716431	1.591232287
289	B03	Control	NLS-tdTomato	190	1216.453003	255.545059	1216.453003	2.251030982
289	B03	Control	NLS-tdTomato	190	44076.64844	781.645447	44076.64844	5.817356364
289	B03	Control	NLS-tdTomato	190	1210.081055	256.381165	1210.081055	2.238741503
289	B03	Control	NLS-tdTomato	190	5040.848145	511.397522	5040.848145	3.301149419
289	B03	Control	NLS-tdTomato	190	1581.195557	291.810608	1581.195557	2.437911572
289	B03	Control	NLS-tdTomato	190	2594.006836	328.431366	2594.006836	2.981518462
289	B03	Control	NLS-tdTomato	190	27899.52539	1357.190308	27899.52539	4.361545642
289	B03	Control	NLS-tdTomato	190	2694.196533	298.168365	2694.196533	3.17565599
289	B03	Control	NLS-tdTomato	190	573.970398	310.877563	573.970398	0.884629836
289	B03	Control	NLS-tdTomato	190	261.402222	264.189392	264.189392	-0.015301135
289	B03	Control	NLS-tdTomato	190	3831.543701	375.047913	3831.543701	3.352778941
289	B03	Control	NLS-tdTomato	190	2358.94873	565.680603	2358.94873	2.060084456
289	B03	Control	NLS-tdTomato	190	6186.488281	396.103577	6186.488281	3.965171071
289	B03	Control	NLS-tdTomato	190	17210.07422	1059.766357	17210.07422	4.02143518
289	B03	Control	NLS-tdTomato	190	5875.804688	335.016327	5875.804688	4.132483129
289	B03	Control	NLS-tdTomato	190	1093.149536	293.427979	1093.149536	1.897412419
289	B03	Control	NLS-tdTomato	190	16920	675.10968	16920	4.647463853
289	B03	Control	NLS-tdTomato	190	1732.575195	289.416504	1732.575195	2.581698869
289	B03	Control	NLS-tdTomato	190	3300.322021	401.522491	3300.322021	3.039054092
289	B03	Control	NLS-tdTomato	190	767.58728	289.899628	767.58728	1.404777322
289	B03	Control	NLS-tdTomato	190	7872.584473	386.219269	7872.584473	4.349345283
289	B03	Control	NLS-tdTomato	190	2102.218506	281.083679	2102.218506	2.90284104
289	B03	Control	NLS-tdTomato	190	1976.978394	307.764435	1976.978394	2.683398674
289	B03	Control	NLS-tdTomato	190	1485.294312	234.326996	1485.294312	2.664153754
289	B03	Control	NLS-tdTomato	190	1615.838135	452.147217	1615.838135	1.837418196
289	B03	Control	NLS-tdTomato	190	1259.871826	461.419464	1259.871826	1.4491262
289	B03	Control	NLS-tdTomato	190	42333.07813	1528.414429	42333.07813	4.791677706
289	B03	Control	NLS-tdTomato	190	43739.29297	958.871094	43739.29297	5.51144921
289	B03	Control	NLS-tdTomato	190	9865.859375	391.274994	9865.859375	4.656189907
289	B03	Control	NLS-tdTomato	190	2035.855347	350.633331	2035.855347	2.537600008
289	B03	Control	NLS-tdTomato	190	1463.133301	783.070251	1463.133301	0.901847569
289	B03	Control	NLS-tdTomato	190	813.193665	281.554077	813.193665	1.530186934
289	B03	Control	NLS-tdTomato	190	5177.942383	769.744019	5177.942383	2.749928254
289	B03	Control	NLS-tdTomato	190	413.352722	247.816895	413.352722	0.73809884
289	B03	Control	NLS-tdTomato	190	6270.024414	512.990234	6270.024414	3.611467795
289	B03	Control	NLS-tdTomato	190	792.141052	277.756744	792.141052	1.511935405
289	B03	Control	NLS-tdTomato	190	5170.428711	460.347717	5170.428711	3.489488011
289	B03	Control	NLS-tdTomato	190	60582.40234	1122.596802	60582.40234	5.753987028
289	B03	Control	NLS-tdTomato	190	1442.213989	299.564514	1442.213989	2.267346601
289	B03	Control	NLS-tdTomato	190	2874.69873	383.231598	2874.69873	2.907122345
289	B03	Control	NLS-tdTomato	190	400.702637	298.557404	400.702637	0.424523657
289	B03	Control	NLS-tdTomato	190	397.390869	276.751709	397.390869	0.521966498
289	B03	Control	NLS-tdTomato	190	491.287445	325.039337	491.287445	0.595953044
289	B03	Control	NLS-tdTomato	190	1582.046997	345.498901	1582.046997	2.195039431
289	B03	Control	NLS-tdTomato	190	2329.517334	393.120483	2329.517334	2.566987625
289	B03	Control	NLS-tdTomato	190	966.690613	346.013672	966.690613	1.482225188
289	B03	Control	NLS-tdTomato	190	1253.313477	375.941559	1253.313477	1.737166991
289	B03	Control	NLS-tdTomato	190	376.86908	258.625641	376.86908	0.543198119
289	B04	Control	NLS-tdTomato	190	2349.791504	346.569946	2349.791504	2.761314296
289	B04	Control	NLS-tdTomato	190	3198.584229	408.428925	3198.584229	2.969276528
289	B04	Control	NLS-tdTomato	190	6098.875	651.321838	6098.875	3.227100643
289	B04	Control	NLS-tdTomato	190	4021.287354	348.319916	4021.287354	3.529172562
289	B04	Control	NLS-tdTomato	190	826.485596	914.908264	914.908264	-0.146637418
289	B04	Control	NLS-tdTomato	190	273.79834	269.379303	273.79834	0.02347469
289	B04	Control	NLS-tdTomato	190	1020.608948	310.581696	1020.608948	1.716385483
289	B04	Control	NLS-tdTomato	190	2338.830811	330.666656	2338.830811	2.822338024
289	B04	Control	NLS-tdTomato	190	3535.056885	354.954987	3535.056885	3.316025442
289	B04	Control	NLS-tdTomato	190	425.207947	345.982544	425.207947	0.29746931
289	B04	Control	NLS-tdTomato	190	1375.917236	271.573578	1375.917236	2.340978663
289	B04	Control	NLS-tdTomato	190	7445.023926	580.075806	7445.023926	3.681963132
289	B04	Control	NLS-tdTomato	190	579.145081	322.466034	579.145081	0.844777595
289	B04	Control	NLS-tdTomato	190	304.892456	263.988525	304.892456	0.207825234
289	B04	Control	NLS-tdTomato	190	1458.62085	299.677277	1458.62085	2.283123321
289	B04	Control	NLS-tdTomato	190	8216.014648	3990.716064	8216.014648	1.041791118
289	B04	Control	NLS-tdTomato	190	2324.055664	372.757385	2324.055664	2.640335783
289	B04	Control	NLS-tdTomato	190	1598.294922	332.55484	1598.294922	2.26486947
289	B04	Control	NLS-tdTomato	190	599.307007	379.373383	599.307007	0.65967678
289	B04	Control	NLS-tdTomato	190	1140.925049	327.337402	1140.925049	1.801353658
289	B04	Control	NLS-tdTomato	190	649.668457	303.964355	649.668457	1.095801507
289	B04	Control	NLS-tdTomato	190	775.677795	340.467255	775.677795	1.187941451
289	B04	Control	NLS-tdTomato	190	1786.722046	384.482422	1786.722046	2.21632567
289	B04	Control	NLS-tdTomato	190	3282.91748	315.586121	3282.91748	3.378872822
289	B04	Control	NLS-tdTomato	190	4128.649414	373.104004	4128.649414	3.468020169
289	B04	Control	NLS-tdTomato	190	1184.881104	804.88501	1184.881104	0.557887708
289	B04	Control	NLS-tdTomato	190	1427.978394	373.594788	1427.978394	1.934427918
289	B04	Control	NLS-tdTomato	190	1522.22583	299.334869	1522.22583	2.346350155
289	B04	Control	NLS-tdTomato	190	5625.755371	559.719421	5625.755371	3.329271108
289	B04	Control	NLS-tdTomato	190	1068.934814	309.908875	1068.934814	1.786257901
289	B04	Control	NLS-tdTomato	190	904.6604	296.44397	904.6604	1.60961687
289	B04	Control	NLS-tdTomato	190	244.797928	291.812378	291.812378	-0.253449733
289	B04	Control	NLS-tdTomato	190	2322.180908	279.801605	2322.180908	3.053004226
289	B04	Control	NLS-tdTomato	190	251.076263	249.886795	251.076263	0.006850975
289	B04	Control	NLS-tdTomato	190	1642.136719	419.154602	1642.136719	1.970019872
289	B04	Control	NLS-tdTomato	190	17968.07031	602.055237	17968.07031	4.899395812
289	B04	Control	NLS-tdTomato	190	3318.61377	616.940002	3318.61377	2.427378636
289	B04	Control	NLS-tdTomato	190	7594.885742	1266.039551	7594.885742	2.584705786
289	B04	Control	NLS-tdTomato	190	1829.638184	336.878906	1829.638184	2.441256379
289	B04	Control	NLS-tdTomato	190	410.362122	267.716431	410.362122	0.616191884
289	B04	Control	NLS-tdTomato	190	24364.72266	553.33905	24364.72266	5.46048625
289	B04	Control	NLS-tdTomato	190	15104.04688	1537.697021	15104.04688	3.296091971
289	B04	Control	NLS-tdTomato	190	1433.211914	293.540924	1433.211914	2.287618386
289	B04	Control	NLS-tdTomato	190	12747.23242	8577.566406	12747.23242	0.57154376
289	B04	Control	NLS-tdTomato	190	3303.471924	401.137024	3303.471924	3.041816049
289	B04	Control	NLS-tdTomato	190	1408.570435	349.906403	1408.570435	2.009190737
289	B04	Control	NLS-tdTomato	190	21859.69141	1377.485596	21859.69141	3.988163896
289	B04	Control	NLS-tdTomato	190	2201.627197	1364.255737	2201.627197	0.690456086
289	B04	Control	NLS-tdTomato	190	1495.813354	345.809326	1495.813354	2.112881486
289	B04	Control	NLS-tdTomato	190	3322.815674	622.236755	3322.815674	2.416870744
289	B04	Control	NLS-tdTomato	190	1234.266479	275.995911	1234.266479	2.160935109
289	B04	Control	NLS-tdTomato	190	5482.808594	403.459747	5482.808594	3.764418461
289	B04	Control	NLS-tdTomato	190	1480.769287	436.919708	1480.769287	1.76090679
289	B04	Control	NLS-tdTomato	190	6262.313477	434.168823	6262.313477	3.850367691
289	B04	Control	NLS-tdTomato	190	334.935852	294.873199	334.935852	0.18379011
289	B04	Control	NLS-tdTomato	190	1988.760742	303.906128	1988.760742	2.710172052
289	B04	Control	NLS-tdTomato	190	452.463562	276.199005	452.463562	0.712093491
289	B04	Control	NLS-tdTomato	190	1113.414307	268.315308	1113.414307	2.052989255
289	B04	Control	NLS-tdTomato	190	10649.93457	494.785339	10649.93457	4.427898004
289	B04	Control	NLS-tdTomato	190	464.663818	321.084625	464.663818	0.533233727
289	B04	Control	NLS-tdTomato	190	3291.581787	351.080841	3291.581787	3.228905872
289	B04	Control	NLS-tdTomato	190	3671.729248	315.130829	3671.729248	3.542436875
289	B04	Control	NLS-tdTomato	190	1036.179199	285.741394	1036.179199	1.858491574
289	B04	Control	NLS-tdTomato	190	1602.823975	305.188324	1602.823975	2.392844322
289	B04	Control	NLS-tdTomato	190	490.25885	263.224518	490.25885	0.897249799
289	B04	Control	NLS-tdTomato	190	7981.174805	586.095154	7981.174805	3.767394309
289	B04	Control	NLS-tdTomato	190	11444.73633	554.812622	11444.73633	4.366539806
289	B04	Control	NLS-tdTomato	190	3750.913818	383.659576	3750.913818	3.289343446
289	B04	Control	NLS-tdTomato	190	276.460724	263.129028	276.460724	0.071304122
289	B04	Control	NLS-tdTomato	190	3047.230713	650.553955	3047.230713	2.227758114
289	B04	Control	NLS-tdTomato	190	760.195313	283.25531	760.195313	1.424267129
289	B04	Control	NLS-tdTomato	190	5382.143555	502.306519	5382.143555	3.421540968
289	B04	Control	NLS-tdTomato	190	823.069885	305.856812	823.069885	1.428158524
289	B04	Control	NLS-tdTomato	190	493.304413	250.32251	493.304413	0.978690164
289	B04	Control	NLS-tdTomato	190	2521.697266	322.984528	2521.697266	2.964858126
289	B04	Control	NLS-tdTomato	190	2119.197998	284.82608	2119.197998	2.895365229
289	B04	Control	NLS-tdTomato	190	5062.226074	458.49292	5062.226074	3.464800577
289	B04	Control	NLS-tdTomato	190	908.222961	484.677216	908.222961	0.906022245
289	B04	Control	NLS-tdTomato	190	2341.114502	387.821686	2341.114502	2.593730115
289	B04	Control	NLS-tdTomato	190	554.805359	284.523163	554.805359	0.963435616
289	B04	Control	NLS-tdTomato	190	1067.022583	283.26651	1067.022583	1.91335876
289	B04	Control	NLS-tdTomato	190	1999.968262	330.496704	1999.968262	2.597269317
289	B04	Control	NLS-tdTomato	190	5562.085938	383.007874	5562.085938	3.860180079
289	B04	Control	NLS-tdTomato	190	6296.039063	356.356598	6296.039063	4.14305095
289	B04	Control	NLS-tdTomato	190	1621.061035	319.681305	1621.061035	2.342232128
289	B04	Control	NLS-tdTomato	190	1203.932739	408.351715	1203.932739	1.559870602
289	B04	Control	NLS-tdTomato	190	2388.547119	322.893005	2388.547119	2.887005245
289	B04	Control	NLS-tdTomato	190	720.105103	336.417297	720.105103	1.097955606
289	B04	Control	NLS-tdTomato	190	52585.26172	1471.457397	52585.26172	5.159340829
289	B04	Control	NLS-tdTomato	190	1725.917969	298.988342	1725.917969	2.529202759
289	B04	Control	NLS-tdTomato	190	3874.084717	323.910187	3874.084717	3.580189756
289	B04	Control	NLS-tdTomato	190	4646.362305	395.171967	4646.362305	3.555549141
289	B04	Control	NLS-tdTomato	190	4183.545898	450.259094	4183.545898	3.215898943
289	B04	Control	NLS-tdTomato	190	976.174377	286.225403	976.174377	1.769987164
289	B04	Control	NLS-tdTomato	190	686.231323	337.06192	686.231323	1.025681333
289	B04	Control	NLS-tdTomato	190	1480.483276	282.816101	1480.483276	2.388132032
289	B04	Control	NLS-tdTomato	190	28839.20703	921.814331	28839.20703	4.96741149
289	B04	Control	NLS-tdTomato	190	9823.347656	604.399536	9823.347656	4.0226403
289	B04	Control	NLS-tdTomato	190	878.141968	325.112152	878.141968	1.433516715
289	B04	Control	NLS-tdTomato	190	600.942871	328.965942	600.942871	0.869289618
289	B04	Control	NLS-tdTomato	190	406.378326	264.396606	406.378326	0.620119801
289	B04	Control	NLS-tdTomato	190	2163.696045	330.210358	2163.696045	2.712040564
289	B04	Control	NLS-tdTomato	190	57180.77734	1435.704468	57180.77734	5.315699519
289	B04	Control	NLS-tdTomato	190	1954.394409	456.88501	1954.394409	2.096818627
289	B04	Control	NLS-tdTomato	190	1058.197266	326.446106	1058.197266	1.696691858
289	B04	Control	NLS-tdTomato	190	2590.820801	406.366608	2590.820801	2.672555469
289	B04	Control	NLS-tdTomato	190	1192.065186	280.459564	1192.065186	2.087598443
289	B04	Control	NLS-tdTomato	190	413.267487	287.68454	413.267487	0.522588173
289	B04	Control	NLS-tdTomato	190	3163.169189	319.335602	3163.169189	3.308225414
289	B04	Control	NLS-tdTomato	190	2380.829346	348.486694	2380.829346	2.772288737
289	B04	Control	NLS-tdTomato	190	1809.880005	410.034576	1809.880005	2.142076575
289	B04	Control	NLS-tdTomato	190	15012.41894	671.339233	15012.41894	4.48297069
289	B04	Control	NLS-tdTomato	190	348.102905	283.582886	348.102905	0.295743384
289	B04	Control	NLS-tdTomato	190	337.427002	277.817474	337.427002	0.280438083
289	B04	Control	NLS-tdTomato	190	1258.064331	268.038605	1258.064331	2.230692987
289	B04	Control	NLS-tdTomato	190	1217.704468	268.776367	1217.704468	2.179685844
289	B04	Control	NLS-tdTomato	190	3803.303955	325.554932	3803.303955	3.546280342
289	B04	Control	NLS-tdTomato	190	1106.186401	285.065704	1106.186401	1.956228126
289	B04	Control	NLS-tdTomato	190	28691.125	781.431885	28691.125	5.198340605
289	B04	Control	NLS-tdTomato	190	364.988831	262.358643	364.988831	0.476311999
289	B04	Control	NLS-tdTomato	190	32624.92383	787.839783	32624.92383	5.371928454
289	B04	Control	NLS-tdTomato	190	846.116943	279.616486	846.116943	1.59740765
289	B04	Control	NLS-tdTomato	190	585.027161	276.982971	585.027161	1.078706324
289	B04	Control	NLS-tdTomato	190	1590.805176	299.613495	1590.805176	2.40858265
289	B04	Control	NLS-tdTomato	190	1360.580688	301.726227	1360.580688	2.172910506
289	B04	Control	NLS-tdTomato	190	1335.681519	597.111084	1335.681519	1.161504797
289	B04	Control	NLS-tdTomato	190	407.895538	290.79361	407.895538	0.488204158
289	B04	Control	NLS-tdTomato	190	13100.99121	634.647583	13100.99121	4.367576467
289	B04	Control	NLS-tdTomato	190	1398.669434	395.552277	1398.669434	1.82211475
289	B04	Control	NLS-tdTomato	190	5940.927246	355.398804	5940.927246	4.06317739
289	B04	Control	NLS-tdTomato	190	3219.294678	447.77121	3219.294678	2.845910963
289	B04	Control	NLS-tdTomato	190	2175.639648	342.520355	2175.639648	2.667177991
289	B04	Control	NLS-tdTomato	190	15406.31934	574.717529	15406.31934	4.744525372
289	B04	Control	NLS-tdTomato	190	3104.291748	371.803925	3104.291748	3.061650246
289	B04	Control	NLS-tdTomato	190	819.054321	330.443329	819.054321	1.309556266
289	B04	Control	NLS-tdTomato	190	21432.1875	761.430908	21432.1875	4.814922165
289	B04	Control	NLS-tdTomato	190	3781.046387	495.253021	3781.046387	2.932547868
289	B04	Control	NLS-tdTomato	190	746.299866	354.854065	746.299866	1.072529594
289	B04	Control	NLS-tdTomato	190	2221.003418	319.850098	2221.003418	2.795743783
289	B04	Control	NLS-tdTomato	190	1578.004028	370.279297	1578.004028	2.091415095
289	B04	Control	NLS-tdTomato	190	2134.895508	1656.204346	2134.895508	0.366284773
289	B04	Control	NLS-tdTomato	190	2355.85083	374.776184	2355.85083	2.65214701
289	B04	Control	NLS-tdTomato	190	2368.659424	904.307312	2368.659424	1.389185742
289	B04	Control	NLS-tdTomato	190	1716.034546	614.85144	1716.034546	1.480768822
289	B04	Control	NLS-tdTomato	190	2636.563721	633.09137	2636.563721	2.05817323
289	B04	Control	NLS-tdTomato	190	918.668152	361.04184	918.668152	1.347377779
289	B04	Control	NLS-tdTomato	190	5145.728027	620.402893	5145.728027	3.052097888
289	B04	Control	NLS-tdTomato	190	2890.105225	359.259033	2890.105225	3.008025684
289	B04	Control	NLS-tdTomato	190	7755.287598	1385.724121	7755.287598	2.484540218
289	B04	Control	NLS-tdTomato	190	4111.958496	736.612732	4111.958496	2.480847464
289	B04	Control	NLS-tdTomato	190	1634.802002	380.361847	1634.802002	2.103671469
289	B04	Control	NLS-tdTomato	190	1308.42334	417.065155	1308.42334	1.649484712
289	B04	Control	NLS-tdTomato	190	1145.645386	314.815155	1145.645386	1.863583655
289	B04	Control	NLS-tdTomato	190	376.089142	283.128632	376.089142	0.409617003
289	B04	Control	NLS-tdTomato	190	2247.368164	337.510895	2247.368164	2.735230507
289	B04	Control	NLS-tdTomato	190	37638.80078	988.677734	37638.80078	5.250576511
289	B04	Control	NLS-tdTomato	190	20049.03516	3411.994629	20049.03516	2.554845529
289	B04	Control	NLS-tdTomato	190	16923.04297	786.528748	16923.04297	4.427345698
289	B04	Control	NLS-tdTomato	190	274.647552	286.993195	286.993195	-0.063435096
289	B04	Control	NLS-tdTomato	190	282.198486	283.062347	283.062347	-0.004409607
289	B04	Control	NLS-tdTomato	190	10919.58301	544.372131	10919.58301	4.326180744
289	B04	Control	NLS-tdTomato	190	1379.420776	299.135864	1379.420776	2.205189808
289	B04	Control	NLS-tdTomato	190	14755.27832	529.517212	14755.27832	4.800409744
289	B04	Control	NLS-tdTomato	190	1486.065186	321.667328	1486.065186	2.207856088
289	B04	Control	NLS-tdTomato	190	271.221771	273.532074	273.532074	-0.012237023
289	B04	Control	NLS-tdTomato	190	300.130249	282.586548	300.130249	0.08689594
289	B04	Control	NLS-tdTomato	190	308.50354	318.360352	318.360352	-0.045373633
289	B04	Control	NLS-tdTomato	190	588.96936	323.832153	588.96936	0.862946346
289	B04	Control	NLS-tdTomato	190	866.49823	382.990845	866.49823	1.177886896
289	B04	Control	NLS-tdTomato	190	11744.74707	509.437012	11744.74707	4.526968055
289	B04	Control	NLS-tdTomato	190	5882.374023	362.245544	5882.374023	4.021358671
289	B04	Control	NLS-tdTomato	190	4296.361328	361.655701	4296.361328	3.570426531
289	B04	Control	NLS-tdTomato	190	2183.279785	357.028717	2183.279785	2.612384997
289	B04	Control	NLS-tdTomato	190	898.466736	337.989197	898.466736	1.410487957
289	B04	Control	NLS-tdTomato	190	2038.514648	284.056458	2038.514648	2.843268716
289	B04	Control	NLS-tdTomato	190	18308.51953	543.491211	18308.51953	5.074114621
289	B04	Control	NLS-tdTomato	190	18220.59961	555.0401	18220.59961	5.036834621
289	B04	Control	NLS-tdTomato	190	1596.788574	309.828796	1596.788574	2.365630161
289	B04	Control	NLS-tdTomato	190	294.632172	276.05661	294.632172	0.093950826
289	B04	Control	NLS-tdTomato	190	1699.539673	296.589111	1699.539673	2.518606503
289	B04	Control	NLS-tdTomato	190	2037.115967	423.993683	2037.115967	2.264413435
289	B04	Control	NLS-tdTomato	190	10377.87305	462.974915	10377.87305	4.486432955
289	B04	Control	NLS-tdTomato	190	9206.84082	433.287689	9206.84082	4.409309053
289	B04	Control	NLS-tdTomato	190	452.485687	358.224457	452.485687	0.33700832
289	B04	Control	NLS-tdTomato	190	259.996826	281.441162	281.441162	-0.114339333
289	B04	Control	NLS-tdTomato	190	4205.015625	366.469086	4205.015625	3.520347753
289	B04	Control	NLS-tdTomato	190	409.256287	288.547516	409.256287	0.504195668
289	B04	Control	NLS-tdTomato	190	990.612061	350.536438	990.612061	1.498755767
289	B04	Control	NLS-tdTomato	190	2035.484375	748.156738	2035.484375	1.443959697
289	B04	Control	NLS-tdTomato	190	393.009674	297.639374	393.009674	0.400999435
289	B04	Control	NLS-tdTomato	190	284.940796	265.742279	284.940796	0.100634417
289	B04	Control	NLS-tdTomato	190	346.935089	276.229645	346.935089	0.328797604
289	B04	Control	NLS-tdTomato	190	14720.7207	525.303406	14720.7207	4.808553556
289	B04	Control	NLS-tdTomato	190	4185.886719	352.775055	4185.886719	3.568712814
289	B04	Control	NLS-tdTomato	190	14103.74902	1835.269653	14103.74902	2.942014751
289	B04	Control	NLS-tdTomato	190	267.540192	272.49176	272.49176	-0.026456963
289	B04	Control	NLS-tdTomato	190	4861.117188	437.011719	4861.117188	3.475544041
289	B04	Control	NLS-tdTomato	190	273.187775	265.557739	273.187775	0.040867352
289	B04	Control	NLS-tdTomato	190	663.585693	316.375916	663.585693	1.068643003
289	B04	Control	NLS-tdTomato	190	417.788422	291.329285	417.788422	0.520121781
289	B04	Control	NLS-tdTomato	190	257.625	299.09024	299.09024	-0.215308233
289	B04	Control	NLS-tdTomato	190	1843.797974	279.600433	1843.797974	2.721242087
289	B04	Control	NLS-tdTomato	190	595.18457	288.903809	595.18457	1.0427479
289	B04	Control	NLS-tdTomato	190	398.904236	308.308624	398.904236	0.371667199
289	B04	Control	NLS-tdTomato	190	4361.335938	446.342743	4361.335938	3.288546246
289	B04	Control	NLS-tdTomato	190	1221.410034	254.748993	1221.410034	2.261399254
289	B04	Control	NLS-tdTomato	190	5440.077148	309.527344	5440.077148	4.135488342
289	B04	Control	NLS-tdTomato	190	1829.735962	282.507172	1829.735962	2.695276078
289	B04	Control	NLS-tdTomato	190	3177.331299	302.330811	3177.331299	3.393615608
289	B04	Control	NLS-tdTomato	190	2279.927979	331.48941	2279.927979	2.781953565
289	B04	Control	NLS-tdTomato	190	2208.419922	304.371735	2208.419922	2.859108224
289	B04	Control	NLS-tdTomato	190	1294.620605	288.516388	1294.620605	2.165804198
289	B04	Control	NLS-tdTomato	190	3508.923828	305.186768	3508.923828	3.523264312
289	B04	Control	NLS-tdTomato	190	1366.623047	273.042755	1366.623047	2.323416581
289	B04	Control	NLS-tdTomato	190	750.257141	338.349854	750.257141	1.14886938
289	B04	Control	NLS-tdTomato	190	454.972076	310.853394	454.972076	0.549543672
289	B04	Control	NLS-tdTomato	190	2432.600342	308.91748	2432.600342	2.977205903
289	B04	Control	NLS-tdTomato	190	829.390686	297.187225	829.390686	1.480679745
289	B04	Control	NLS-tdTomato	190	19754.25195	546.139893	19754.25195	5.176748863
289	B04	Control	NLS-tdTomato	190	648.734192	254.387756	648.734192	1.350598246
289	B04	Control	NLS-tdTomato	190	17602.30664	471.495453	17602.30664	5.222376827
289	B04	Control	NLS-tdTomato	190	17785.85938	468.807129	17785.85938	5.245592365
289	B04	Control	NLS-tdTomato	190	19045.0918	582.929749	19045.0918	5.029953402
289	B04	Control	NLS-tdTomato	190	437.03302	324.263031	437.03302	0.430577734
289	B04	Control	NLS-tdTomato	190	521.621277	361.182739	521.621277	0.530273771
289	B04	Control	NLS-tdTomato	190	7277.46582	644.547546	7277.46582	3.497077468
289	B04	Control	NLS-tdTomato	190	1052.688843	277.588776	1052.688843	1.923057923
289	B04	Control	NLS-tdTomato	190	15125.05762	821.593445	15125.05762	4.202372157
289	B04	Control	NLS-tdTomato	190	4808.490723	431.708557	4808.490723	3.477454541
289	B04	Control	NLS-tdTomato	190	9410.945313	434.484253	9410.945313	4.436963851
289	B04	Control	NLS-tdTomato	190	5870.289063	1104.536011	5870.289063	2.40999109
289	B04	Control	NLS-tdTomato	190	774.793762	335.518097	774.793762	1.207421755
289	B04	Control	NLS-tdTomato	190	1537.266724	374.350128	1537.266724	2.037907349
289	B04	Control	NLS-tdTomato	190	1872.473389	339.296173	1872.473389	2.464328153
289	B04	Control	NLS-tdTomato	190	2285.836914	333.564148	2285.836914	2.776686337
289	B04	Control	NLS-tdTomato	190	308.827576	269.30899	308.827576	0.19753919
289	B04	Control	NLS-tdTomato	190	714.433716	279.571136	714.433716	1.353584748
289	B04	Control	NLS-tdTomato	190	2255.227051	283.786163	2255.227051	2.990396535
289	B04	Control	NLS-tdTomato	190	2951.721191	304.723816	2951.721191	3.275982291
289	B04	Control	NLS-tdTomato	190	1856.259766	326.186218	1856.259766	2.508630884
289	B04	Control	NLS-tdTomato	190	503.901917	323.858185	503.901917	0.637780738
289	B04	Control	NLS-tdTomato	190	605.362061	282.234772	605.362061	1.10090252
289	B04	Control	NLS-tdTomato	190	219.298782	227.939636	227.939636	-0.055754015
289	B04	Control	NLS-tdTomato	190	1142.237793	253.579681	1142.237793	2.171351971
289	B04	Control	NLS-tdTomato	190	2667.051758	316.072906	2667.051758	3.076916546
289	B04	Control	NLS-tdTomato	190	10503.33691	367.635712	10503.33691	4.836427019
289	B04	Control	NLS-tdTomato	190	1111.108276	323.164337	1111.108276	1.78165951
289	B04	Control	NLS-tdTomato	190	729.872864	315.090607	729.872864	1.211878436
289	B04	Control	NLS-tdTomato	190	12362.53711	480.37619	12362.53711	4.685666396
289	B04	Control	NLS-tdTomato	190	11729.3291	1097.787354	11729.3291	3.417449966
289	B04	Control	NLS-tdTomato	190	16380.9834	601.974548	16380.9834	4.766175669
289	B04	Control	NLS-tdTomato	190	2936.729736	325.463348	2936.729736	3.173643513
289	B04	Control	NLS-tdTomato	190	1718.189087	273.30719	1718.189087	2.652293495
289	B04	Control	NLS-tdTomato	190	1277.922852	381.49884	1277.922852	1.744050168
289	B04	Control	NLS-tdTomato	190	13858.3125	4523.307617	13858.3125	1.615301576
289	B04	Control	NLS-tdTomato	190	1256.364746	910.257019	1256.364746	0.464909501
289	B04	Control	NLS-tdTomato	190	262.354095	257.39856	262.354095	0.027511326
289	B04	Control	NLS-tdTomato	190	4305.548828	339.754425	4305.548828	3.663632904
289	B04	Control	NLS-tdTomato	190	440.07547	248.996063	440.07547	0.821628026
289	B04	Control	NLS-tdTomato	190	276.892365	264.881073	276.892365	0.063980514
289	B04	Control	NLS-tdTomato	190	1745.460205	314.908508	1745.460205	2.470602824
289	B04	Control	NLS-tdTomato	190	473.379791	304.826935	473.379791	0.63500773
289	B04	Control	NLS-tdTomato	190	3928.939209	385.451233	3928.939209	3.349519598
289	B04	Control	NLS-tdTomato	190	10950.09668	899.791016	10950.09668	3.605209835
289	B04	Control	NLS-tdTomato	190	2362.028076	451.513306	2362.028076	2.387185704
289	B04	Control	NLS-tdTomato	190	3005.008057	2163.723389	3005.008057	0.473852783
289	B04	Control	NLS-tdTomato	190	2494.570801	433.51239	2494.570801	2.524646484
289	B04	Control	NLS-tdTomato	190	6012.615723	735.330017	6012.615723	3.031528973
289	B04	Control	NLS-tdTomato	190	2992.209717	561.660156	2992.209717	2.413441927
289	B04	Control	NLS-tdTomato	190	4618.041992	663.463562	4618.041992	2.799192153
289	B04	Control	NLS-tdTomato	190	312.046478	263.4375	312.046478	0.244300202
289	B04	Control	NLS-tdTomato	190	2163.19873	438.002106	2163.19873	2.304156498
289	B04	Control	NLS-tdTomato	190	10890.21777	936.75	10890.21777	3.539224921
289	B04	Control	NLS-tdTomato	190	271.919952	241.200668	271.919952	0.17294811
289	B04	Control	NLS-tdTomato	190	2018.998901	348.233185	2018.998901	2.535514529
289	B04	Control	NLS-tdTomato	190	2200.772949	681.743408	2200.772949	1.690709561
289	B04	Control	NLS-tdTomato	190	1878.371338	377.407166	1878.371338	2.315288578
289	B04	Control	NLS-tdTomato	190	791.908386	289.095245	791.908386	1.453788658
289	B04	Control	NLS-tdTomato	190	3608.828369	377.577271	3608.828369	3.256686706
289	B04	Control	NLS-tdTomato	190	2841.38916	262.719299	2841.38916	3.43500235
289	B04	Control	NLS-tdTomato	190	842.422729	258.67691	842.422729	1.70339308
289	B04	Control	NLS-tdTomato	190	1561.941895	721.053589	1561.941895	1.115162395
289	B04	Control	NLS-tdTomato	190	7754.367676	1898.288086	7754.367676	2.030310189
289	B04	Control	NLS-tdTomato	190	14189.10156	1254.786743	14189.10156	3.499269145
289	B04	Control	NLS-tdTomato	190	17873.13281	500.368713	17873.13281	5.158657139
289	B04	Control	NLS-tdTomato	190	9481.09082	443.967529	9481.09082	4.416526984
289	B04	Control	NLS-tdTomato	190	615.469421	321.09201	615.469421	0.938700414
289	B04	Control	NLS-tdTomato	190	1648.237915	573.040527	1648.237915	1.524215424
289	B04	Control	NLS-tdTomato	190	288.212952	230.825974	288.212952	0.320329596
289	B04	Control	NLS-tdTomato	190	392.541473	255.234909	392.541473	0.621019423
289	B04	Control	NLS-tdTomato	190	1038.224243	266.169342	1038.224243	1.963701768
289	B04	Control	NLS-tdTomato	190	4547.686523	604.019897	4547.686523	2.912464832
289	B04	Control	NLS-tdTomato	190	1140.269287	279.47403	1140.269287	2.02858844
289	B04	Control	NLS-tdTomato	190	939.585632	288.78125	939.585632	1.702047578
289	B04	Control	NLS-tdTomato	190	8107.335938	380.700409	8107.335938	4.412499899
289	B04	Control	NLS-tdTomato	190	227.579544	271.352936	271.352936	-0.253799632
289	B04	Control	NLS-tdTomato	190	675.050232	310.70282	675.050232	1.119459525
289	B04	Control	NLS-tdTomato	190	1855.150513	261.810394	1855.150513	2.824941962
289	B04	Control	NLS-tdTomato	190	14843.88477	3284.461182	14843.88477	2.176140086
289	B04	Control	NLS-tdTomato	190	536.501038	257.682709	536.501038	1.057985229
289	B04	Control	NLS-tdTomato	190	931.684082	247.629028	931.684082	1.911660402
289	B04	Control	NLS-tdTomato	190	742.966125	270.831207	742.966125	1.455902448
289	B04	Control	NLS-tdTomato	190	387.707031	245.677933	387.707031	0.658198619
289	B04	Control	NLS-tdTomato	190	4765.176758	365.134521	4765.176758	3.706029753
289	B04	Control	NLS-tdTomato	190	886.138611	289.22879	886.138611	1.615321219
289	B04	Control	NLS-tdTomato	190	3113.35376	277.320343	3113.35376	3.48884416
289	B04	Control	NLS-tdTomato	190	421.875641	262.106293	421.875641	0.686665797
289	B04	Control	NLS-tdTomato	190	3466.193604	334.995605	3466.193604	3.371138165
289	B04	Control	NLS-tdTomato	190	401.313873	339.832947	401.313873	0.2399053
289	B04	Control	NLS-tdTomato	190	384.98587	288.11203	384.98587	0.418175595
289	B04	Control	NLS-tdTomato	190	3445.893311	1148.733276	3445.893311	1.584834177
289	B04	Control	NLS-tdTomato	190	273.016663	252.661789	273.016663	0.111781509
289	B04	Control	NLS-tdTomato	190	896.10022	734.002197	896.10022	0.287875711
289	B04	Control	NLS-tdTomato	190	18596.36914	507.196289	18596.36914	5.196332969
289	B04	Control	NLS-tdTomato	190	18285.23828	609.933716	18285.23828	4.905883149
289	B04	Control	NLS-tdTomato	190	11877.91406	1105.52771	11877.91406	3.425474408
289	B04	Control	NLS-tdTomato	190	30709.12305	1783.990479	30709.12305	4.105487493
289	B04	Control	NLS-tdTomato	190	228.599152	255.34433	255.34433	-0.159623972
289	B04	Control	NLS-tdTomato	190	3427.796875	300.345917	3427.796875	3.512584664
289	B04	Control	NLS-tdTomato	190	5786.964844	557.877014	5786.964844	3.374787865
289	B04	Control	NLS-tdTomato	190	901.312378	278.930817	901.312378	1.692119868
289	B04	Control	NLS-tdTomato	190	1270.191162	260.901062	1270.191162	2.283470915
289	B04	Control	NLS-tdTomato	190	1027.321167	266.413422	1027.321167	1.947148603
289	B04	Control	NLS-tdTomato	190	262.039429	228.763672	262.039429	0.195925942
289	B04	Control	NLS-tdTomato	190	2102.025146	305.419434	2102.025146	2.782916158
289	B04	Control	NLS-tdTomato	190	4047.968018	330.279419	4047.968018	3.615438914
289	B04	Control	NLS-tdTomato	190	397.048218	275.204376	397.048218	0.52881081
289	B04	Control	NLS-tdTomato	190	297.031158	279.680237	297.031158	0.086835962
289	B04	Control	NLS-tdTomato	190	292.909485	213.295456	292.909485	0.45760168
289	B04	Control	NLS-tdTomato	190	5719.859863	474.462036	5719.859863	3.591615241
289	B04	Control	NLS-tdTomato	190	364.459961	276.0625	364.459961	0.400765404
289	B04	Control	NLS-tdTomato	190	926.86084	289.159882	926.86084	1.68048534
289	B04	Control	NLS-tdTomato	190	764.142151	320.783905	764.142151	1.252239285
289	B04	Control	NLS-tdTomato	190	5932.550781	342.066284	5932.550781	4.116304729
289	B04	Control	NLS-tdTomato	190	4703.408691	311.312134	4703.408691	3.917272982
289	B04	Control	NLS-tdTomato	190	717.774658	279.181274	717.774658	1.362328811
289	B04	Control	NLS-tdTomato	190	1223.663818	379.924896	1223.663818	1.687421097
289	B04	Control	NLS-tdTomato	190	1610.254883	415.670532	1610.254883	1.953776687
289	B04	Control	NLS-tdTomato	190	2394.522217	633.906677	2394.522217	1.917395452
289	B04	Control	NLS-tdTomato	190	33557.98438	1829.028809	33557.98438	4.19750636
289	B04	Control	NLS-tdTomato	190	1414.386597	466.815277	1414.386597	1.599252828
289	B04	Control	NLS-tdTomato	190	233.24147	220.881912	233.24147	0.078549039
289	B04	Control	NLS-tdTomato	190	1048.134644	387.82724	1048.134644	1.434338015
289	B04	Control	NLS-tdTomato	190	743.096985	327	743.096985	1.18425988
289	B04	Control	NLS-tdTomato	190	2595.935059	571.789734	2595.935059	2.18269767
289	B04	Control	NLS-tdTomato	190	3642.77417	480.72998	3642.77417	2.921738877
289	B04	Control	NLS-tdTomato	190	2233.701172	317.479919	2233.701172	2.814698945
289	B04	Control	NLS-tdTomato	190	2863.025146	363.941437	2863.025146	2.975762116
289	B04	Control	NLS-tdTomato	190	2377.559082	310.12851	2377.559082	2.938543129
289	B04	Control	NLS-tdTomato	190	474.947693	296.112579	474.947693	0.681622857
289	B04	Control	NLS-tdTomato	190	1295.726807	372.908264	1295.726807	1.796868896
289	B04	Control	NLS-tdTomato	190	1332.98877	288.647949	1332.98877	2.207281747
289	B04	Control	NLS-tdTomato	190	502.091217	273.842468	502.091217	0.874603289
289	B04	Control	NLS-tdTomato	190	1980.264648	550.282898	1980.264648	1.847447851
289	B04	Control	NLS-tdTomato	190	8414.830078	462.691467	8414.830078	4.184811741
289	B04	Control	NLS-tdTomato	190	1136.062744	292.670959	1136.062744	1.956691013
289	B04	Control	NLS-tdTomato	190	8803.28418	486.362	8803.28418	4.177939421
289	B04	Control	NLS-tdTomato	190	604.695435	324.351837	604.695435	0.898649078
289	B04	Control	NLS-tdTomato	190	1468.94397	304.87204	1468.94397	2.268503617
289	B04	Control	NLS-tdTomato	190	410.15564	335.143982	410.15564	0.291390439
289	B04	Control	NLS-tdTomato	190	6437.497559	390.989685	6437.497559	4.041297528
289	B04	Control	NLS-tdTomato	190	4021.043945	372.369293	4021.043945	3.43276409
289	B04	Control	NLS-tdTomato	190	985.431641	382.823395	985.431641	1.364076797
289	B04	Control	NLS-tdTomato	190	2813.642822	410.990662	2813.642822	2.775261677
289	B04	Control	NLS-tdTomato	190	1045.928589	274.800812	1045.928589	1.928326182
289	B04	Control	NLS-tdTomato	190	3259.71875	315.669586	3259.71875	3.368260321
289	B04	Control	NLS-tdTomato	190	911.040466	266.569366	911.040466	1.77300414
289	B04	Control	NLS-tdTomato	190	3682.77002	2071.725098	3682.77002	0.829958726
289	B04	Control	NLS-tdTomato	190	879.25	265.825165	879.25	1.725795742
289	B04	Control	NLS-tdTomato	190	395.28598	292.764709	395.28598	0.433155131
289	B04	Control	NLS-tdTomato	190	9022.199219	877.252014	9022.199219	3.362415883
289	B04	Control	NLS-tdTomato	190	3314.726318	322.227844	3314.726318	3.362736689
289	B04	Control	NLS-tdTomato	190	8364.899414	554.817688	8364.899414	3.914262505
289	B04	Control	NLS-tdTomato	190	2014.058716	369.976471	2014.058716	2.444600314
289	B04	Control	NLS-tdTomato	190	9862.388672	536.284241	9862.388672	4.200867345
289	B04	Control	NLS-tdTomato	190	660.362854	328.330719	660.362854	1.008109233
289	B04	Control	NLS-tdTomato	190	2189.152832	341.655975	2189.152832	2.679756415
289	B04	Control	NLS-tdTomato	190	3959.541992	328.34967	3959.541992	3.59202865
289	B04	Control	NLS-tdTomato	190	3776.625732	442.597626	3776.625732	3.0930302
289	B04	Control	NLS-tdTomato	190	592.318909	332.877991	592.318909	0.831380657
289	B04	Control	NLS-tdTomato	190	3953.379639	452.594818	3953.379639	3.126794531
289	B04	Control	NLS-tdTomato	190	4419.842285	410.165527	4419.842285	3.429716742
289	B04	Control	NLS-tdTomato	190	3116.661133	635.441467	3116.661133	2.294170159
289	B04	Control	NLS-tdTomato	190	538.162354	361.002258	538.162354	0.576033613
289	B04	Control	NLS-tdTomato	190	1149.029785	309.85611	1149.029785	1.890745874
289	B04	Control	NLS-tdTomato	190	11099.07129	410.891571	11099.07129	4.755537419
289	B04	Control	NLS-tdTomato	190	1524.462158	360.941833	1524.462158	2.078462073
289	B04	Control	NLS-tdTomato	190	6354.997559	567.297119	6354.997559	3.485715129
289	B04	Control	NLS-tdTomato	190	2163.491699	270.421631	2163.491699	3.000079123
289	B04	Control	NLS-tdTomato	190	1847.938843	319.382935	1847.938843	2.532557877
289	B04	Control	NLS-tdTomato	190	4988.04248	292.728821	4988.04248	4.090837051
289	B04	Control	NLS-tdTomato	190	2291.970947	258.993805	2291.970947	3.145599262
289	B04	Control	NLS-tdTomato	190	9666.938477	1875.028687	9666.938477	2.366146392
289	B04	Control	NLS-tdTomato	190	4497.463867	527.581848	4497.463867	3.091644858
289	B04	Control	NLS-tdTomato	190	9634.645508	1166.710083	9634.645508	3.045785477
289	B04	Control	NLS-tdTomato	190	1455.10498	252.522812	1455.10498	2.526637615
289	B04	Control	NLS-tdTomato	190	1933.062378	308.206757	1933.062378	2.648917796
289	B04	Control	NLS-tdTomato	190	1355.608765	283.614594	1355.608765	2.256937193
289	B04	Control	NLS-tdTomato	190	1120.214355	426.81189	1120.214355	1.392102549
289	B04	Control	NLS-tdTomato	190	1045.37085	289.431305	1045.37085	1.852721958
289	B04	Control	NLS-tdTomato	190	5132.572754	388.433075	5132.572754	3.723944216
289	B04	Control	NLS-tdTomato	190	4578.812012	381.348846	4578.812012	3.585790096
289	B04	Control	NLS-tdTomato	190	3711.32959	306.338013	3711.32959	3.598739822
289	B04	Control	NLS-tdTomato	190	2031.17688	318.503265	2031.17688	2.672935812
289	B04	Control	NLS-tdTomato	190	10407.6582	404.402954	10407.6582	4.685708143
289	B04	Control	NLS-tdTomato	190	693.147522	265.153839	693.147522	1.386332796
289	B04	Control	NLS-tdTomato	190	1474.785034	339.273376	1474.785034	2.119984555
289	B04	Control	NLS-tdTomato	190	846.867798	245.752167	846.867798	1.784932634
289	B04	Control	NLS-tdTomato	190	1076.279785	259.221527	1076.279785	2.053795727
289	B04	Control	NLS-tdTomato	190	1820.780029	330.527283	1820.780029	2.461715371
289	B04	Control	NLS-tdTomato	190	2493.369873	393.744293	2493.369873	2.662765994
289	B04	Control	NLS-tdTomato	190	2510.088379	270.118896	2510.088379	3.21607169
289	B04	Control	NLS-tdTomato	190	1433.372437	411.603394	1433.372437	1.800086734
289	B04	Control	NLS-tdTomato	190	3170.455322	325.78183	3170.455322	3.282712
289	B04	Control	NLS-tdTomato	190	2583.538574	343.903503	2583.538574	2.909272708
289	B04	Control	NLS-tdTomato	190	3986.234375	303.277649	3986.234375	3.716315454
289	B04	Control	NLS-tdTomato	190	27091.66406	719.149902	27091.66406	5.235412679
289	B04	Control	NLS-tdTomato	190	1995.524536	276.208344	1995.524536	2.85293921
289	B04	Control	NLS-tdTomato	190	913.05426	295.450531	913.05426	1.627784006
289	B04	Control	NLS-tdTomato	190	1305.92395	740.152161	1305.92395	0.819177088
289	B04	Control	NLS-tdTomato	190	4101.267578	386.108002	4101.267578	3.408993513
289	B04	Control	NLS-tdTomato	190	1858.31311	1302.69458	1858.31311	0.512494724
289	B04	Control	NLS-tdTomato	190	1282.306519	276.414459	1282.306519	2.213836172
289	B04	Control	NLS-tdTomato	190	3543.458984	332.837219	3543.458984	3.412269675
289	B04	Control	NLS-tdTomato	190	1104.028687	322.981079	1104.028687	1.773256103
289	B04	Control	NLS-tdTomato	190	448.006683	259.639343	448.006683	0.787011243
289	B04	Control	NLS-tdTomato	190	1414.66394	520.704895	1414.66394	1.441921501
289	B04	Control	NLS-tdTomato	190	671.975769	257.453308	671.975769	1.384098404
289	B04	Control	NLS-tdTomato	190	1649.608154	338.309143	1649.608154	2.285709297
289	B04	Control	NLS-tdTomato	190	753.207886	295.950653	753.207886	1.347691465
289	B04	Control	NLS-tdTomato	190	880.453674	291.652954	880.453674	1.593994411
289	B04	Control	NLS-tdTomato	190	1357.577515	378.098938	1357.577515	1.844198873
289	B04	Control	NLS-tdTomato	190	2893.212402	312.314758	2893.212402	3.211599592
289	B04	Control	NLS-tdTomato	190	483.380219	332.778381	483.380219	0.538596724
289	B04	Control	NLS-tdTomato	190	2117.775635	333.062286	2117.775635	2.668685847
289	B04	Control	NLS-tdTomato	190	2358.661133	531.73407	2358.661133	2.14919135
289	B04	Control	NLS-tdTomato	190	794.354248	277.699127	794.354248	1.516259889
289	B04	Control	NLS-tdTomato	190	6838.845703	395.185333	6838.845703	4.113151531
289	B04	Control	NLS-tdTomato	190	4111.540039	413.084229	4111.540039	3.315170992
289	B04	Control	NLS-tdTomato	190	4704.539063	504.966431	4704.539063	3.21979399
289	B04	Control	NLS-tdTomato	190	3817.385498	2151.842773	3817.385498	0.827012215
289	B04	Control	NLS-tdTomato	190	257.970642	255.203384	257.970642	0.015559432
289	B04	Control	NLS-tdTomato	190	7012.943848	596.683594	7012.943848	3.554982161
289	B04	Control	NLS-tdTomato	190	2067.718994	399.207397	2067.718994	2.372829777
289	B04	Control	NLS-tdTomato	190	2112.114014	635.714294	2112.114014	1.732237282
289	B04	Control	NLS-tdTomato	190	7462.80957	796.228271	7462.80957	3.228464871
289	B04	Control	NLS-tdTomato	190	555.242004	436.703308	555.242004	0.346463252
289	B04	Control	NLS-tdTomato	190	8497.395508	426.513367	8497.395508	4.316357854
289	B04	Control	NLS-tdTomato	190	3170.904297	295.259552	3170.904297	3.424838697
289	B04	Control	NLS-tdTomato	190	5882.764648	403.580139	5882.764648	3.865567236
289	B04	Control	NLS-tdTomato	190	8304.729492	540.307495	8304.729492	3.942080576
289	B04	Control	NLS-tdTomato	190	2516.263916	449.307495	2516.263916	2.485508213
289	B04	Control	NLS-tdTomato	190	2561.297852	371.90744	2561.297852	2.783859519
289	B04	Control	NLS-tdTomato	190	762.099121	301.62326	762.099121	1.337230963
289	B04	Control	NLS-tdTomato	190	989.237854	373.306763	989.237854	1.405955801
289	B04	Control	NLS-tdTomato	190	6234.647949	403.791351	6234.647949	3.948626184
289	B04	Control	NLS-tdTomato	190	2081.803955	335.25	2081.803955	2.634524978
289	B04	Control	NLS-tdTomato	190	1264.157471	344.452606	1264.157471	1.875798787
289	B04	Control	NLS-tdTomato	190	631.322144	499.376251	631.322144	0.338249143
289	B04	Control	NLS-tdTomato	190	492.001282	283.99765	492.001282	0.792783083
289	B04	Control	NLS-tdTomato	190	4719.28418	363.032959	4719.28418	3.70039561
289	B04	Control	NLS-tdTomato	190	4106.381836	327.631287	4106.381836	3.647722746
289	B04	Control	NLS-tdTomato	190	4855.936523	388.623138	4855.936523	3.643305858
289	B04	Control	NLS-tdTomato	190	3796.259277	445.383484	3796.259277	3.091458564
289	B04	Control	NLS-tdTomato	190	2668.850098	385.742554	2668.850098	2.790508062
289	B04	Control	NLS-tdTomato	190	869.914551	316.452759	869.914551	1.458883551
289	B04	Control	NLS-tdTomato	190	12591.33398	437.816711	12591.33398	4.845960305
289	B04	Control	NLS-tdTomato	190	304.516052	294.486328	304.516052	0.048317623
289	B04	Control	NLS-tdTomato	190	5098.077148	463.588593	5098.077148	3.459036232
289	B04	Control	NLS-tdTomato	190	1553.53833	318.208862	1553.53833	2.287511917
289	B04	Control	NLS-tdTomato	190	1213.597778	425.671844	1213.597778	1.511476778
289	B04	Control	NLS-tdTomato	190	4512.348633	342.609009	4512.348633	3.719243544
289	B04	Control	NLS-tdTomato	190	4073.96582	355.16394	4073.96582	3.51987686
289	B04	Control	NLS-tdTomato	190	15443.53711	589.833984	15443.53711	4.71055046
289	B04	Control	NLS-tdTomato	190	8121.166504	494.429871	8121.166504	4.037849156
289	B04	Control	NLS-tdTomato	190	2648.955811	1099.86377	2648.955811	1.268098936
289	B04	Control	NLS-tdTomato	190	318.12207	282.747314	318.12207	0.170067144
289	B04	Control	NLS-tdTomato	190	4262.897461	477.929657	4262.897461	3.156964154
289	B04	Control	NLS-tdTomato	190	18932.85352	700.695557	18932.85352	4.755960309
289	B04	Control	NLS-tdTomato	190	18854.44141	757.680298	18854.44141	4.637171365
289	B04	Control	NLS-tdTomato	190	18726.49023	701.838928	18726.49023	4.737796751
289	B04	Control	NLS-tdTomato	190	536.205383	314.664429	536.205383	0.768971603
289	B04	Control	NLS-tdTomato	190	6098.510254	585.773743	6098.510254	3.380041432
289	B04	Control	NLS-tdTomato	190	36608.35156	756.554199	36608.35156	5.596585562
289	B04	Control	NLS-tdTomato	190	264.925171	275.951508	275.951508	-0.058829846
289	B04	Control	NLS-tdTomato	190	410.284546	307.621124	410.284546	0.415470239
289	B04	Control	NLS-tdTomato	190	523.914307	290.260193	523.914307	0.851984129
289	B04	Control	NLS-tdTomato	190	2442.506592	386.855621	2442.506592	2.658495314
289	B04	Control	NLS-tdTomato	190	746.143005	271.810242	746.143005	1.456852344
289	B04	Control	NLS-tdTomato	190	2242.055176	300.17688	2242.055176	2.900937015
289	B04	Control	NLS-tdTomato	190	878.770874	315.291046	878.770874	1.478802855
289	B04	Control	NLS-tdTomato	190	4058.510986	332.636047	4058.510986	3.608934095
289	B04	Control	NLS-tdTomato	190	4891.833008	345.200012	4891.833008	3.824870736
289	B04	Control	NLS-tdTomato	190	793.428223	364.585754	793.428223	1.121841527
289	B04	Control	NLS-tdTomato	190	1517.524048	298.530609	1517.524048	2.345768612
289	B04	Control	NLS-tdTomato	190	527.414246	282.976685	527.414246	0.898253349
289	B04	Control	NLS-tdTomato	190	740.391602	278.943359	740.391602	1.408316327
289	B04	Control	NLS-tdTomato	190	475.038666	336.486938	475.038666	0.497494445
289	B04	Control	NLS-tdTomato	190	470.82309	472.710083	472.710083	-0.005770564
289	B04	Control	NLS-tdTomato	190	1244.897949	360.752197	1244.897949	1.786947396
289	B04	Control	NLS-tdTomato	190	468.950897	309.412476	468.950897	0.599905499
289	B04	Control	NLS-tdTomato	190	2387.423584	406.42038	2387.423584	2.554409903
289	B04	Control	NLS-tdTomato	190	1570.668213	287.442657	1570.668213	2.450032377
289	B04	Control	NLS-tdTomato	190	3331.533447	358.244659	3331.533447	3.217169277
289	B04	Control	NLS-tdTomato	190	2080.748779	299.017853	2080.748779	2.798799262
289	B04	Control	NLS-tdTomato	190	971.707642	337.087708	971.707642	1.527398295
289	B04	Control	NLS-tdTomato	190	1663.404541	328.989532	1663.404541	2.33802549
289	B04	Control	NLS-tdTomato	190	302.373138	288.494873	302.373138	0.0677843
289	B04	Control	NLS-tdTomato	190	1838.647949	415.113525	1838.647949	2.147067426
289	B04	Control	NLS-tdTomato	190	3781.77832	323.782623	3781.77832	3.545967333
289	B04	Control	NLS-tdTomato	190	2799.501709	448.681702	2799.501709	2.641405806
289	B04	Control	NLS-tdTomato	190	1365.991333	310.579498	1365.991333	2.136913827
289	B04	Control	NLS-tdTomato	190	725.842041	240.256317	725.842041	1.595081257
289	B04	Control	NLS-tdTomato	190	314.520111	284.488434	314.520111	0.144782268
289	B04	Control	NLS-tdTomato	190	1090.079712	323.598724	1090.079712	1.752155812
289	B04	Control	NLS-tdTomato	190	3021.3479	388.552521	3021.3479	2.959010789
289	B04	Control	NLS-tdTomato	190	1790.462158	332.434235	1790.462158	2.42919116
289	B04	Control	NLS-tdTomato	190	2586.20166	336.604156	2586.20166	2.94170988
289	B04	Control	NLS-tdTomato	190	2892.871582	289.187866	2892.871582	3.322423357
289	B04	Control	NLS-tdTomato	190	2507.065674	340.600891	2507.065674	2.879845675
289	B04	Control	NLS-tdTomato	190	2307.533447	418.529968	2307.533447	2.462948727
289	B04	Control	NLS-tdTomato	190	1046.634766	277.794067	1046.634766	1.913670394
289	B04	Control	NLS-tdTomato	190	594.884399	277.580719	594.884399	1.099701983
289	B04	Control	NLS-tdTomato	190	1308.384888	361.876251	1308.384888	1.854218666
289	B04	Control	NLS-tdTomato	190	3938.7146	348.080719	3938.7146	3.500231076
289	B04	Control	NLS-tdTomato	190	3416.117432	311.937195	3416.117432	3.453030076
289	B04	Control	NLS-tdTomato	190	2868.503662	389.09491	2868.503662	2.882104347
289	B04	Control	NLS-tdTomato	190	691.993286	275.437103	691.993286	1.329035128
289	B04	Control	NLS-tdTomato	190	259.857941	259.694092	259.857941	0.000909954
289	B04	Control	NLS-tdTomato	190	13801.37793	571.867371	13801.37793	4.592987911
289	B04	Control	NLS-tdTomato	190	5090.890137	348.980499	5090.890137	3.866699606
289	B04	Control	NLS-tdTomato	190	14995.08008	554.10614	14995.08008	4.758183063
289	B04	Control	NLS-tdTomato	190	1564.05481	310.961365	1564.05481	2.33048382
289	B04	Control	NLS-tdTomato	190	946.879883	352.719818	946.879883	1.424658786
289	B04	Control	NLS-tdTomato	190	2587.24585	385.211151	2587.24585	2.747695779
289	B04	Control	NLS-tdTomato	190	2202.344482	287.832336	2202.344482	2.935739564
289	B04	Control	NLS-tdTomato	190	2104.082764	286.290924	2104.082764	2.877637614
289	B04	Control	NLS-tdTomato	190	7635.610352	383.964142	7635.610352	4.313699993
289	B04	Control	NLS-tdTomato	190	287.429321	265.111115	287.429321	0.116610083
289	B04	Control	NLS-tdTomato	190	297.408234	305.115021	305.115021	-0.036908616
289	B04	Control	NLS-tdTomato	190	5735.36084	427.955048	5735.36084	3.744353086
289	B04	Control	NLS-tdTomato	190	327.102234	326.727692	327.102234	0.001652876
289	B04	Control	NLS-tdTomato	190	2580.760254	385.738525	2580.760254	2.74210098
289	B04	Control	NLS-tdTomato	190	500.467377	308.568359	500.467377	0.697685896
289	B04	Control	NLS-tdTomato	190	2787.643555	472.938324	2787.643555	2.559322143
289	B04	Control	NLS-tdTomato	190	1890.212402	465.370483	1890.212402	2.022096745
289	B04	Control	NLS-tdTomato	190	569.765198	276.34964	569.765198	1.04387277
289	B04	Control	NLS-tdTomato	190	5807.933594	378.841614	5807.933594	3.93835824
289	B04	Control	NLS-tdTomato	190	3487.462402	419.936432	3487.462402	3.053934802
289	B04	Control	NLS-tdTomato	190	4290.092773	702.498657	4290.092773	2.610441474
289	B04	Control	NLS-tdTomato	190	280.322784	293.523102	293.523102	-0.066385048
289	B04	Control	NLS-tdTomato	190	1637.143066	336.653381	1637.143066	2.281844542
289	B04	Control	NLS-tdTomato	190	362.219788	316.251831	362.219788	0.19579153
289	B04	Control	NLS-tdTomato	190	2078.221436	381.004791	2078.221436	2.447468338
289	B04	Control	NLS-tdTomato	190	663.599548	283.234619	663.599548	1.228315291
289	B04	Control	NLS-tdTomato	190	2235.352051	395.132996	2235.352051	2.500091833
289	B04	Control	NLS-tdTomato	190	462.756622	265.512726	462.756622	0.801472624
289	B04	Control	NLS-tdTomato	190	3731.571777	365.599579	3731.571777	3.351447123
289	B04	Control	NLS-tdTomato	190	1787.754517	326.002197	1787.754517	2.455195056
289	B04	Control	NLS-tdTomato	190	304.218872	262.553833	304.218872	0.212496395
289	B04	Control	NLS-tdTomato	190	316.448669	277.876862	316.448669	0.187525789
289	B04	Control	NLS-tdTomato	190	724.901184	303.898926	724.901184	1.254192769
289	B04	Control	NLS-tdTomato	190	299.024567	312.52182	312.52182	-0.063692904
289	B04	Control	NLS-tdTomato	190	305.110291	314.63324	314.63324	-0.044340254
289	B04	Control	NLS-tdTomato	190	2047.668701	300.857147	2047.668701	2.766831782
289	B04	Control	NLS-tdTomato	190	1087.272705	275.124237	1087.272705	1.982558692
289	B04	Control	NLS-tdTomato	190	1204.045166	426.782288	1204.045166	1.496317302
289	B04	Control	NLS-tdTomato	190	318.796021	323.68042	323.68042	-0.021936474
289	B04	Control	NLS-tdTomato	190	1236.007935	285.016022	1236.007935	2.116573078
289	B04	Control	NLS-tdTomato	190	1788.389648	303.831726	1788.389648	2.557316672
289	B04	Control	NLS-tdTomato	190	1320.373291	288.485382	1320.373291	2.194375738
289	B04	Control	NLS-tdTomato	190	513.690674	273.507385	513.690674	0.909320094
289	B04	Control	NLS-tdTomato	190	603.420105	311.158661	603.420105	0.955512362
289	B04	Control	NLS-tdTomato	190	279.192657	279.414734	279.414734	-0.0011471
289	B04	Control	NLS-tdTomato	190	303.60498	275.168182	303.60498	0.141881796
289	B04	Control	NLS-tdTomato	190	3827.026123	381.892212	3827.026123	3.324986345
289	B04	Control	NLS-tdTomato	190	860.840454	317.753967	860.840454	1.43783574
289	B04	Control	NLS-tdTomato	190	1417.413086	324.711761	1417.413086	2.126028729
289	B04	Control	NLS-tdTomato	190	1911.834473	329.911285	1911.834473	2.534807587
289	B04	Control	NLS-tdTomato	190	1484.377563	368.158539	1484.377563	2.011459031
289	B04	Control	NLS-tdTomato	190	1252.872559	298.161072	1252.872559	2.071075856
289	B04	Control	NLS-tdTomato	190	6420.955566	454.521027	6420.955566	3.820369072
289	B04	Control	NLS-tdTomato	190	7145.228516	397.676117	7145.228516	4.167314325
289	B04	Control	NLS-tdTomato	190	647.403015	269.208344	647.403015	1.265940958
289	B04	Control	NLS-tdTomato	190	4029.008789	305.822144	4029.008789	3.719660174
289	B04	Control	NLS-tdTomato	190	9017.589844	369.889374	9017.589844	4.607576131
289	B04	Control	NLS-tdTomato	190	603.586792	255.131805	603.586792	1.242318478
289	B04	Control	NLS-tdTomato	190	1509.481201	285.064514	1509.481201	2.404692427
289	B04	Control	NLS-tdTomato	190	1618.685791	344.324585	1618.685791	2.232981867
289	B04	Control	NLS-tdTomato	190	4264.813965	372.504242	4264.813965	3.517154051
289	B04	Control	NLS-tdTomato	190	4743.850586	353.998047	4743.850586	3.744245265
289	B04	Control	NLS-tdTomato	190	4460.342285	430.888885	4460.342285	3.371766637
289	B04	Control	NLS-tdTomato	190	2304.776367	304.905548	2304.776367	2.918192466
289	B04	Control	NLS-tdTomato	190	642.450256	264.190094	642.450256	1.28200838
289	B04	Control	NLS-tdTomato	190	568.768616	258.286621	568.768616	1.138868946
289	B04	Control	NLS-tdTomato	190	1648.414307	302.03656	1648.414307	2.448283794
289	B04	Control	NLS-tdTomato	190	1468.897461	287.053162	1468.897461	2.355343837
289	B04	Control	NLS-tdTomato	190	328.871277	270.421936	328.871277	0.282310827
289	B04	Control	NLS-tdTomato	190	1364.71106	381.255859	1364.71106	1.839764119
289	B04	Control	NLS-tdTomato	190	1393.074097	349.198303	1393.074097	1.996153543
289	B04	Control	NLS-tdTomato	190	1375.076538	298.783539	1375.076538	2.20233935
289	B04	Control	NLS-tdTomato	190	303.023315	262.914673	303.023315	0.204834141
289	B04	Control	NLS-tdTomato	190	26464.48438	655.529907	26464.48438	5.335252134
289	B04	Control	NLS-tdTomato	190	9612.398438	644.426208	9612.398438	3.898809377
289	B04	Control	NLS-tdTomato	190	456.847992	274.408783	456.847992	0.735387556
289	B04	Control	NLS-tdTomato	190	12954.43066	567.200867	12954.43066	4.513442064
289	B04	Control	NLS-tdTomato	190	2844.16333	643.646484	2844.16333	2.14366389
289	B04	Control	NLS-tdTomato	190	690.937378	266.380951	690.937378	1.375064042
289	B04	Control	NLS-tdTomato	190	7577.448242	1651.379639	7577.448242	2.19804027
289	B04	Control	NLS-tdTomato	190	5685.410156	759.720764	5685.410156	2.903723274
289	B04	Control	NLS-tdTomato	190	21873.08594	649.680481	21873.08594	5.073282604
289	B04	Control	NLS-tdTomato	190	1637.668701	466.35849	1637.668701	1.812132244
289	B04	Control	NLS-tdTomato	190	472.451355	258.279236	472.451355	0.871234128
289	B04	Control	NLS-tdTomato	190	1518.650635	314.835968	1518.650635	2.270117742
289	B04	Control	NLS-tdTomato	190	5452.061523	392.1875	5452.061523	3.797186383
289	B04	Control	NLS-tdTomato	190	6013.413574	454.100647	6013.413574	3.727100186
289	B04	Control	NLS-tdTomato	190	6079.977539	400.567749	6079.977539	3.923947819
289	B04	Control	NLS-tdTomato	190	324.215271	285.927307	324.215271	0.181303637
289	B04	Control	NLS-tdTomato	190	4183.527344	467.142487	4183.527344	3.162785294
289	B04	Control	NLS-tdTomato	190	1775.426636	396.208893	1775.426636	2.163832579
289	B04	Control	NLS-tdTomato	190	4427.930664	521.323914	4427.930664	3.086380686
289	B04	Control	NLS-tdTomato	190	2187.085205	353.684448	2187.085205	2.628474738
289	B04	Control	NLS-tdTomato	190	482.425903	291.293335	482.425903	0.72783468
289	B04	Control	NLS-tdTomato	190	6100.381836	391.243652	6100.381836	3.962760298
289	B04	Control	NLS-tdTomato	190	10544.34082	384.383881	10544.34082	4.777777259
289	B04	Control	NLS-tdTomato	190	6894.006348	378.598755	6894.006348	4.186601055
289	B04	Control	NLS-tdTomato	190	1422.650024	434.842896	1422.650024	1.710014628
289	B04	Control	NLS-tdTomato	190	64938.47266	2649.801025	64938.47266	4.615117517
289	B04	Control	NLS-tdTomato	190	2930.519531	587.75	2930.519531	2.317881913
289	B04	Control	NLS-tdTomato	190	5728.038086	396.262024	5728.038086	3.853514468
289	B04	Control	NLS-tdTomato	190	612.265198	282.763641	612.265198	1.114560057
289	B04	Control	NLS-tdTomato	190	3244.816162	361.002289	3244.816162	3.168056853
289	B04	Control	NLS-tdTomato	190	2385.720215	353.065613	2385.720215	2.75641664
289	B04	Control	NLS-tdTomato	190	348.187744	249.823532	348.187744	0.478956045
289	B04	Control	NLS-tdTomato	190	2010.462646	459.553894	2010.462646	2.129221563
289	B04	Control	NLS-tdTomato	190	12067.22168	1552.026855	12067.22168	2.958868127
289	B04	Control	NLS-tdTomato	190	1572.436768	1102.163452	1572.436768	0.512663811
289	B04	Control	NLS-tdTomato	190	394.022552	316.393524	394.022552	0.316558134
289	B04	Control	NLS-tdTomato	190	4962.115234	388.213867	4962.115234	3.676031682
289	B04	Control	NLS-tdTomato	190	8350.34375	439.28418	8350.34375	4.248609139
289	B04	Control	NLS-tdTomato	190	4761.789551	393.134766	4761.789551	3.598408006
289	B04	Control	NLS-tdTomato	190	9834.602539	557.82782	9834.602539	4.139974956
289	B04	Control	NLS-tdTomato	190	10801.18848	588.687012	10801.18848	4.197545455
289	B04	Control	NLS-tdTomato	190	1575.54834	388.571106	1575.54834	2.019603487
289	B04	Control	NLS-tdTomato	190	33897.03906	798.048218	33897.03906	5.408539531
289	B04	Control	NLS-tdTomato	190	2930.185547	298.638245	2930.185547	3.294521182
289	B04	Control	NLS-tdTomato	190	2792.435059	349.044373	2792.435059	3.000041371
289	B04	Control	NLS-tdTomato	190	34636.41797	931.38562	34636.41797	5.216767319
289	B04	Control	NLS-tdTomato	190	12351.36621	8441.550781	12351.36621	0.549090667
289	B04	Control	NLS-tdTomato	190	12012.4668	8389.958008	12012.4668	0.517796948
289	B04	Control	NLS-tdTomato	190	312.831909	282.331848	312.831909	0.147995797
289	B04	Control	NLS-tdTomato	190	2284.990479	333.985962	2284.990479	2.774328784
289	B04	Control	NLS-tdTomato	190	2500.552246	828.563477	2500.552246	1.593562616
289	B04	Control	NLS-tdTomato	190	1933.389771	294.002014	1933.389771	2.717234571
289	B04	Control	NLS-tdTomato	190	1700.299316	333.490875	1700.299316	2.350069545
289	B04	Control	NLS-tdTomato	190	5552.009277	510.648254	5552.009277	3.442608201
289	B04	Control	NLS-tdTomato	190	627.277527	360.761902	627.277527	0.798056885
289	B04	Control	NLS-tdTomato	190	1441.421265	317.898834	1441.421265	2.180852404
289	B04	Control	NLS-tdTomato	190	12116.91504	542.478638	12116.91504	4.481312298
289	B04	Control	NLS-tdTomato	190	294.563171	274.286072	294.563171	0.102895697
289	B04	Control	NLS-tdTomato	190	10309.22363	411.280823	10309.22363	4.647668076
289	B04	Control	NLS-tdTomato	190	1848.572266	300.471771	1848.572266	2.621110081
289	B04	Control	NLS-tdTomato	190	285.047607	271.934174	285.047607	0.067945424
289	B04	Control	NLS-tdTomato	190	2316.132324	397.990601	2316.132324	2.540911414
289	B04	Control	NLS-tdTomato	190	1306.786133	395.655426	1306.786133	1.723706603
289	B04	Control	NLS-tdTomato	190	4382.613281	347.539185	4382.613281	3.656543826
289	B04	Control	NLS-tdTomato	190	8303.919922	451.262085	8303.919922	4.201755058
289	B04	Control	NLS-tdTomato	190	24594.59375	809.396118	24594.59375	4.925351485
289	B04	Control	NLS-tdTomato	190	1473.546631	347.910034	1473.546631	2.082506523
289	B04	Control	NLS-tdTomato	190	960.113892	329.473816	960.113892	1.543041738
289	B04	Control	NLS-tdTomato	190	1856.070435	274.032715	1856.070435	2.759831417
289	B04	Control	NLS-tdTomato	190	1055.636841	294.207764	1055.636841	1.843206381
289	B04	Control	NLS-tdTomato	190	1784.031982	369.338593	1784.031982	2.272125553
289	B04	Control	NLS-tdTomato	190	38970.33594	734.356018	38970.33594	5.729752902
289	B04	Control	NLS-tdTomato	190	59452.08203	1076.635376	59452.08203	5.787125694
289	B04	Control	NLS-tdTomato	190	1501.755371	326.440002	1501.755371	2.201760062
289	B04	Control	NLS-tdTomato	190	840.5	357.619568	840.5	1.23282214
289	B04	Control	NLS-tdTomato	190	5322.189453	605.954285	5322.189453	3.134739005
289	B04	Control	NLS-tdTomato	190	855.308533	307.142273	855.308533	1.477537844
289	B04	Control	NLS-tdTomato	190	1220.521118	297.912933	1220.521118	2.034534597
289	B04	Control	NLS-tdTomato	190	2275.177002	323.267334	2275.177002	2.815179151
289	B04	Control	NLS-tdTomato	190	21098.73438	707.164307	21098.73438	4.898967191
289	B04	Control	NLS-tdTomato	190	1368.67627	451.937836	1368.67627	1.598585001
289	B04	Control	NLS-tdTomato	190	951.414856	399.780273	951.414856	1.250867268
289	B04	Control	NLS-tdTomato	190	5164.189941	494.179382	5164.189941	3.385435339
289	B04	Control	NLS-tdTomato	190	1869.098511	317.154022	1869.098511	2.559087065
289	B04	Control	NLS-tdTomato	190	6525.864258	356.594513	6525.864258	4.19381257
289	B04	Control	NLS-tdTomato	190	16232.72363	504.721344	16232.72363	5.007274177
289	B04	Control	NLS-tdTomato	190	1428.763062	330.717194	1428.763062	2.11109673
289	B04	Control	NLS-tdTomato	190	360.17337	266.014984	360.17337	0.437184006
289	B04	Control	NLS-tdTomato	190	1956.901123	366.681366	1956.901123	2.415972004
289	B04	Control	NLS-tdTomato	190	386.018158	335.404053	386.018158	0.20276859
289	B04	Control	NLS-tdTomato	190	16693.875	9887.789063	16693.875	0.755599002
289	B04	Control	NLS-tdTomato	190	1504.721069	612.458862	1504.721069	1.29681123
289	B04	Control	NLS-tdTomato	190	5987.518066	344.644409	5987.518066	4.118777587
289	B04	Control	NLS-tdTomato	190	1345.001343	441.335571	1345.001343	1.607659677
289	B04	Control	NLS-tdTomato	190	2571.078613	367.714294	2571.078613	2.805716559
289	B04	Control	NLS-tdTomato	190	7283.216797	345.065857	7283.216797	4.399632153
289	B05	Control	Shuttle-tdTomato	190	1725.531982	1077.857422	1725.531982	0.678874861
289	B05	Control	Shuttle-tdTomato	190	522.867432	379.503052	522.867432	0.462333723
[truncated: 27,816 more rows]
