# Supplementary material for: Enterovirus D68 2A protease causes nuclear pore complex dysfunction and independently contributes to motor neuron toxicity
Source: eLife. 2026 Jun 18;14:RP108672. doi: 10.7554/eLife.108672 (PMC13278737; doi:10.7554/eLife.108672)
Supplement: Figure 2—source data 1. [file elife-108672-fig2-data1.zip › Fig 2A tdTomato 230512_filtered.csv]

Plate ID	Well Name	Group	Compound	MEASUREMENT SET ID	Cell: Nucleus Avg Intensity (MJE Nuclear-Cytoplasmic)	Cell: Cytoplasm Avg Intensity (MJE Nuclear-Cytoplasmic)	Log N/C
289	B01	Control	NLS-tdTomato	190	5355.779785	378.286285	3.823546266
289	B01	Control	NLS-tdTomato	190	1778.040161	303.289581	2.551520068
289	B01	Control	NLS-tdTomato	190	1528.013916	284.952087	2.422866418
289	B01	Control	NLS-tdTomato	190	2222.716797	308.493561	2.84901186
289	B01	Control	NLS-tdTomato	190	4568.803711	351.425049	3.700527528
289	B01	Control	NLS-tdTomato	190	5111.432129	402.219513	3.667672586
289	B01	Control	NLS-tdTomato	190	28319.24023	649.763245	5.445724613
289	B01	Control	NLS-tdTomato	190	6399.04541	377.82016	4.082085115
289	B01	Control	NLS-tdTomato	190	2771.520752	326.483185	3.085597215
289	B01	Control	NLS-tdTomato	190	1732.939209	308.921722	2.487907823
289	B01	Control	NLS-tdTomato	190	1944.795776	330.715698	2.555955233
289	B01	Control	NLS-tdTomato	190	4962.125488	323.848083	3.937569111
289	B01	Control	NLS-tdTomato	190	1608.476929	299.516541	2.424987659
289	B01	Control	NLS-tdTomato	190	3305.077637	352.975708	3.227043356
289	B01	Control	NLS-tdTomato	190	3757.26416	324.012146	3.53556275
289	B01	Control	NLS-tdTomato	190	6264.933594	429.621796	3.866160125
289	B01	Control	NLS-tdTomato	190	5673.661621	583.36261	3.281815284
289	B01	Control	NLS-tdTomato	190	3070.349609	381.086029	3.010214316
289	B01	Control	NLS-tdTomato	190	2915.424072	673.743103	2.113435246
289	B01	Control	NLS-tdTomato	190	18695.07813	755.758728	4.628588955
289	B01	Control	NLS-tdTomato	190	8795.339844	447.586578	4.296500644
289	B01	Control	NLS-tdTomato	190	1927.75354	340.55957	2.500941538
289	B01	Control	NLS-tdTomato	190	1927.612671	322.13855	2.581061968
289	B01	Control	NLS-tdTomato	190	1795.338013	351.588776	2.352294569
289	B01	Control	NLS-tdTomato	190	4303.466309	433.332672	3.311952254
289	B01	Control	NLS-tdTomato	190	1734.652832	477.959564	1.859686481
289	B01	Control	NLS-tdTomato	190	2842.039795	327.755432	3.11623516
289	B01	Control	NLS-tdTomato	190	13439.12305	911.2854	3.882392236
289	B01	Control	NLS-tdTomato	190	12735.59863	548.817993	4.536395183
289	B01	Control	NLS-tdTomato	190	3536.553955	402.006897	3.137052114
289	B01	Control	NLS-tdTomato	190	8640.333008	659.034973	3.712659985
289	B01	Control	NLS-tdTomato	190	11969.28418	425.375488	4.814456163
289	B01	Control	NLS-tdTomato	190	15555.96289	469.400848	5.05050344
289	B01	Control	NLS-tdTomato	190	9810.983398	1834.921875	2.418679112
289	B01	Control	NLS-tdTomato	190	2585.39624	445.997833	2.535276801
289	B01	Control	NLS-tdTomato	190	3212.319336	342.247894	3.230501749
289	B01	Control	NLS-tdTomato	190	3228.822754	320.848846	3.331042547
289	B01	Control	NLS-tdTomato	190	8377.56543	677.478943	3.628283038
289	B01	Control	NLS-tdTomato	190	18110.23828	938.782166	4.269871283
289	B01	Control	NLS-tdTomato	190	2418.931885	501.966827	2.268706214
289	B01	Control	NLS-tdTomato	190	9833.570313	398.994202	4.62327563
289	B01	Control	NLS-tdTomato	190	2563.8479	702.693298	1.867343633
289	B01	Control	NLS-tdTomato	190	9598.59668	445.450989	4.429484886
289	B01	Control	NLS-tdTomato	190	12738.60156	446.623444	4.834004115
289	B01	Control	NLS-tdTomato	190	3259.69458	639.800537	2.349042688
289	B01	Control	NLS-tdTomato	190	2607.960205	387.510925	2.750612966
289	B01	Control	NLS-tdTomato	190	9839.53418	551.501648	4.157152916
289	B01	Control	NLS-tdTomato	190	3170.339355	399.572327	2.9881087
289	B01	Control	NLS-tdTomato	190	1840.686157	277.017548	2.73219439
289	B01	Control	NLS-tdTomato	190	2105.155029	810.501404	1.377039891
289	B01	Control	NLS-tdTomato	190	2279.756348	329.451141	2.790743214
289	B01	Control	NLS-tdTomato	190	3018.111816	365.140442	3.047122884
289	B01	Control	NLS-tdTomato	190	1843.425171	316.046173	2.544181605
289	B01	Control	NLS-tdTomato	190	2751.578369	379.095245	2.859627153
289	B01	Control	NLS-tdTomato	190	2522.375732	421.189178	2.582242921
289	B01	Control	NLS-tdTomato	190	6496.50293	444.109955	3.870674508
289	B01	Control	NLS-tdTomato	190	3281.33667	361.948822	3.180425998
289	B01	Control	NLS-tdTomato	190	26675.63477	679.178833	5.295587294
289	B01	Control	NLS-tdTomato	190	4845.566406	510.747711	3.245982576
289	B01	Control	NLS-tdTomato	190	6315.491699	374.686462	4.075139304
289	B01	Control	NLS-tdTomato	190	5045.827148	433.164459	3.542104005
289	B01	Control	NLS-tdTomato	190	14169.02246	1695.079224	3.06331562
289	B01	Control	NLS-tdTomato	190	14007.73828	536.662537	4.706065043
289	B01	Control	NLS-tdTomato	190	2128.687256	302.982178	2.812659167
289	B01	Control	NLS-tdTomato	190	2016.960938	308.743286	2.707703475
289	B01	Control	NLS-tdTomato	190	20236.93555	6431.766113	1.653703991
289	B01	Control	NLS-tdTomato	190	19707.375	618.878967	4.992934522
289	B01	Control	NLS-tdTomato	190	3872.256104	1113.693604	1.797821996
289	B01	Control	NLS-tdTomato	190	4650.452637	371.433716	3.64619446
289	B01	Control	NLS-tdTomato	190	7974.099121	360.432648	4.467519937
289	B01	Control	NLS-tdTomato	190	5756.44043	454.455475	3.662966119
289	B01	Control	NLS-tdTomato	190	13578.2959	1017.887329	3.737652648
289	B01	Control	NLS-tdTomato	190	12761.12793	446.141663	4.838110161
289	B01	Control	NLS-tdTomato	190	7816.740723	550.839722	3.826862682
289	B01	Control	NLS-tdTomato	190	4008.334473	358.374481	3.483463083
289	B01	Control	NLS-tdTomato	190	8509.838867	447.696472	4.24853896
289	B01	Control	NLS-tdTomato	190	17104.62109	437.117767	5.290220316
289	B01	Control	NLS-tdTomato	190	9725.614258	724.364075	3.747002469
289	B01	Control	NLS-tdTomato	190	4807.483398	341.836243	3.813904604
289	B01	Control	NLS-tdTomato	190	10848.28613	701.290955	3.951310205
289	B01	Control	NLS-tdTomato	190	2203.114502	334.032715	2.721483166
289	B01	Control	NLS-tdTomato	190	1712.249634	301.017334	2.50797458
289	B01	Control	NLS-tdTomato	190	4119.287109	363.309418	3.503124014
289	B01	Control	NLS-tdTomato	190	2361.341309	301.060913	2.971479265
289	B01	Control	NLS-tdTomato	190	3628.196777	660.436157	2.457761692
289	B01	Control	NLS-tdTomato	190	8600.59375	4345.308594	0.984977623
289	B01	Control	NLS-tdTomato	190	10990.80371	437.574249	4.650625239
289	B01	Control	NLS-tdTomato	190	9640.179688	461.087494	4.385947596
289	B01	Control	NLS-tdTomato	190	9313.104492	455.55069	4.353578666
289	B01	Control	NLS-tdTomato	190	2041.874268	366.68689	2.47727344
289	B01	Control	NLS-tdTomato	190	9288.03418	555.295959	4.064044479
289	B01	Control	NLS-tdTomato	190	9624.242188	488.872131	4.299143878
289	B01	Control	NLS-tdTomato	190	6355.831543	459.177002	3.790958596
289	B01	Control	NLS-tdTomato	190	2866.38501	415.731659	2.785507882
289	B01	Control	NLS-tdTomato	190	4932.583496	439.219513	3.489329417
289	B01	Control	NLS-tdTomato	190	2455.428467	352.097443	2.801928138
289	B01	Control	NLS-tdTomato	190	3879.588867	384.09375	3.33637338
289	B01	Control	NLS-tdTomato	190	9225.15918	429.635284	4.42438942
289	B01	Control	NLS-tdTomato	190	1593.625732	335.726349	2.246955173
289	B01	Control	NLS-tdTomato	190	2678.757813	293.348267	3.190877779
289	B01	Control	NLS-tdTomato	190	2402.611084	311.716431	2.946297027
289	B01	Control	NLS-tdTomato	190	6975.892578	423.226593	4.042875639
289	B01	Control	NLS-tdTomato	190	11123.09961	870.148682	3.676153126
289	B01	Control	NLS-tdTomato	190	14495.20898	460.915863	4.974928903
289	B01	Control	NLS-tdTomato	190	17446.09961	669.158936	4.704411807
289	B01	Control	NLS-tdTomato	190	17377.22656	752.760437	4.528863228
289	B01	Control	NLS-tdTomato	190	5302.645508	443.417664	3.579974157
289	B01	Control	NLS-tdTomato	190	1962.642456	285.116638	2.783173239
289	B01	Control	NLS-tdTomato	190	1845.04834	329.45929	2.485486502
289	B01	Control	NLS-tdTomato	190	1701.336914	345.394836	2.300350446
289	B01	Control	NLS-tdTomato	190	10352.84082	7771.753906	0.413714574
289	B01	Control	NLS-tdTomato	190	3587.474121	299.472809	3.582471502
289	B01	Control	NLS-tdTomato	190	4393.625	337.949005	3.700534268
289	B01	Control	NLS-tdTomato	190	8428.734375	471.160858	4.161024422
289	B01	Control	NLS-tdTomato	190	2595.800781	383.388245	2.759301657
289	B01	Control	NLS-tdTomato	190	1928.999146	310.963043	2.633037469
289	B01	Control	NLS-tdTomato	190	3030.174805	364.183258	3.056664516
289	B01	Control	NLS-tdTomato	190	10426.41797	408.858276	4.672498947
289	B01	Control	NLS-tdTomato	190	4422.427734	361.626495	3.612266281
289	B02	Control	NLS-tdTomato	190	3256.765381	349.612976	3.219609154
289	B02	Control	NLS-tdTomato	190	16160.22559	2338.48877	2.788798932
289	B02	Control	NLS-tdTomato	190	1539.469482	269.545105	2.513834653
289	B02	Control	NLS-tdTomato	190	2601.290039	359.691437	2.854395547
289	B02	Control	NLS-tdTomato	190	1920.941162	333.868469	2.524461575
289	B02	Control	NLS-tdTomato	190	1718.264038	313.809998	2.452988524
289	B02	Control	NLS-tdTomato	190	2582.275879	337.334076	2.936393175
289	B02	Control	NLS-tdTomato	190	4826.98584	737.748291	2.709922016
289	B02	Control	NLS-tdTomato	190	3596.790527	380.361908	3.241265464
289	B02	Control	NLS-tdTomato	190	8500.828125	605.188416	3.812147113
289	B02	Control	NLS-tdTomato	190	11710.18848	747.72821	3.969106523
289	B02	Control	NLS-tdTomato	190	11547.20313	415.381226	4.796963633
289	B02	Control	NLS-tdTomato	190	4580.591309	338.412872	3.758677498
289	B02	Control	NLS-tdTomato	190	3063.356201	506.626221	2.596119478
289	B02	Control	NLS-tdTomato	190	4259.865234	379.225159	3.489681204
289	B02	Control	NLS-tdTomato	190	3061.778076	338.464294	3.177294166
289	B02	Control	NLS-tdTomato	190	6538.256348	756.734314	3.111047172
289	B02	Control	NLS-tdTomato	190	10907.54102	519.58606	4.391819363
289	B02	Control	NLS-tdTomato	190	9466.613281	536.970642	4.13993327
289	B02	Control	NLS-tdTomato	190	2764.727295	362.822876	2.929799858
289	B02	Control	NLS-tdTomato	190	6380.391602	450.196991	3.825016654
289	B02	Control	NLS-tdTomato	190	4591.139648	457.827728	3.325975569
289	B02	Control	NLS-tdTomato	190	12475.39258	437.434448	4.833874568
289	B02	Control	NLS-tdTomato	190	7355.035156	535.062744	3.780952254
289	B02	Control	NLS-tdTomato	190	5015.17627	2035.160767	1.301157644
289	B02	Control	NLS-tdTomato	190	2089.123779	797.079041	1.390103275
289	B02	Control	NLS-tdTomato	190	4361.024902	363.119995	3.58614895
289	B02	Control	NLS-tdTomato	190	8762.953125	673.289368	3.702118553
289	B02	Control	NLS-tdTomato	190	10452.70215	4093.954346	1.352309025
289	B02	Control	NLS-tdTomato	190	5689.146484	354.328888	4.005051231
289	B02	Control	NLS-tdTomato	190	1536.80896	319.670532	2.265280171
289	B02	Control	NLS-tdTomato	190	5787.694824	650.674622	3.152980662
289	B02	Control	NLS-tdTomato	190	2903.311768	400.847778	2.85657312
289	B02	Control	NLS-tdTomato	190	4981.072266	546.028259	3.189408819
289	B02	Control	NLS-tdTomato	190	2920.786865	341.11972	3.098007022
289	B02	Control	NLS-tdTomato	190	2608.616211	355.81131	2.874100431
289	B02	Control	NLS-tdTomato	190	1651.246216	279.634491	2.561941032
289	B02	Control	NLS-tdTomato	190	7236.89209	366.833038	4.302174777
289	B02	Control	NLS-tdTomato	190	4837.152344	318.332031	3.92555374
289	B02	Control	NLS-tdTomato	190	13049.97852	456.676605	4.836730737
289	B02	Control	NLS-tdTomato	190	5285.654785	937.634949	2.494983953
289	B02	Control	NLS-tdTomato	190	4308.214844	306.925934	3.811127739
289	B02	Control	NLS-tdTomato	190	6321.302246	313.253784	4.334817955
289	B02	Control	NLS-tdTomato	190	2757.186768	246.628281	3.482786848
289	B02	Control	NLS-tdTomato	190	19823.59961	499.817291	5.309674332
289	B02	Control	NLS-tdTomato	190	5824.171875	339.911621	4.09882134
289	B02	Control	NLS-tdTomato	190	9763.672852	495.424194	4.300687727
289	B02	Control	NLS-tdTomato	190	5298.54248	405.666656	3.707228929
289	B02	Control	NLS-tdTomato	190	8378.369141	416.191193	4.331351107
289	B02	Control	NLS-tdTomato	190	2156.56958	294.495026	2.872423092
289	B02	Control	NLS-tdTomato	190	7317.071777	383.731781	4.253096251
289	B02	Control	NLS-tdTomato	190	4221.397461	393.686981	3.422599762
289	B02	Control	NLS-tdTomato	190	2822.933594	458.236267	2.623031642
289	B02	Control	NLS-tdTomato	190	4532.944824	351.428009	3.689147516
289	B02	Control	NLS-tdTomato	190	2730.860107	363.301392	2.910116613
289	B02	Control	NLS-tdTomato	190	3004.446777	349.30365	3.104545742
289	B02	Control	NLS-tdTomato	190	3298.132568	345.526733	3.254780149
289	B02	Control	NLS-tdTomato	190	10287.82519	430.292206	4.579477516
289	B02	Control	NLS-tdTomato	190	2011.674927	354.586365	2.504188228
289	B02	Control	NLS-tdTomato	190	26909.14844	1024.445068	4.715182204
289	B02	Control	NLS-tdTomato	190	3586.912109	574.806458	2.641594219
289	B02	Control	NLS-tdTomato	190	3309.180908	555.766663	2.57392296
289	B02	Control	NLS-tdTomato	190	3414.966064	356.408997	3.260265581
289	B02	Control	NLS-tdTomato	190	1842.223877	307.286011	2.5837944
289	B02	Control	NLS-tdTomato	190	6430.586426	514.647888	3.643292696
289	B02	Control	NLS-tdTomato	190	2076.01123	313.629913	2.726679177
289	B02	Control	NLS-tdTomato	190	5341.273438	1398.425049	1.93338081
289	B02	Control	NLS-tdTomato	190	1917.833618	289.220062	2.72923803
289	B02	Control	NLS-tdTomato	190	1748.112671	292.861328	2.577508569
289	B02	Control	NLS-tdTomato	190	1675.859375	377.63089	2.149852408
289	B02	Control	NLS-tdTomato	190	2109.194824	289.436218	2.865374995
289	B02	Control	NLS-tdTomato	190	2873.283691	348.074768	3.045231301
289	B02	Control	NLS-tdTomato	190	3990.202637	384.808563	3.374249205
289	B02	Control	NLS-tdTomato	190	8529.40625	390.274292	4.449884978
289	B02	Control	NLS-tdTomato	190	15544.68555	529.788818	4.874860229
289	B02	Control	NLS-tdTomato	190	3900.630615	300.872559	3.696482946
289	B02	Control	NLS-tdTomato	190	2557.312256	328.5755	2.960331513
289	B02	Control	NLS-tdTomato	190	2227.477539	394.187958	2.498455275
289	B02	Control	NLS-tdTomato	190	6026.739258	329.911835	4.191225211
289	B02	Control	NLS-tdTomato	190	7342.193359	356.364136	4.36478705
289	B02	Control	NLS-tdTomato	190	4678.408203	414.235748	3.497493779
289	B02	Control	NLS-tdTomato	190	6979.524902	477.762451	3.868763458
289	B02	Control	NLS-tdTomato	190	1786.651611	287.062317	2.637822479
289	B02	Control	NLS-tdTomato	190	3433.721191	316.045288	3.44156969
289	B02	Control	NLS-tdTomato	190	10068.22949	963.235657	3.385777397
289	B02	Control	NLS-tdTomato	190	1967.477417	320.083984	2.61982468
289	B02	Control	NLS-tdTomato	190	3916.041992	476.472534	3.038931277
289	B02	Control	NLS-tdTomato	190	9041.901367	451.037201	4.325307845
289	B02	Control	NLS-tdTomato	190	2101.858398	281.125519	2.902379154
289	B02	Control	NLS-tdTomato	190	3258.186279	327.29303	3.315414305
289	B02	Control	NLS-tdTomato	190	3125.054199	524.539246	2.574758587
289	B02	Control	NLS-tdTomato	190	1710.572998	294.353577	2.538857607
289	B02	Control	NLS-tdTomato	190	3952.805664	384.615936	3.361386583
289	B02	Control	NLS-tdTomato	190	16468.64648	539.109619	4.932999527
289	B02	Control	NLS-tdTomato	190	2509.058594	293.015656	3.098096507
289	B02	Control	NLS-tdTomato	190	11023.98828	529.687012	4.379362315
289	B02	Control	NLS-tdTomato	190	2872.003174	330.580566	3.118983524
289	B02	Control	NLS-tdTomato	190	15707.45019	477.90094	5.03859359
289	B02	Control	NLS-tdTomato	190	2455.320557	317.422516	2.951435017
289	B02	Control	NLS-tdTomato	190	8024.716797	445.016449	4.17251991
289	B02	Control	NLS-tdTomato	190	2004.405518	305.445923	2.714185526
289	B02	Control	NLS-tdTomato	190	2012.226929	318.769379	2.658208059
289	B02	Control	NLS-tdTomato	190	5265.047363	350.853882	3.907504279
289	B02	Control	NLS-tdTomato	190	6454.325684	353.085205	4.192178102
289	B02	Control	NLS-tdTomato	190	1585.406128	1054.421509	0.588400753
289	B02	Control	NLS-tdTomato	190	12925.36035	542.156494	4.575351345
289	B02	Control	NLS-tdTomato	190	2272.898438	410.994873	2.467340918
289	B02	Control	NLS-tdTomato	190	1743.0802	497.353088	1.809296611
289	B02	Control	NLS-tdTomato	190	7891.067871	391.58548	4.332821373
289	B02	Control	NLS-tdTomato	190	5255.196777	2105.218262	1.319774971
289	B02	Control	NLS-tdTomato	190	2741.433105	458.866028	2.578785364
289	B02	Control	NLS-tdTomato	190	10264.96191	870.433655	3.559850125
289	B02	Control	NLS-tdTomato	190	12646.18262	977.259888	3.693815871
289	B02	Control	NLS-tdTomato	190	2680.695801	318.100433	3.075053274
289	B02	Control	NLS-tdTomato	190	2864.390381	379.061523	2.917724201
289	B02	Control	NLS-tdTomato	190	4517.393555	401.293976	3.492759202
289	B02	Control	NLS-tdTomato	190	1621.325439	320.678802	2.337972809
289	B02	Control	NLS-tdTomato	190	3283.486328	383.015717	3.099752949
289	B02	Control	NLS-tdTomato	190	3922.69873	341.046204	3.523807428
289	B02	Control	NLS-tdTomato	190	2006.822632	380.101013	2.400458338
289	B02	Control	NLS-tdTomato	190	6265.460449	486.021912	3.688327274
289	B02	Control	NLS-tdTomato	190	2567.530029	343.034729	2.903954602
289	B02	Control	NLS-tdTomato	190	4335.431152	354.883087	3.610759749
289	B02	Control	NLS-tdTomato	190	1838.287476	410.317902	2.163548392
289	B02	Control	NLS-tdTomato	190	2314.118408	394.552032	2.552175211
289	B02	Control	NLS-tdTomato	190	2167.002441	383.86792	2.497018875
289	B02	Control	NLS-tdTomato	190	2864.035645	343.767487	3.05854444
289	B02	Control	NLS-tdTomato	190	5104.899902	482.076355	3.404549098
289	B02	Control	NLS-tdTomato	190	2570.139404	313.895264	3.033491446
289	B02	Control	NLS-tdTomato	190	4419.176758	396.561676	3.478160471
289	B02	Control	NLS-tdTomato	190	16662.37305	1247.660767	3.739296253
289	B02	Control	NLS-tdTomato	190	12917.1416	500.995972	4.688344041
289	B02	Control	NLS-tdTomato	190	16308.05078	548.03656	4.895168404
289	B02	Control	NLS-tdTomato	190	1674.949707	286.595398	2.547030428
289	B02	Control	NLS-tdTomato	190	3416.264893	366.05481	3.222288257
289	B02	Control	NLS-tdTomato	190	4116.23877	363.49295	3.501327383
289	B02	Control	NLS-tdTomato	190	17481.5	459.26532	5.250357323
289	B02	Control	NLS-tdTomato	190	2008.440796	403.467712	2.315550805
289	B02	Control	NLS-tdTomato	190	3276.173828	432.596497	2.920918018
289	B02	Control	NLS-tdTomato	190	3326.404297	522.802917	2.669624431
289	B02	Control	NLS-tdTomato	190	2878.135986	433.644867	2.73054882
289	B02	Control	NLS-tdTomato	190	1604.155396	300.099792	2.41829968
289	B02	Control	NLS-tdTomato	190	1807.764648	436.713959	2.049446315
289	B02	Control	NLS-tdTomato	190	3325.112549	507.707031	2.71133503
289	B02	Control	NLS-tdTomato	190	3064.217529	362.453979	3.079648986
289	B02	Control	NLS-tdTomato	190	11994.51563	604.74939	4.309893679
289	B02	Control	NLS-tdTomato	190	2816.924561	390.456726	2.850886358
289	B02	Control	NLS-tdTomato	190	4698.418457	341.825745	3.780842246
289	B02	Control	NLS-tdTomato	190	4649.449707	531.848999	3.127971371
289	B02	Control	NLS-tdTomato	190	1920.38501	282	2.767628512
289	B02	Control	NLS-tdTomato	190	1911.901367	925.535522	1.046647831
289	B02	Control	NLS-tdTomato	190	1531.514404	286.097412	2.420380583
289	B02	Control	NLS-tdTomato	190	2498.414795	292.900208	3.092531895
289	B02	Control	NLS-tdTomato	190	4053.851074	339.481903	3.577886515
289	B02	Control	NLS-tdTomato	190	1585.405518	349.008942	2.183515997
289	B02	Control	NLS-tdTomato	190	4063.248779	333.846283	3.605377816
289	B02	Control	NLS-tdTomato	190	15323.75586	532.561462	4.846678102
289	B02	Control	NLS-tdTomato	190	19227.09766	676.212646	4.829520196
289	B02	Control	NLS-tdTomato	190	2377.607666	288.718994	3.041772746
289	B02	Control	NLS-tdTomato	190	9380.029297	389.369843	4.590379373
289	B02	Control	NLS-tdTomato	190	2454.117188	302.105682	3.022078918
289	B02	Control	NLS-tdTomato	190	1923.71521	296.524902	2.697670064
289	B02	Control	NLS-tdTomato	190	3494.790283	373.80069	3.224864747
289	B02	Control	NLS-tdTomato	190	30855.96875	664.624756	5.536865748
289	B02	Control	NLS-tdTomato	190	13635.75391	950.821289	3.842076452
289	B02	Control	NLS-tdTomato	190	4166.202148	481.812317	3.112189662
289	B02	Control	NLS-tdTomato	190	3026.716553	1258.295044	1.266283332
289	B02	Control	NLS-tdTomato	190	7466.785156	430.264862	4.117190289
289	B02	Control	NLS-tdTomato	190	5967.582031	544.370361	3.454486068
289	B02	Control	NLS-tdTomato	190	12292.71777	1388.049438	3.146673055
289	B02	Control	NLS-tdTomato	190	1538.827637	310.185364	2.310629125
289	B02	Control	NLS-tdTomato	190	1701.039429	271.509125	2.647343991
289	B02	Control	NLS-tdTomato	190	1754.735352	279.7146	2.649225997
289	B02	Control	NLS-tdTomato	190	2565.919434	384.119202	2.739849882
289	B02	Control	NLS-tdTomato	190	7824.496094	428.79837	4.189626517
289	B02	Control	NLS-tdTomato	190	7135.569824	359.046387	4.312786493
289	B02	Control	NLS-tdTomato	190	7930.67334	1405.864868	2.495985432
289	B02	Control	NLS-tdTomato	190	1656.816528	304.539215	2.443713932
289	B02	Control	NLS-tdTomato	190	2045.848389	342.5466	2.578327065
289	B02	Control	NLS-tdTomato	190	8805.919922	550.360107	4.00002592
289	B02	Control	NLS-tdTomato	190	7585.695801	378.816315	4.323711147
289	B02	Control	NLS-tdTomato	190	17183.18945	472.362762	5.1849588
289	B02	Control	NLS-tdTomato	190	18153.4082	533.551636	5.088468723
289	B02	Control	NLS-tdTomato	190	3316.768555	486.881714	2.768135121
289	B02	Control	NLS-tdTomato	190	11288.07129	1321.613281	3.094427009
289	B02	Control	NLS-tdTomato	190	17724.32813	696.487244	4.6694902
289	B02	Control	NLS-tdTomato	190	1962.363403	356.446014	2.460836741
289	B02	Control	NLS-tdTomato	190	6459.362305	504.872955	3.677399441
289	B02	Control	NLS-tdTomato	190	4080.165283	313.176727	3.703578684
289	B02	Control	NLS-tdTomato	190	13446.98731	517.0672	4.700787383
289	B02	Control	NLS-tdTomato	190	7445.032227	1047.672485	2.82909031
289	B02	Control	NLS-tdTomato	190	5361.84082	787.902527	2.766639323
289	B02	Control	NLS-tdTomato	190	2111.393066	276.154938	2.934645352
289	B02	Control	NLS-tdTomato	190	6150.105469	411.970703	3.899997502
289	B02	Control	NLS-tdTomato	190	15924.77734	566.093506	4.814089017
289	B02	Control	NLS-tdTomato	190	7210.943848	580.553833	3.634686353
289	B02	Control	NLS-tdTomato	190	28079.32617	19818.30664	0.502674617
289	B02	Control	NLS-tdTomato	190	3982.319824	340.980438	3.54584821
289	B02	Control	NLS-tdTomato	190	3734.626709	339.475006	3.459586783
289	B02	Control	NLS-tdTomato	190	2745.51123	337.67981	3.023346985
289	B02	Control	NLS-tdTomato	190	1699.157959	406.511993	2.063450155
289	B02	Control	NLS-tdTomato	190	1983.93689	311.834351	2.669514368
289	B02	Control	NLS-tdTomato	190	4544.195801	547.034485	3.054321311
289	B02	Control	NLS-tdTomato	190	8077.753906	361.808838	4.480654639
289	B02	Control	NLS-tdTomato	190	2186.275146	343.309326	2.670894024
289	B02	Control	NLS-tdTomato	190	14478.97656	6996.408691	1.049273159
289	B02	Control	NLS-tdTomato	190	5215.731445	859.631104	2.601079998
289	B02	Control	NLS-tdTomato	190	4634.802734	409.22525	3.501540866
289	B02	Control	NLS-tdTomato	190	6297.243164	476.555328	3.724004752
289	B02	Control	NLS-tdTomato	190	2274.183594	325.459595	2.804798375
289	B02	Control	NLS-tdTomato	190	1860.130371	334.122803	2.476953388
289	B02	Control	NLS-tdTomato	190	3036.579834	579.903381	2.388562845
289	B02	Control	NLS-tdTomato	190	11479.08496	425.666168	4.753141405
289	B02	Control	NLS-tdTomato	190	15187.69434	786.358398	4.27157206
289	B02	Control	NLS-tdTomato	190	1678.423096	293.022766	2.518021773
289	B02	Control	NLS-tdTomato	190	6729.283691	399.417053	4.074485108
289	B02	Control	NLS-tdTomato	190	4265.515625	364.608612	3.548299605
289	B02	Control	NLS-tdTomato	190	4099.647949	338.962067	3.596304289
289	B02	Control	NLS-tdTomato	190	1500.725586	310.742584	2.271868332
289	B02	Control	NLS-tdTomato	190	3684.873047	1809.997681	1.025627067
289	B02	Control	NLS-tdTomato	190	10892.43848	494.064636	4.46248336
289	B02	Control	NLS-tdTomato	190	2016.672974	299.785858	2.749972921
289	B02	Control	NLS-tdTomato	190	2092.004395	347.441437	2.590044153
289	B02	Control	NLS-tdTomato	190	5599.222656	501.92981	3.479669014
289	B02	Control	NLS-tdTomato	190	2093.302734	416.133331	2.330663216
289	B02	Control	NLS-tdTomato	190	5576.578125	639.568787	3.124208696
289	B02	Control	NLS-tdTomato	190	2943.956055	406.578735	2.85614947
289	B02	Control	NLS-tdTomato	190	17120.93945	830.711792	4.365270023
289	B02	Control	NLS-tdTomato	190	1600.757324	303.524719	2.398868692
289	B02	Control	NLS-tdTomato	190	1567.904907	309.304443	2.341738601
289	B02	Control	NLS-tdTomato	190	6016.580566	412.63028	3.866022186
289	B02	Control	NLS-tdTomato	190	6042.447266	376.509857	4.004373437
289	B02	Control	NLS-tdTomato	190	3760.498291	316.654785	3.569941056
289	B02	Control	NLS-tdTomato	190	3296.097412	346.039673	3.251749525
289	B02	Control	NLS-tdTomato	190	1612.4729	281.44104	2.51837029
289	B02	Control	NLS-tdTomato	190	1598.262085	331.957214	2.267434793
289	B02	Control	NLS-tdTomato	190	1752.804321	314.45517	2.478738686
289	B02	Control	NLS-tdTomato	190	6815.430176	557.997681	3.610473688
289	B02	Control	NLS-tdTomato	190	5238.75293	436.28363	3.585885175
289	B02	Control	NLS-tdTomato	190	2458.379395	273.035706	3.170546044
289	B02	Control	NLS-tdTomato	190	5970.194824	408.397522	3.869731994
289	B02	Control	NLS-tdTomato	190	5187.900879	462.030396	3.489091244
289	B02	Control	NLS-tdTomato	190	1850.233276	685.440674	1.432603467
289	B02	Control	NLS-tdTomato	190	5210.94873	363.98938	3.839577797
289	B02	Control	NLS-tdTomato	190	6865.797852	442.839905	3.954570244
289	B02	Control	NLS-tdTomato	190	15626.20313	647.701843	4.592493614
289	B02	Control	NLS-tdTomato	190	2077.850586	815.657166	1.34905712
289	B02	Control	NLS-tdTomato	190	1987.262695	512.231689	1.955914182
289	B02	Control	NLS-tdTomato	190	4865.718262	401.663452	3.598593687
289	B02	Control	NLS-tdTomato	190	9916.439453	409.346313	4.598428401
289	B02	Control	NLS-tdTomato	190	3134.828125	435.582916	2.847367069
289	B02	Control	NLS-tdTomato	190	2711.140625	389.325958	2.799849503
289	B02	Control	NLS-tdTomato	190	5550.728027	354.942017	3.967021734
289	B02	Control	NLS-tdTomato	190	15855.77148	761.967102	4.379135555
289	B02	Control	NLS-tdTomato	190	1517.877563	346.162445	2.132534302
289	B02	Control	NLS-tdTomato	190	1567.290649	377.338623	2.054341066
289	B02	Control	NLS-tdTomato	190	2836.973877	323.254913	3.133608664
289	B02	Control	NLS-tdTomato	190	2070.72876	341.695648	2.599354812
289	B02	Control	NLS-tdTomato	190	2174.348389	355.988953	2.61067874
289	B02	Control	NLS-tdTomato	190	4159.980957	506.783264	3.037136137
289	B02	Control	NLS-tdTomato	190	5393.377441	2020.488037	1.416485191
289	B02	Control	NLS-tdTomato	190	6115.206055	383.576599	3.994814499
289	B02	Control	NLS-tdTomato	190	10240.41016	498.709747	4.35992929
289	B02	Control	NLS-tdTomato	190	2884.462891	397.61795	2.858847911
289	B02	Control	NLS-tdTomato	190	5261.901367	826.687622	2.670170015
289	B02	Control	NLS-tdTomato	190	2210.580811	571.797424	1.950849449
289	B02	Control	NLS-tdTomato	190	1827.207153	329.370667	2.471856221
289	B02	Control	NLS-tdTomato	190	2729.768555	414.711731	2.718597874
289	B02	Control	NLS-tdTomato	190	13394.99707	644.785461	4.376731242
289	B02	Control	NLS-tdTomato	190	5388.504883	2429.441895	1.149260104
289	B02	Control	NLS-tdTomato	190	5018.63623	430.252625	3.544039478
289	B02	Control	NLS-tdTomato	190	1799.756714	257.907867	2.802874215
289	B02	Control	NLS-tdTomato	190	2727.439209	338.380951	3.010826781
289	B02	Control	NLS-tdTomato	190	1871.558838	296.11554	2.660008295
289	B02	Control	NLS-tdTomato	190	3721.877197	424.319641	3.13280709
289	B02	Control	NLS-tdTomato	190	2496.291504	333.697632	2.903173061
289	B02	Control	NLS-tdTomato	190	5080.794434	364.456482	3.80123563
289	B02	Control	NLS-tdTomato	190	2179.060547	276.105896	2.980412683
289	B02	Control	NLS-tdTomato	190	7772.614746	347.912384	4.481604072
289	B02	Control	NLS-tdTomato	190	11430.98047	647.939575	4.140946065
289	B02	Control	NLS-tdTomato	190	13358.63281	397.959564	5.069006704
289	B02	Control	NLS-tdTomato	190	3747.864014	283.475739	3.724771434
289	B02	Control	NLS-tdTomato	190	1879.727661	248.717896	2.917941434
289	B02	Control	NLS-tdTomato	190	1675.544556	309.897125	2.434768775
289	B02	Control	NLS-tdTomato	190	19167.31055	1012.075989	4.2432584
289	B02	Control	NLS-tdTomato	190	2487.382324	280.037109	3.150938351
289	B02	Control	NLS-tdTomato	190	1971.52124	275.172607	2.840900489
289	B02	Control	NLS-tdTomato	190	1663.741699	256.219025	2.698981959
289	B02	Control	NLS-tdTomato	190	5760.041016	422.175812	3.770163256
289	B02	Control	NLS-tdTomato	190	1593.761963	266.656311	2.579382793
289	B02	Control	NLS-tdTomato	190	4178.098633	332.549561	3.651205279
289	B02	Control	NLS-tdTomato	190	2074.772705	304.368195	2.769063778
289	B02	Control	NLS-tdTomato	190	2306.922852	379.81662	2.602594817
289	B02	Control	NLS-tdTomato	190	2504.002197	309.264832	3.017321136
289	B02	Control	NLS-tdTomato	190	3191.829346	324.199554	3.299429507
289	B02	Control	NLS-tdTomato	190	5828.342773	434.15686	3.746797442
289	B02	Control	NLS-tdTomato	190	5414.314453	328.953033	4.040825159
289	B02	Control	NLS-tdTomato	190	2467.96582	280.318756	3.138182231
289	B02	Control	NLS-tdTomato	190	3057.091064	373.143951	3.034355324
289	B02	Control	NLS-tdTomato	190	1761.63147	299.890503	2.554404406
289	B02	Control	NLS-tdTomato	190	9746.417969	409.707428	4.572206139
289	B02	Control	NLS-tdTomato	190	3680.206543	455.451477	3.014417471
289	B02	Control	NLS-tdTomato	190	12120.55371	621.851135	4.284742543
289	B02	Control	NLS-tdTomato	190	2374.001221	545.042664	2.122879609
289	B03	Control	NLS-tdTomato	190	4788.880371	348.518372	3.780381782
289	B03	Control	NLS-tdTomato	190	5097.719727	325.498962	3.969127208
289	B03	Control	NLS-tdTomato	190	2390.254639	332.437225	2.846010476
289	B03	Control	NLS-tdTomato	190	2977.291504	342.487701	3.119876396
289	B03	Control	NLS-tdTomato	190	6115.436035	365.173676	4.065800692
289	B03	Control	NLS-tdTomato	190	3730.349121	452.54776	3.043168696
289	B03	Control	NLS-tdTomato	190	1546.020996	347.962555	2.151555944
289	B03	Control	NLS-tdTomato	190	2133.070801	411.130585	2.375263246
289	B03	Control	NLS-tdTomato	190	2949.514404	338.812317	3.121919227
289	B03	Control	NLS-tdTomato	190	2434.573486	539.811768	2.173140715
289	B03	Control	NLS-tdTomato	190	2431.093018	357.939606	2.763817003
289	B03	Control	NLS-tdTomato	190	2362.195313	308.707855	2.935814158
289	B03	Control	NLS-tdTomato	190	1586.192749	284.684082	2.478134361
289	B03	Control	NLS-tdTomato	190	15896.49805	710.671997	4.483381316
289	B03	Control	NLS-tdTomato	190	2258.678467	480.220184	2.233710964
289	B03	Control	NLS-tdTomato	190	5715.768066	406.924652	3.812113788
289	B03	Control	NLS-tdTomato	190	5358.627441	983.844849	2.445360788
289	B03	Control	NLS-tdTomato	190	4770.72998	381.77948	3.643398566
289	B03	Control	NLS-tdTomato	190	5193.491211	810.859741	2.679180395
289	B03	Control	NLS-tdTomato	190	5190.246582	1917.015625	1.436940985
289	B03	Control	NLS-tdTomato	190	6691.254883	850.38208	2.9760937
289	B03	Control	NLS-tdTomato	190	5385.083008	427.556152	3.654782773
289	B03	Control	NLS-tdTomato	190	3741.620605	479.156158	2.965095464
289	B03	Control	NLS-tdTomato	190	4865.469238	621.493225	2.968768379
289	B03	Control	NLS-tdTomato	190	3958.226807	477.207062	3.052166983
289	B03	Control	NLS-tdTomato	190	17034.41211	1047.787598	4.023033962
289	B03	Control	NLS-tdTomato	190	3242.567627	446.648651	2.859924354
289	B03	Control	NLS-tdTomato	190	2046.365967	367.022491	2.479123797
289	B03	Control	NLS-tdTomato	190	2136.924561	524.052979	2.027751405
289	B03	Control	NLS-tdTomato	190	5072.844238	414.825989	3.612216676
289	B03	Control	NLS-tdTomato	190	3958.889648	395.942871	3.321731664
289	B03	Control	NLS-tdTomato	190	2283.576172	373.426727	2.61239782
289	B03	Control	NLS-tdTomato	190	1622.465698	1398.179932	0.214637944
289	B03	Control	NLS-tdTomato	190	1961.720825	325.886261	2.589679308
289	B03	Control	NLS-tdTomato	190	5444.937012	800.649048	2.765673456
289	B03	Control	NLS-tdTomato	190	16751.45508	720.593994	4.53895598
289	B03	Control	NLS-tdTomato	190	4466.678223	391.818359	3.510945424
289	B03	Control	NLS-tdTomato	190	1900.834717	330.284546	2.524851718
289	B03	Control	NLS-tdTomato	190	5696.079102	351.963989	4.016469448
289	B03	Control	NLS-tdTomato	190	6944.651855	433.672424	4.001224757
289	B03	Control	NLS-tdTomato	190	24060.33203	20999.37305	0.196310296
289	B03	Control	NLS-tdTomato	190	1737.758057	325.28009	2.417472809
289	B03	Control	NLS-tdTomato	190	6479.60498	441.076935	3.876803638
289	B03	Control	NLS-tdTomato	190	9222.591797	467.024902	4.303600862
289	B03	Control	NLS-tdTomato	190	2994.037109	729.38562	2.037338441
289	B03	Control	NLS-tdTomato	190	6737.688965	316.604736	4.411499089
289	B03	Control	NLS-tdTomato	190	9050.739258	640.058838	3.821759198
289	B03	Control	NLS-tdTomato	190	15743.64551	1016.651245	3.952872879
289	B03	Control	NLS-tdTomato	190	1835.837524	314.2388	2.546505152
289	B03	Control	NLS-tdTomato	190	2018.512207	301.515503	2.742988223
289	B03	Control	NLS-tdTomato	190	11195.31738	541.485535	4.36982882
289	B03	Control	NLS-tdTomato	190	6997.591797	614.03241	3.510471796
289	B03	Control	NLS-tdTomato	190	2259.534424	640.164612	1.819510704
289	B03	Control	NLS-tdTomato	190	2040.329468	312.92749	2.704901827
289	B03	Control	NLS-tdTomato	190	17602.66992	1144.781494	3.942650109
289	B03	Control	NLS-tdTomato	190	2997.413574	584.844177	2.35759396
289	B03	Control	NLS-tdTomato	190	7667.777344	947.809021	3.016140147
289	B03	Control	NLS-tdTomato	190	1834.97998	314.65332	2.543929253
289	B03	Control	NLS-tdTomato	190	2269.118164	311.819305	2.863349585
289	B03	Control	NLS-tdTomato	190	1815.755005	346.1987	2.390897344
289	B03	Control	NLS-tdTomato	190	3592.736084	345.317841	3.379086183
289	B03	Control	NLS-tdTomato	190	2636.746094	308.90686	3.093514838
289	B03	Control	NLS-tdTomato	190	12735.43164	878.968872	3.856891973
289	B03	Control	NLS-tdTomato	190	1746.804443	320.289581	2.447269333
289	B03	Control	NLS-tdTomato	190	3551.738281	418.606567	3.084858427
289	B03	Control	NLS-tdTomato	190	2441.006104	417.867218	2.546359415
289	B03	Control	NLS-tdTomato	190	2982.834473	3017.254395	-0.01655242
289	B03	Control	NLS-tdTomato	190	5422.820313	641.908081	3.078604739
289	B03	Control	NLS-tdTomato	190	5623.818848	458.530853	3.616459407
289	B03	Control	NLS-tdTomato	190	6092.047852	572.152283	3.412456186
289	B03	Control	NLS-tdTomato	190	2609.422363	394.119049	2.727027093
289	B03	Control	NLS-tdTomato	190	2846.242432	377.844055	2.913195722
289	B03	Control	NLS-tdTomato	190	1859.934204	309.874023	2.585497863
289	B03	Control	NLS-tdTomato	190	3334.090576	475.101593	2.810985349
289	B03	Control	NLS-tdTomato	190	2143.139404	458.404663	2.225032071
289	B03	Control	NLS-tdTomato	190	24460.21289	1384.685425	4.142806796
289	B03	Control	NLS-tdTomato	190	1719.335205	307.848083	2.481560353
289	B03	Control	NLS-tdTomato	190	17254.9707	12061.18945	0.516639834
289	B03	Control	NLS-tdTomato	190	5388.220703	374.925781	3.845132007
289	B03	Control	NLS-tdTomato	190	1798.686035	492.96225	1.867394305
289	B03	Control	NLS-tdTomato	190	8533.613281	401.411041	4.410004529
289	B03	Control	NLS-tdTomato	190	9403.303711	444.130707	4.404111488
289	B03	Control	NLS-tdTomato	190	1838.280518	289.132202	2.668555733
289	B03	Control	NLS-tdTomato	190	13567.77441	812.090454	4.062399848
289	B03	Control	NLS-tdTomato	190	17775.75	626.410278	4.826658737
289	B03	Control	NLS-tdTomato	190	4214.445801	510.248047	3.046072269
289	B03	Control	NLS-tdTomato	190	3099.147461	401.982788	2.946665767
289	B03	Control	NLS-tdTomato	190	22152.36719	13297.38672	0.736318126
289	B03	Control	NLS-tdTomato	190	5851.28418	629.675781	3.216072204
289	B03	Control	NLS-tdTomato	190	1789.224487	422.581268	2.082033685
289	B03	Control	NLS-tdTomato	190	6800.707031	798.947815	3.089511564
289	B03	Control	NLS-tdTomato	190	2009.682617	307.872986	2.706560489
289	B03	Control	NLS-tdTomato	190	2308.832031	305.430817	2.918245682
289	B03	Control	NLS-tdTomato	190	2887.990234	718.948059	2.006106413
289	B03	Control	NLS-tdTomato	190	2729.702637	332.552765	3.037088627
289	B03	Control	NLS-tdTomato	190	2578.968262	665.166199	1.955007255
289	B03	Control	NLS-tdTomato	190	9645.109375	569.555542	4.081889156
289	B03	Control	NLS-tdTomato	190	2883.672852	331.997986	3.118661108
289	B03	Control	NLS-tdTomato	190	7947.728516	1150.486938	2.788297989
289	B03	Control	NLS-tdTomato	190	14363.11231	493.736847	4.862482271
289	B03	Control	NLS-tdTomato	190	23521.05273	701.339539	5.067695758
289	B03	Control	NLS-tdTomato	190	13914.39453	518.136719	4.747101495
289	B03	Control	NLS-tdTomato	190	17041.79297	463.031433	5.201823185
289	B03	Control	NLS-tdTomato	190	16967.58203	414.036743	5.356878375
289	B03	Control	NLS-tdTomato	190	6255.203125	333.646362	4.228665055
289	B03	Control	NLS-tdTomato	190	1890.635376	371.147583	2.348806276
289	B03	Control	NLS-tdTomato	190	4741.464355	389.067261	3.607241199
289	B03	Control	NLS-tdTomato	190	1696.224121	266.745758	2.668789571
289	B03	Control	NLS-tdTomato	190	3686.54126	349.973572	3.396950017
289	B03	Control	NLS-tdTomato	190	2355.029541	312.925934	2.911852024
289	B03	Control	NLS-tdTomato	190	19086.46094	8822.459961	1.113296736
289	B03	Control	NLS-tdTomato	190	18590.68359	641.580994	4.856804606
289	B03	Control	NLS-tdTomato	190	18646.93164	707.287231	4.720498228
289	B03	Control	NLS-tdTomato	190	12623.53027	571.283081	4.465765814
289	B03	Control	NLS-tdTomato	190	8132.882324	408.004364	4.317110251
289	B03	Control	NLS-tdTomato	190	2466.918457	505.099365	2.288070896
289	B03	Control	NLS-tdTomato	190	3914.514404	680.245972	2.524704938
289	B03	Control	NLS-tdTomato	190	7020.103027	411.5	4.092527868
289	B03	Control	NLS-tdTomato	190	6181.12207	533.741455	3.533655784
289	B03	Control	NLS-tdTomato	190	1781.900391	448.243042	1.991063598
289	B03	Control	NLS-tdTomato	190	1946.991089	321.162323	2.599871722
289	B03	Control	NLS-tdTomato	190	3743.161621	585.661377	2.676118681
289	B03	Control	NLS-tdTomato	190	20664.79492	566.989746	5.187708592
289	B03	Control	NLS-tdTomato	190	22306.39063	1078.478516	4.370387749
289	B03	Control	NLS-tdTomato	190	18316.86328	640.552734	4.83771131
289	B03	Control	NLS-tdTomato	190	2033.650024	1551.308594	0.390585721
289	B03	Control	NLS-tdTomato	190	1720.466797	361.029846	2.252610037
289	B03	Control	NLS-tdTomato	190	26637.04492	1227.74231	4.439354349
289	B03	Control	NLS-tdTomato	190	20472.25195	831.039368	4.622609176
289	B03	Control	NLS-tdTomato	190	9633	579.157471	4.055957595
289	B03	Control	NLS-tdTomato	190	9401.796875	642.434998	3.871314118
289	B03	Control	NLS-tdTomato	190	4968.176758	511.469055	3.279997641
289	B03	Control	NLS-tdTomato	190	25684.00977	594.514587	5.433014434
289	B03	Control	NLS-tdTomato	190	3443.091797	500.096619	2.783425889
289	B03	Control	NLS-tdTomato	190	4437.916992	628.460938	2.819987701
289	B03	Control	NLS-tdTomato	190	6059.686035	459.490906	3.721134833
289	B03	Control	NLS-tdTomato	190	19661.7207	745.468628	4.721098135
289	B03	Control	NLS-tdTomato	190	4537.468262	982.937317	2.20671623
289	B03	Control	NLS-tdTomato	190	6500.570313	378.922241	4.100592568
289	B03	Control	NLS-tdTomato	190	5117.874512	452.808228	3.498572695
289	B03	Control	NLS-tdTomato	190	11800.41699	497.65979	4.567534206
289	B03	Control	NLS-tdTomato	190	5891.930176	363.751007	4.017717186
289	B03	Control	NLS-tdTomato	190	6286.393066	518.181824	3.600702165
289	B03	Control	NLS-tdTomato	190	1624.006226	576.532471	1.494083394
289	B03	Control	NLS-tdTomato	190	2814.867432	378.37204	2.89518959
289	B03	Control	NLS-tdTomato	190	11817.05566	648.340393	4.18797535
289	B03	Control	NLS-tdTomato	190	5412.574219	522.318909	3.373312064
289	B03	Control	NLS-tdTomato	190	2096.323486	331.631683	2.660207609
289	B03	Control	NLS-tdTomato	190	1541.972534	320.383484	2.266905385
289	B03	Control	NLS-tdTomato	190	6452.234863	541.315796	3.575256561
289	B03	Control	NLS-tdTomato	190	1903.64209	292.289886	2.703290444
289	B03	Control	NLS-tdTomato	190	2773.267334	317.364716	3.127373048
289	B03	Control	NLS-tdTomato	190	8069.708496	451.888885	4.158476583
289	B03	Control	NLS-tdTomato	190	2173.592041	289.56778	2.908108199
289	B03	Control	NLS-tdTomato	190	2058.97168	333.642395	2.625549462
289	B03	Control	NLS-tdTomato	190	4807.213867	337.485107	3.832305245
289	B03	Control	NLS-tdTomato	190	4945.824707	428.849426	3.527668013
289	B03	Control	NLS-tdTomato	190	2572.817383	336.182037	2.936034514
289	B03	Control	NLS-tdTomato	190	3293.780518	299.518433	3.459027727
289	B03	Control	NLS-tdTomato	190	2443.538574	373.201019	2.710947049
289	B03	Control	NLS-tdTomato	190	4939.606934	366.520355	3.752431018
289	B03	Control	NLS-tdTomato	190	3989.030029	476.63443	3.065082909
289	B03	Control	NLS-tdTomato	190	2267.787109	289.588226	2.96921036
289	B03	Control	NLS-tdTomato	190	3320.380859	312.982635	3.407194213
289	B03	Control	NLS-tdTomato	190	4060.973877	354.420471	3.518291907
289	B03	Control	NLS-tdTomato	190	3010.403809	304.266937	3.306547542
289	B03	Control	NLS-tdTomato	190	3668.293457	451.675415	3.021750762
289	B03	Control	NLS-tdTomato	190	4658.168457	345.770599	3.751875707
289	B03	Control	NLS-tdTomato	190	1770.549194	288.253296	2.61878792
289	B03	Control	NLS-tdTomato	190	2587.178223	301.06955	3.103210733
289	B03	Control	NLS-tdTomato	190	1547.127075	354.502197	2.125725225
289	B03	Control	NLS-tdTomato	190	1910.988037	289.353363	2.72341443
289	B03	Control	NLS-tdTomato	190	4678.912109	370	3.660575953
289	B03	Control	NLS-tdTomato	190	5763.530762	459.384613	3.649178443
289	B03	Control	NLS-tdTomato	190	1932.30188	285.495148	2.758782369
289	B03	Control	NLS-tdTomato	190	1525.932983	293.854736	2.376516547
289	B03	Control	NLS-tdTomato	190	10622.1543	651.598633	4.026949004
289	B03	Control	NLS-tdTomato	190	1619.935059	295.72818	2.453592349
289	B03	Control	NLS-tdTomato	190	1549.06604	319.720306	2.27651637
289	B03	Control	NLS-tdTomato	190	9195.391602	1032.121094	3.15529877
289	B03	Control	NLS-tdTomato	190	5502.625	398.15976	3.788700686
289	B03	Control	NLS-tdTomato	190	4003.445801	466.564301	3.101094446
289	B03	Control	NLS-tdTomato	190	3884.626221	346.400757	3.487261801
289	B03	Control	NLS-tdTomato	190	2782.756348	401.156647	2.794276988
289	B03	Control	NLS-tdTomato	190	4464.38623	443.091797	3.332784322
289	B03	Control	NLS-tdTomato	190	10527.0918	461.858643	4.510511758
289	B03	Control	NLS-tdTomato	190	2324.584229	365.468079	2.669155394
289	B03	Control	NLS-tdTomato	190	4416.672852	1080.085571	2.031814358
289	B03	Control	NLS-tdTomato	190	11736.14746	427.915985	4.777487521
289	B03	Control	NLS-tdTomato	190	24181.04492	666.982544	5.180083774
289	B03	Control	NLS-tdTomato	190	4600.600586	383.783844	3.583456325
289	B03	Control	NLS-tdTomato	190	9948.214844	549.526001	4.178178015
289	B03	Control	NLS-tdTomato	190	3109.381836	410.045563	2.922771661
289	B03	Control	NLS-tdTomato	190	3873.315918	315.176605	3.619336821
289	B03	Control	NLS-tdTomato	190	5851.401855	416.380188	3.812808971
289	B03	Control	NLS-tdTomato	190	4238.851563	713.216187	2.571262095
289	B03	Control	NLS-tdTomato	190	2970.699463	428.523376	2.793356849
289	B03	Control	NLS-tdTomato	190	4407.27832	477.028717	3.207739982
289	B03	Control	NLS-tdTomato	190	4322.068848	299.180267	3.852635126
289	B03	Control	NLS-tdTomato	190	1535.690308	310.985565	2.303967786
289	B03	Control	NLS-tdTomato	190	2739.060303	310.276154	3.1420563
289	B03	Control	NLS-tdTomato	190	2038.816895	397.526825	2.358608092
289	B03	Control	NLS-tdTomato	190	3402.793945	381.145721	3.158305207
289	B03	Control	NLS-tdTomato	190	18554.96484	4770.124023	1.959706586
289	B03	Control	NLS-tdTomato	190	2914.966064	438.43869	2.733032068
289	B03	Control	NLS-tdTomato	190	1891.743896	351.391968	2.42856367
289	B03	Control	NLS-tdTomato	190	1504.440308	350.977936	2.099774621
289	B03	Control	NLS-tdTomato	190	7331.319824	706.646973	3.375011386
289	B03	Control	NLS-tdTomato	190	1707.733276	412.109589	2.050982726
289	B03	Control	NLS-tdTomato	190	19237.11328	547.568848	5.134708143
289	B03	Control	NLS-tdTomato	190	3667.289307	1541.628906	1.250258555
289	B03	Control	NLS-tdTomato	190	4866.267578	1309.472168	1.893830254
289	B03	Control	NLS-tdTomato	190	19121.53125	515.865784	5.212058489
289	B03	Control	NLS-tdTomato	190	4450.819824	390.676422	3.510025005
289	B03	Control	NLS-tdTomato	190	5004.447266	642.615784	2.961182412
289	B03	Control	NLS-tdTomato	190	9084.817383	10513.24023	-0.210677964
289	B03	Control	NLS-tdTomato	190	32545.0625	1875.882324	4.116797451
289	B03	Control	NLS-tdTomato	190	6898.67627	525.018921	3.71587824
289	B03	Control	NLS-tdTomato	190	2890.131348	328.151947	3.138699162
289	B03	Control	NLS-tdTomato	190	2428.783936	327.044312	2.892676126
289	B03	Control	NLS-tdTomato	190	3265.960205	314.307251	3.377259752
289	B03	Control	NLS-tdTomato	190	2121.881836	323.521515	2.713410754
289	B03	Control	NLS-tdTomato	190	3105.43335	492.382751	2.656942477
289	B03	Control	NLS-tdTomato	190	1792.302246	301.866516	2.569831305
289	B03	Control	NLS-tdTomato	190	27163.19336	1380.224731	4.298678002
289	B03	Control	NLS-tdTomato	190	2753.249023	425.529999	2.693802356
289	B03	Control	NLS-tdTomato	190	11922.72559	3213.814453	1.891355536
289	B03	Control	NLS-tdTomato	190	1907.056396	340.770325	2.484475895
289	B03	Control	NLS-tdTomato	190	6868.275879	400.773346	4.099089521
289	B03	Control	NLS-tdTomato	190	3495.125488	368.239319	3.24662867
289	B03	Control	NLS-tdTomato	190	8076.621582	433.347534	4.220155546
289	B03	Control	NLS-tdTomato	190	5296.808594	2663.750732	0.991664292
289	B03	Control	NLS-tdTomato	190	2652.062012	388.919434	2.769571278
289	B03	Control	NLS-tdTomato	190	3225.432617	368.937744	3.128043382
289	B03	Control	NLS-tdTomato	190	12346.76074	528.612244	4.545778938
289	B03	Control	NLS-tdTomato	190	19884.87891	616.245728	5.012022226
289	B03	Control	NLS-tdTomato	190	23187.23828	764.049866	4.923520388
289	B03	Control	NLS-tdTomato	190	12971.29785	484.969757	4.741284244
289	B03	Control	NLS-tdTomato	190	20495.87695	474.219727	5.433634231
289	B03	Control	NLS-tdTomato	190	1741.532593	346.020538	2.331427897
289	B03	Control	NLS-tdTomato	190	4075.828369	457.41449	3.155519328
289	B03	Control	NLS-tdTomato	190	8023.816895	442.097748	4.181851393
289	B03	Control	NLS-tdTomato	190	5217.976563	320.370361	4.025677876
289	B03	Control	NLS-tdTomato	190	3456.181152	453.832245	2.928947815
289	B03	Control	NLS-tdTomato	190	2587.890869	305.507324	3.082497909
289	B03	Control	NLS-tdTomato	190	1690.447266	386.131256	2.130241766
289	B03	Control	NLS-tdTomato	190	1666.92981	1147.364624	0.538869415
289	B03	Control	NLS-tdTomato	190	2323.149414	295.91098	2.97284681
289	B03	Control	NLS-tdTomato	190	4767.674805	470.448792	3.341176235
289	B03	Control	NLS-tdTomato	190	3379.6521	406.133087	3.056850273
289	B03	Control	NLS-tdTomato	190	1567.951172	276.431	2.503889314
289	B03	Control	NLS-tdTomato	190	7588.650879	491.801331	3.94769588
289	B03	Control	NLS-tdTomato	190	6930.45166	359.753357	4.267869322
289	B03	Control	NLS-tdTomato	190	1834.753296	460.839233	1.99325064
289	B03	Control	NLS-tdTomato	190	2351.91748	333.002167	2.820233972
289	B03	Control	NLS-tdTomato	190	8023.476563	690.069214	3.539414514
289	B03	Control	NLS-tdTomato	190	3042.21875	403.359894	2.914984344
289	B03	Control	NLS-tdTomato	190	5040.848145	511.397522	3.301149419
289	B03	Control	NLS-tdTomato	190	1581.195557	291.810608	2.437911572
289	B03	Control	NLS-tdTomato	190	2594.006836	328.431366	2.981518462
289	B03	Control	NLS-tdTomato	190	27899.52539	1357.190308	4.361545642
289	B03	Control	NLS-tdTomato	190	2694.196533	298.168365	3.17565599
289	B03	Control	NLS-tdTomato	190	3831.543701	375.047913	3.352778941
289	B03	Control	NLS-tdTomato	190	2358.94873	565.680603	2.060084456
289	B03	Control	NLS-tdTomato	190	6186.488281	396.103577	3.965171071
289	B03	Control	NLS-tdTomato	190	17210.07422	1059.766357	4.02143518
289	B03	Control	NLS-tdTomato	190	5875.804688	335.016327	4.132483129
289	B03	Control	NLS-tdTomato	190	16920	675.10968	4.647463853
289	B03	Control	NLS-tdTomato	190	1732.575195	289.416504	2.581698869
289	B03	Control	NLS-tdTomato	190	3300.322021	401.522491	3.039054092
289	B03	Control	NLS-tdTomato	190	7872.584473	386.219269	4.349345283
289	B03	Control	NLS-tdTomato	190	2102.218506	281.083679	2.90284104
289	B03	Control	NLS-tdTomato	190	1976.978394	307.764435	2.683398674
289	B03	Control	NLS-tdTomato	190	1615.838135	452.147217	1.837418196
289	B03	Control	NLS-tdTomato	190	9865.859375	391.274994	4.656189907
289	B03	Control	NLS-tdTomato	190	2035.855347	350.633331	2.537600008
289	B03	Control	NLS-tdTomato	190	5177.942383	769.744019	2.749928254
289	B03	Control	NLS-tdTomato	190	6270.024414	512.990234	3.611467795
289	B03	Control	NLS-tdTomato	190	5170.428711	460.347717	3.489488011
289	B03	Control	NLS-tdTomato	190	2874.69873	383.231598	2.907122345
289	B03	Control	NLS-tdTomato	190	1582.046997	345.498901	2.195039431
289	B03	Control	NLS-tdTomato	190	2329.517334	393.120483	2.566987625
289	B04	Control	NLS-tdTomato	190	2349.791504	346.569946	2.761314296
289	B04	Control	NLS-tdTomato	190	3198.584229	408.428925	2.969276528
289	B04	Control	NLS-tdTomato	190	6098.875	651.321838	3.227100643
289	B04	Control	NLS-tdTomato	190	4021.287354	348.319916	3.529172562
289	B04	Control	NLS-tdTomato	190	2338.830811	330.666656	2.822338024
289	B04	Control	NLS-tdTomato	190	3535.056885	354.954987	3.316025442
289	B04	Control	NLS-tdTomato	190	7445.023926	580.075806	3.681963132
289	B04	Control	NLS-tdTomato	190	8216.014648	3990.716064	1.041791118
289	B04	Control	NLS-tdTomato	190	2324.055664	372.757385	2.640335783
289	B04	Control	NLS-tdTomato	190	1598.294922	332.55484	2.26486947
289	B04	Control	NLS-tdTomato	190	1786.722046	384.482422	2.21632567
289	B04	Control	NLS-tdTomato	190	3282.91748	315.586121	3.378872822
289	B04	Control	NLS-tdTomato	190	4128.649414	373.104004	3.468020169
289	B04	Control	NLS-tdTomato	190	1522.22583	299.334869	2.346350155
289	B04	Control	NLS-tdTomato	190	5625.755371	559.719421	3.329271108
289	B04	Control	NLS-tdTomato	190	2322.180908	279.801605	3.053004226
289	B04	Control	NLS-tdTomato	190	1642.136719	419.154602	1.970019872
289	B04	Control	NLS-tdTomato	190	17968.07031	602.055237	4.899395812
289	B04	Control	NLS-tdTomato	190	3318.61377	616.940002	2.427378636
289	B04	Control	NLS-tdTomato	190	7594.885742	1266.039551	2.584705786
289	B04	Control	NLS-tdTomato	190	1829.638184	336.878906	2.441256379
289	B04	Control	NLS-tdTomato	190	24364.72266	553.33905	5.46048625
289	B04	Control	NLS-tdTomato	190	15104.04688	1537.697021	3.296091971
289	B04	Control	NLS-tdTomato	190	12747.23242	8577.566406	0.57154376
289	B04	Control	NLS-tdTomato	190	3303.471924	401.137024	3.041816049
289	B04	Control	NLS-tdTomato	190	21859.69141	1377.485596	3.988163896
289	B04	Control	NLS-tdTomato	190	2201.627197	1364.255737	0.690456086
289	B04	Control	NLS-tdTomato	190	3322.815674	622.236755	2.416870744
289	B04	Control	NLS-tdTomato	190	5482.808594	403.459747	3.764418461
289	B04	Control	NLS-tdTomato	190	6262.313477	434.168823	3.850367691
289	B04	Control	NLS-tdTomato	190	1988.760742	303.906128	2.710172052
289	B04	Control	NLS-tdTomato	190	10649.93457	494.785339	4.427898004
289	B04	Control	NLS-tdTomato	190	3291.581787	351.080841	3.228905872
289	B04	Control	NLS-tdTomato	190	3671.729248	315.130829	3.542436875
289	B04	Control	NLS-tdTomato	190	1602.823975	305.188324	2.392844322
289	B04	Control	NLS-tdTomato	190	7981.174805	586.095154	3.767394309
289	B04	Control	NLS-tdTomato	190	11444.73633	554.812622	4.366539806
289	B04	Control	NLS-tdTomato	190	3750.913818	383.659576	3.289343446
289	B04	Control	NLS-tdTomato	190	3047.230713	650.553955	2.227758114
289	B04	Control	NLS-tdTomato	190	5382.143555	502.306519	3.421540968
289	B04	Control	NLS-tdTomato	190	2521.697266	322.984528	2.964858126
289	B04	Control	NLS-tdTomato	190	2119.197998	284.82608	2.895365229
289	B04	Control	NLS-tdTomato	190	5062.226074	458.49292	3.464800577
289	B04	Control	NLS-tdTomato	190	2341.114502	387.821686	2.593730115
289	B04	Control	NLS-tdTomato	190	1999.968262	330.496704	2.597269317
289	B04	Control	NLS-tdTomato	190	5562.085938	383.007874	3.860180079
289	B04	Control	NLS-tdTomato	190	6296.039063	356.356598	4.14305095
289	B04	Control	NLS-tdTomato	190	1621.061035	319.681305	2.342232128
289	B04	Control	NLS-tdTomato	190	2388.547119	322.893005	2.887005245
289	B04	Control	NLS-tdTomato	190	1725.917969	298.988342	2.529202759
289	B04	Control	NLS-tdTomato	190	3874.084717	323.910187	3.580189756
289	B04	Control	NLS-tdTomato	190	4646.362305	395.171967	3.555549141
289	B04	Control	NLS-tdTomato	190	4183.545898	450.259094	3.215898943
289	B04	Control	NLS-tdTomato	190	28839.20703	921.814331	4.96741149
289	B04	Control	NLS-tdTomato	190	9823.347656	604.399536	4.0226403
289	B04	Control	NLS-tdTomato	190	2163.696045	330.210358	2.712040564
289	B04	Control	NLS-tdTomato	190	1954.394409	456.88501	2.096818627
289	B04	Control	NLS-tdTomato	190	2590.820801	406.366608	2.672555469
289	B04	Control	NLS-tdTomato	190	3163.169189	319.335602	3.308225414
289	B04	Control	NLS-tdTomato	190	2380.829346	348.486694	2.772288737
289	B04	Control	NLS-tdTomato	190	1809.880005	410.034576	2.142076575
289	B04	Control	NLS-tdTomato	190	15012.41894	671.339233	4.48297069
289	B04	Control	NLS-tdTomato	190	3803.303955	325.554932	3.546280342
289	B04	Control	NLS-tdTomato	190	28691.125	781.431885	5.198340605
289	B04	Control	NLS-tdTomato	190	32624.92383	787.839783	5.371928454
289	B04	Control	NLS-tdTomato	190	1590.805176	299.613495	2.40858265
289	B04	Control	NLS-tdTomato	190	13100.99121	634.647583	4.367576467
289	B04	Control	NLS-tdTomato	190	5940.927246	355.398804	4.06317739
289	B04	Control	NLS-tdTomato	190	3219.294678	447.77121	2.845910963
289	B04	Control	NLS-tdTomato	190	2175.639648	342.520355	2.667177991
289	B04	Control	NLS-tdTomato	190	15406.31934	574.717529	4.744525372
289	B04	Control	NLS-tdTomato	190	3104.291748	371.803925	3.061650246
289	B04	Control	NLS-tdTomato	190	21432.1875	761.430908	4.814922165
289	B04	Control	NLS-tdTomato	190	3781.046387	495.253021	2.932547868
289	B04	Control	NLS-tdTomato	190	2221.003418	319.850098	2.795743783
289	B04	Control	NLS-tdTomato	190	1578.004028	370.279297	2.091415095
289	B04	Control	NLS-tdTomato	190	2134.895508	1656.204346	0.366284773
289	B04	Control	NLS-tdTomato	190	2355.85083	374.776184	2.65214701
289	B04	Control	NLS-tdTomato	190	2368.659424	904.307312	1.389185742
289	B04	Control	NLS-tdTomato	190	1716.034546	614.85144	1.480768822
289	B04	Control	NLS-tdTomato	190	2636.563721	633.09137	2.05817323
289	B04	Control	NLS-tdTomato	190	5145.728027	620.402893	3.052097888
289	B04	Control	NLS-tdTomato	190	2890.105225	359.259033	3.008025684
289	B04	Control	NLS-tdTomato	190	7755.287598	1385.724121	2.484540218
289	B04	Control	NLS-tdTomato	190	4111.958496	736.612732	2.480847464
289	B04	Control	NLS-tdTomato	190	1634.802002	380.361847	2.103671469
289	B04	Control	NLS-tdTomato	190	2247.368164	337.510895	2.735230507
289	B04	Control	NLS-tdTomato	190	20049.03516	3411.994629	2.554845529
289	B04	Control	NLS-tdTomato	190	16923.04297	786.528748	4.427345698
289	B04	Control	NLS-tdTomato	190	10919.58301	544.372131	4.326180744
289	B04	Control	NLS-tdTomato	190	14755.27832	529.517212	4.800409744
289	B04	Control	NLS-tdTomato	190	11744.74707	509.437012	4.526968055
289	B04	Control	NLS-tdTomato	190	5882.374023	362.245544	4.021358671
289	B04	Control	NLS-tdTomato	190	4296.361328	361.655701	3.570426531
289	B04	Control	NLS-tdTomato	190	2183.279785	357.028717	2.612384997
289	B04	Control	NLS-tdTomato	190	2038.514648	284.056458	2.843268716
289	B04	Control	NLS-tdTomato	190	18308.51953	543.491211	5.074114621
289	B04	Control	NLS-tdTomato	190	18220.59961	555.0401	5.036834621
289	B04	Control	NLS-tdTomato	190	1596.788574	309.828796	2.365630161
289	B04	Control	NLS-tdTomato	190	1699.539673	296.589111	2.518606503
289	B04	Control	NLS-tdTomato	190	2037.115967	423.993683	2.264413435
289	B04	Control	NLS-tdTomato	190	10377.87305	462.974915	4.486432955
289	B04	Control	NLS-tdTomato	190	9206.84082	433.287689	4.409309053
289	B04	Control	NLS-tdTomato	190	4205.015625	366.469086	3.520347753
289	B04	Control	NLS-tdTomato	190	2035.484375	748.156738	1.443959697
289	B04	Control	NLS-tdTomato	190	14720.7207	525.303406	4.808553556
289	B04	Control	NLS-tdTomato	190	4185.886719	352.775055	3.568712814
289	B04	Control	NLS-tdTomato	190	14103.74902	1835.269653	2.942014751
289	B04	Control	NLS-tdTomato	190	4861.117188	437.011719	3.475544041
289	B04	Control	NLS-tdTomato	190	1843.797974	279.600433	2.721242087
289	B04	Control	NLS-tdTomato	190	4361.335938	446.342743	3.288546246
289	B04	Control	NLS-tdTomato	190	5440.077148	309.527344	4.135488342
289	B04	Control	NLS-tdTomato	190	1829.735962	282.507172	2.695276078
289	B04	Control	NLS-tdTomato	190	3177.331299	302.330811	3.393615608
289	B04	Control	NLS-tdTomato	190	2279.927979	331.48941	2.781953565
289	B04	Control	NLS-tdTomato	190	2208.419922	304.371735	2.859108224
289	B04	Control	NLS-tdTomato	190	3508.923828	305.186768	3.523264312
289	B04	Control	NLS-tdTomato	190	2432.600342	308.91748	2.977205903
289	B04	Control	NLS-tdTomato	190	19754.25195	546.139893	5.176748863
289	B04	Control	NLS-tdTomato	190	17602.30664	471.495453	5.222376827
289	B04	Control	NLS-tdTomato	190	17785.85938	468.807129	5.245592365
289	B04	Control	NLS-tdTomato	190	19045.0918	582.929749	5.029953402
289	B04	Control	NLS-tdTomato	190	7277.46582	644.547546	3.497077468
289	B04	Control	NLS-tdTomato	190	15125.05762	821.593445	4.202372157
289	B04	Control	NLS-tdTomato	190	4808.490723	431.708557	3.477454541
289	B04	Control	NLS-tdTomato	190	9410.945313	434.484253	4.436963851
289	B04	Control	NLS-tdTomato	190	5870.289063	1104.536011	2.40999109
289	B04	Control	NLS-tdTomato	190	1537.266724	374.350128	2.037907349
289	B04	Control	NLS-tdTomato	190	1872.473389	339.296173	2.464328153
289	B04	Control	NLS-tdTomato	190	2285.836914	333.564148	2.776686337
289	B04	Control	NLS-tdTomato	190	2255.227051	283.786163	2.990396535
289	B04	Control	NLS-tdTomato	190	2951.721191	304.723816	3.275982291
289	B04	Control	NLS-tdTomato	190	1856.259766	326.186218	2.508630884
289	B04	Control	NLS-tdTomato	190	2667.051758	316.072906	3.076916546
289	B04	Control	NLS-tdTomato	190	10503.33691	367.635712	4.836427019
289	B04	Control	NLS-tdTomato	190	12362.53711	480.37619	4.685666396
289	B04	Control	NLS-tdTomato	190	11729.3291	1097.787354	3.417449966
289	B04	Control	NLS-tdTomato	190	16380.9834	601.974548	4.766175669
289	B04	Control	NLS-tdTomato	190	2936.729736	325.463348	3.173643513
289	B04	Control	NLS-tdTomato	190	1718.189087	273.30719	2.652293495
289	B04	Control	NLS-tdTomato	190	13858.3125	4523.307617	1.615301576
289	B04	Control	NLS-tdTomato	190	4305.548828	339.754425	3.663632904
289	B04	Control	NLS-tdTomato	190	1745.460205	314.908508	2.470602824
289	B04	Control	NLS-tdTomato	190	3928.939209	385.451233	3.349519598
289	B04	Control	NLS-tdTomato	190	10950.09668	899.791016	3.605209835
289	B04	Control	NLS-tdTomato	190	2362.028076	451.513306	2.387185704
289	B04	Control	NLS-tdTomato	190	3005.008057	2163.723389	0.473852783
289	B04	Control	NLS-tdTomato	190	2494.570801	433.51239	2.524646484
289	B04	Control	NLS-tdTomato	190	6012.615723	735.330017	3.031528973
289	B04	Control	NLS-tdTomato	190	2992.209717	561.660156	2.413441927
289	B04	Control	NLS-tdTomato	190	4618.041992	663.463562	2.799192153
289	B04	Control	NLS-tdTomato	190	2163.19873	438.002106	2.304156498
289	B04	Control	NLS-tdTomato	190	10890.21777	936.75	3.539224921
289	B04	Control	NLS-tdTomato	190	2018.998901	348.233185	2.535514529
289	B04	Control	NLS-tdTomato	190	2200.772949	681.743408	1.690709561
289	B04	Control	NLS-tdTomato	190	1878.371338	377.407166	2.315288578
289	B04	Control	NLS-tdTomato	190	3608.828369	377.577271	3.256686706
289	B04	Control	NLS-tdTomato	190	2841.38916	262.719299	3.43500235
289	B04	Control	NLS-tdTomato	190	1561.941895	721.053589	1.115162395
289	B04	Control	NLS-tdTomato	190	7754.367676	1898.288086	2.030310189
289	B04	Control	NLS-tdTomato	190	14189.10156	1254.786743	3.499269145
289	B04	Control	NLS-tdTomato	190	17873.13281	500.368713	5.158657139
289	B04	Control	NLS-tdTomato	190	9481.09082	443.967529	4.416526984
289	B04	Control	NLS-tdTomato	190	1648.237915	573.040527	1.524215424
289	B04	Control	NLS-tdTomato	190	4547.686523	604.019897	2.912464832
289	B04	Control	NLS-tdTomato	190	8107.335938	380.700409	4.412499899
289	B04	Control	NLS-tdTomato	190	1855.150513	261.810394	2.824941962
289	B04	Control	NLS-tdTomato	190	14843.88477	3284.461182	2.176140086
289	B04	Control	NLS-tdTomato	190	4765.176758	365.134521	3.706029753
289	B04	Control	NLS-tdTomato	190	3113.35376	277.320343	3.48884416
289	B04	Control	NLS-tdTomato	190	3466.193604	334.995605	3.371138165
289	B04	Control	NLS-tdTomato	190	3445.893311	1148.733276	1.584834177
289	B04	Control	NLS-tdTomato	190	18596.36914	507.196289	5.196332969
289	B04	Control	NLS-tdTomato	190	18285.23828	609.933716	4.905883149
289	B04	Control	NLS-tdTomato	190	11877.91406	1105.52771	3.425474408
289	B04	Control	NLS-tdTomato	190	30709.12305	1783.990479	4.105487493
289	B04	Control	NLS-tdTomato	190	3427.796875	300.345917	3.512584664
289	B04	Control	NLS-tdTomato	190	5786.964844	557.877014	3.374787865
289	B04	Control	NLS-tdTomato	190	2102.025146	305.419434	2.782916158
289	B04	Control	NLS-tdTomato	190	4047.968018	330.279419	3.615438914
289	B04	Control	NLS-tdTomato	190	5719.859863	474.462036	3.591615241
289	B04	Control	NLS-tdTomato	190	5932.550781	342.066284	4.116304729
289	B04	Control	NLS-tdTomato	190	4703.408691	311.312134	3.917272982
289	B04	Control	NLS-tdTomato	190	1610.254883	415.670532	1.953776687
289	B04	Control	NLS-tdTomato	190	2394.522217	633.906677	1.917395452
289	B04	Control	NLS-tdTomato	190	2595.935059	571.789734	2.18269767
289	B04	Control	NLS-tdTomato	190	3642.77417	480.72998	2.921738877
289	B04	Control	NLS-tdTomato	190	2233.701172	317.479919	2.814698945
289	B04	Control	NLS-tdTomato	190	2863.025146	363.941437	2.975762116
289	B04	Control	NLS-tdTomato	190	2377.559082	310.12851	2.938543129
289	B04	Control	NLS-tdTomato	190	1980.264648	550.282898	1.847447851
289	B04	Control	NLS-tdTomato	190	8414.830078	462.691467	4.184811741
289	B04	Control	NLS-tdTomato	190	8803.28418	486.362	4.177939421
289	B04	Control	NLS-tdTomato	190	6437.497559	390.989685	4.041297528
289	B04	Control	NLS-tdTomato	190	4021.043945	372.369293	3.43276409
289	B04	Control	NLS-tdTomato	190	2813.642822	410.990662	2.775261677
289	B04	Control	NLS-tdTomato	190	3259.71875	315.669586	3.368260321
289	B04	Control	NLS-tdTomato	190	3682.77002	2071.725098	0.829958726
289	B04	Control	NLS-tdTomato	190	9022.199219	877.252014	3.362415883
289	B04	Control	NLS-tdTomato	190	3314.726318	322.227844	3.362736689
289	B04	Control	NLS-tdTomato	190	8364.899414	554.817688	3.914262505
289	B04	Control	NLS-tdTomato	190	2014.058716	369.976471	2.444600314
289	B04	Control	NLS-tdTomato	190	9862.388672	536.284241	4.200867345
289	B04	Control	NLS-tdTomato	190	2189.152832	341.655975	2.679756415
289	B04	Control	NLS-tdTomato	190	3959.541992	328.34967	3.59202865
289	B04	Control	NLS-tdTomato	190	3776.625732	442.597626	3.0930302
289	B04	Control	NLS-tdTomato	190	3953.379639	452.594818	3.126794531
289	B04	Control	NLS-tdTomato	190	4419.842285	410.165527	3.429716742
289	B04	Control	NLS-tdTomato	190	3116.661133	635.441467	2.294170159
289	B04	Control	NLS-tdTomato	190	11099.07129	410.891571	4.755537419
289	B04	Control	NLS-tdTomato	190	1524.462158	360.941833	2.078462073
289	B04	Control	NLS-tdTomato	190	6354.997559	567.297119	3.485715129
289	B04	Control	NLS-tdTomato	190	2163.491699	270.421631	3.000079123
289	B04	Control	NLS-tdTomato	190	1847.938843	319.382935	2.532557877
289	B04	Control	NLS-tdTomato	190	4988.04248	292.728821	4.090837051
289	B04	Control	NLS-tdTomato	190	2291.970947	258.993805	3.145599262
289	B04	Control	NLS-tdTomato	190	9666.938477	1875.028687	2.366146392
289	B04	Control	NLS-tdTomato	190	4497.463867	527.581848	3.091644858
289	B04	Control	NLS-tdTomato	190	9634.645508	1166.710083	3.045785477
289	B04	Control	NLS-tdTomato	190	1933.062378	308.206757	2.648917796
289	B04	Control	NLS-tdTomato	190	5132.572754	388.433075	3.723944216
289	B04	Control	NLS-tdTomato	190	4578.812012	381.348846	3.585790096
289	B04	Control	NLS-tdTomato	190	3711.32959	306.338013	3.598739822
289	B04	Control	NLS-tdTomato	190	2031.17688	318.503265	2.672935812
289	B04	Control	NLS-tdTomato	190	10407.6582	404.402954	4.685708143
289	B04	Control	NLS-tdTomato	190	1820.780029	330.527283	2.461715371
289	B04	Control	NLS-tdTomato	190	2493.369873	393.744293	2.662765994
289	B04	Control	NLS-tdTomato	190	2510.088379	270.118896	3.21607169
289	B04	Control	NLS-tdTomato	190	3170.455322	325.78183	3.282712
289	B04	Control	NLS-tdTomato	190	2583.538574	343.903503	2.909272708
289	B04	Control	NLS-tdTomato	190	3986.234375	303.277649	3.716315454
289	B04	Control	NLS-tdTomato	190	27091.66406	719.149902	5.235412679
289	B04	Control	NLS-tdTomato	190	1995.524536	276.208344	2.85293921
289	B04	Control	NLS-tdTomato	190	4101.267578	386.108002	3.408993513
289	B04	Control	NLS-tdTomato	190	1858.31311	1302.69458	0.512494724
289	B04	Control	NLS-tdTomato	190	3543.458984	332.837219	3.412269675
289	B04	Control	NLS-tdTomato	190	1649.608154	338.309143	2.285709297
289	B04	Control	NLS-tdTomato	190	2893.212402	312.314758	3.211599592
289	B04	Control	NLS-tdTomato	190	2117.775635	333.062286	2.668685847
289	B04	Control	NLS-tdTomato	190	2358.661133	531.73407	2.14919135
289	B04	Control	NLS-tdTomato	190	6838.845703	395.185333	4.113151531
289	B04	Control	NLS-tdTomato	190	4111.540039	413.084229	3.315170992
289	B04	Control	NLS-tdTomato	190	4704.539063	504.966431	3.21979399
289	B04	Control	NLS-tdTomato	190	3817.385498	2151.842773	0.827012215
289	B04	Control	NLS-tdTomato	190	7012.943848	596.683594	3.554982161
289	B04	Control	NLS-tdTomato	190	2067.718994	399.207397	2.372829777
289	B04	Control	NLS-tdTomato	190	2112.114014	635.714294	1.732237282
289	B04	Control	NLS-tdTomato	190	7462.80957	796.228271	3.228464871
289	B04	Control	NLS-tdTomato	190	8497.395508	426.513367	4.316357854
289	B04	Control	NLS-tdTomato	190	3170.904297	295.259552	3.424838697
289	B04	Control	NLS-tdTomato	190	5882.764648	403.580139	3.865567236
289	B04	Control	NLS-tdTomato	190	8304.729492	540.307495	3.942080576
289	B04	Control	NLS-tdTomato	190	2516.263916	449.307495	2.485508213
289	B04	Control	NLS-tdTomato	190	2561.297852	371.90744	2.783859519
289	B04	Control	NLS-tdTomato	190	6234.647949	403.791351	3.948626184
289	B04	Control	NLS-tdTomato	190	2081.803955	335.25	2.634524978
289	B04	Control	NLS-tdTomato	190	4719.28418	363.032959	3.70039561
289	B04	Control	NLS-tdTomato	190	4106.381836	327.631287	3.647722746
289	B04	Control	NLS-tdTomato	190	4855.936523	388.623138	3.643305858
289	B04	Control	NLS-tdTomato	190	3796.259277	445.383484	3.091458564
289	B04	Control	NLS-tdTomato	190	2668.850098	385.742554	2.790508062
289	B04	Control	NLS-tdTomato	190	12591.33398	437.816711	4.845960305
289	B04	Control	NLS-tdTomato	190	5098.077148	463.588593	3.459036232
289	B04	Control	NLS-tdTomato	190	1553.53833	318.208862	2.287511917
289	B04	Control	NLS-tdTomato	190	4512.348633	342.609009	3.719243544
289	B04	Control	NLS-tdTomato	190	4073.96582	355.16394	3.51987686
289	B04	Control	NLS-tdTomato	190	15443.53711	589.833984	4.71055046
289	B04	Control	NLS-tdTomato	190	8121.166504	494.429871	4.037849156
289	B04	Control	NLS-tdTomato	190	2648.955811	1099.86377	1.268098936
289	B04	Control	NLS-tdTomato	190	4262.897461	477.929657	3.156964154
289	B04	Control	NLS-tdTomato	190	18932.85352	700.695557	4.755960309
289	B04	Control	NLS-tdTomato	190	18854.44141	757.680298	4.637171365
289	B04	Control	NLS-tdTomato	190	18726.49023	701.838928	4.737796751
289	B04	Control	NLS-tdTomato	190	6098.510254	585.773743	3.380041432
289	B04	Control	NLS-tdTomato	190	2442.506592	386.855621	2.658495314
289	B04	Control	NLS-tdTomato	190	2242.055176	300.17688	2.900937015
289	B04	Control	NLS-tdTomato	190	4058.510986	332.636047	3.608934095
289	B04	Control	NLS-tdTomato	190	4891.833008	345.200012	3.824870736
289	B04	Control	NLS-tdTomato	190	1517.524048	298.530609	2.345768612
289	B04	Control	NLS-tdTomato	190	2387.423584	406.42038	2.554409903
289	B04	Control	NLS-tdTomato	190	1570.668213	287.442657	2.450032377
289	B04	Control	NLS-tdTomato	190	3331.533447	358.244659	3.217169277
289	B04	Control	NLS-tdTomato	190	2080.748779	299.017853	2.798799262
289	B04	Control	NLS-tdTomato	190	1663.404541	328.989532	2.33802549
289	B04	Control	NLS-tdTomato	190	1838.647949	415.113525	2.147067426
289	B04	Control	NLS-tdTomato	190	3781.77832	323.782623	3.545967333
289	B04	Control	NLS-tdTomato	190	2799.501709	448.681702	2.641405806
289	B04	Control	NLS-tdTomato	190	3021.3479	388.552521	2.959010789
289	B04	Control	NLS-tdTomato	190	1790.462158	332.434235	2.42919116
289	B04	Control	NLS-tdTomato	190	2586.20166	336.604156	2.94170988
289	B04	Control	NLS-tdTomato	190	2892.871582	289.187866	3.322423357
289	B04	Control	NLS-tdTomato	190	2507.065674	340.600891	2.879845675
289	B04	Control	NLS-tdTomato	190	2307.533447	418.529968	2.462948727
289	B04	Control	NLS-tdTomato	190	3938.7146	348.080719	3.500231076
289	B04	Control	NLS-tdTomato	190	3416.117432	311.937195	3.453030076
289	B04	Control	NLS-tdTomato	190	2868.503662	389.09491	2.882104347
289	B04	Control	NLS-tdTomato	190	13801.37793	571.867371	4.592987911
289	B04	Control	NLS-tdTomato	190	5090.890137	348.980499	3.866699606
289	B04	Control	NLS-tdTomato	190	14995.08008	554.10614	4.758183063
289	B04	Control	NLS-tdTomato	190	1564.05481	310.961365	2.33048382
289	B04	Control	NLS-tdTomato	190	2587.24585	385.211151	2.747695779
289	B04	Control	NLS-tdTomato	190	2202.344482	287.832336	2.935739564
289	B04	Control	NLS-tdTomato	190	2104.082764	286.290924	2.877637614
289	B04	Control	NLS-tdTomato	190	7635.610352	383.964142	4.313699993
289	B04	Control	NLS-tdTomato	190	5735.36084	427.955048	3.744353086
289	B04	Control	NLS-tdTomato	190	2580.760254	385.738525	2.74210098
289	B04	Control	NLS-tdTomato	190	2787.643555	472.938324	2.559322143
289	B04	Control	NLS-tdTomato	190	1890.212402	465.370483	2.022096745
289	B04	Control	NLS-tdTomato	190	5807.933594	378.841614	3.93835824
289	B04	Control	NLS-tdTomato	190	3487.462402	419.936432	3.053934802
289	B04	Control	NLS-tdTomato	190	4290.092773	702.498657	2.610441474
289	B04	Control	NLS-tdTomato	190	1637.143066	336.653381	2.281844542
289	B04	Control	NLS-tdTomato	190	2078.221436	381.004791	2.447468338
289	B04	Control	NLS-tdTomato	190	2235.352051	395.132996	2.500091833
289	B04	Control	NLS-tdTomato	190	3731.571777	365.599579	3.351447123
289	B04	Control	NLS-tdTomato	190	1787.754517	326.002197	2.455195056
289	B04	Control	NLS-tdTomato	190	2047.668701	300.857147	2.766831782
289	B04	Control	NLS-tdTomato	190	1788.389648	303.831726	2.557316672
289	B04	Control	NLS-tdTomato	190	3827.026123	381.892212	3.324986345
289	B04	Control	NLS-tdTomato	190	1911.834473	329.911285	2.534807587
289	B04	Control	NLS-tdTomato	190	6420.955566	454.521027	3.820369072
289	B04	Control	NLS-tdTomato	190	7145.228516	397.676117	4.167314325
289	B04	Control	NLS-tdTomato	190	4029.008789	305.822144	3.719660174
289	B04	Control	NLS-tdTomato	190	9017.589844	369.889374	4.607576131
289	B04	Control	NLS-tdTomato	190	1509.481201	285.064514	2.404692427
289	B04	Control	NLS-tdTomato	190	1618.685791	344.324585	2.232981867
289	B04	Control	NLS-tdTomato	190	4264.813965	372.504242	3.517154051
289	B04	Control	NLS-tdTomato	190	4743.850586	353.998047	3.744245265
289	B04	Control	NLS-tdTomato	190	4460.342285	430.888885	3.371766637
289	B04	Control	NLS-tdTomato	190	2304.776367	304.905548	2.918192466
289	B04	Control	NLS-tdTomato	190	1648.414307	302.03656	2.448283794
289	B04	Control	NLS-tdTomato	190	26464.48438	655.529907	5.335252134
289	B04	Control	NLS-tdTomato	190	9612.398438	644.426208	3.898809377
289	B04	Control	NLS-tdTomato	190	12954.43066	567.200867	4.513442064
289	B04	Control	NLS-tdTomato	190	2844.16333	643.646484	2.14366389
289	B04	Control	NLS-tdTomato	190	7577.448242	1651.379639	2.19804027
289	B04	Control	NLS-tdTomato	190	5685.410156	759.720764	2.903723274
289	B04	Control	NLS-tdTomato	190	21873.08594	649.680481	5.073282604
289	B04	Control	NLS-tdTomato	190	1637.668701	466.35849	1.812132244
289	B04	Control	NLS-tdTomato	190	1518.650635	314.835968	2.270117742
289	B04	Control	NLS-tdTomato	190	5452.061523	392.1875	3.797186383
289	B04	Control	NLS-tdTomato	190	6013.413574	454.100647	3.727100186
289	B04	Control	NLS-tdTomato	190	6079.977539	400.567749	3.923947819
289	B04	Control	NLS-tdTomato	190	4183.527344	467.142487	3.162785294
289	B04	Control	NLS-tdTomato	190	1775.426636	396.208893	2.163832579
289	B04	Control	NLS-tdTomato	190	4427.930664	521.323914	3.086380686
289	B04	Control	NLS-tdTomato	190	2187.085205	353.684448	2.628474738
289	B04	Control	NLS-tdTomato	190	6100.381836	391.243652	3.962760298
289	B04	Control	NLS-tdTomato	190	10544.34082	384.383881	4.777777259
289	B04	Control	NLS-tdTomato	190	6894.006348	378.598755	4.186601055
289	B04	Control	NLS-tdTomato	190	2930.519531	587.75	2.317881913
289	B04	Control	NLS-tdTomato	190	5728.038086	396.262024	3.853514468
289	B04	Control	NLS-tdTomato	190	3244.816162	361.002289	3.168056853
289	B04	Control	NLS-tdTomato	190	2385.720215	353.065613	2.75641664
289	B04	Control	NLS-tdTomato	190	2010.462646	459.553894	2.129221563
289	B04	Control	NLS-tdTomato	190	12067.22168	1552.026855	2.958868127
289	B04	Control	NLS-tdTomato	190	1572.436768	1102.163452	0.512663811
289	B04	Control	NLS-tdTomato	190	4962.115234	388.213867	3.676031682
289	B04	Control	NLS-tdTomato	190	8350.34375	439.28418	4.248609139
289	B04	Control	NLS-tdTomato	190	4761.789551	393.134766	3.598408006
289	B04	Control	NLS-tdTomato	190	9834.602539	557.82782	4.139974956
289	B04	Control	NLS-tdTomato	190	10801.18848	588.687012	4.197545455
289	B04	Control	NLS-tdTomato	190	1575.54834	388.571106	2.019603487
289	B04	Control	NLS-tdTomato	190	2930.185547	298.638245	3.294521182
289	B04	Control	NLS-tdTomato	190	2792.435059	349.044373	3.000041371
289	B04	Control	NLS-tdTomato	190	12351.36621	8441.550781	0.549090667
289	B04	Control	NLS-tdTomato	190	12012.4668	8389.958008	0.517796948
289	B04	Control	NLS-tdTomato	190	2284.990479	333.985962	2.774328784
289	B04	Control	NLS-tdTomato	190	2500.552246	828.563477	1.593562616
289	B04	Control	NLS-tdTomato	190	1933.389771	294.002014	2.717234571
289	B04	Control	NLS-tdTomato	190	1700.299316	333.490875	2.350069545
289	B04	Control	NLS-tdTomato	190	5552.009277	510.648254	3.442608201
289	B04	Control	NLS-tdTomato	190	12116.91504	542.478638	4.481312298
289	B04	Control	NLS-tdTomato	190	10309.22363	411.280823	4.647668076
289	B04	Control	NLS-tdTomato	190	1848.572266	300.471771	2.621110081
289	B04	Control	NLS-tdTomato	190	2316.132324	397.990601	2.540911414
289	B04	Control	NLS-tdTomato	190	4382.613281	347.539185	3.656543826
289	B04	Control	NLS-tdTomato	190	8303.919922	451.262085	4.201755058
289	B04	Control	NLS-tdTomato	190	24594.59375	809.396118	4.925351485
289	B04	Control	NLS-tdTomato	190	1856.070435	274.032715	2.759831417
289	B04	Control	NLS-tdTomato	190	1784.031982	369.338593	2.272125553
289	B04	Control	NLS-tdTomato	190	1501.755371	326.440002	2.201760062
289	B04	Control	NLS-tdTomato	190	5322.189453	605.954285	3.134739005
289	B04	Control	NLS-tdTomato	190	2275.177002	323.267334	2.815179151
289	B04	Control	NLS-tdTomato	190	21098.73438	707.164307	4.898967191
289	B04	Control	NLS-tdTomato	190	5164.189941	494.179382	3.385435339
289	B04	Control	NLS-tdTomato	190	1869.098511	317.154022	2.559087065
289	B04	Control	NLS-tdTomato	190	6525.864258	356.594513	4.19381257
289	B04	Control	NLS-tdTomato	190	16232.72363	504.721344	5.007274177
289	B04	Control	NLS-tdTomato	190	1956.901123	366.681366	2.415972004
289	B04	Control	NLS-tdTomato	190	16693.875	9887.789063	0.755599002
289	B04	Control	NLS-tdTomato	190	1504.721069	612.458862	1.29681123
289	B04	Control	NLS-tdTomato	190	5987.518066	344.644409	4.118777587
289	B04	Control	NLS-tdTomato	190	2571.078613	367.714294	2.805716559
289	B04	Control	NLS-tdTomato	190	7283.216797	345.065857	4.399632153
289	B05	Control	Shuttle-tdTomato	190	1725.531982	1077.857422	0.678874861
289	B05	Control	Shuttle-tdTomato	190	3538.521973	1632.343384	1.1162023
289	B05	Control	Shuttle-tdTomato	190	24894.7793	19016.01367	0.38862838
289	B05	Control	Shuttle-tdTomato	190	2447.604492	986.515991	1.31095611
289	B05	Control	Shuttle-tdTomato	190	3999.894531	1642.721924	1.283873675
289	B05	Control	Shuttle-tdTomato	190	1538.605591	990.718994	0.635075639
289	B05	Control	Shuttle-tdTomato	190	1527.126343	766.045959	0.99531657
289	B05	Control	Shuttle-tdTomato	190	1648.714844	890.735779	0.888272446
289	B05	Control	Shuttle-tdTomato	190	3159.71167	1144.081665	1.46560288
289	B05	Control	Shuttle-tdTomato	190	1875.199585	816.236145	1.199985652
289	B05	Control	Shuttle-tdTomato	190	2029.287964	1064.497925	0.930800466
289	B05	Control	Shuttle-tdTomato	190	2734.974365	1258.926514	1.119333238
289	B05	Control	Shuttle-tdTomato	190	1640.026978	893.580566	0.876049832
289	B05	Control	Shuttle-tdTomato	190	1978.823975	1244.722412	0.668819244
289	B05	Control	Shuttle-tdTomato	190	1523.107056	865.011963	0.816225359
289	B05	Control	Shuttle-tdTomato	190	3078.080322	1711.148438	0.847065963
289	B05	Control	Shuttle-tdTomato	190	2880.223389	2233.704834	0.366742153
289	B05	Control	Shuttle-tdTomato	190	1553.705078	958.49884	0.696864088
289	B05	Control	Shuttle-tdTomato	190	2944.961426	1907.210571	0.6267846
289	B05	Control	Shuttle-tdTomato	190	10412.37793	8688.866211	0.261059742
289	B05	Control	Shuttle-tdTomato	190	10671.49805	10695.85449	-0.003289031
289	B05	Control	Shuttle-tdTomato	190	3564.439941	2132.477051	0.741145197
289	B05	Control	Shuttle-tdTomato	190	3233.842773	2550.599365	0.342413232
289	B05	Control	Shuttle-tdTomato	190	11152.75391	7306.310547	0.610185013
289	B05	Control	Shuttle-tdTomato	190	7022.221191	3615.738037	0.957637283
289	B05	Control	Shuttle-tdTomato	190	3644.720459	2285.39502	0.673364618
289	B05	Control	Shuttle-tdTomato	190	1557.641602	1353.48584	0.202683527
289	B05	Control	Shuttle-tdTomato	190	1813.9104	1349.522461	0.426654205
289	B05	Control	Shuttle-tdTomato	190	1370.153809	2012.362427	-0.554552304
289	B05	Control	Shuttle-tdTomato	190	1719.758423	967.961609	0.829184188
289	B05	Control	Shuttle-tdTomato	190	1873.85144	1164.769043	0.685962662
289	B05	Control	Shuttle-tdTomato	190	2561.623779	2012.498169	0.348071135
289	B05	Control	Shuttle-tdTomato	190	3376.719482	1304.66394	1.371944094
289	B05	Control	Shuttle-tdTomato	190	4184.710938	2909.547363	0.52433324
289	B05	Control	Shuttle-tdTomato	190	1603.8302	1029.925537	0.638981374
289	B05	Control	Shuttle-tdTomato	190	2276.674072	1010.256897	1.17220557
289	B05	Control	Shuttle-tdTomato	190	3325.078857	1785.535034	0.897032114
289	B05	Control	Shuttle-tdTomato	190	1746.876099	967.263367	0.852796619
289	B05	Control	Shuttle-tdTomato	190	2463.164307	1455.877808	0.758623592
289	B05	Control	Shuttle-tdTomato	190	1517.516357	836.159851	0.859861389
289	B05	Control	Shuttle-tdTomato	190	2454.001953	1222.571411	1.005217661
289	B05	Control	Shuttle-tdTomato	190	3959.399902	2354.460693	0.74988515
289	B05	Control	Shuttle-tdTomato	190	1523.940308	1015.756714	0.585251494
289	B05	Control	Shuttle-tdTomato	190	2853.1521	1649.160767	0.790824613
289	B05	Control	Shuttle-tdTomato	190	2061.925781	1076.683228	0.937398548
289	B05	Control	Shuttle-tdTomato	190	2503.592529	1473.584595	0.764669892
289	B05	Control	Shuttle-tdTomato	190	2752.074707	1323.309326	1.0563693
289	B05	Control	Shuttle-tdTomato	190	1536.182007	1056.113037	0.540584901
289	B05	Control	Shuttle-tdTomato	190	4776.960449	2664.781738	0.84207556
289	B05	Control	Shuttle-tdTomato	190	1967.27478	790.676086	1.315039785
289	B05	Control	Shuttle-tdTomato	190	1775.597046	1179.414307	0.590233613
289	B05	Control	Shuttle-tdTomato	190	1868.94519	1177.077759	0.667014631
289	B05	Control	Shuttle-tdTomato	190	3841.432129	2566.421387	0.581886195
289	B05	Control	Shuttle-tdTomato	190	14769.55664	12466.57519	0.244561335
289	B05	Control	Shuttle-tdTomato	190	11285.82813	8384.621094	0.42869479
289	B05	Control	Shuttle-tdTomato	190	1904.884888	1233.705811	0.626705407
289	B05	Control	Shuttle-tdTomato	190	1922.289185	1621.099121	0.245853082
289	B05	Control	Shuttle-tdTomato	190	2485.059326	902.412781	1.461420888
289	B05	Control	Shuttle-tdTomato	190	18797.39648	14510.98438	0.373387466
289	B05	Control	Shuttle-tdTomato	190	6662.587891	3616.023682	0.881678533
289	B05	Control	Shuttle-tdTomato	190	2704.468506	1459.176758	0.890190442
289	B05	Control	Shuttle-tdTomato	190	4637.667969	2535.312744	0.871235813
289	B05	Control	Shuttle-tdTomato	190	5761.848633	3232.580811	0.833845324
289	B05	Control	Shuttle-tdTomato	190	2290.728516	2690.280273	-0.231949992
289	B05	Control	Shuttle-tdTomato	190	2728.743652	1264.920044	1.109190674
289	B05	Control	Shuttle-tdTomato	190	2334.309814	1180.127441	0.984053387
289	B05	Control	Shuttle-tdTomato	190	1749.006714	991.558899	0.818765451
289	B05	Control	Shuttle-tdTomato	190	15125.87988	8166.364746	0.889253156
289	B05	Control	Shuttle-tdTomato	190	7280.847656	3669.646729	0.988465239
289	B05	Control	Shuttle-tdTomato	190	8862.615234	4625.247559	0.938201895
289	B05	Control	Shuttle-tdTomato	190	2008.553467	1191.56543	0.753298692
289	B05	Control	Shuttle-tdTomato	190	1942.976929	951.402161	1.030141563
289	B05	Control	Shuttle-tdTomato	190	12451.91309	7405.15918	0.749764759
289	B05	Control	Shuttle-tdTomato	190	12418.86621	7244.854492	0.777504848
289	B05	Control	Shuttle-tdTomato	190	3025.363281	1624.72876	0.896909502
289	B05	Control	Shuttle-tdTomato	190	2307.455811	1247.650879	0.887088728
289	B05	Control	Shuttle-tdTomato	190	2049.076904	953.165344	1.104175728
289	B05	Control	Shuttle-tdTomato	190	2578.032959	1316.891846	0.969133844
289	B05	Control	Shuttle-tdTomato	190	30076.41602	20558.35547	0.548907799
289	B05	Control	Shuttle-tdTomato	190	26274.1582	24741.79492	0.086694376
289	B05	Control	Shuttle-tdTomato	190	1597.761719	849.939575	0.910620085
289	B05	Control	Shuttle-tdTomato	190	2649.901123	1510.50769	0.810905
289	B05	Control	Shuttle-tdTomato	190	3655.708984	1948.22168	0.907993383
289	B05	Control	Shuttle-tdTomato	190	1546.270264	1131.38562	0.450701763
289	B05	Control	Shuttle-tdTomato	190	3651.927979	1581.844727	1.207050321
289	B05	Control	Shuttle-tdTomato	190	4988.105469	2634.090088	0.921187282
289	B05	Control	Shuttle-tdTomato	190	4577.214355	2245.821289	1.027226726
289	B05	Control	Shuttle-tdTomato	190	5957.19043	3569.26123	0.739006583
289	B05	Control	Shuttle-tdTomato	190	3088.251709	1676.839966	0.881045337
289	B05	Control	Shuttle-tdTomato	190	4124.169434	2022.920776	1.027663784
289	B05	Control	Shuttle-tdTomato	190	9675.777344	5007.219727	0.950367806
289	B05	Control	Shuttle-tdTomato	190	2436.989746	1014.804443	1.26389844
289	B05	Control	Shuttle-tdTomato	190	2395.614014	1237.449951	0.953025301
289	B05	Control	Shuttle-tdTomato	190	3644.877441	1702.650391	1.098088071
289	B05	Control	Shuttle-tdTomato	190	3091.004639	1651.24585	0.904520884
289	B05	Control	Shuttle-tdTomato	190	2455.694336	1687.648804	0.541116284
289	B05	Control	Shuttle-tdTomato	190	1653.612671	987.801331	0.743328531
289	B05	Control	Shuttle-tdTomato	190	1710.007446	1387.459351	0.301557102
289	B05	Control	Shuttle-tdTomato	190	3064.202393	1456.67627	1.072831301
289	B05	Control	Shuttle-tdTomato	190	3775.206055	1913.219727	0.980552819
289	B05	Control	Shuttle-tdTomato	190	2225.390625	1134.517944	0.971979169
289	B05	Control	Shuttle-tdTomato	190	9154.610352	5703.209961	0.682724336
289	B05	Control	Shuttle-tdTomato	190	6140.392578	3680.356934	0.738485205
289	B05	Control	Shuttle-tdTomato	190	1875.150146	907.954163	1.046314747
289	B05	Control	Shuttle-tdTomato	190	1705.737549	910.169373	0.90618874
289	B05	Control	Shuttle-tdTomato	190	3034.967285	1645.97644	0.88273728
289	B05	Control	Shuttle-tdTomato	190	1855.150635	1075.987183	0.785875443
289	B05	Control	Shuttle-tdTomato	190	1865.681885	1291.741943	0.53038513
289	B05	Control	Shuttle-tdTomato	190	3717.144043	1894.517334	0.972364255
289	B05	Control	Shuttle-tdTomato	190	3483.570557	2122	0.715142128
289	B05	Control	Shuttle-tdTomato	190	3488.578369	2046.052124	0.769796345
289	B05	Control	Shuttle-tdTomato	190	14491.58594	7778.126465	0.897720893
289	B05	Control	Shuttle-tdTomato	190	3799.426025	1994.076904	0.930060439
289	B05	Control	Shuttle-tdTomato	190	1735.99646	693.309937	1.324191662
289	B05	Control	Shuttle-tdTomato	190	1861.012451	994.667297	0.903801759
289	B05	Control	Shuttle-tdTomato	190	3382.932861	1499.233276	1.174049666
289	B05	Control	Shuttle-tdTomato	190	8397.4375	4897.419434	0.777927394
289	B05	Control	Shuttle-tdTomato	190	6965.34375	6627.98877	0.071623396
289	B05	Control	Shuttle-tdTomato	190	1991.714844	1377.25708	0.532213231
289	B05	Control	Shuttle-tdTomato	190	4161.023926	1835.7146	1.180596805
289	B05	Control	Shuttle-tdTomato	190	3933.76123	2020.58313	0.961137685
289	B05	Control	Shuttle-tdTomato	190	1873.331543	1051.924072	0.832575676
289	B05	Control	Shuttle-tdTomato	190	2338.813477	1645.102173	0.507599621
289	B05	Control	Shuttle-tdTomato	190	2454.421143	1557.052368	0.656565349
289	B05	Control	Shuttle-tdTomato	190	2579.496338	1085.982666	1.248088323
289	B05	Control	Shuttle-tdTomato	190	14656.24805	10527	0.477421472
289	B05	Control	Shuttle-tdTomato	190	3349.707275	1839.346436	0.864841793
289	B05	Control	Shuttle-tdTomato	190	25494.41992	19737.99414	0.369206128
289	B05	Control	Shuttle-tdTomato	190	1932.700928	1307.115234	0.564232074
289	B05	Control	Shuttle-tdTomato	190	2044.265747	1345.204834	0.603756885
289	B05	Control	Shuttle-tdTomato	190	1630.853027	1029.012207	0.664366675
289	B05	Control	Shuttle-tdTomato	190	2187.925293	1563.532471	0.484754297
289	B05	Control	Shuttle-tdTomato	190	15449.83008	6648.924805	1.216398004
289	B05	Control	Shuttle-tdTomato	190	25871.63477	15758.85644	0.715208369
289	B05	Control	Shuttle-tdTomato	190	2405.521729	1076.825928	1.159564778
289	B05	Control	Shuttle-tdTomato	190	4555.60791	2548.164063	0.838185415
289	B05	Control	Shuttle-tdTomato	190	1726.475952	1020.025513	0.759225002
289	B05	Control	Shuttle-tdTomato	190	5978.614746	4488.261719	0.413654444
289	B05	Control	Shuttle-tdTomato	190	6944.848633	3018.724854	1.202003984
289	B05	Control	Shuttle-tdTomato	190	12394.82715	7972.566406	0.636622038
289	B05	Control	Shuttle-tdTomato	190	32075.4375	22892.60352	0.486587397
289	B05	Control	Shuttle-tdTomato	190	1798.302246	1170.775024	0.619171645
289	B05	Control	Shuttle-tdTomato	190	1711.417725	1040.354736	0.718116401
289	B05	Control	Shuttle-tdTomato	190	1703.459717	1022.280884	0.736676183
289	B05	Control	Shuttle-tdTomato	190	3725.193604	1057.321533	1.816901238
289	B05	Control	Shuttle-tdTomato	190	2596.803955	2400.156494	0.113608627
289	B05	Control	Shuttle-tdTomato	190	1986.713867	1096.604614	0.857340657
289	B05	Control	Shuttle-tdTomato	190	3843.376465	1802.650879	1.092254282
289	B05	Control	Shuttle-tdTomato	190	19798.33398	8790.282227	1.171397642
289	B05	Control	Shuttle-tdTomato	190	2063.814453	1120.260742	0.881478711
289	B05	Control	Shuttle-tdTomato	190	18106.54102	18671.11133	-0.044296834
289	B05	Control	Shuttle-tdTomato	190	8829.358398	5172.209473	0.7715279
289	B05	Control	Shuttle-tdTomato	190	4175.376465	3130.403564	0.415557623
289	B05	Control	Shuttle-tdTomato	190	1607.572754	1010.892334	0.669254681
289	B05	Control	Shuttle-tdTomato	190	4026.864258	1944.658203	1.050140235
289	B05	Control	Shuttle-tdTomato	190	1662.467041	864.461975	0.943451328
289	B05	Control	Shuttle-tdTomato	190	2246.512939	1484.670044	0.597545032
289	B05	Control	Shuttle-tdTomato	190	2317.415283	879.077209	1.398454812
289	B05	Control	Shuttle-tdTomato	190	1825.178345	1133.485474	0.687271539
289	B05	Control	Shuttle-tdTomato	190	2870.181396	1426.252441	1.008912563
289	B05	Control	Shuttle-tdTomato	190	1707.940796	1059.704346	0.688596153
289	B05	Control	Shuttle-tdTomato	190	2966.100342	1242.651245	1.255145949
289	B05	Control	Shuttle-tdTomato	190	7117.78418	3369.676514	1.078818089
289	B05	Control	Shuttle-tdTomato	190	3709.920166	1287.554077	1.526755115
289	B05	Control	Shuttle-tdTomato	190	2064.377441	1145.375	0.849886751
289	B05	Control	Shuttle-tdTomato	190	3385.855713	1929.349487	0.811405994
289	B05	Control	Shuttle-tdTomato	190	4144.611328	1643.499023	1.334466217
289	B05	Control	Shuttle-tdTomato	190	1882.566406	418.575226	2.169141925
289	B05	Control	Shuttle-tdTomato	190	3513.104736	2469.423584	0.508572263
289	B05	Control	Shuttle-tdTomato	190	4442.193359	2263.135742	0.972949072
289	B05	Control	Shuttle-tdTomato	190	3072.788574	1399.575439	1.134559252
289	B05	Control	Shuttle-tdTomato	190	3239.878174	1849.496094	0.808807312
289	B05	Control	Shuttle-tdTomato	190	2260.628418	1824.360596	0.309332959
289	B06	Control	Shuttle-tdTomato	190	2365.935059	1335.400391	0.825138107
289	B06	Control	Shuttle-tdTomato	190	2331.951172	2097.900391	0.152591401
289	B06	Control	Shuttle-tdTomato	190	2350.264648	2209.077393	0.089379255
289	B06	Control	Shuttle-tdTomato	190	2929.556396	2802.015381	0.064217348
289	B06	Control	Shuttle-tdTomato	190	16469.01953	5831.216309	1.497885922
289	B06	Control	Shuttle-tdTomato	190	3100.747559	1844.928345	0.749051292
289	B06	Control	Shuttle-tdTomato	190	2311.922607	837.435303	1.465043461
289	B06	Control	Shuttle-tdTomato	190	3061.381836	1568.197021	0.965076174
289	B06	Control	Shuttle-tdTomato	190	1905.067749	1086.839111	0.809703916
289	B06	Control	Shuttle-tdTomato	190	1829.275024	1205.068237	0.602157153
289	B06	Control	Shuttle-tdTomato	190	2071.2229	931.210815	1.153303102
289	B06	Control	Shuttle-tdTomato	190	2466.378906	1214.878418	1.021582516
289	B06	Control	Shuttle-tdTomato	190	6572.735352	3796.208496	0.791934666
289	B06	Control	Shuttle-tdTomato	190	1526.601196	909.825745	0.746661063
289	B06	Control	Shuttle-tdTomato	190	2019.86731	982.56665	1.039633344
289	B06	Control	Shuttle-tdTomato	190	1754.704834	795.179382	1.141876114
289	B06	Control	Shuttle-tdTomato	190	3889.334229	1896.663208	1.036059697
289	B06	Control	Shuttle-tdTomato	190	1966.087524	1467.036011	0.422423262
289	B06	Control	Shuttle-tdTomato	190	2863.605469	1752.675659	0.708273697
289	B06	Control	Shuttle-tdTomato	190	2638.097412	1656.085449	0.671720724
289	B06	Control	Shuttle-tdTomato	190	1587.92688	1202.640137	0.400939469
289	B06	Control	Shuttle-tdTomato	190	2682.27832	1472.403931	0.865285436
289	B06	Control	Shuttle-tdTomato	190	14465.77246	6143.02002	1.235623374
289	B06	Control	Shuttle-tdTomato	190	13725.62988	6990.878418	0.973326708
289	B06	Control	Shuttle-tdTomato	190	7146.791016	3410.175293	1.067449702
289	B06	Control	Shuttle-tdTomato	190	3195.676025	2871.060791	0.154537278
289	B06	Control	Shuttle-tdTomato	190	7486.628906	4506.589844	0.732280093
289	B06	Control	Shuttle-tdTomato	190	5148.616211	2128.776611	1.274160168
289	B06	Control	Shuttle-tdTomato	190	4248.733398	1815.088867	1.226992635
289	B06	Control	Shuttle-tdTomato	190	6209.905273	3186.296387	0.96269079
289	B06	Control	Shuttle-tdTomato	190	22243.0332	17472.6543	0.34825475
289	B06	Control	Shuttle-tdTomato	190	7458.375977	6743.987305	0.145259705
289	B06	Control	Shuttle-tdTomato	190	2389.406494	1474.347046	0.696576151
289	B06	Control	Shuttle-tdTomato	190	4713.839844	1972.483032	1.256889853
289	B06	Control	Shuttle-tdTomato	190	6761.760742	4715.78418	0.519901275
289	B06	Control	Shuttle-tdTomato	190	1675.206421	963.486633	0.798002321
289	B06	Control	Shuttle-tdTomato	190	6928.849121	2203.02832	1.6531277
289	B06	Control	Shuttle-tdTomato	190	1830.496582	804.102173	1.186784346
289	B06	Control	Shuttle-tdTomato	190	7408.44873	2436.265381	1.604500192
289	B06	Control	Shuttle-tdTomato	190	2058.403076	1504.793701	0.451959803
289	B06	Control	Shuttle-tdTomato	190	1869.669678	812.680603	1.20202304
289	B06	Control	Shuttle-tdTomato	190	1688.1427	883.167603	0.934677705
289	B06	Control	Shuttle-tdTomato	190	4074.179443	3979.998047	0.033741801
289	B06	Control	Shuttle-tdTomato	190	11426.88184	8661.286133	0.3997786
289	B06	Control	Shuttle-tdTomato	190	12218.52441	6465.789063	0.918171719
289	B06	Control	Shuttle-tdTomato	190	10877.04883	5255.561523	1.049370356
289	B06	Control	Shuttle-tdTomato	190	15015.62891	12302.12695	0.287557132
289	B06	Control	Shuttle-tdTomato	190	13693.44531	12513.50391	0.129999664
289	B06	Control	Shuttle-tdTomato	190	1578.08252	732.392517	1.107483692
289	B06	Control	Shuttle-tdTomato	190	2270.904785	1289.805054	0.81611419
289	B06	Control	Shuttle-tdTomato	190	11386.20508	7532.977539	0.595994857
289	B06	Control	Shuttle-tdTomato	190	1714.76355	942.400024	0.863598175
289	B06	Control	Shuttle-tdTomato	190	12641.5918	8471.664063	0.577460849
289	B06	Control	Shuttle-tdTomato	190	1992.610352	1205.550781	0.724967201
289	B06	Control	Shuttle-tdTomato	190	1711.701172	917.315674	0.899940663
289	B06	Control	Shuttle-tdTomato	190	13615.59082	5586.256348	1.285305902
289	B06	Control	Shuttle-tdTomato	190	1591.579102	768.456665	1.050423051
289	B06	Control	Shuttle-tdTomato	190	10639.34766	3932.440186	1.435912969
289	B06	Control	Shuttle-tdTomato	190	1587.058228	1131.328979	0.488336549
289	B06	Control	Shuttle-tdTomato	190	4339.036621	2739.010742	0.663719838
289	B06	Control	Shuttle-tdTomato	190	6858.875	7349.828125	-0.09973855
289	B06	Control	Shuttle-tdTomato	190	2270.853271	1252.864258	0.858004377
289	B06	Control	Shuttle-tdTomato	190	2564.472412	1488.72644	0.784583374
289	B06	Control	Shuttle-tdTomato	190	4460.741699	2286.008301	0.964452968
289	B06	Control	Shuttle-tdTomato	190	10461.62598	7421.910156	0.495244655
289	B06	Control	Shuttle-tdTomato	190	1536.015625	795.905701	0.948523477
289	B06	Control	Shuttle-tdTomato	190	10356.58398	4876.203125	1.086718093
289	B06	Control	Shuttle-tdTomato	190	7766.826172	4678.847656	0.731171923
289	B06	Control	Shuttle-tdTomato	190	1823.34314	1737.648315	0.069449969
289	B06	Control	Shuttle-tdTomato	190	6335.675293	4229.179688	0.58312054
289	B06	Control	Shuttle-tdTomato	190	5924.960449	5051.439941	0.230110829
289	B06	Control	Shuttle-tdTomato	190	3360.369385	1421.690186	1.241012721
289	B06	Control	Shuttle-tdTomato	190	3303.486816	1700.163452	0.958316135
289	B06	Control	Shuttle-tdTomato	190	4661.073242	2532.012207	0.880377823
289	B06	Control	Shuttle-tdTomato	190	3848.875977	2312.128174	0.735215807
289	B06	Control	Shuttle-tdTomato	190	2210.901611	1514.543945	0.545751385
289	B06	Control	Shuttle-tdTomato	190	2264.341553	1128.283447	1.004962044
289	B06	Control	Shuttle-tdTomato	190	6525.41748	4902.416016	0.412577289
289	B06	Control	Shuttle-tdTomato	190	25424.63281	16979.07813	0.582468808
289	B06	Control	Shuttle-tdTomato	190	1812.575439	950.252991	0.931657475
289	B06	Control	Shuttle-tdTomato	190	13232.2832	6682.118164	0.985684617
289	B06	Control	Shuttle-tdTomato	190	18280.22656	14852.48047	0.29958006
289	B06	Control	Shuttle-tdTomato	190	2281.017334	871.947083	1.387364922
289	B06	Control	Shuttle-tdTomato	190	21924.64648	14620.07715	0.584602656
289	B06	Control	Shuttle-tdTomato	190	3566.274658	1701.264648	1.067810233
289	B06	Control	Shuttle-tdTomato	190	3447.974365	1841.243408	0.905068688
289	B06	Control	Shuttle-tdTomato	190	1523.651855	1209.64502	0.332949554
289	B06	Control	Shuttle-tdTomato	190	1978.795044	1026.301025	0.94716824
289	B06	Control	Shuttle-tdTomato	190	1908.585205	1003.476868	0.927496234
289	B06	Control	Shuttle-tdTomato	190	1758.778564	1205.163574	0.545344881
289	B06	Control	Shuttle-tdTomato	190	2086.252686	1650.578979	0.337941735
289	B06	Control	Shuttle-tdTomato	190	2663.317383	1570.465454	0.762032154
289	B06	Control	Shuttle-tdTomato	190	3866.906494	1773.853149	1.1242933
289	B06	Control	Shuttle-tdTomato	190	2729.308838	1815.075073	0.588506433
289	B06	Control	Shuttle-tdTomato	190	1529.477417	1064.564209	0.522775837
289	B06	Control	Shuttle-tdTomato	190	17416.01172	5913.74707	1.558269837
289	B06	Control	Shuttle-tdTomato	190	13957.60156	8019.374512	0.799489434
289	B06	Control	Shuttle-tdTomato	190	20743.25781	13736.81934	0.594594496
289	B06	Control	Shuttle-tdTomato	190	12111.96582	4712.925293	1.361738321
289	B06	Control	Shuttle-tdTomato	190	10584.67578	5958.206055	0.829027156
289	B06	Control	Shuttle-tdTomato	190	1651.214233	1119.185059	0.561078704
289	B06	Control	Shuttle-tdTomato	190	27201.04492	21779.07227	0.320719573
289	B06	Control	Shuttle-tdTomato	190	2331.787842	1430.046021	0.705374955
289	B06	Control	Shuttle-tdTomato	190	1699.223511	1328.044556	0.355572083
289	B06	Control	Shuttle-tdTomato	190	7127.900391	6015.6875	0.244747551
289	B06	Control	Shuttle-tdTomato	190	1540.803711	826.815063	0.898046506
289	B06	Control	Shuttle-tdTomato	190	3826.25293	2114.088135	0.855896721
289	B06	Control	Shuttle-tdTomato	190	7111.375977	4807.964844	0.564702386
289	B06	Control	Shuttle-tdTomato	190	3535.719238	1560.705322	1.179805552
289	B06	Control	Shuttle-tdTomato	190	2713.012451	2168.312256	0.323323136
289	B06	Control	Shuttle-tdTomato	190	2995.587646	1488.63562	1.008848383
289	B06	Control	Shuttle-tdTomato	190	27273.68555	26260.68164	0.054605303
289	B06	Control	Shuttle-tdTomato	190	1871.807373	945.05011	0.985969242
289	B06	Control	Shuttle-tdTomato	190	5694.909668	4182.765137	0.445215966
289	B06	Control	Shuttle-tdTomato	190	2437.629883	1600.806274	0.606680365
289	B06	Control	Shuttle-tdTomato	190	2076.906006	1172.536621	0.824802944
289	B06	Control	Shuttle-tdTomato	190	2775.631592	2095.48877	0.405529303
289	B06	Control	Shuttle-tdTomato	190	7980.92041	5980.808594	0.416214589
289	B06	Control	Shuttle-tdTomato	190	2910.29541	1745.874512	0.737215735
289	B06	Control	Shuttle-tdTomato	190	2427.553711	1374.167358	0.820945498
289	B06	Control	Shuttle-tdTomato	190	4756.541992	2585.54834	0.879442837
289	B06	Control	Shuttle-tdTomato	190	9800.254883	6926.42041	0.500709314
289	B06	Control	Shuttle-tdTomato	190	3052.554932	1597.671265	0.934046666
289	B06	Control	Shuttle-tdTomato	190	5166.014648	4212.368164	0.2944202
289	B06	Control	Shuttle-tdTomato	190	5167.246094	3707.229004	0.479054358
289	B06	Control	Shuttle-tdTomato	190	5462.043457	3551.458496	0.621029167
289	B06	Control	Shuttle-tdTomato	190	4976.805664	2953.134766	0.752972858
289	B06	Control	Shuttle-tdTomato	190	2483.834717	1640.352783	0.598563053
289	B06	Control	Shuttle-tdTomato	190	2061.125732	1293.021362	0.672686404
289	B06	Control	Shuttle-tdTomato	190	24498.52148	8882.433594	1.46366778
289	B06	Control	Shuttle-tdTomato	190	11713.46484	6266.050293	0.902539634
289	B06	Control	Shuttle-tdTomato	190	3476.780029	1926.74353	0.851587246
289	B06	Control	Shuttle-tdTomato	190	11656.18848	6587.929688	0.823199048
289	B06	Control	Shuttle-tdTomato	190	2630.609131	1419.125977	0.890394237
289	B06	Control	Shuttle-tdTomato	190	3079.656494	2780.401611	0.147476155
289	B06	Control	Shuttle-tdTomato	190	13695.47266	6699.563965	1.03155995
289	B06	Control	Shuttle-tdTomato	190	1722.890869	1109.555786	0.634849117
289	B06	Control	Shuttle-tdTomato	190	3523.484375	2062.215576	0.772807662
289	B06	Control	Shuttle-tdTomato	190	2278.947021	1490.455078	0.612614493
289	B06	Control	Shuttle-tdTomato	190	3978.447266	2067.394043	0.944392085
289	B06	Control	Shuttle-tdTomato	190	1591.754639	819.194885	0.958339356
289	B06	Control	Shuttle-tdTomato	190	980.578308	1945.434692	-0.988387798
289	B06	Control	Shuttle-tdTomato	190	2589.535645	1604.894287	0.690215146
289	B06	Control	Shuttle-tdTomato	190	3085.568115	2807.713867	0.136140224
289	B06	Control	Shuttle-tdTomato	190	5594.554199	2704.952393	1.048419972
289	B06	Control	Shuttle-tdTomato	190	9887.619141	4964.494141	0.993976452
289	B06	Control	Shuttle-tdTomato	190	3267.318359	2228.780518	0.551852482
289	B06	Control	Shuttle-tdTomato	190	5130.166992	2972.231445	0.787459326
289	B06	Control	Shuttle-tdTomato	190	1608.321411	1052.606689	0.611589279
289	B06	Control	Shuttle-tdTomato	190	1940.458618	1333.078491	0.541635939
289	B06	Control	Shuttle-tdTomato	190	2819.63501	1387.202271	1.023330258
289	B06	Control	Shuttle-tdTomato	190	6611.393555	6321.881836	0.064600327
289	B06	Control	Shuttle-tdTomato	190	2906.803467	2219.782471	0.389015226
289	B06	Control	Shuttle-tdTomato	190	3110.747559	2667.442627	0.221804082
289	B06	Control	Shuttle-tdTomato	190	14740.5293	12506.5166	0.237108313
289	B06	Control	Shuttle-tdTomato	190	4322.117676	1818.751709	1.248789749
289	B06	Control	Shuttle-tdTomato	190	16566.20117	10070.05078	0.718171855
289	B06	Control	Shuttle-tdTomato	190	2330.695313	1194.784058	0.964010523
289	B06	Control	Shuttle-tdTomato	190	1673.585693	861.947388	0.957270706
289	B06	Control	Shuttle-tdTomato	190	1894.065308	1033.467896	0.873992503
289	B06	Control	Shuttle-tdTomato	190	1882.1521	1371.813721	0.456298629
289	B06	Control	Shuttle-tdTomato	190	13096.09766	16039.77539	-0.292516955
289	B06	Control	Shuttle-tdTomato	190	2088.704346	1312.950928	0.669795299
289	B06	Control	Shuttle-tdTomato	190	2645.495605	1717.800415	0.622975596
289	B06	Control	Shuttle-tdTomato	190	1935.892334	1515.162842	0.353525863
289	B06	Control	Shuttle-tdTomato	190	3880.155518	1943.728149	0.99728802
289	B06	Control	Shuttle-tdTomato	190	11788.71289	15486.4834	-0.393603369
289	B06	Control	Shuttle-tdTomato	190	4439.108398	2445.973389	0.85986123
289	B06	Control	Shuttle-tdTomato	190	2030.689331	1691.238281	0.263889606
289	B06	Control	Shuttle-tdTomato	190	23733.88477	15717.08789	0.594614325
289	B06	Control	Shuttle-tdTomato	190	22317.28906	9306.118164	1.261910379
289	B06	Control	Shuttle-tdTomato	190	8719.597656	7565.487793	0.204828462
289	B06	Control	Shuttle-tdTomato	190	2202.97876	1028.838379	1.098439219
289	B06	Control	Shuttle-tdTomato	190	4701.14209	2491.962158	0.915729126
289	B06	Control	Shuttle-tdTomato	190	3944.13208	1933.553589	1.028453115
289	B06	Control	Shuttle-tdTomato	190	3812.226074	1966.565186	0.954955669
289	B06	Control	Shuttle-tdTomato	190	2495.852783	1080.762573	1.20748322
289	B06	Control	Shuttle-tdTomato	190	7829.988281	5279.563477	0.568591498
289	B06	Control	Shuttle-tdTomato	190	1733.381714	752.249084	1.20430704
289	B06	Control	Shuttle-tdTomato	190	6833.263184	3349.936768	1.028440829
289	B06	Control	Shuttle-tdTomato	190	5383.285156	2364.71582	1.18682003
289	B06	Control	Shuttle-tdTomato	190	1955.440186	927.977417	1.075331805
289	B06	Control	Shuttle-tdTomato	190	1551.401733	949.460938	0.708391766
289	B06	Control	Shuttle-tdTomato	190	20696.27539	8414.665039	1.298393407
289	B06	Control	Shuttle-tdTomato	190	7032.644043	3286.729736	1.097414367
289	B06	Control	Shuttle-tdTomato	190	17561.31641	10216.43652	0.78150892
289	B06	Control	Shuttle-tdTomato	190	5001.020508	2156.583252	1.213475111
289	B06	Control	Shuttle-tdTomato	190	4388.375977	2621.533936	0.743275913
289	B06	Control	Shuttle-tdTomato	190	14680.73926	9349.462891	0.650969225
289	B06	Control	Shuttle-tdTomato	190	1830.965942	1324.852661	0.466773031
289	B06	Control	Shuttle-tdTomato	190	1978.396851	1220.769043	0.696541565
289	B06	Control	Shuttle-tdTomato	190	11075.29688	12094.96973	-0.127061787
289	B06	Control	Shuttle-tdTomato	190	7763.745605	3625.279541	1.098660602
289	B06	Control	Shuttle-tdTomato	190	17926.64648	9578.175781	0.904282813
289	B06	Control	Shuttle-tdTomato	190	6466.712402	3339.624268	0.953346652
289	B06	Control	Shuttle-tdTomato	190	2466.45459	1760.337402	0.486586751
289	B06	Control	Shuttle-tdTomato	190	7892.172852	5660.154785	0.479581048
289	B06	Control	Shuttle-tdTomato	190	3515.016602	2063.628906	0.768347943
289	B06	Control	Shuttle-tdTomato	190	1676.890015	1057.38147	0.665292118
289	B06	Control	Shuttle-tdTomato	190	2329.857666	1936.28125	0.266953298
289	B06	Control	Shuttle-tdTomato	190	4871.011719	3123.977295	0.640837486
289	B06	Control	Shuttle-tdTomato	190	29981.54297	21601.76172	0.472925657
289	B06	Control	Shuttle-tdTomato	190	3115.000977	1597.854248	0.9630968
289	B06	Control	Shuttle-tdTomato	190	6322.755859	2937.928955	1.105754005
289	B06	Control	Shuttle-tdTomato	190	9786.220703	5964.961426	0.714239011
289	B06	Control	Shuttle-tdTomato	190	2574.45166	1633.220337	0.656545744
289	B06	Control	Shuttle-tdTomato	190	3323.134033	2288.041992	0.538430953
289	B06	Control	Shuttle-tdTomato	190	17793.71875	13277.23926	0.422412857
289	B06	Control	Shuttle-tdTomato	190	2443.020508	1025.148315	1.252833325
289	B06	Control	Shuttle-tdTomato	190	8634.666016	6349.693848	0.443453343
289	B06	Control	Shuttle-tdTomato	190	3879.25708	1648.587891	1.234549584
289	B06	Control	Shuttle-tdTomato	190	2212.071289	1232.928467	0.843308782
289	B06	Control	Shuttle-tdTomato	190	16254.19727	6498.781738	1.322571108
289	B06	Control	Shuttle-tdTomato	190	1730.860962	1114.321655	0.635324105
289	B06	Control	Shuttle-tdTomato	190	1608.927246	917.070984	0.810993778
289	B06	Control	Shuttle-tdTomato	190	4996.839355	4147.359375	0.268822773
289	B06	Control	Shuttle-tdTomato	190	17313.78906	13820.62793	0.325098323
289	B06	Control	Shuttle-tdTomato	190	2182	1661.019165	0.393582382
289	B06	Control	Shuttle-tdTomato	190	1666.981201	814.934265	1.032482238
289	B06	Control	Shuttle-tdTomato	190	13689.61133	5780.126465	1.243908523
289	B06	Control	Shuttle-tdTomato	190	4505.748535	2248.414551	1.002858743
289	B06	Control	Shuttle-tdTomato	190	1618.704468	846.779907	0.934780671
289	B06	Control	Shuttle-tdTomato	190	10233.01465	5483.476563	0.900068459
289	B06	Control	Shuttle-tdTomato	190	2524.436279	1541.555542	0.711574391
289	B06	Control	Shuttle-tdTomato	190	1701.315552	844.25238	1.010904504
289	B06	Control	Shuttle-tdTomato	190	2157.103271	1355.819824	0.669929777
289	B06	Control	Shuttle-tdTomato	190	1732.618042	1123.5625	0.624873266
289	B06	Control	Shuttle-tdTomato	190	5107.959961	2554.668701	0.999611007
289	B06	Control	Shuttle-tdTomato	190	2527.169922	1371.217773	0.882064957
289	B06	Control	Shuttle-tdTomato	190	1799.432373	1057.018921	0.767540682
289	B06	Control	Shuttle-tdTomato	190	4423.953613	2619.692383	0.755938845
289	B06	Control	Shuttle-tdTomato	190	8624.458008	4388.838867	0.974594492
289	B06	Control	Shuttle-tdTomato	190	16798.26758	16874.26172	-0.006511929
289	B06	Control	Shuttle-tdTomato	190	11074.09277	8500.09375	0.381637855
289	B06	Control	Shuttle-tdTomato	190	2597.178223	1470.356934	0.820778601
289	B06	Control	Shuttle-tdTomato	190	2627.325195	1500.094116	0.808541762
289	B06	Control	Shuttle-tdTomato	190	7430.919434	5148.301758	0.529444111
289	B06	Control	Shuttle-tdTomato	190	11030.26074	5281.849121	1.062351899
289	B06	Control	Shuttle-tdTomato	190	1663.180542	920.282349	0.853796322
289	B06	Control	Shuttle-tdTomato	190	10159.60352	5755.17627	0.81991208
289	B06	Control	Shuttle-tdTomato	190	2071.66333	1406.694458	0.558480566
289	B06	Control	Shuttle-tdTomato	190	1598.634033	684.279358	1.224182375
289	B06	Control	Shuttle-tdTomato	190	3811.957275	2185.846924	0.802339578
289	B06	Control	Shuttle-tdTomato	190	2091.818359	1004.738342	1.057937744
289	B06	Control	Shuttle-tdTomato	190	3178.352539	1528.010498	1.0566247
289	B06	Control	Shuttle-tdTomato	190	3534.814209	1798.816284	0.974586539
289	B06	Control	Shuttle-tdTomato	190	1547.113037	1009.052734	0.616577036
289	B06	Control	Shuttle-tdTomato	190	5282.736328	2917.444824	0.856580033
289	B06	Control	Shuttle-tdTomato	190	5706.150879	5338.799316	0.096002575
289	B06	Control	Shuttle-tdTomato	190	2083.515625	1286.065186	0.69605615
289	B06	Control	Shuttle-tdTomato	190	1897.007568	960.928772	0.981224033
289	B06	Control	Shuttle-tdTomato	190	7887.310059	3663.942383	1.106136541
289	B06	Control	Shuttle-tdTomato	190	3847.46582	1625.508301	1.243017587
289	B06	Control	Shuttle-tdTomato	190	18897.31641	17305.79492	0.126926161
289	B06	Control	Shuttle-tdTomato	190	2547.125244	1524.522339	0.740512609
289	B06	Control	Shuttle-tdTomato	190	2974.40918	2860.890869	0.056138662
289	B06	Control	Shuttle-tdTomato	190	4370.623047	2695.186523	0.697453836
289	B06	Control	Shuttle-tdTomato	190	1677.807983	1132.571777	0.566975131
289	B06	Control	Shuttle-tdTomato	190	2230.383789	1207.065674	0.885787808
289	B06	Control	Shuttle-tdTomato	190	11567.76465	3241.300537	1.835465405
289	B06	Control	Shuttle-tdTomato	190	3607.341064	3099.239014	0.219021812
289	B06	Control	Shuttle-tdTomato	190	4049.231201	1979.816772	1.032281102
289	B06	Control	Shuttle-tdTomato	190	4413.64502	1876.934082	1.233592618
289	B06	Control	Shuttle-tdTomato	190	2548.538086	1278.764648	0.994919148
289	B06	Control	Shuttle-tdTomato	190	2473.997314	1504.008423	0.718031287
289	B06	Control	Shuttle-tdTomato	190	2695.753418	1149.002075	1.230307135
289	B06	Control	Shuttle-tdTomato	190	13302.00488	5484.891113	1.27810882
289	B06	Control	Shuttle-tdTomato	190	12613.62891	5214.404297	1.274409044
289	B06	Control	Shuttle-tdTomato	190	1513.873535	1050.189087	0.527595582
289	B06	Control	Shuttle-tdTomato	190	3416.375732	1493.140991	1.194116251
289	B06	Control	Shuttle-tdTomato	190	12572.17285	6094.202637	1.044724636
289	B06	Control	Shuttle-tdTomato	190	10503.87793	5811.869629	0.853847809
289	B06	Control	Shuttle-tdTomato	190	3436.832031	1488.754639	1.206973341
289	B06	Control	Shuttle-tdTomato	190	3158.329102	1483.693237	1.089968673
289	B06	Control	Shuttle-tdTomato	190	16544.0625	9636.467773	0.779737209
289	B06	Control	Shuttle-tdTomato	190	12890.11816	5259.182129	1.293355125
289	B06	Control	Shuttle-tdTomato	190	17445.04297	8587.508789	1.022505575
289	B06	Control	Shuttle-tdTomato	190	3013.931641	1432.607788	1.073003006
289	B06	Control	Shuttle-tdTomato	190	5219.442383	2738.164795	0.930686408
289	B06	Control	Shuttle-tdTomato	190	6497.228027	3864.62207	0.749497002
289	B06	Control	Shuttle-tdTomato	190	4013.636963	2853.034912	0.492412729
289	B06	Control	Shuttle-tdTomato	190	3266.54248	1605.462036	1.024775851
289	B06	Control	Shuttle-tdTomato	190	6585.005859	4393.467285	0.583824773
289	B06	Control	Shuttle-tdTomato	190	1589.700684	821.892334	0.951733832
289	B06	Control	Shuttle-tdTomato	190	4320.362793	2265.182617	0.931525101
289	B06	Control	Shuttle-tdTomato	190	2144.505371	1254.099731	0.773992848
289	B06	Control	Shuttle-tdTomato	190	1999.140503	727.995911	1.457377618
289	B06	Control	Shuttle-tdTomato	190	1648.317993	1131.939087	0.542198269
289	B06	Control	Shuttle-tdTomato	190	6760.924316	2631.60791	1.361275943
289	B06	Control	Shuttle-tdTomato	190	7814.258301	4735.198242	0.722684118
289	B06	Control	Shuttle-tdTomato	190	28694.29102	21375.75195	0.424788557
289	B06	Control	Shuttle-tdTomato	190	2063.297119	1220.475464	0.757508295
289	B06	Control	Shuttle-tdTomato	190	4649.493164	2367.220459	0.973879388
289	B06	Control	Shuttle-tdTomato	190	4141.484863	1741.950928	1.249444133
289	B06	Control	Shuttle-tdTomato	190	2022.313477	1145.133057	0.820491406
289	B06	Control	Shuttle-tdTomato	190	3849.516602	2321.247803	0.729776748
289	B06	Control	Shuttle-tdTomato	190	3559.199463	1972.858276	0.851265465
289	B06	Control	Shuttle-tdTomato	190	10805.58691	6587.354004	0.714006448
289	B06	Control	Shuttle-tdTomato	190	2186.844727	1064.293823	1.038954293
289	B06	Control	Shuttle-tdTomato	190	4674.307129	2809.926025	0.734220381
289	B06	Control	Shuttle-tdTomato	190	2050.499268	701.773682	1.546897479
289	B06	Control	Shuttle-tdTomato	190	1889.397461	1047.541992	0.850918147
289	B06	Control	Shuttle-tdTomato	190	5023.029297	3339.17627	0.589065437
289	B06	Control	Shuttle-tdTomato	190	5257.786133	3782.983398	0.474931015
289	B06	Control	Shuttle-tdTomato	190	8762.296875	4590.04541	0.932800669
289	B06	Control	Shuttle-tdTomato	190	6339.70752	2221.740234	1.512726137
289	B06	Control	Shuttle-tdTomato	190	1969.372192	1329.013794	0.567379714
289	B07	Control	Shuttle-tdTomato	190	3737.381592	1999.065918	0.902701828
289	B07	Control	Shuttle-tdTomato	190	3927.502686	1986.42688	0.983436573
289	B07	Control	Shuttle-tdTomato	190	5257.323242	2846.14624	0.885318649
289	B07	Control	Shuttle-tdTomato	190	1859.913696	1573.646362	0.241124311
289	B07	Control	Shuttle-tdTomato	190	2643.333008	1775.946411	0.573770138
289	B07	Control	Shuttle-tdTomato	190	1666.854492	1285.839844	0.374417209
289	B07	Control	Shuttle-tdTomato	190	7549.506836	3953.08374	0.933403888
289	B07	Control	Shuttle-tdTomato	190	6134.256836	3561.086182	0.784571221
289	B07	Control	Shuttle-tdTomato	190	5451.148438	2953.57666	0.884097149
289	B07	Control	Shuttle-tdTomato	190	6924.470703	4293.17041	0.689660359
289	B07	Control	Shuttle-tdTomato	190	5085.689453	2817.705811	0.851922378
289	B07	Control	Shuttle-tdTomato	190	3585.561523	2491.819092	0.524999741
289	B07	Control	Shuttle-tdTomato	190	28478.08398	15724.41113	0.856846094
289	B07	Control	Shuttle-tdTomato	190	2260.862061	1362.538452	0.730576029
289	B07	Control	Shuttle-tdTomato	190	2890.512939	1416.12207	1.029379899
289	B07	Control	Shuttle-tdTomato	190	6462.32373	4023.233398	0.683697589
289	B07	Control	Shuttle-tdTomato	190	4683.205566	2320.537109	1.013037597
289	B07	Control	Shuttle-tdTomato	190	4239.505371	2659.392334	0.672799323
289	B07	Control	Shuttle-tdTomato	190	5745.630859	3012.668945	0.931423159
289	B07	Control	Shuttle-tdTomato	190	14208.77637	7486.155762	0.924485346
289	B07	Control	Shuttle-tdTomato	190	3858.779785	1378.205688	1.485353497
289	B07	Control	Shuttle-tdTomato	190	858.750366	3917.138184	-2.189489309
289	B07	Control	Shuttle-tdTomato	190	12926.15625	9821.378906	0.39629584
289	B07	Control	Shuttle-tdTomato	190	1594.714111	1197.324951	0.413483062
289	B07	Control	Shuttle-tdTomato	190	2989.248291	1768.521606	0.75723889
289	B07	Control	Shuttle-tdTomato	190	3900.234863	2545.03418	0.61587597
289	B07	Control	Shuttle-tdTomato	190	1542.603027	883.677979	0.803774209
289	B07	Control	Shuttle-tdTomato	190	9410.328125	7776.507324	0.275122688
289	B07	Control	Shuttle-tdTomato	190	12004.92188	5993.895508	1.002060176
289	B07	Control	Shuttle-tdTomato	190	3199.795166	1729.406372	0.887702644
289	B07	Control	Shuttle-tdTomato	190	1988.456299	1020.075684	0.96297266
289	B07	Control	Shuttle-tdTomato	190	2079.181396	1083.264282	0.940630373
289	B07	Control	Shuttle-tdTomato	190	1793.544312	1224.766357	0.55030683
289	B07	Control	Shuttle-tdTomato	190	7060	4067.861572	0.795397598
289	B07	Control	Shuttle-tdTomato	190	2906.765381	1200.213379	1.276123712
289	B07	Control	Shuttle-tdTomato	190	2881.690186	1131.030273	1.349277693
289	B07	Control	Shuttle-tdTomato	190	9530.785156	5845.78125	0.705199225
289	B07	Control	Shuttle-tdTomato	190	17785.65625	9519.269531	0.901791431
289	B07	Control	Shuttle-tdTomato	190	2978.789063	1372.418335	1.118005661
289	B07	Control	Shuttle-tdTomato	190	2373.532227	927.382751	1.35579884
289	B07	Control	Shuttle-tdTomato	190	2963.420654	2178.817383	0.443718147
289	B07	Control	Shuttle-tdTomato	190	4407.375	1743.152588	1.338220791
289	B07	Control	Shuttle-tdTomato	190	1711.546509	1072.224609	0.674693344
289	B07	Control	Shuttle-tdTomato	190	1516.315552	1070.755981	0.50194028
289	B07	Control	Shuttle-tdTomato	190	2456.787109	1086.807007	1.176677075
289	B07	Control	Shuttle-tdTomato	190	5118.007324	2222.374512	1.203480253
289	B07	Control	Shuttle-tdTomato	190	12822.14063	10824.3418	0.244357836
289	B07	Control	Shuttle-tdTomato	190	1834.560425	865.242798	1.08425749
289	B07	Control	Shuttle-tdTomato	190	13853.88867	6023.387207	1.201644077
289	B07	Control	Shuttle-tdTomato	190	1508.733887	978.074707	0.625321793
289	B07	Control	Shuttle-tdTomato	190	11613.00391	12744.33594	-0.134115003
289	B07	Control	Shuttle-tdTomato	190	5284.510742	2950.92749	0.840601437
289	B07	Control	Shuttle-tdTomato	190	12755.28809	8356.475586	0.610128977
289	B07	Control	Shuttle-tdTomato	190	2759.636963	1864.139526	0.565968643
289	B07	Control	Shuttle-tdTomato	190	10087.43066	8754.113281	0.204525799
289	B07	Control	Shuttle-tdTomato	190	7310.477539	4491.701172	0.7027037
289	B07	Control	Shuttle-tdTomato	190	7536.769043	4093.690918	0.880544003
289	B07	Control	Shuttle-tdTomato	190	10471.72852	8270.055664	0.340530655
289	B07	Control	Shuttle-tdTomato	190	6963.004883	7119.121582	-0.031989205
289	B07	Control	Shuttle-tdTomato	190	3576.844727	2232.743164	0.679870186
289	B07	Control	Shuttle-tdTomato	190	16829.73633	11987.09375	0.489530652
289	B07	Control	Shuttle-tdTomato	190	4435.505859	3851.678467	0.203611376
289	B07	Control	Shuttle-tdTomato	190	2433.690674	1415.964722	0.781360489
289	B07	Control	Shuttle-tdTomato	190	3400.608398	1654.706543	1.039217498
289	B07	Control	Shuttle-tdTomato	190	6656.882324	6392.001953	0.058578816
289	B07	Control	Shuttle-tdTomato	190	5133.532715	2809.965088	0.869399773
289	B07	Control	Shuttle-tdTomato	190	2620.782959	1959.813965	0.419281168
289	B07	Control	Shuttle-tdTomato	190	1832.036865	908.311707	1.012189154
289	B07	Control	Shuttle-tdTomato	190	6046.309082	4152.402344	0.542108491
289	B07	Control	Shuttle-tdTomato	190	3002.4104	1605.730347	0.902891554
289	B07	Control	Shuttle-tdTomato	190	1789.451904	1068.231689	0.744293181
289	B07	Control	Shuttle-tdTomato	190	2516.740967	1313.515381	0.938123642
289	B07	Control	Shuttle-tdTomato	190	2604.386719	1628.419312	0.677471451
289	B07	Control	Shuttle-tdTomato	190	4217.532227	2351.423096	0.842864943
289	B07	Control	Shuttle-tdTomato	190	1699.865845	919.123352	0.887090494
289	B07	Control	Shuttle-tdTomato	190	12952.12109	7632.473145	0.762965866
289	B07	Control	Shuttle-tdTomato	190	2854.24585	1512.780762	0.915906685
289	B07	Control	Shuttle-tdTomato	190	2416.612793	886.012024	1.44758815
289	B07	Control	Shuttle-tdTomato	190	4527.658203	2666.258545	0.763948368
289	B07	Control	Shuttle-tdTomato	190	21630.58008	23011.33203	-0.089272142
289	B07	Control	Shuttle-tdTomato	190	2031.750366	1003.606506	1.017529426
289	B07	Control	Shuttle-tdTomato	190	2374.575195	1252.835815	0.922472081
289	B07	Control	Shuttle-tdTomato	190	3983.737549	3035.212646	0.39232501
289	B07	Control	Shuttle-tdTomato	190	2873.935547	1110.539917	1.371766457
289	B07	Control	Shuttle-tdTomato	190	6915.898926	4180.089355	0.726383002
289	B07	Control	Shuttle-tdTomato	190	1869.346802	891.659607	1.067969275
289	B07	Control	Shuttle-tdTomato	190	2882.446289	1850.273926	0.639554853
289	B07	Control	Shuttle-tdTomato	190	3005.652588	1555.025635	0.950739899
289	B07	Control	Shuttle-tdTomato	190	2794.08252	1586.111816	0.81688015
289	B07	Control	Shuttle-tdTomato	190	2507.510254	1282.604126	0.967179647
289	B07	Control	Shuttle-tdTomato	190	3606.695557	4046.453613	-0.165980407
289	B07	Control	Shuttle-tdTomato	190	12013.68262	9612.104492	0.321754219
289	B07	Control	Shuttle-tdTomato	190	14386.11621	10169.44727	0.500435896
289	B07	Control	Shuttle-tdTomato	190	2488.161865	1267.907593	0.972630738
289	B07	Control	Shuttle-tdTomato	190	10535.14746	6150.006836	0.776550589
289	B07	Control	Shuttle-tdTomato	190	2793.040527	1183.128784	1.239229387
289	B07	Control	Shuttle-tdTomato	190	8096.644043	3148.592529	1.362616988
289	B07	Control	Shuttle-tdTomato	190	11661.99707	7052.215332	0.725666434
289	B07	Control	Shuttle-tdTomato	190	1529.643066	1366.24585	0.162977933
289	B07	Control	Shuttle-tdTomato	190	4629.891602	1886.415527	1.295330918
289	B07	Control	Shuttle-tdTomato	190	3466.021729	2600.001953	0.414767992
289	B07	Control	Shuttle-tdTomato	190	1144.985962	1787.739746	-0.642806818
289	B07	Control	Shuttle-tdTomato	190	2661.313232	1359.462646	0.969101812
289	B07	Control	Shuttle-tdTomato	190	14752.03906	7598.060547	0.957211267
289	B07	Control	Shuttle-tdTomato	190	4360.144531	2192.158936	0.992023558
289	B07	Control	Shuttle-tdTomato	190	2821.884766	1459.539917	0.951145408
289	B07	Control	Shuttle-tdTomato	190	3481.102783	1936.413208	0.846157572
289	B07	Control	Shuttle-tdTomato	190	2966.741699	2106.031494	0.494352312
289	B07	Control	Shuttle-tdTomato	190	1528.598755	876.637512	0.802157441
289	B07	Control	Shuttle-tdTomato	190	2159.145996	1213.523682	0.831258535
289	B07	Control	Shuttle-tdTomato	190	3551.240967	1775.328125	1.000237561
289	B07	Control	Shuttle-tdTomato	190	3742.10376	3943.654541	-0.075683617
289	B07	Control	Shuttle-tdTomato	190	2227.977295	1295.299805	0.782448473
289	B07	Control	Shuttle-tdTomato	190	3772.27124	2096	0.847794698
289	B07	Control	Shuttle-tdTomato	190	3488.270508	1550.470703	1.169805657
289	B07	Control	Shuttle-tdTomato	190	3164.33252	1942.129517	0.704261797
289	B07	Control	Shuttle-tdTomato	190	2162.551025	1318.224243	0.714138365
289	B07	Control	Shuttle-tdTomato	190	5015.389648	2357.867432	1.088879182
289	B07	Control	Shuttle-tdTomato	190	9640.760742	8850.535156	0.123382301
289	B07	Control	Shuttle-tdTomato	190	2874.916992	1379.932007	1.058923118
289	B07	Control	Shuttle-tdTomato	190	6585.443359	4235.467773	0.63675926
289	B07	Control	Shuttle-tdTomato	190	2629.555908	1569.60083	0.744421461
289	B07	Control	Shuttle-tdTomato	190	2743.176758	1679.26062	0.708021433
289	B07	Control	Shuttle-tdTomato	190	11805.98535	10466.96973	0.173674626
289	B07	Control	Shuttle-tdTomato	190	2969.651123	2026.240967	0.551487698
289	B07	Control	Shuttle-tdTomato	190	3306.555176	1876.765503	0.817080575
289	B07	Control	Shuttle-tdTomato	190	1527.867676	835.91803	0.870086217
289	B07	Control	Shuttle-tdTomato	190	2966.116699	1603.657349	0.887209444
289	B07	Control	Shuttle-tdTomato	190	1668.872314	1073.695068	0.636289255
289	B07	Control	Shuttle-tdTomato	190	4024.186279	1974.487427	1.027218908
289	B07	Control	Shuttle-tdTomato	190	2571.622803	1209.109985	1.088733565
289	B07	Control	Shuttle-tdTomato	190	2025.489258	1320.077759	0.61764752
289	B07	Control	Shuttle-tdTomato	190	1858.574707	1125.129761	0.724105283
289	B07	Control	Shuttle-tdTomato	190	12303.96387	5629.42334	1.128064122
289	B07	Control	Shuttle-tdTomato	190	2558.254639	1243.405273	1.04086327
289	B07	Control	Shuttle-tdTomato	190	2990.760986	1862.463013	0.683300843
289	B07	Control	Shuttle-tdTomato	190	3161.674805	1678.339233	0.913654638
289	B07	Control	Shuttle-tdTomato	190	1980.976196	984.206299	1.00917889
289	B07	Control	Shuttle-tdTomato	190	1712.333984	852.180481	1.006733209
289	B07	Control	Shuttle-tdTomato	190	2613.804932	1313.50293	0.992732058
289	B07	Control	Shuttle-tdTomato	190	2197.976074	1202.989746	0.869551337
289	B07	Control	Shuttle-tdTomato	190	1780.005859	1130.199951	0.655303958
289	B07	Control	Shuttle-tdTomato	190	3131.337891	2047.931885	0.612611461
289	B07	Control	Shuttle-tdTomato	190	1900.484619	1060.688843	0.841365851
289	B07	Control	Shuttle-tdTomato	190	7064.235352	4538.70166	0.638253749
289	B07	Control	Shuttle-tdTomato	190	2289.439697	1566.417114	0.547526133
289	B07	Control	Shuttle-tdTomato	190	19334.88477	17008.04102	0.184989185
289	B07	Control	Shuttle-tdTomato	190	2874.803223	1456.526733	0.980931028
289	B07	Control	Shuttle-tdTomato	190	2220.477539	1143.3125	0.957650191
289	B07	Control	Shuttle-tdTomato	190	8996.505859	6679.532715	0.429617605
289	B07	Control	Shuttle-tdTomato	190	2419.80127	1012.230591	1.257350588
289	B07	Control	Shuttle-tdTomato	190	8841.383789	7334.172363	0.269638016
289	B07	Control	Shuttle-tdTomato	190	1789.614868	918.655396	0.96205346
289	B07	Control	Shuttle-tdTomato	190	1660.331055	911.466431	0.865209502
289	B07	Control	Shuttle-tdTomato	190	12669.68652	6259.710449	1.017212999
289	B07	Control	Shuttle-tdTomato	190	7434.411621	4066.030273	0.870597612
289	B07	Control	Shuttle-tdTomato	190	3133.811768	1906.585327	0.716927428
289	B07	Control	Shuttle-tdTomato	190	2155.691162	985.220154	1.129632458
289	B07	Control	Shuttle-tdTomato	190	10815.94141	6713.844727	0.687948164
289	B07	Control	Shuttle-tdTomato	190	2514.553223	1298.951904	0.952954076
289	B07	Control	Shuttle-tdTomato	190	3379.04834	1748.362915	0.950612307
289	B07	Control	Shuttle-tdTomato	190	1916.662842	1025.546997	0.90220297
289	B07	Control	Shuttle-tdTomato	190	3280.607178	2068.458008	0.665407185
289	B07	Control	Shuttle-tdTomato	190	3706.121338	2194.623291	0.755936795
289	B07	Control	Shuttle-tdTomato	190	3221.672119	1984.807617	0.698810496
289	B07	Control	Shuttle-tdTomato	190	1953.18457	1288.947021	0.599635319
289	B07	Control	Shuttle-tdTomato	190	2029.698486	1581.027222	0.360403221
289	B07	Control	Shuttle-tdTomato	190	7791.971191	10298.20019	-0.402331973
289	B07	Control	Shuttle-tdTomato	190	2090.154297	1182.372925	0.821924308
289	B07	Control	Shuttle-tdTomato	190	1636.914673	776.238281	1.076407633
289	B07	Control	Shuttle-tdTomato	190	2452.391357	1343.654297	0.868027224
289	B07	Control	Shuttle-tdTomato	190	8924.453125	7327.178223	0.284506058
289	B07	Control	Shuttle-tdTomato	190	1571.061035	761.835815	1.044187212
289	B07	Control	Shuttle-tdTomato	190	2653.597168	1542.987549	0.782222957
289	B07	Control	Shuttle-tdTomato	190	9014.279297	6972.611328	0.370513087
289	B07	Control	Shuttle-tdTomato	190	1674.081665	1522.553101	0.136877362
289	B07	Control	Shuttle-tdTomato	190	1501.242065	1130.397339	0.409326646
289	B07	Control	Shuttle-tdTomato	190	1621.808716	1097.722656	0.563090073
289	B07	Control	Shuttle-tdTomato	190	2636.811279	1489.102051	0.824351691
289	B07	Control	Shuttle-tdTomato	190	10788.76953	4910.897949	1.135471586
289	B07	Control	Shuttle-tdTomato	190	2824.521729	1319.10437	1.098447882
289	B07	Control	Shuttle-tdTomato	190	8160.059082	4200.908203	0.957878337
289	B07	Control	Shuttle-tdTomato	190	5235.864746	3287.361084	0.671497899
289	B07	Control	Shuttle-tdTomato	190	1881.118286	1803.257568	0.060985091
289	B07	Control	Shuttle-tdTomato	190	2957.496582	1434.988159	1.043337669
289	B07	Control	Shuttle-tdTomato	190	3280.7771	1309.635986	1.324871709
289	B07	Control	Shuttle-tdTomato	190	1762.266235	1087.238647	0.696763252
289	B07	Control	Shuttle-tdTomato	190	6302.315918	3237.251465	0.961112638
289	B07	Control	Shuttle-tdTomato	190	4102.248535	2127.934326	0.946961274
289	B07	Control	Shuttle-tdTomato	190	8235.352539	3847.878174	1.097767287
289	B07	Control	Shuttle-tdTomato	190	8208.307617	4326.75293	0.923800058
289	B07	Control	Shuttle-tdTomato	190	1601.426758	848.858704	0.915761481
289	B07	Control	Shuttle-tdTomato	190	3137.286133	1639.549072	0.936218032
289	B07	Control	Shuttle-tdTomato	190	1537.74292	819.885437	0.907320093
289	B07	Control	Shuttle-tdTomato	190	4255.993164	2765.838623	0.621778851
289	B07	Control	Shuttle-tdTomato	190	2692.17334	1737.471802	0.631781739
289	B07	Control	Shuttle-tdTomato	190	9280.124023	2538.846436	1.869970951
289	B07	Control	Shuttle-tdTomato	190	3208.667725	1580.708374	1.02140317
289	B07	Control	Shuttle-tdTomato	190	3529.52002	1627.56897	1.116753324
289	B07	Control	Shuttle-tdTomato	190	2311.739746	1227.524902	0.913226698
289	B07	Control	Shuttle-tdTomato	190	2982.913086	1828.827759	0.705802735
289	B07	Control	Shuttle-tdTomato	190	17736.99023	9044.688477	0.971618503
289	B07	Control	Shuttle-tdTomato	190	3707.438721	2049.109131	0.855426026
289	B07	Control	Shuttle-tdTomato	190	3078.911133	1204.826782	1.353594482
289	B07	Control	Shuttle-tdTomato	190	2404.658691	1451.199463	0.72858631
289	B07	Control	Shuttle-tdTomato	190	2057.348877	1345.713257	0.612415426
289	B07	Control	Shuttle-tdTomato	190	2113.296143	1123.050415	0.912072258
289	B07	Control	Shuttle-tdTomato	190	8755.706055	5288.759766	0.727294077
289	B07	Control	Shuttle-tdTomato	190	5528.63916	3038.957031	0.863348138
289	B07	Control	Shuttle-tdTomato	190	9292.901367	5566.690918	0.739309113
289	B07	Control	Shuttle-tdTomato	190	1737.831421	1078.191528	0.688674661
289	B07	Control	Shuttle-tdTomato	190	3661.506836	2486.498047	0.558322191
289	B07	Control	Shuttle-tdTomato	190	2445.165527	1471.5802	0.732565962
289	B07	Control	Shuttle-tdTomato	190	5457.874023	3994.265869	0.45040873
289	B07	Control	Shuttle-tdTomato	190	6009.904297	3842.30542	0.645369816
289	B07	Control	Shuttle-tdTomato	190	3234.665039	2398.147705	0.431695805
289	B07	Control	Shuttle-tdTomato	190	6591.504883	2646.178223	1.316697647
289	B07	Control	Shuttle-tdTomato	190	2031.856689	2088.033936	-0.03934651
289	B07	Control	Shuttle-tdTomato	190	8312.359375	5647.498535	0.557646037
289	B07	Control	Shuttle-tdTomato	190	18083.03711	15038.93555	0.265934547
289	B07	Control	Shuttle-tdTomato	190	19508.99023	8968.65332	1.121175827
289	B07	Control	Shuttle-tdTomato	190	1506.886475	753.35321	1.000172395
289	B07	Control	Shuttle-tdTomato	190	8615.384766	5212.160156	0.725033814
289	B07	Control	Shuttle-tdTomato	190	2437.901855	1338.315918	0.865221334
289	B07	Control	Shuttle-tdTomato	190	2133.600342	877.243835	1.282240152
289	B07	Control	Shuttle-tdTomato	190	1947.936523	1631.199951	0.256013028
289	B07	Control	Shuttle-tdTomato	190	8125.035156	1978.910278	2.037667852
289	B07	Control	Shuttle-tdTomato	190	17733.26563	10575.83398	0.745686801
289	B07	Control	Shuttle-tdTomato	190	2659.259521	1405.960205	0.919468819
289	B07	Control	Shuttle-tdTomato	190	3564.437744	1426.665161	1.32102775
289	B07	Control	Shuttle-tdTomato	190	2869.981934	2181.837158	0.395498226
289	B07	Control	Shuttle-tdTomato	190	2406.659912	1282.29187	0.908307608
289	B07	Control	Shuttle-tdTomato	190	2670.240479	3998.300293	-0.582417155
289	B07	Control	Shuttle-tdTomato	190	3941.743896	3185.015625	0.307533594
289	B07	Control	Shuttle-tdTomato	190	2943.938965	2160.821777	0.446167676
289	B07	Control	Shuttle-tdTomato	190	2104.443115	1628.842285	0.369591593
289	B07	Control	Shuttle-tdTomato	190	1747.085205	977.127197	0.838331688
289	B07	Control	Shuttle-tdTomato	190	4617.416016	2156.846436	1.098162258
289	B07	Control	Shuttle-tdTomato	190	2531.550293	1820.470703	0.475709622
289	B07	Control	Shuttle-tdTomato	190	2716.243652	1512.040649	0.845115973
289	B07	Control	Shuttle-tdTomato	190	2149.37793	1299.460938	0.726005911
289	B07	Control	Shuttle-tdTomato	190	3951.699707	1578.371948	1.324036099
289	B07	Control	Shuttle-tdTomato	190	2821.762451	1079.19519	1.386640717
289	B07	Control	Shuttle-tdTomato	190	1928.893921	1090.636963	0.822602849
289	B07	Control	Shuttle-tdTomato	190	1542.213013	962.663818	0.679898074
289	B07	Control	Shuttle-tdTomato	190	2632.972412	1746.112549	0.592545851
289	B07	Control	Shuttle-tdTomato	190	3722.519287	1762.266235	1.078847427
289	B07	Control	Shuttle-tdTomato	190	5397.150391	3233.996338	0.738879843
289	B07	Control	Shuttle-tdTomato	190	1836.956177	966.410583	0.926609051
289	B07	Control	Shuttle-tdTomato	190	2258.535645	1416.235474	0.673326524
289	B07	Control	Shuttle-tdTomato	190	14763.61719	4012.447266	1.879491898
289	B07	Control	Shuttle-tdTomato	190	1735.701172	1050.185425	0.724874508
289	B07	Control	Shuttle-tdTomato	190	2492.32666	1848.642578	0.431026853
289	B07	Control	Shuttle-tdTomato	190	2174.399414	939.684631	1.210368414
289	B07	Control	Shuttle-tdTomato	190	1743.267822	1078.657837	0.692556933
289	B07	Control	Shuttle-tdTomato	190	1686.496094	1080.608398	0.642185178
289	B07	Control	Shuttle-tdTomato	190	12962.88574	5381.412598	1.268330092
289	B07	Control	Shuttle-tdTomato	190	3833.185791	2012.342163	0.929668295
289	B07	Control	Shuttle-tdTomato	190	3427.855225	2547.26709	0.428355939
289	B07	Control	Shuttle-tdTomato	190	20965.61328	19181.98828	0.128272764
289	B07	Control	Shuttle-tdTomato	190	15285.48926	18134.54297	-0.246577656
289	B07	Control	Shuttle-tdTomato	190	2492.827637	1368.678955	0.864999054
289	B07	Control	Shuttle-tdTomato	190	2416.244141	1178.493774	1.035822097
289	B07	Control	Shuttle-tdTomato	190	2977.476074	1746.52063	0.769606231
289	B07	Control	Shuttle-tdTomato	190	2292.966553	1370.221069	0.742806637
289	B07	Control	Shuttle-tdTomato	190	8412.920898	7769.592285	0.114767885
289	B07	Control	Shuttle-tdTomato	190	3760.739258	1899.920898	0.98507693
289	B07	Control	Shuttle-tdTomato	190	1837.137207	1120.473267	0.71335115
289	B07	Control	Shuttle-tdTomato	190	2592.140137	1163.872681	1.155210469
289	B07	Control	Shuttle-tdTomato	190	8601.96875	2716.421631	1.662959464
289	B07	Control	Shuttle-tdTomato	190	17026.84375	11384.99121	0.580677851
289	B07	Control	Shuttle-tdTomato	190	2849.933838	1690.873413	0.75315977
289	B07	Control	Shuttle-tdTomato	190	1794.470703	600.647644	1.578967549
289	B07	Control	Shuttle-tdTomato	190	2348.788818	1273.800293	0.882777896
289	B07	Control	Shuttle-tdTomato	190	13032.40137	6155.26709	1.082209576
289	B07	Control	Shuttle-tdTomato	190	1667.31665	528.342102	1.657983837
289	B07	Control	Shuttle-tdTomato	190	11509.71191	6260.021973	0.878612097
289	B07	Control	Shuttle-tdTomato	190	2068.701172	1248.943604	0.728016927
289	B07	Control	Shuttle-tdTomato	190	2894.851563	1234.499023	1.229563679
289	B07	Control	Shuttle-tdTomato	190	6912.040039	2943.103027	1.231773528
289	B07	Control	Shuttle-tdTomato	190	2667.152588	1483.856323	0.845948957
289	B08	Control	Shuttle-tdTomato	190	3721.483643	2189.919189	0.765000262
289	B08	Control	Shuttle-tdTomato	190	15508.91211	9969.496094	0.637504999
289	B08	Control	Shuttle-tdTomato	190	4356.374512	2120.267822	1.038881475
289	B08	Control	Shuttle-tdTomato	190	3381.57251	2177.352295	0.635119435
289	B08	Control	Shuttle-tdTomato	190	2674.519531	1140.096436	1.230123878
289	B08	Control	Shuttle-tdTomato	190	1531.766113	860.649475	0.831698345
289	B08	Control	Shuttle-tdTomato	190	1588.757446	986.062866	0.688147354
289	B08	Control	Shuttle-tdTomato	190	2062.650879	1134.972656	0.861842113
289	B08	Control	Shuttle-tdTomato	190	2402.759766	1513.572266	0.666734853
289	B08	Control	Shuttle-tdTomato	190	20989.49219	13713.12695	0.614109682
289	B08	Control	Shuttle-tdTomato	190	19071.34961	10950.06641	0.800467322
289	B08	Control	Shuttle-tdTomato	190	4356.071777	1990.377197	1.129985864
289	B08	Control	Shuttle-tdTomato	190	4906.311035	2468.296631	0.991122913
289	B08	Control	Shuttle-tdTomato	190	2182.560547	966.680969	1.174909932
289	B08	Control	Shuttle-tdTomato	190	4681.819336	2409.957031	0.95806184
289	B08	Control	Shuttle-tdTomato	190	1743.704102	985.240051	0.823608061
289	B08	Control	Shuttle-tdTomato	190	2252.434814	1243.494263	0.857085503
289	B08	Control	Shuttle-tdTomato	190	2080.351318	1113.969604	0.901117316
289	B08	Control	Shuttle-tdTomato	190	2201.036865	1340.462891	0.715452028
289	B08	Control	Shuttle-tdTomato	190	12314.74805	17001.40625	-0.465266971
289	B08	Control	Shuttle-tdTomato	190	7599.072266	4751.701172	0.677379188
289	B08	Control	Shuttle-tdTomato	190	1981.5	1171.275635	0.758512344
289	B08	Control	Shuttle-tdTomato	190	1672.016113	884.66272	0.918389317
289	B08	Control	Shuttle-tdTomato	190	2889.929932	2056.091064	0.491130351
289	B08	Control	Shuttle-tdTomato	190	2474.182617	1535.55603	0.688190833
289	B08	Control	Shuttle-tdTomato	190	3230.520996	1820.297119	0.827592897
289	B08	Control	Shuttle-tdTomato	190	15889.91797	15063.77441	0.077028377
289	B08	Control	Shuttle-tdTomato	190	1505.1698	1093.719971	0.460682841
289	B08	Control	Shuttle-tdTomato	190	20693.26563	17001.50977	0.28349847
289	B08	Control	Shuttle-tdTomato	190	2463.864746	1567.923706	0.652067701
289	B08	Control	Shuttle-tdTomato	190	2714.164551	1609.883423	0.753551968
289	B08	Control	Shuttle-tdTomato	190	3420.552002	1859.853027	0.879040545
289	B08	Control	Shuttle-tdTomato	190	3199.977051	1760.406494	0.86215296
289	B08	Control	Shuttle-tdTomato	190	1760.456299	842.481201	1.063233015
289	B08	Control	Shuttle-tdTomato	190	1772.155029	888.164612	0.996605822
289	B08	Control	Shuttle-tdTomato	190	10711.41992	8182.451172	0.388544745
289	B08	Control	Shuttle-tdTomato	190	2087.418457	1534.06189	0.444363153
289	B08	Control	Shuttle-tdTomato	190	3751.331055	2737.945557	0.454308827
289	B08	Control	Shuttle-tdTomato	190	4693.980469	2919.636475	0.685023089
289	B08	Control	Shuttle-tdTomato	190	2666.377197	1307.046509	1.028570407
289	B08	Control	Shuttle-tdTomato	190	2425.587646	1588.876099	0.610327683
289	B08	Control	Shuttle-tdTomato	190	11482.78613	5564.218262	1.045221816
289	B08	Control	Shuttle-tdTomato	190	1714.640381	1506.884644	0.186337046
289	B08	Control	Shuttle-tdTomato	190	3066.482666	2455.917236	0.320322853
289	B08	Control	Shuttle-tdTomato	190	3413.574951	1548.262817	1.14063304
289	B08	Control	Shuttle-tdTomato	190	5221.39502	2046.559692	1.351234562
289	B08	Control	Shuttle-tdTomato	190	5398.781738	2357.059082	1.195645971
289	B08	Control	Shuttle-tdTomato	190	2528.132813	2269.197998	0.15588976
289	B08	Control	Shuttle-tdTomato	190	2669.431885	1678.94165	0.668980645
289	B08	Control	Shuttle-tdTomato	190	1771.38623	996.837097	0.829449145
289	B08	Control	Shuttle-tdTomato	190	8439.584961	4849.058105	0.799467511
289	B08	Control	Shuttle-tdTomato	190	3520.915527	1223.537231	1.524892613
289	B08	Control	Shuttle-tdTomato	190	11408.625	5687.24707	1.004322539
289	B08	Control	Shuttle-tdTomato	190	3984.948486	2214.623535	0.847499599
289	B08	Control	Shuttle-tdTomato	190	1612.85022	790.045837	1.029604203
289	B08	Control	Shuttle-tdTomato	190	2212.391113	1791.06897	0.304785559
289	B08	Control	Shuttle-tdTomato	190	1589.454712	960.867432	0.726122605
289	B08	Control	Shuttle-tdTomato	190	1205.731079	1843.141479	-0.612258645
289	B08	Control	Shuttle-tdTomato	190	2346.759277	1433.300415	0.711328837
289	B08	Control	Shuttle-tdTomato	190	13358.93359	6393.771484	1.063065758
289	B08	Control	Shuttle-tdTomato	190	1723.696777	635.82666	1.438800591
289	B08	Control	Shuttle-tdTomato	190	1726.678955	926.015381	0.898891803
289	B08	Control	Shuttle-tdTomato	190	2939.965332	1569.299438	0.905678484
289	B08	Control	Shuttle-tdTomato	190	8048.490234	6723.54834	0.259495369
289	B08	Control	Shuttle-tdTomato	190	2192.756348	961.374268	1.189575419
289	B08	Control	Shuttle-tdTomato	190	15016.23828	5465.262207	1.45816083
289	B08	Control	Shuttle-tdTomato	190	2627.277344	1092.936646	1.265358729
289	B08	Control	Shuttle-tdTomato	190	18961.42969	8968.919922	1.080061582
289	B08	Control	Shuttle-tdTomato	190	11449.70215	3824.070313	1.582129113
289	B08	Control	Shuttle-tdTomato	190	2271.310791	1166.215332	0.961690933
289	B08	Control	Shuttle-tdTomato	190	9200.585938	5567.602539	0.724669518
289	B08	Control	Shuttle-tdTomato	190	4179.984375	3135.110596	0.414981212
289	B08	Control	Shuttle-tdTomato	190	3648.128174	1810.678711	1.010625843
289	B08	Control	Shuttle-tdTomato	190	3033.88208	1381.88501	1.134527442
289	B08	Control	Shuttle-tdTomato	190	3106.709229	2389.468506	0.378697467
289	B08	Control	Shuttle-tdTomato	190	3399.681152	1868.161377	0.863780361
289	B08	Control	Shuttle-tdTomato	190	1504.199829	1057.846313	0.507866194
289	B08	Control	Shuttle-tdTomato	190	2709.274902	1265.779297	1.09788091
289	B08	Control	Shuttle-tdTomato	190	1911.734009	1099.933228	0.79746586
289	B08	Control	Shuttle-tdTomato	190	3303.071777	2434.766846	0.440024694
289	B08	Control	Shuttle-tdTomato	190	3244.987305	1774.151245	0.871083831
289	B08	Control	Shuttle-tdTomato	190	2577.463135	1159.757935	1.152128076
289	B08	Control	Shuttle-tdTomato	190	2715.369873	1275.94873	1.089578367
289	B08	Control	Shuttle-tdTomato	190	3074.459229	1406.089233	1.128644522
289	B08	Control	Shuttle-tdTomato	190	2561.745605	1626.865723	0.655032036
289	B08	Control	Shuttle-tdTomato	190	1703.948853	1152.733643	0.563822837
289	B08	Control	Shuttle-tdTomato	190	2005.240845	1095.263428	0.872497624
289	B08	Control	Shuttle-tdTomato	190	1509.936401	1028.072266	0.554546105
289	B08	Control	Shuttle-tdTomato	190	11150.125	9283.477539	0.264322647
289	B08	Control	Shuttle-tdTomato	190	2246.688965	1214.95166	0.886901496
289	B08	Control	Shuttle-tdTomato	190	7182.456543	4050.463135	0.826390482
289	B08	Control	Shuttle-tdTomato	190	1910.568237	1315.61731	0.53826189
289	B08	Control	Shuttle-tdTomato	190	1546.565918	882.987854	0.808602828
289	B08	Control	Shuttle-tdTomato	190	11602.21582	7494.404297	0.630514648
289	B08	Control	Shuttle-tdTomato	190	20109.82617	16825.05859	0.257289082
289	B08	Control	Shuttle-tdTomato	190	6986.19873	7471.770508	-0.096942462
289	B08	Control	Shuttle-tdTomato	190	9284.646484	7808.77832	0.249750123
289	B08	Control	Shuttle-tdTomato	190	3647.512939	2120.241943	0.782684194
289	B08	Control	Shuttle-tdTomato	190	1770.334961	679.727539	1.380993876
289	B08	Control	Shuttle-tdTomato	190	2790.155029	1405.787964	0.988966276
289	B08	Control	Shuttle-tdTomato	190	1604.479004	666.343994	1.267765858
289	B08	Control	Shuttle-tdTomato	190	8854.069336	4707.114258	0.911497799
289	B08	Control	Shuttle-tdTomato	190	3045.11084	1682.744385	0.8556787
289	B08	Control	Shuttle-tdTomato	190	8536.75293	5592.12793	0.61029006
289	B08	Control	Shuttle-tdTomato	190	4472.941406	2678.761963	0.739657472
289	B08	Control	Shuttle-tdTomato	190	9104.545898	3686.606445	1.304293649
289	B08	Control	Shuttle-tdTomato	190	4064.717529	1708.858643	1.250122036
289	B08	Control	Shuttle-tdTomato	190	2501.611816	1355.802002	0.883711433
289	B08	Control	Shuttle-tdTomato	190	6918.498047	3314.44873	1.061689937
289	B08	Control	Shuttle-tdTomato	190	1527.770142	1025.634766	0.574910431
289	B08	Control	Shuttle-tdTomato	190	5143.651855	3339.018311	0.623368993
289	B08	Control	Shuttle-tdTomato	190	1542.699097	832.026245	0.89075575
289	B08	Control	Shuttle-tdTomato	190	5637.093262	3830.955811	0.557247051
289	B08	Control	Shuttle-tdTomato	190	1951.9021	1170.375854	0.737908784
289	B08	Control	Shuttle-tdTomato	190	2960.163818	1122.907104	1.398438437
289	B08	Control	Shuttle-tdTomato	190	1700.140869	1275.189331	0.414942825
289	B08	Control	Shuttle-tdTomato	190	1773.927246	1162.654663	0.609524197
289	B08	Control	Shuttle-tdTomato	190	5869.650879	2596.593506	1.176654517
289	B08	Control	Shuttle-tdTomato	190	8029.165039	5151.738281	0.640190665
289	B08	Control	Shuttle-tdTomato	190	7761.564941	3628.260986	1.097069333
289	B08	Control	Shuttle-tdTomato	190	1544.072144	1057.638184	0.545893993
289	B08	Control	Shuttle-tdTomato	190	3672.065674	2345.228271	0.646863508
289	B08	Control	Shuttle-tdTomato	190	3779.696045	1912.840088	0.98255395
289	B08	Control	Shuttle-tdTomato	190	6232.556152	3078.29541	1.017692289
289	B08	Control	Shuttle-tdTomato	190	12617.86426	9157.504883	0.462441265
289	B08	Control	Shuttle-tdTomato	190	1641.299194	947.862	0.792089317
289	B08	Control	Shuttle-tdTomato	190	2275.296875	1149.395508	0.985179481
289	B08	Control	Shuttle-tdTomato	190	2968.328613	1734.772949	0.774903964
289	B08	Control	Shuttle-tdTomato	190	1763.618896	1006.399109	0.80933629
289	B08	Control	Shuttle-tdTomato	190	5611.883301	3893.249512	0.527510201
289	B08	Control	Shuttle-tdTomato	190	6623.05127	3186.876953	1.055352709
289	B08	Control	Shuttle-tdTomato	190	6249.18457	2941.168213	1.087278653
289	B08	Control	Shuttle-tdTomato	190	1828.044189	1350.23584	0.437089526
289	B08	Control	Shuttle-tdTomato	190	1918.290527	1187.076416	0.692408426
289	B08	Control	Shuttle-tdTomato	190	1901.638184	940.539978	1.015681605
289	B08	Control	Shuttle-tdTomato	190	2195.813965	1297.45752	0.759068527
289	B08	Control	Shuttle-tdTomato	190	24580.63281	13056.14551	0.912793016
289	B08	Control	Shuttle-tdTomato	190	2268.791992	1769.694214	0.358424247
[truncated: 12,857 more rows]
