# Supplementary material for: Enterovirus D68 2A protease causes nuclear pore complex dysfunction and independently contributes to motor neuron toxicity
Source: eLife. 2026 Jun 18;14:RP108672. doi: 10.7554/eLife.108672 (PMC13278737; doi:10.7554/eLife.108672)
Supplement: Figure 2—source data 1. [file elife-108672-fig2-data1.zip › Fig 2A tdTomato 230517.csv]

Plate ID	Well Name	Group	Compound	MEASUREMENT SET ID	Cell: Nucleus Avg Intensity (MJE Nuclear-Cytoplasmic)	Cell: Cytoplasm Avg Intensity (MJE Nuclear-Cytoplasmic)	Filter	Log N/C
293	B01	Control	NLS-tdTomato	191	5731.059082	453.090118	5731.059082	3.660931838
293	B01	Control	NLS-tdTomato	191	26621.38281	656.560669	26621.38281	5.341513373
293	B01	Control	NLS-tdTomato	191	38753.76953	1110.98999	38753.76953	5.124418923
293	B01	Control	NLS-tdTomato	191	16255.36231	711.039734	16255.36231	4.514841719
293	B01	Control	NLS-tdTomato	191	1300.876587	321.534271	1300.876587	2.01643968
293	B01	Control	NLS-tdTomato	191	13972.0957	599.731689	13972.0957	4.542087415
293	B01	Control	NLS-tdTomato	191	991.07312	349.641602	991.07312	1.503114648
293	B01	Control	NLS-tdTomato	191	16923.20898	1333.723877	16923.20898	3.66547124
293	B01	Control	NLS-tdTomato	191	8462.416016	502.179901	8462.416016	4.074793418
293	B01	Control	NLS-tdTomato	191	6633.134277	478.645172	6633.134277	3.792662269
293	B01	Control	NLS-tdTomato	191	18801.95898	717.23761	18801.95898	4.712288033
293	B01	Control	NLS-tdTomato	191	11691.60449	542.662048	11691.60449	4.429275106
293	B01	Control	NLS-tdTomato	191	15848.68262	895.955383	15848.68262	4.144792224
293	B01	Control	NLS-tdTomato	191	11743.43359	526.96283	11743.43359	4.478009278
293	B01	Control	NLS-tdTomato	191	1626.620972	325.498047	1626.620972	2.321157327
293	B01	Control	NLS-tdTomato	191	5852.000488	567.859436	5852.000488	3.365324126
293	B01	Control	NLS-tdTomato	191	297.030334	284.062256	297.030334	0.064403123
293	B01	Control	NLS-tdTomato	191	7308.536133	450.071442	7308.536133	4.021356539
293	B01	Control	NLS-tdTomato	191	1500.781372	335.791565	1500.781372	2.16007593
293	B01	Control	NLS-tdTomato	191	1970.902222	287.044617	1970.902222	2.779509299
293	B01	Control	NLS-tdTomato	191	14737.40332	508.884857	14737.40332	4.855999277
293	B01	Control	NLS-tdTomato	191	250.854752	308.72052	308.72052	-0.299449111
293	B01	Control	NLS-tdTomato	191	10064.29394	571.076904	10064.29394	4.139417115
293	B01	Control	NLS-tdTomato	191	3723.525879	332.963104	3723.525879	3.48323516
293	B01	Control	NLS-tdTomato	191	15890.57715	513.240051	15890.57715	4.952393958
293	B01	Control	NLS-tdTomato	191	913.428833	302.22464	913.428833	1.595671044
293	B01	Control	NLS-tdTomato	191	17047.3418	608.19696	17047.3418	4.808864381
293	B01	Control	NLS-tdTomato	191	43128.99219	1084.827759	43128.99219	5.313120099
293	B01	Control	NLS-tdTomato	191	1969.63916	520.421875	1969.63916	1.920177841
293	B01	Control	NLS-tdTomato	191	7231.306152	632.372803	7231.306152	3.51540903
293	B01	Control	NLS-tdTomato	191	6766.239258	551.749023	6766.239258	3.616270118
293	B01	Control	NLS-tdTomato	191	8553.835938	527.522766	8553.835938	4.019266275
293	B01	Control	NLS-tdTomato	191	8535.000977	520.182007	8535.000977	4.036302916
293	B01	Control	NLS-tdTomato	191	1213.478394	409.660522	1213.478394	1.566647646
293	B01	Control	NLS-tdTomato	191	3567.333984	337.417511	3567.333984	3.402239539
293	B01	Control	NLS-tdTomato	191	13641.85547	802.322327	13641.85547	4.087714128
293	B01	Control	NLS-tdTomato	191	2905.91626	519.293091	2905.91626	2.484372193
293	B01	Control	NLS-tdTomato	191	745.125488	331.475128	745.125488	1.16858279
293	B01	Control	NLS-tdTomato	191	4931.307617	479.880096	4931.307617	3.361224371
293	B01	Control	NLS-tdTomato	191	638.791748	304.121643	638.791748	1.070697186
293	B01	Control	NLS-tdTomato	191	3792.95166	329.028748	3792.95166	3.527035439
293	B01	Control	NLS-tdTomato	191	11269.70898	1023.650513	11269.70898	3.460655111
293	B01	Control	NLS-tdTomato	191	3951.283691	352.691284	3951.283691	3.485843603
293	B01	Control	NLS-tdTomato	191	13045.85059	485.806305	13045.85059	4.747065986
293	B01	Control	NLS-tdTomato	191	4326.47998	422.476807	4326.47998	3.356249679
293	B01	Control	NLS-tdTomato	191	264.278381	286.22998	286.22998	-0.115116377
293	B01	Control	NLS-tdTomato	191	6830.754395	827.360657	6830.754395	3.045456659
293	B01	Control	NLS-tdTomato	191	30196.66602	1529.960815	30196.66602	4.302822663
293	B01	Control	NLS-tdTomato	191	316.358276	256.238617	316.358276	0.304071421
293	B01	Control	NLS-tdTomato	191	1254.05249	313.335968	1254.05249	2.000815443
293	B01	Control	NLS-tdTomato	191	2585.540039	285.494751	2585.540039	3.17892952
293	B01	Control	NLS-tdTomato	191	3086.854248	322.911835	3086.854248	3.256925142
293	B01	Control	NLS-tdTomato	191	2400.474121	348.911682	2400.474121	2.782385576
293	B01	Control	NLS-tdTomato	191	1665.318237	325.180756	1665.318237	2.356484111
293	B01	Control	NLS-tdTomato	191	1692.247803	453.312653	1692.247803	1.900362508
293	B01	Control	NLS-tdTomato	191	911.54303	401.365448	911.54303	1.183394335
293	B01	Control	NLS-tdTomato	191	907.292908	316.72937	907.292908	1.518317728
293	B01	Control	NLS-tdTomato	191	1924.465576	567.363281	1924.465576	1.762113176
293	B01	Control	NLS-tdTomato	191	1502.925537	284.105255	1502.925537	2.40327611
293	B01	Control	NLS-tdTomato	191	5588.488281	434.028076	5588.488281	3.686597804
293	B01	Control	NLS-tdTomato	191	1903.792358	334.244019	1903.792358	2.509902486
293	B01	Control	NLS-tdTomato	191	3325.775879	433.252563	3325.775879	2.940410761
293	B01	Control	NLS-tdTomato	191	6380.87207	638.116882	6380.87207	3.321861002
293	B01	Control	NLS-tdTomato	191	6598.036133	1154.011719	6598.036133	2.515378804
293	B01	Control	NLS-tdTomato	191	3167.66748	306.362854	3167.66748	3.370107611
293	B01	Control	NLS-tdTomato	191	865.452881	284.830078	865.452881	1.603353773
293	B01	Control	NLS-tdTomato	191	10059.31738	527.967834	10059.31738	4.251938561
293	B01	Control	NLS-tdTomato	191	862.588623	387.776367	862.588623	1.153447807
293	B01	Control	NLS-tdTomato	191	867.144653	387.121887	867.144653	1.1634848
293	B01	Control	NLS-tdTomato	191	378.692413	278.836151	378.692413	0.441608899
293	B01	Control	NLS-tdTomato	191	589.115723	289.717255	589.115723	1.023905447
293	B01	Control	NLS-tdTomato	191	1818.309692	320.168762	1818.309692	2.505693478
293	B01	Control	NLS-tdTomato	191	1892.401733	321.903839	1892.401733	2.5555167
293	B01	Control	NLS-tdTomato	191	1988.985107	421.558075	1988.985107	2.238229174
293	B01	Control	NLS-tdTomato	191	7725.577148	434.248932	7725.577148	4.153048509
293	B01	Control	NLS-tdTomato	191	1745.596924	547.913025	1745.596924	1.67170166
293	B01	Control	NLS-tdTomato	191	1931.616333	387.015381	1931.616333	2.319345758
293	B01	Control	NLS-tdTomato	191	1048.959473	369.079315	1048.959473	1.506956151
293	B01	Control	NLS-tdTomato	191	4632.221191	324.187805	4632.221191	3.836802417
293	B01	Control	NLS-tdTomato	191	2887.944336	335.294983	2887.944336	3.106540134
293	B01	Control	NLS-tdTomato	191	22565.36523	955.598145	22565.36523	4.561562266
293	B01	Control	NLS-tdTomato	191	552.550964	250.679123	552.550964	1.140265685
293	B01	Control	NLS-tdTomato	191	5403.087402	550.81189	5403.087402	3.294152412
293	B01	Control	NLS-tdTomato	191	663.025208	283.818176	663.025208	1.224096738
293	B01	Control	NLS-tdTomato	191	12187.09375	688.035095	12187.09375	4.146728163
293	B01	Control	NLS-tdTomato	191	3265.347656	501.36377	3265.347656	2.70330695
293	B01	Control	NLS-tdTomato	191	867.579224	335.590088	867.579224	1.3702954
293	B01	Control	NLS-tdTomato	191	31831.68555	714.362244	31831.68555	5.47766391
293	B01	Control	NLS-tdTomato	191	5032.929199	392.369415	5032.929199	3.681113809
293	B01	Control	NLS-tdTomato	191	310.153748	254.633255	310.153748	0.284562712
293	B01	Control	NLS-tdTomato	191	1293.693237	363.966583	1293.693237	1.82961766
293	B01	Control	NLS-tdTomato	191	824.878723	304.949493	824.878723	1.435611707
293	B01	Control	NLS-tdTomato	191	2034.960083	314.233459	2034.960083	2.695091786
293	B01	Control	NLS-tdTomato	191	1047.560425	299.582031	1047.560425	1.806010465
293	B01	Control	NLS-tdTomato	191	1306.395996	319.745087	1306.395996	2.030598177
293	B01	Control	NLS-tdTomato	191	700.197144	355.559082	700.197144	0.97767187
293	B01	Control	NLS-tdTomato	191	1453.733276	413.190247	1453.733276	1.814884489
293	B01	Control	NLS-tdTomato	191	1893.592041	518.332581	1893.592041	1.869175562
293	B01	Control	NLS-tdTomato	191	1847.85022	596.006775	1847.85022	1.632447186
293	B01	Control	NLS-tdTomato	191	1567.086548	288.92276	1567.086548	2.439329098
293	B01	Control	NLS-tdTomato	191	719.389221	267.608337	719.389221	1.426649481
293	B01	Control	NLS-tdTomato	191	3684.889893	338.976746	3684.889893	3.442363299
293	B01	Control	NLS-tdTomato	191	4238.918945	343.835938	4238.918945	3.623904131
293	B01	Control	NLS-tdTomato	191	665.561096	264.578461	665.561096	1.330875488
293	B01	Control	NLS-tdTomato	191	529.417053	277.269135	529.417053	0.933117638
293	B01	Control	NLS-tdTomato	191	2544.283447	316.44812	2544.283447	3.007218502
293	B01	Control	NLS-tdTomato	191	858.43866	292.527832	858.43866	1.553141156
293	B01	Control	NLS-tdTomato	191	5877.223145	422.338837	5877.223145	3.798661851
293	B01	Control	NLS-tdTomato	191	1269.385864	343.21933	1269.385864	1.886927969
293	B01	Control	NLS-tdTomato	191	17506.23633	555.588135	17506.23633	4.977709352
293	B01	Control	NLS-tdTomato	191	11050.67773	564.638367	11050.67773	4.290663879
293	B01	Control	NLS-tdTomato	191	666.74231	297.640015	666.74231	1.163560784
293	B01	Control	NLS-tdTomato	191	5146.343262	318.491333	5146.343262	4.01422167
293	B01	Control	NLS-tdTomato	191	7441.83252	521.762634	7441.83252	3.834192388
293	B01	Control	NLS-tdTomato	191	64442.96484	1389.297974	64442.96484	5.535594906
293	B01	Control	NLS-tdTomato	191	28401.23828	942.273926	28401.23828	4.913663499
293	B01	Control	NLS-tdTomato	191	284.725067	232.711166	284.725067	0.291029076
293	B01	Control	NLS-tdTomato	191	330.859253	251.767075	330.859253	0.394128001
293	B01	Control	NLS-tdTomato	191	9987.958984	421.113708	9987.958984	4.567908153
293	B01	Control	NLS-tdTomato	191	3715.14502	329.111877	3715.14502	3.496768531
293	B01	Control	NLS-tdTomato	191	819.802307	287.210663	819.802307	1.513166738
293	B01	Control	NLS-tdTomato	191	3181.535645	316.188721	3181.535645	3.330865475
293	B01	Control	NLS-tdTomato	191	8446.573242	479.879059	8446.573242	4.137623398
293	B01	Control	NLS-tdTomato	191	3131.779541	524.596252	3131.779541	2.577703254
293	B01	Control	NLS-tdTomato	191	1807.202759	283.807678	1807.202759	2.670772853
293	B01	Control	NLS-tdTomato	191	645.905151	257.787811	645.905151	1.325138275
293	B01	Control	NLS-tdTomato	191	3939.220703	314.627563	3939.220703	3.64619328
293	B01	Control	NLS-tdTomato	191	1711.785889	316.130005	1711.785889	2.436912382
293	B01	Control	NLS-tdTomato	191	8629.922852	460.304077	8629.922852	4.228688536
293	B01	Control	NLS-tdTomato	191	5617.463379	410.807343	5617.463379	3.77338494
293	B01	Control	NLS-tdTomato	191	16627.51367	804.080688	16627.51367	4.370088367
293	B01	Control	NLS-tdTomato	191	3932.333008	540.249512	3932.333008	2.863687732
293	B01	Control	NLS-tdTomato	191	14523.62109	1710.203979	14523.62109	3.086160884
293	B01	Control	NLS-tdTomato	191	3957.265869	386.633789	3957.265869	3.355464367
293	B01	Control	NLS-tdTomato	191	3322.47876	365.436371	3322.47876	3.184567842
293	B01	Control	NLS-tdTomato	191	858.897644	274.156677	858.897644	1.647485603
293	B01	Control	NLS-tdTomato	191	10344.78125	448.256683	10344.78125	4.528434236
293	B01	Control	NLS-tdTomato	191	2363.505859	255.421906	2363.505859	3.209974274
293	B01	Control	NLS-tdTomato	191	11749.24219	407.731354	11749.24219	4.848804995
293	B01	Control	NLS-tdTomato	191	7660.791016	497.88736	7660.791016	3.943602071
293	B01	Control	NLS-tdTomato	191	856.300537	298.536713	856.300537	1.52020887
293	B01	Control	NLS-tdTomato	191	627.888916	295.780487	627.888916	1.085982466
293	B01	Control	NLS-tdTomato	191	7147.491699	464.342926	7147.491699	3.944174478
293	B01	Control	NLS-tdTomato	191	6345.575684	445.923401	6345.575684	3.830883238
293	B01	Control	NLS-tdTomato	191	11643.82129	600.004333	11643.82129	4.278447872
293	B01	Control	NLS-tdTomato	191	11692.03223	581.73468	11692.03223	4.329020588
293	B01	Control	NLS-tdTomato	191	579.17511	287.026855	579.17511	1.012813878
293	B01	Control	NLS-tdTomato	191	15144.42383	596.600403	15144.42383	4.665877929
293	B01	Control	NLS-tdTomato	191	7590.219238	426.080414	7590.219238	4.154943917
293	B01	Control	NLS-tdTomato	191	12238.93066	5246.942383	12238.93066	1.22192866
293	B01	Control	NLS-tdTomato	191	4727.783691	380.834961	4727.783691	3.633926199
293	B01	Control	NLS-tdTomato	191	3942.19751	724.329224	3942.19751	2.44428257
293	B01	Control	NLS-tdTomato	191	2637.108887	382.166656	2637.108887	2.786683328
293	B01	Control	NLS-tdTomato	191	745.536804	293.365417	745.536804	1.345580763
293	B01	Control	NLS-tdTomato	191	2586.416992	431.275055	2586.416992	2.584274713
293	B01	Control	NLS-tdTomato	191	2557.647705	363.397339	2557.647705	2.815197798
293	B01	Control	NLS-tdTomato	191	2206.764404	327.255859	2206.764404	2.753441688
293	B01	Control	NLS-tdTomato	191	15128.97852	899.290833	15128.97852	4.07238301
293	B01	Control	NLS-tdTomato	191	6516.79834	388.368408	6516.79834	4.068665598
293	B01	Control	NLS-tdTomato	191	5454.509766	520.2229	5454.509766	3.390247725
293	B01	Control	NLS-tdTomato	191	642.078308	275.969513	642.078308	1.218240362
293	B01	Control	NLS-tdTomato	191	1056.474121	283.630829	1056.474121	1.897171169
293	B01	Control	NLS-tdTomato	191	1179.018311	344.40448	1179.018311	1.77541031
293	B01	Control	NLS-tdTomato	191	1695.225952	304.22406	1695.225952	2.478271419
293	B01	Control	NLS-tdTomato	191	1569.399414	335.126892	1569.399414	2.227433202
293	B01	Control	NLS-tdTomato	191	5642.057617	1306.536621	5642.057617	2.110473836
293	B01	Control	NLS-tdTomato	191	1179.090698	313.703857	1179.090698	1.910199525
293	B01	Control	NLS-tdTomato	191	2915.047119	323.594086	2915.047119	3.171262057
293	B01	Control	NLS-tdTomato	191	3641.497803	477.59375	3641.497803	2.930676113
293	B01	Control	NLS-tdTomato	191	5362.444824	355.557678	5362.444824	3.914735383
293	B01	Control	NLS-tdTomato	191	6007.821777	832.175537	6007.821777	2.851882232
293	B01	Control	NLS-tdTomato	191	5886.211426	456.769745	5886.211426	3.687800364
293	B01	Control	NLS-tdTomato	191	11716.31836	665.756592	11716.31836	4.137380682
293	B01	Control	NLS-tdTomato	191	2889.728516	332.515076	2889.728516	3.119442303
293	B01	Control	NLS-tdTomato	191	6447.96582	364.501221	6447.96582	4.144848544
293	B01	Control	NLS-tdTomato	191	3390.659424	637.952942	3390.659424	2.410043966
293	B01	Control	NLS-tdTomato	191	3280.548584	312.664246	3280.548584	3.391250929
293	B01	Control	NLS-tdTomato	191	4359.819336	322.564209	4359.819336	3.756610079
293	B01	Control	NLS-tdTomato	191	5392.267578	852.458252	5392.267578	2.661191002
293	B01	Control	NLS-tdTomato	191	250.057617	231.680222	250.057617	0.110125662
293	B01	Control	NLS-tdTomato	191	599.313171	235.572067	599.313171	1.347141599
293	B01	Control	NLS-tdTomato	191	251.65863	276.955566	276.955566	-0.13818646
293	B01	Control	NLS-tdTomato	191	859.234131	267.785187	859.234131	1.681975144
293	B01	Control	NLS-tdTomato	191	1429.996826	318.772919	1429.996826	2.165410968
293	B01	Control	NLS-tdTomato	191	699.042297	265.312988	699.042297	1.397684449
293	B01	Control	NLS-tdTomato	191	3689.864502	4385.258301	4385.258301	-0.249093984
293	B01	Control	NLS-tdTomato	191	1479.27063	349.89682	1479.27063	2.079884557
293	B01	Control	NLS-tdTomato	191	1487.496704	347.920197	1487.496704	2.096058136
293	B01	Control	NLS-tdTomato	191	2828.78833	339.631592	2828.78833	3.058141661
293	B01	Control	NLS-tdTomato	191	1306.491699	270.799988	1306.491699	2.270398378
293	B01	Control	NLS-tdTomato	191	1943.668335	266.633759	1943.668335	2.865850701
293	B01	Control	NLS-tdTomato	191	2293.581787	344.915527	2293.581787	2.733287373
293	B01	Control	NLS-tdTomato	191	2100.94043	323.571716	2100.94043	2.698877847
293	B01	Control	NLS-tdTomato	191	5772.224609	416.703094	5772.224609	3.792035722
293	B01	Control	NLS-tdTomato	191	2681.295654	314.72937	2681.295654	3.090746588
293	B01	Control	NLS-tdTomato	191	1275.744629	272.690277	1275.744629	2.226004402
293	B01	Control	NLS-tdTomato	191	7059.009766	423.05307	7059.009766	4.060555258
293	B01	Control	NLS-tdTomato	191	1324.084351	256.34967	1324.084351	2.368810087
293	B01	Control	NLS-tdTomato	191	453.787201	296.23642	453.787201	0.615266899
293	B01	Control	NLS-tdTomato	191	1165.174316	267.746887	1165.174316	2.121604099
293	B01	Control	NLS-tdTomato	191	267.546753	240.153214	267.546753	0.155835904
293	B01	Control	NLS-tdTomato	191	479.023865	265.199554	479.023865	0.853019184
293	B01	Control	NLS-tdTomato	191	653.474182	253.162964	653.474182	1.368063874
293	B01	Control	NLS-tdTomato	191	12701.18848	530.668579	12701.18848	4.58100856
293	B01	Control	NLS-tdTomato	191	6189.647949	452.982849	6189.647949	3.772329022
293	B01	Control	NLS-tdTomato	191	4643.924805	304.515564	4643.924805	3.93075674
293	B01	Control	NLS-tdTomato	191	365.450653	306.198578	365.450653	0.255209029
293	B01	Control	NLS-tdTomato	191	10325.48731	356.695892	10325.48731	4.855371459
293	B01	Control	NLS-tdTomato	191	542.197144	250.99559	542.197144	1.111155498
293	B01	Control	NLS-tdTomato	191	12452.91797	488.290161	12452.91797	4.672601316
293	B01	Control	NLS-tdTomato	191	2947.578857	345.377228	2947.578857	3.093285541
293	B01	Control	NLS-tdTomato	191	3029.532715	326.42688	3029.532715	3.214263517
293	B01	Control	NLS-tdTomato	191	2140.276611	1024.77124	2140.276611	1.062495371
293	B01	Control	NLS-tdTomato	191	4893.158691	416.471802	4893.158691	3.554475348
293	B01	Control	NLS-tdTomato	191	14578.31348	714.878113	14578.31348	4.349982735
293	B01	Control	NLS-tdTomato	191	4950.941895	781.240967	4950.941895	2.663863509
293	B01	Control	NLS-tdTomato	191	773.086121	297.40625	773.086121	1.378194172
293	B01	Control	NLS-tdTomato	191	9587.415039	518.549927	9587.415039	4.208587082
293	B01	Control	NLS-tdTomato	191	2760.914307	315.714294	2760.914307	3.128454625
293	B01	Control	NLS-tdTomato	191	1553.135864	290.615906	1553.135864	2.417998466
293	B01	Control	NLS-tdTomato	191	1198.793213	261.867401	1198.793213	2.194674441
293	B01	Control	NLS-tdTomato	191	2360.034912	378.894623	2360.034912	2.63893963
293	B01	Control	NLS-tdTomato	191	1176.385986	310.212036	1176.385986	1.923034935
293	B01	Control	NLS-tdTomato	191	3346.664063	296.662598	3346.664063	3.495828787
293	B01	Control	NLS-tdTomato	191	5774.23291	1491.433228	5774.23291	1.952929912
293	B01	Control	NLS-tdTomato	191	1341.685303	365.931732	1341.685303	1.874399892
293	B01	Control	NLS-tdTomato	191	2848.729248	277.044647	2848.729248	3.362128113
293	B01	Control	NLS-tdTomato	191	1011.265564	304.762939	1011.265564	1.730402529
293	B01	Control	NLS-tdTomato	191	2405.675293	305.031372	2405.675293	2.979412393
293	B01	Control	NLS-tdTomato	191	1917.841064	928.9729	1917.841064	1.04577475
293	B01	Control	NLS-tdTomato	191	1867.913086	269.008911	1867.913086	2.79570146
293	B01	Control	NLS-tdTomato	191	1044.410645	333.365448	1044.410645	1.64751258
293	B01	Control	NLS-tdTomato	191	2225.7771	280.802094	2225.7771	2.986683522
293	B01	Control	NLS-tdTomato	191	1285.442017	272.611115	1285.442017	2.237348245
293	B01	Control	NLS-tdTomato	191	1023.623413	232.994247	1023.623413	2.135318813
293	B01	Control	NLS-tdTomato	191	736.871338	241.836777	736.871338	1.607379081
293	B01	Control	NLS-tdTomato	191	13264.51172	601.462585	13264.51172	4.462952764
293	B01	Control	NLS-tdTomato	191	2133.307129	472.340851	2133.307129	2.175191464
293	B01	Control	NLS-tdTomato	191	2110.242676	1431.141357	2110.242676	0.56024274
293	B01	Control	NLS-tdTomato	191	1882.914673	252.897491	1882.914673	2.896342994
293	B01	Control	NLS-tdTomato	191	2022.293091	333.757233	2022.293091	2.599121095
293	B01	Control	NLS-tdTomato	191	1072.379761	230.66304	1072.379761	2.216957137
293	B01	Control	NLS-tdTomato	191	10995.88769	3578.736084	10995.88769	1.619442017
293	B01	Control	NLS-tdTomato	191	2844.31665	343.151306	2844.31665	3.051165335
293	B01	Control	NLS-tdTomato	191	1902.84082	316.411774	1902.84082	2.58827969
293	B01	Control	NLS-tdTomato	191	3341.532227	308.832703	3341.532227	3.435612352
293	B01	Control	NLS-tdTomato	191	481.976013	225.136185	481.976013	1.098163396
293	B01	Control	NLS-tdTomato	191	6332.57959	486.753204	6332.57959	3.701530924
293	B01	Control	NLS-tdTomato	191	4491.798828	571.721497	4491.798828	2.973908873
293	B01	Control	NLS-tdTomato	191	1490.744019	645.891174	1490.744019	1.206669537
293	B01	Control	NLS-tdTomato	191	4272.219727	372.646729	4272.219727	3.519105348
293	B01	Control	NLS-tdTomato	191	14433.34082	435.456848	14433.34082	5.050731702
293	B01	Control	NLS-tdTomato	191	17932.98633	599.592407	17932.98633	4.902489832
293	B01	Control	NLS-tdTomato	191	16852.73828	570.517395	16852.73828	4.884568339
293	B01	Control	NLS-tdTomato	191	1184.25061	277.770569	1184.25061	2.092008762
293	B01	Control	NLS-tdTomato	191	20176.02734	616.626526	20176.02734	5.032101373
293	B01	Control	NLS-tdTomato	191	406.497101	330.072083	406.497101	0.300463941
293	B01	Control	NLS-tdTomato	191	7343.187988	1089.299316	7343.187988	2.753006104
293	B01	Control	NLS-tdTomato	191	2157.914307	839.263	2157.914307	1.362442691
293	B01	Control	NLS-tdTomato	191	9559.268555	1370.213257	9559.268555	2.802499783
293	B01	Control	NLS-tdTomato	191	16234.16894	842.582275	16234.16894	4.268072155
293	B01	Control	NLS-tdTomato	191	285.664917	230.192108	285.664917	0.311485495
293	B01	Control	NLS-tdTomato	191	5619.625977	1140.816284	5619.625977	2.300407633
293	B01	Control	NLS-tdTomato	191	1338.130981	288.239349	1338.130981	2.214880135
293	B01	Control	NLS-tdTomato	191	1511.193359	313.339661	1511.193359	2.269888971
293	B01	Control	NLS-tdTomato	191	18286.76758	815.730286	18286.76758	4.486564056
293	B01	Control	NLS-tdTomato	191	1289.75647	435.456421	1289.75647	1.566498433
293	B01	Control	NLS-tdTomato	191	11006.87207	2644.925781	11006.87207	2.057105398
293	B01	Control	NLS-tdTomato	191	4243.224121	317.300415	4243.224121	3.741239568
293	B01	Control	NLS-tdTomato	191	12042.86426	505.091766	12042.86426	4.575489228
293	B01	Control	NLS-tdTomato	191	8983.635742	436.191437	8983.635742	4.364266079
293	B01	Control	NLS-tdTomato	191	9726.9375	419.646332	9726.9375	4.534739772
293	B01	Control	NLS-tdTomato	191	316.964081	247.043747	316.964081	0.359552821
293	B01	Control	NLS-tdTomato	191	423.063019	272.912231	423.063019	0.632435529
293	B01	Control	NLS-tdTomato	191	13421.93066	402.785065	13421.93066	5.058438209
293	B01	Control	NLS-tdTomato	191	3715.930908	299.364166	3715.930908	3.633750232
293	B01	Control	NLS-tdTomato	191	15799.16309	530.393005	15799.16309	4.896642579
293	B01	Control	NLS-tdTomato	191	20800.26953	659.665283	20800.26953	4.978724232
293	B01	Control	NLS-tdTomato	191	5439.437988	548.242554	5439.437988	3.310571379
293	B01	Control	NLS-tdTomato	191	4341.753906	378.406464	4341.753906	3.520269317
293	B01	Control	NLS-tdTomato	191	10394.03809	367.190643	10394.03809	4.823083145
293	B01	Control	NLS-tdTomato	191	11220.0957	411.924988	11220.0957	4.767559526
293	B01	Control	NLS-tdTomato	191	10179.9082	431.135468	10179.9082	4.561439489
293	B01	Control	NLS-tdTomato	191	14804.4043	443.066803	14804.4043	5.062358394
293	B01	Control	NLS-tdTomato	191	6858.446777	1384.321899	6858.446777	2.308702434
293	B01	Control	NLS-tdTomato	191	6718.027344	332.613495	6718.027344	4.336119059
293	B01	Control	NLS-tdTomato	191	2178.715332	274.664612	2178.715332	2.987734759
293	B01	Control	NLS-tdTomato	191	371.99649	261.919281	371.99649	0.506166742
293	B01	Control	NLS-tdTomato	191	5778.638672	311.712067	5778.638672	4.212443753
293	B01	Control	NLS-tdTomato	191	308.992096	347.806732	347.806732	-0.170715923
293	B01	Control	NLS-tdTomato	191	1518.67688	377.109131	1518.67688	2.00976096
293	B01	Control	NLS-tdTomato	191	56118.59375	1197.664673	56118.59375	5.550182919
293	B01	Control	NLS-tdTomato	191	17660.81836	451.594299	17660.81836	5.289381112
293	B01	Control	NLS-tdTomato	191	12318.9375	527.797913	12318.9375	4.544748374
293	B01	Control	NLS-tdTomato	191	10280.625	499.330048	10280.625	4.363790438
293	B01	Control	NLS-tdTomato	191	29410.05273	801.411987	29410.05273	5.197621472
293	B01	Control	NLS-tdTomato	191	32899.55859	841.307861	32899.55859	5.289290593
293	B01	Control	NLS-tdTomato	191	844.69342	267.175354	844.69342	1.660640882
293	B01	Control	NLS-tdTomato	191	1842.973755	276.187775	1842.973755	2.738314159
293	B01	Control	NLS-tdTomato	191	1053.739746	309.267761	1053.739746	1.768590237
293	B01	Control	NLS-tdTomato	191	4430.260254	513.113708	4430.260254	3.110040979
293	B01	Control	NLS-tdTomato	191	4108.600586	436.214294	4108.600586	3.235538136
293	B01	Control	NLS-tdTomato	191	3688.032227	388.892639	3688.032227	3.24540743
293	B01	Control	NLS-tdTomato	191	3750.277588	397.358093	3750.277588	3.238485752
293	B01	Control	NLS-tdTomato	191	711.515442	464.265503	711.515442	0.615944982
293	B01	Control	NLS-tdTomato	191	1275.03418	426.734497	1275.03418	1.579125275
293	B01	Control	NLS-tdTomato	191	895.665771	263.839508	895.665771	1.763299859
293	B01	Control	NLS-tdTomato	191	8540.40332	903.401917	8540.40332	3.240864322
293	B01	Control	NLS-tdTomato	191	1255.361816	411.849426	1255.361816	1.60791435
293	B01	Control	NLS-tdTomato	191	5480.176758	527.782166	5480.176758	3.376207919
293	B01	Control	NLS-tdTomato	191	564.571045	351.248199	564.571045	0.684664312
293	B01	Control	NLS-tdTomato	191	319.13031	295.041077	319.13031	0.113229811
293	B01	Control	NLS-tdTomato	191	2064.587646	357.432068	2064.587646	2.530112685
293	B01	Control	NLS-tdTomato	191	23459.45508	1102.236938	23459.45508	4.411663217
293	B01	Control	NLS-tdTomato	191	890.57251	354.251526	890.57251	1.329959012
293	B01	Control	NLS-tdTomato	191	749.309937	269.533783	749.309937	1.475096474
293	B01	Control	NLS-tdTomato	191	22266.32422	1037.021118	22266.32422	4.424346235
293	B01	Control	NLS-tdTomato	191	2279.561279	401.606934	2279.561279	2.504900108
293	B01	Control	NLS-tdTomato	191	3426.517822	345.455811	3426.517822	3.310170106
293	B01	Control	NLS-tdTomato	191	3382.286133	390.148834	3382.286133	3.11590222
293	B01	Control	NLS-tdTomato	191	7191.879395	322.991638	7191.879395	4.476800107
293	B01	Control	NLS-tdTomato	191	246.29248	265.81015	265.81015	-0.110023616
293	B01	Control	NLS-tdTomato	191	761.378723	344.260254	761.378723	1.145114627
293	B01	Control	NLS-tdTomato	191	2350.95874	485.883026	2350.95874	2.274568281
293	B01	Control	NLS-tdTomato	191	3254.91333	375.684753	3254.91333	3.115024657
293	B01	Control	NLS-tdTomato	191	2529.145996	387.057373	2529.145996	2.708030983
293	B01	Control	NLS-tdTomato	191	2460.380859	412.752777	2460.380859	2.575531831
293	B01	Control	NLS-tdTomato	191	312.779083	289.917572	312.779083	0.109501258
293	B01	Control	NLS-tdTomato	191	1593.54834	315.961243	1593.54834	2.334423276
293	B01	Control	NLS-tdTomato	191	1973.262451	318.089844	1973.262451	2.633076637
293	B01	Control	NLS-tdTomato	191	1861.942383	615.50708	1861.942383	1.596961073
293	B01	Control	NLS-tdTomato	191	2504.192627	494.452667	2504.192627	2.340441215
293	B01	Control	NLS-tdTomato	191	10719.10156	408.988281	10719.10156	4.711980674
293	B01	Control	NLS-tdTomato	191	240.569626	239.209305	240.569626	0.008180991
293	B01	Control	NLS-tdTomato	191	16726.66602	7007.95459	16726.66602	1.255084582
293	B01	Control	NLS-tdTomato	191	32495.36719	1139.01062	32495.36719	4.834380946
293	B01	Control	NLS-tdTomato	191	34650.03906	1106.916504	34650.03906	4.968238672
293	B01	Control	NLS-tdTomato	191	7385.247559	438.99411	7385.247559	4.072372794
293	B01	Control	NLS-tdTomato	191	8841.814453	982.964966	8841.814453	3.169130556
293	B01	Control	NLS-tdTomato	191	4023.687256	667.037598	4023.687256	2.592678188
293	B01	Control	NLS-tdTomato	191	10373.32129	620.38623	10373.32129	4.063567409
293	B01	Control	NLS-tdTomato	191	4642.138184	420.804749	4642.138184	3.463566577
293	B01	Control	NLS-tdTomato	191	956.362	347.69635	956.362	1.459728885
293	B01	Control	NLS-tdTomato	191	1263.034912	306.385803	1263.034912	2.043473164
293	B01	Control	NLS-tdTomato	191	2914.790283	353.547272	2914.790283	3.043417054
293	B01	Control	NLS-tdTomato	191	8446.432617	825.729309	8446.432617	3.354601323
293	B01	Control	NLS-tdTomato	191	514.209656	341.830658	514.209656	0.589074907
293	B01	Control	NLS-tdTomato	191	8062.682129	420.84079	8062.682129	4.259913395
293	B01	Control	NLS-tdTomato	191	1402.534668	395.784576	1402.534668	1.825249136
293	B01	Control	NLS-tdTomato	191	13045.20019	805.020935	13045.20019	4.018348972
293	B01	Control	NLS-tdTomato	191	6774.270508	504.252045	6774.270508	3.747848662
293	B01	Control	NLS-tdTomato	191	11114.60059	608.065918	11114.60059	4.192084565
293	B01	Control	NLS-tdTomato	191	30800.32617	696.382568	30800.32617	5.466921729
293	B01	Control	NLS-tdTomato	191	4921.241211	308.894196	4921.241211	3.993837562
293	B01	Control	NLS-tdTomato	191	722.604736	280.761627	722.604736	1.363860941
293	B01	Control	NLS-tdTomato	191	3230.701416	1026.265381	3230.701416	1.654443577
293	B01	Control	NLS-tdTomato	191	2278.884521	347.718048	2278.884521	2.712337964
293	B01	Control	NLS-tdTomato	191	253.367523	253.267349	253.367523	0.000570512
293	B01	Control	NLS-tdTomato	191	15004.11328	990.776001	15004.11328	3.920655327
293	B01	Control	NLS-tdTomato	191	309.204834	309.586121	309.586121	-0.001777922
293	B01	Control	NLS-tdTomato	191	9777.845703	447.095886	9777.845703	4.450860463
293	B01	Control	NLS-tdTomato	191	54829.29297	3905.148438	54829.29297	3.811497577
293	B01	Control	NLS-tdTomato	191	1337	458.796539	1337	1.543073052
293	B01	Control	NLS-tdTomato	191	996.774231	463.123657	996.774231	1.105869318
293	B01	Control	NLS-tdTomato	191	3236.416504	494.169708	3236.416504	2.711318801
293	B01	Control	NLS-tdTomato	191	1031.880981	290.589325	1031.880981	1.828222967
293	B01	Control	NLS-tdTomato	191	6364.975098	398.888062	6364.975098	3.996099018
293	B01	Control	NLS-tdTomato	191	591.607727	268.221252	591.607727	1.141217345
293	B01	Control	NLS-tdTomato	191	2163.857178	321.073608	2163.857178	2.752629293
293	B01	Control	NLS-tdTomato	191	9263.416016	1168.375	9263.416016	2.987040912
293	B01	Control	NLS-tdTomato	191	2368.758057	315.873138	2368.758057	2.90671369
293	B01	Control	NLS-tdTomato	191	684.389648	316.394409	684.389648	1.113093832
293	B01	Control	NLS-tdTomato	191	3098.005127	1081.42688	3098.005127	1.51840341
293	B01	Control	NLS-tdTomato	191	5832.696289	337.854767	5832.696289	4.109687838
293	B01	Control	NLS-tdTomato	191	2909.226074	1082.538696	2909.226074	1.426216816
293	B01	Control	NLS-tdTomato	191	6984.821289	395.256317	6984.821289	4.143362779
293	B01	Control	NLS-tdTomato	191	5970.24707	443.815643	5970.24707	3.749758213
293	B01	Control	NLS-tdTomato	191	3265.45459	347.039215	3265.45459	3.234113246
293	B01	Control	NLS-tdTomato	191	2615.234863	412.125854	2615.234863	2.665783638
293	B01	Control	NLS-tdTomato	191	1234.995728	315.444885	1234.995728	1.969046189
293	B01	Control	NLS-tdTomato	191	6351.651367	566.653503	6351.651367	3.486592996
293	B01	Control	NLS-tdTomato	191	9675.793945	486.901947	9675.793945	4.312676871
293	B01	Control	NLS-tdTomato	191	8595.710938	1124.584473	8595.710938	2.934224935
293	B01	Control	NLS-tdTomato	191	7310.821777	387.631592	7310.821777	4.237275522
293	B01	Control	NLS-tdTomato	191	5265.897949	326.039825	5265.897949	4.013559461
293	B01	Control	NLS-tdTomato	191	1265.299561	314.408325	1265.299561	2.008767662
293	B01	Control	NLS-tdTomato	191	4723.397461	389.865204	4723.397461	3.598777636
293	B01	Control	NLS-tdTomato	191	3001.733154	737.482361	3001.733154	2.025115282
293	B01	Control	NLS-tdTomato	191	4671.100098	368.569366	4671.100098	3.663754291
293	B01	Control	NLS-tdTomato	191	2180.058594	553.737183	2180.058594	1.977093605
293	B01	Control	NLS-tdTomato	191	29266.14648	756.247681	29266.14648	5.274230173
293	B01	Control	NLS-tdTomato	191	466.12384	282.302216	466.12384	0.723472848
293	B01	Control	NLS-tdTomato	191	772.416565	301.19104	772.416565	1.358700252
293	B01	Control	NLS-tdTomato	191	5317.345215	329.31131	5317.345215	4.013182166
293	B01	Control	NLS-tdTomato	191	7630.023438	3331.078613	7630.023438	1.195698087
293	B01	Control	NLS-tdTomato	191	9565.546875	536.242432	9565.546875	4.156890165
293	B01	Control	NLS-tdTomato	191	1671.923828	403.773254	1671.923828	2.049891866
293	B01	Control	NLS-tdTomato	191	1690.696533	269.462311	1690.696533	2.649462324
293	B01	Control	NLS-tdTomato	191	1921.859863	648.111389	1921.859863	1.568189451
293	B01	Control	NLS-tdTomato	191	11246.34473	1373.493164	11246.34473	3.03353454
293	B01	Control	NLS-tdTomato	191	51761.47266	924.947449	51761.47266	5.806363452
293	B01	Control	NLS-tdTomato	191	995.362427	282.665222	995.362427	1.816127538
293	B01	Control	NLS-tdTomato	191	32517.1543	1178.411011	32517.1543	4.786286286
293	B01	Control	NLS-tdTomato	191	3881.404053	487.121643	3881.404053	2.994224636
293	B01	Control	NLS-tdTomato	191	6901.347168	1059.079956	6901.347168	2.704066498
293	B01	Control	NLS-tdTomato	191	1829.375244	364.414337	1829.375244	2.327699408
293	B01	Control	NLS-tdTomato	191	1136.018555	327.74231	1136.018555	1.793352564
293	B01	Control	NLS-tdTomato	191	1782.201904	701.50647	1782.201904	1.345132473
293	B01	Control	NLS-tdTomato	191	4650.745605	1020.432922	4650.745605	2.188280677
293	B01	Control	NLS-tdTomato	191	55804.91016	1383.682129	55804.91016	5.333807609
293	B01	Control	NLS-tdTomato	191	2731.210449	348.98468	2731.210449	2.968304873
293	B01	Control	NLS-tdTomato	191	1030.336548	299.235199	1030.336548	1.78376386
293	B01	Control	NLS-tdTomato	191	4027.190674	476.561127	4027.190674	3.0790406
293	B01	Control	NLS-tdTomato	191	2924.543457	364.237701	2924.543457	3.005259263
293	B01	Control	NLS-tdTomato	191	11286.375	451.582123	11286.375	4.643450006
293	B01	Control	NLS-tdTomato	191	3473.976807	383.254456	3473.976807	3.180213651
293	B01	Control	NLS-tdTomato	191	5901.324707	372.095642	5901.324707	3.987293443
293	B01	Control	NLS-tdTomato	191	8221.868164	495.5755	8221.868164	4.052289468
293	B01	Control	NLS-tdTomato	191	3972.472656	396.360657	3972.472656	3.325151617
293	B01	Control	NLS-tdTomato	191	7520.489746	423.692444	7520.489746	4.14973731
293	B01	Control	NLS-tdTomato	191	57381.43359	1381.813599	57381.43359	5.375949092
293	B01	Control	NLS-tdTomato	191	9622.954102	429.492035	9622.954102	4.485776566
293	B01	Control	NLS-tdTomato	191	13545.96484	1519.174561	13545.96484	3.156503599
293	B01	Control	NLS-tdTomato	191	5827.109375	370.620483	5827.109375	3.974765869
293	B01	Control	NLS-tdTomato	191	5766.874023	428.739777	5766.874023	3.74961533
293	B01	Control	NLS-tdTomato	191	8004.867676	458.749084	8004.867676	4.125100372
293	B01	Control	NLS-tdTomato	191	50240.25781	1029.776001	50240.25781	5.608441409
293	B01	Control	NLS-tdTomato	191	56400.03516	1264.215088	56400.03516	5.479382219
293	B01	Control	NLS-tdTomato	191	10417.40527	859.577759	10417.40527	3.599224017
293	B01	Control	NLS-tdTomato	191	47572.16016	984.899475	47572.16016	5.593997245
293	B01	Control	NLS-tdTomato	191	25935.78906	13348.4209	25935.78906	0.95827518
293	B01	Control	NLS-tdTomato	191	13953.24609	1095.009644	13953.24609	3.67158531
293	B01	Control	NLS-tdTomato	191	22493.53906	769.099609	22493.53906	4.870196399
293	B01	Control	NLS-tdTomato	191	405.155792	351.278687	405.155792	0.205860718
293	B01	Control	NLS-tdTomato	191	638.66394	259.413147	638.66394	1.299805399
293	B01	Control	NLS-tdTomato	191	4758.750977	400.740417	4758.750977	3.569843035
293	B01	Control	NLS-tdTomato	191	543.948975	345.348297	543.948975	0.655419217
293	B01	Control	NLS-tdTomato	191	5409.956543	555.334717	5409.956543	3.284187511
293	B01	Control	NLS-tdTomato	191	5040.793945	377.603912	5040.793945	3.738705366
293	B01	Control	NLS-tdTomato	191	10945.88965	403.106781	10945.88965	4.763083355
293	B01	Control	NLS-tdTomato	191	3085.646484	340.838593	3085.646484	3.178412179
293	B01	Control	NLS-tdTomato	191	3687.5271	352.210205	3687.5271	3.388145036
293	B01	Control	NLS-tdTomato	191	3876.050781	941.800781	3876.050781	2.041093648
293	B01	Control	NLS-tdTomato	191	449.834351	304.64093	449.834351	0.562284047
293	B01	Control	NLS-tdTomato	191	3539.559082	409.472168	3539.559082	3.111732357
293	B01	Control	NLS-tdTomato	191	677.65802	298.363037	677.65802	1.183488584
293	B01	Control	NLS-tdTomato	191	7308.088867	690.559753	7308.088867	3.403656018
293	B01	Control	NLS-tdTomato	191	5258.384277	730.25769	5258.384277	2.848142026
293	B01	Control	NLS-tdTomato	191	2881.407227	578.586914	2881.407227	2.316167971
293	B01	Control	NLS-tdTomato	191	1367.867676	811.760437	1367.867676	0.752802741
293	B01	Control	NLS-tdTomato	191	3732.762695	335.972595	3732.762695	3.473828331
293	B01	Control	NLS-tdTomato	191	10908.44336	839.385071	10908.44336	3.699968629
293	B01	Control	NLS-tdTomato	191	249.710266	250.905823	250.905823	-0.006890819
293	B01	Control	NLS-tdTomato	191	1497.698364	1108.817017	1497.698364	0.433725791
293	B01	Control	NLS-tdTomato	191	8479.90625	1844.207642	8479.90625	2.201047215
293	B01	Control	NLS-tdTomato	191	10443.08106	631.908691	10443.08106	4.046687499
293	B01	Control	NLS-tdTomato	191	1003.897949	376.025635	1003.897949	1.416709696
293	B01	Control	NLS-tdTomato	191	2820.402344	629.755676	2820.402344	2.16303686
293	B01	Control	NLS-tdTomato	191	60976.48047	6389.614258	60976.48047	3.254452138
293	B01	Control	NLS-tdTomato	191	3435.894287	523.069275	3435.894287	2.715611715
293	B01	Control	NLS-tdTomato	191	692.051636	474.207214	692.051636	0.545362075
293	B01	Control	NLS-tdTomato	191	36060.86328	1086.912354	36060.86328	5.05212642
293	B01	Control	NLS-tdTomato	191	1096.413574	370.719727	1096.413574	1.564391302
293	B01	Control	NLS-tdTomato	191	2670.563232	364.084137	2670.563232	2.874800254
293	B01	Control	NLS-tdTomato	191	2145.825684	375.626587	2145.825684	2.514161797
293	B01	Control	NLS-tdTomato	191	45480.60547	3107.874512	45480.60547	3.871251303
293	B01	Control	NLS-tdTomato	191	2497.60083	701.446716	2497.60083	1.8321375
293	B01	Control	NLS-tdTomato	191	827.48291	537.270508	827.48291	0.623080869
293	B01	Control	NLS-tdTomato	191	3658.924072	336.407471	3658.924072	3.443137827
293	B01	Control	NLS-tdTomato	191	42153.53125	851.959534	42153.53125	5.628724775
293	B01	Control	NLS-tdTomato	191	5018.685547	595.974426	5018.685547	3.073987225
293	B01	Control	NLS-tdTomato	191	11540.69629	720.869812	11540.69629	4.000847725
293	B01	Control	NLS-tdTomato	191	5976.971191	592.856628	5976.971191	3.333659427
293	B01	Control	NLS-tdTomato	191	512.651733	285.579865	512.651733	0.844084807
293	B01	Control	NLS-tdTomato	191	8665.271484	593.988892	8665.271484	3.866737093
293	B01	Control	NLS-tdTomato	191	7044.308105	393.049591	7044.308105	4.163674758
293	B01	Control	NLS-tdTomato	191	5291.39502	328.491364	5291.39502	4.009720776
293	B01	Control	NLS-tdTomato	191	33558.79688	687.283752	33558.79688	5.609641331
293	B01	Control	NLS-tdTomato	191	2393.322266	318.833679	2393.322266	2.908138735
293	B01	Control	NLS-tdTomato	191	2384.56958	514.767517	2384.56958	2.211735956
293	B01	Control	NLS-tdTomato	191	29696.00391	1234.519409	29696.00391	4.588247382
293	B01	Control	NLS-tdTomato	191	36801.5625	1826.400024	36801.5625	4.332692332
293	B01	Control	NLS-tdTomato	191	40823.69531	1446.711914	40823.69531	4.81855721
293	B01	Control	NLS-tdTomato	191	3335.904297	464.486328	3335.904297	2.844369863
293	B01	Control	NLS-tdTomato	191	8493.025391	1053.506714	8493.025391	3.011079055
293	B01	Control	NLS-tdTomato	191	10041.0293	760.564087	10041.0293	3.722693538
293	B01	Control	NLS-tdTomato	191	12254.69629	676.802612	12254.69629	4.178455783
293	B01	Control	NLS-tdTomato	191	706.85675	454.251282	706.85675	0.637927285
293	B01	Control	NLS-tdTomato	191	1833.784912	373.361847	1833.784912	2.296178018
293	B01	Control	NLS-tdTomato	191	4894.277832	612.029663	4894.277832	2.999422519
293	B01	Control	NLS-tdTomato	191	8691.90625	784.96875	8691.90625	3.468965488
293	B01	Control	NLS-tdTomato	191	8929.037109	687.058838	8929.037109	3.699999048
293	B01	Control	NLS-tdTomato	191	23959.03711	2772.904297	23959.03711	3.111100199
293	B01	Control	NLS-tdTomato	191	18687.29883	1810.72937	18687.29883	3.367415205
293	B01	Control	NLS-tdTomato	191	1025.053223	464.340088	1025.053223	1.142445076
293	B01	Control	NLS-tdTomato	191	560.155945	339.542053	560.155945	0.722238257
293	B01	Control	NLS-tdTomato	191	2733.858643	318.107025	2733.858643	3.103354511
293	B01	Control	NLS-tdTomato	191	955.43689	426.284332	955.43689	1.164344551
293	B01	Control	NLS-tdTomato	191	21356.01953	4028.147217	21356.01953	2.406454458
293	B01	Control	NLS-tdTomato	191	6171.644531	1116.869873	6171.644531	2.466193863
293	B01	Control	NLS-tdTomato	191	1219.943359	475.866516	1219.943359	1.358185317
293	B01	Control	NLS-tdTomato	191	987.776123	335.861298	987.776123	1.556318535
293	B01	Control	NLS-tdTomato	191	511.7948	342.694458	511.7948	0.578642628
293	B01	Control	NLS-tdTomato	191	24914.73828	1028.592773	24914.73828	4.598255592
293	B01	Control	NLS-tdTomato	191	25529.14844	701.61676	25529.14844	5.185318394
293	B01	Control	NLS-tdTomato	191	418.333344	308.514099	418.333344	0.439316574
293	B01	Control	NLS-tdTomato	191	778.998474	354.080597	778.998474	1.137542713
293	B01	Control	NLS-tdTomato	191	1698.74292	320.236572	1698.74292	2.407257556
293	B01	Control	NLS-tdTomato	191	19243.08594	525.743713	19243.08594	5.193836674
293	B01	Control	NLS-tdTomato	191	402.954956	304.255157	402.954956	0.405336861
293	B01	Control	NLS-tdTomato	191	250.267105	261.142273	261.142273	-0.06136734
293	B01	Control	NLS-tdTomato	191	436.678375	268.726105	436.678375	0.700434612
293	B01	Control	NLS-tdTomato	191	7713.01709	456.026703	7713.01709	4.080105097
293	B01	Control	NLS-tdTomato	191	18260.15234	580.120544	18260.15234	4.976202281
293	B01	Control	NLS-tdTomato	191	4341.625488	355.955658	4341.625488	3.608465845
293	B01	Control	NLS-tdTomato	191	52080.49609	1783.66748	52080.49609	4.8678246
293	B01	Control	NLS-tdTomato	191	57880.85547	1840.403564	57880.85547	4.974992184
293	B01	Control	NLS-tdTomato	191	2875.108887	484.922607	2875.108887	2.567790177
293	B01	Control	NLS-tdTomato	191	8112.534668	476.407745	8112.534668	4.089883966
293	B01	Control	NLS-tdTomato	191	776.273315	321.5849	776.273315	1.271365028
293	B01	Control	NLS-tdTomato	191	927.956177	283.86792	927.956177	1.708836856
293	B01	Control	NLS-tdTomato	191	15970.77051	482.440216	15970.77051	5.048939932
293	B01	Control	NLS-tdTomato	191	11587.27148	633.18335	11587.27148	4.193773758
293	B01	Control	NLS-tdTomato	191	8846.595703	1139.412476	8846.595703	2.956832284
293	B01	Control	NLS-tdTomato	191	53322.28906	1592.574585	53322.28906	5.06530587
293	B01	Control	NLS-tdTomato	191	32640.32422	1441.883057	32640.32422	4.500629322
293	B01	Control	NLS-tdTomato	191	2409.989258	455.886353	2409.989258	2.402280588
293	B01	Control	NLS-tdTomato	191	1609.864624	320.717773	1609.864624	2.327563165
293	B01	Control	NLS-tdTomato	191	9990.009766	440.020721	9990.009766	4.50484272
293	B01	Control	NLS-tdTomato	191	52739.82813	1336.258301	52739.82813	5.302622054
293	B01	Control	NLS-tdTomato	191	54758.60547	1116.634521	54758.60547	5.615856738
293	B01	Control	NLS-tdTomato	191	13830.82617	463.346985	13830.82617	4.899650543
293	B01	Control	NLS-tdTomato	191	5605.651367	612.407471	5605.651367	3.194318233
293	B01	Control	NLS-tdTomato	191	484.227936	243.208817	484.227936	0.993490782
293	B01	Control	NLS-tdTomato	191	12136.60352	838.22113	12136.60352	3.855890033
293	B01	Control	NLS-tdTomato	191	12245.22852	5584.606445	12245.22852	1.132692177
293	B01	Control	NLS-tdTomato	191	7949.98291	1153.362427	7949.98291	2.785105829
293	B01	Control	NLS-tdTomato	191	18314.77539	691.139099	18314.77539	4.727888101
293	B01	Control	NLS-tdTomato	191	13463.92285	553.810303	13463.92285	4.603563111
293	B01	Control	NLS-tdTomato	191	2294.069824	392.883453	2294.069824	2.54573599
293	B01	Control	NLS-tdTomato	191	55341.00391	2674.428955	55341.00391	4.37104603
293	B01	Control	NLS-tdTomato	191	1323.020508	328.057526	1323.020508	2.011814701
293	B01	Control	NLS-tdTomato	191	15610.16797	703.849976	15610.16797	4.471074296
293	B01	Control	NLS-tdTomato	191	1028.562134	288.338867	1028.562134	1.834791723
293	B01	Control	NLS-tdTomato	191	16397.35938	757.047058	16397.35938	4.436936711
293	B01	Control	NLS-tdTomato	191	1229.883911	346.716064	1229.883911	1.82669556
293	B01	Control	NLS-tdTomato	191	18183.99414	722.259216	18183.99414	4.654008607
293	B01	Control	NLS-tdTomato	191	13429.12793	614.751465	13429.12793	4.449218543
293	B01	Control	NLS-tdTomato	191	17902.26563	751.494934	17902.26563	4.574234991
293	B01	Control	NLS-tdTomato	191	1511.713013	356.395508	1511.713013	2.084633223
293	B01	Control	NLS-tdTomato	191	11786.40625	695.579834	11786.40625	4.082763981
293	B01	Control	NLS-tdTomato	191	9843.286133	488.362213	9843.286133	4.333116551
293	B01	Control	NLS-tdTomato	191	7308.685059	472.580658	7308.685059	3.950979379
293	B01	Control	NLS-tdTomato	191	20890.93555	974.524109	20890.93555	4.422035414
293	B01	Control	NLS-tdTomato	191	9991.658203	606.628296	9991.658203	4.041839427
293	B01	Control	NLS-tdTomato	191	722.306763	269.775269	722.306763	1.42085358
293	B01	Control	NLS-tdTomato	191	3178.761719	298.435638	3178.761719	3.412973144
293	B01	Control	NLS-tdTomato	191	36596.35547	4964.946289	36596.35547	2.881849966
293	B01	Control	NLS-tdTomato	191	5261.52002	535.378357	5261.52002	3.296848922
293	B01	Control	NLS-tdTomato	191	4447.117676	507.553436	4447.117676	3.131238956
293	B01	Control	NLS-tdTomato	191	6257.44873	396.686951	6257.44873	3.979501719
293	B01	Control	NLS-tdTomato	191	513.006775	448.939606	513.006775	0.192456501
293	B01	Control	NLS-tdTomato	191	24193.07227	1477.053467	24193.07227	4.033800033
293	B01	Control	NLS-tdTomato	191	31217.16016	836.687378	31217.16016	5.221506819
293	B01	Control	NLS-tdTomato	191	679.957886	331.564545	679.957886	1.03615565
293	B01	Control	NLS-tdTomato	191	28906.4375	773.326416	28906.4375	5.224169513
293	B01	Control	NLS-tdTomato	191	781.591492	292.944458	781.591492	1.415787606
293	B01	Control	NLS-tdTomato	191	620.538025	299.239166	620.538025	1.052220603
293	B01	Control	NLS-tdTomato	191	26836.14453	7917.722168	26836.14453	1.761020069
293	B01	Control	NLS-tdTomato	191	3276.172363	317.73703	3276.172363	3.36610612
293	B01	Control	NLS-tdTomato	191	2948.078613	369.405518	2948.078613	2.996497674
293	B01	Control	NLS-tdTomato	191	16078.79492	593.532349	16078.79492	4.75968881
293	B01	Control	NLS-tdTomato	191	3694.832275	285.019653	3694.832275	3.696375569
293	B01	Control	NLS-tdTomato	191	3033.756348	419.043671	3033.756348	2.855932714
293	B01	Control	NLS-tdTomato	191	6126.177246	888.753784	6126.177246	2.785131406
293	B01	Control	NLS-tdTomato	191	1379.684448	347.526001	1379.684448	1.989145516
293	B01	Control	NLS-tdTomato	191	3466.086426	348.088104	3466.086426	3.315783213
293	B01	Control	NLS-tdTomato	191	2594.290283	315.341705	2594.290283	3.040352027
293	B01	Control	NLS-tdTomato	191	6241.63623	402.270935	6241.63623	3.955684869
293	B01	Control	NLS-tdTomato	191	49034.98828	11118.40527	49034.98828	2.140861658
293	B01	Control	NLS-tdTomato	191	7785.42041	620.84198	7785.42041	3.648476929
293	B01	Control	NLS-tdTomato	191	7869.015137	3908.286621	7869.015137	1.00964681
293	B01	Control	NLS-tdTomato	191	19980.3418	1322.645142	19980.3418	3.917083311
293	B01	Control	NLS-tdTomato	191	5500.847656	411.808868	5500.847656	3.739607146
293	B01	Control	NLS-tdTomato	191	6794.019043	438.138062	6794.019043	3.954807807
293	B01	Control	NLS-tdTomato	191	416.690308	261.168762	416.690308	0.673993195
293	B01	Control	NLS-tdTomato	191	1261.109131	269.523682	1261.109131	2.226209178
293	B01	Control	NLS-tdTomato	191	4229.300781	420.819519	4229.300781	3.329145638
293	B01	Control	NLS-tdTomato	191	27650.20703	654.598389	27650.20703	5.400536421
293	B01	Control	NLS-tdTomato	191	646.339111	449.607941	646.339111	0.523623777
293	B01	Control	NLS-tdTomato	191	17887.61914	654.976807	17887.61914	4.771373745
293	B01	Control	NLS-tdTomato	191	1758.751831	254.695755	1758.751831	2.787705106
293	B01	Control	NLS-tdTomato	191	7026.866211	571.670532	7026.866211	3.6196256
293	B01	Control	NLS-tdTomato	191	14792.3125	821.268799	14792.3125	4.170849309
293	B01	Control	NLS-tdTomato	191	5489.094727	481.637573	5489.094727	3.510548389
293	B01	Control	NLS-tdTomato	191	11701.46777	660.950684	11701.46777	4.146003064
293	B01	Control	NLS-tdTomato	191	15167.97168	657.166992	15167.97168	4.528624347
293	B01	Control	NLS-tdTomato	191	4298.202148	376.072327	4298.202148	3.51465128
293	B01	Control	NLS-tdTomato	191	19693.58008	932.140686	19693.58008	4.401033877
293	B01	Control	NLS-tdTomato	191	14572.54199	846.070862	14572.54199	4.106330248
293	B01	Control	NLS-tdTomato	191	3916.926758	361.006622	3916.926758	3.439624946
293	B01	Control	NLS-tdTomato	191	12874.0166	1262.862427	12874.0166	3.349692845
293	B01	Control	NLS-tdTomato	191	785.883911	260.602448	785.883911	1.59246558
293	B01	Control	NLS-tdTomato	191	32940.11328	1127.226685	32940.11328	4.868995941
293	B01	Control	NLS-tdTomato	191	7697.469727	640.877136	7697.469727	3.586264582
293	B01	Control	NLS-tdTomato	191	37286.69922	903.241455	37286.69922	5.367405578
293	B01	Control	NLS-tdTomato	191	15399.79785	1139.490112	15399.79785	3.756451103
293	B01	Control	NLS-tdTomato	191	16236.70019	868.663513	16236.70019	4.224317211
293	B01	Control	NLS-tdTomato	191	6311.133301	428.109528	6311.133301	3.881847246
293	B01	Control	NLS-tdTomato	191	17916.76758	483.250549	17916.76758	5.212395198
293	B01	Control	NLS-tdTomato	191	591.007019	297.146393	591.007019	0.992001396
293	B01	Control	NLS-tdTomato	191	996.240967	386.647369	996.240967	1.365476342
293	B01	Control	NLS-tdTomato	191	9311.167969	412.360504	9311.167969	4.496984084
293	B01	Control	NLS-tdTomato	191	521.483521	283.723633	521.483521	0.878135338
293	B01	Control	NLS-tdTomato	191	24035.42383	672.281433	24035.42383	5.159953127
293	B01	Control	NLS-tdTomato	191	724.352173	267.100464	724.352173	1.43930881
293	B01	Control	NLS-tdTomato	191	3280.70166	312.671906	3280.70166	3.391282902
293	B01	Control	NLS-tdTomato	191	3621.726563	400.079987	3621.726563	3.17831726
293	B01	Control	NLS-tdTomato	191	476.187683	245.848694	476.187683	0.953759613
293	B01	Control	NLS-tdTomato	191	14264.83594	475.583344	14264.83594	4.906621155
293	B01	Control	NLS-tdTomato	191	52294.72656	1339.138428	52294.72656	5.287288465
293	B01	Control	NLS-tdTomato	191	360.552704	277.887054	360.552704	0.375711537
293	B01	Control	NLS-tdTomato	191	14103.27637	585.634399	14103.27637	4.58988625
293	B01	Control	NLS-tdTomato	191	4306.812012	371.745453	4306.812012	3.534233352
293	B01	Control	NLS-tdTomato	191	428.238251	266.705719	428.238251	0.683164904
293	B01	Control	NLS-tdTomato	191	13616.52051	662.076721	13616.52051	4.362215876
293	B01	Control	NLS-tdTomato	191	640.742493	271.776581	640.742493	1.237323526
293	B01	Control	NLS-tdTomato	191	2785.789551	815.0896	2785.789551	1.773055712
293	B01	Control	NLS-tdTomato	191	1194.14502	321.131805	1194.14502	1.89474059
293	B01	Control	NLS-tdTomato	191	2670.994629	529.871887	2670.994629	2.333661584
293	B01	Control	NLS-tdTomato	191	2857.649658	364.535553	2857.649658	2.970697624
293	B01	Control	NLS-tdTomato	191	2390.528809	583.337402	2390.528809	2.034927308
293	B01	Control	NLS-tdTomato	191	15153.41699	657.103149	15153.41699	4.527379482
293	B01	Control	NLS-tdTomato	191	1576.472534	300.367188	1576.472534	2.391900908
293	B01	Control	NLS-tdTomato	191	1276.306152	306.075409	1276.306152	2.060015391
293	B01	Control	NLS-tdTomato	191	2058.612793	321.422485	2058.612793	2.679129736
293	B01	Control	NLS-tdTomato	191	277.065002	245.379227	277.065002	0.175211365
293	B01	Control	NLS-tdTomato	191	8607.364258	442.769073	8607.364258	4.280945164
293	B01	Control	NLS-tdTomato	191	572.460266	285.218811	572.460266	1.005106426
293	B01	Control	NLS-tdTomato	191	1177.813354	314.460815	1177.813354	1.905158777
293	B01	Control	NLS-tdTomato	191	11519.21875	6996.009766	11519.21875	0.719438666
293	B01	Control	NLS-tdTomato	191	24174.17188	3043.40918	24174.17188	2.989706249
293	B01	Control	NLS-tdTomato	191	15115.36231	800.662598	15115.36231	4.238677336
293	B01	Control	NLS-tdTomato	191	4133.435547	322.321167	4133.435547	3.680770552
293	B01	Control	NLS-tdTomato	191	303.131683	274.855499	303.131683	0.141271305
293	B01	Control	NLS-tdTomato	191	561.397888	292.295013	561.397888	0.941598422
293	B01	Control	NLS-tdTomato	191	4255.594727	332.482758	4255.594727	3.678009333
293	B01	Control	NLS-tdTomato	191	7205.01709	695.81604	7205.01709	3.372224011
293	B01	Control	NLS-tdTomato	191	1263.352295	269.714874	1263.352295	2.227750012
293	B01	Control	NLS-tdTomato	191	16932.7832	539.427673	16932.7832	4.97224578
293	B01	Control	NLS-tdTomato	191	45399.14063	2767.913574	45399.14063	4.035794187
293	B01	Control	NLS-tdTomato	191	38477.65234	1382.245483	38477.65234	4.798935016
293	B01	Control	NLS-tdTomato	191	41166.68359	7274.734863	41166.68359	2.500510656
293	B01	Control	NLS-tdTomato	191	9076.134766	502.611359	9076.134766	4.174562849
293	B01	Control	NLS-tdTomato	191	50937.35547	1853.591675	50937.35547	4.780328686
293	B02	Control	NLS-tdTomato	191	2674.390381	337.578644	2674.390381	2.985914527
293	B02	Control	NLS-tdTomato	191	9318.604492	385.04718	9318.604492	4.597006784
293	B02	Control	NLS-tdTomato	191	1004.130432	441.016296	1004.130432	1.18704281
293	B02	Control	NLS-tdTomato	191	3171.611328	307.271332	3171.611328	3.367630907
293	B02	Control	NLS-tdTomato	191	8853.271484	512.853516	8853.271484	4.109591943
293	B02	Control	NLS-tdTomato	191	1448.820313	456.435944	1448.820313	1.666394366
293	B02	Control	NLS-tdTomato	191	723.897583	331.666656	723.897583	1.126051621
293	B02	Control	NLS-tdTomato	191	3405.22998	410.830841	3405.22998	3.051135844
293	B02	Control	NLS-tdTomato	191	3768.813477	427.91684	3768.813477	3.138708036
293	B02	Control	NLS-tdTomato	191	2419.15625	388.032928	2419.15625	2.640252966
293	B02	Control	NLS-tdTomato	191	3772.816162	861.987183	3772.816162	2.129903481
293	B02	Control	NLS-tdTomato	191	1092.24353	641.598083	1092.24353	0.767552824
293	B02	Control	NLS-tdTomato	191	25223.20313	11556.97168	25223.20313	1.125988085
293	B02	Control	NLS-tdTomato	191	5297.956055	1322.429321	5297.956055	2.002245259
293	B02	Control	NLS-tdTomato	191	1173.963623	367.661255	1173.963623	1.67493865
293	B02	Control	NLS-tdTomato	191	879.614563	593.76532	879.614563	0.566978657
293	B02	Control	NLS-tdTomato	191	2298.439453	360.157318	2298.439453	2.673955539
293	B02	Control	NLS-tdTomato	191	2551.024658	346.685059	2551.024658	2.879379276
293	B02	Control	NLS-tdTomato	191	34658.52344	944.284424	34658.52344	5.197844909
293	B02	Control	NLS-tdTomato	191	20376.27148	806.345337	20376.27148	4.659348436
293	B02	Control	NLS-tdTomato	191	9437.706055	807.848083	9437.706055	3.546280316
293	B02	Control	NLS-tdTomato	191	2698.77124	965.891174	2698.77124	1.482370136
293	B02	Control	NLS-tdTomato	191	373.085571	297.945709	373.085571	0.324457095
293	B02	Control	NLS-tdTomato	191	3231.285645	672.568542	3231.285645	2.264355084
293	B02	Control	NLS-tdTomato	191	10407.11719	935.742737	10407.11719	3.475314736
293	B02	Control	NLS-tdTomato	191	14225.00293	1093.342407	14225.00293	3.701611757
293	B02	Control	NLS-tdTomato	191	16207.07519	1582.260254	16207.07519	3.356564936
293	B02	Control	NLS-tdTomato	191	17046.31836	934.112	17046.31836	4.189720832
293	B02	Control	NLS-tdTomato	191	3705.381104	729.602478	3705.381104	2.344439399
293	B02	Control	NLS-tdTomato	191	3843.355713	508.723969	3843.355713	2.917411533
293	B02	Control	NLS-tdTomato	191	13525.2832	625.472778	13525.2832	4.434567896
293	B02	Control	NLS-tdTomato	191	12470.10449	648.007263	12470.10449	4.266319761
293	B02	Control	NLS-tdTomato	191	12951.04688	506.83963	12951.04688	4.675395576
293	B02	Control	NLS-tdTomato	191	6551.672363	447.205994	6551.672363	3.872851782
293	B02	Control	NLS-tdTomato	191	7985.970215	638.384033	7985.970215	3.644971218
293	B02	Control	NLS-tdTomato	191	8400.081055	1570.505127	8400.081055	2.419174596
293	B02	Control	NLS-tdTomato	191	45312.03906	1371.162964	45312.03906	5.046422462
293	B02	Control	NLS-tdTomato	191	1786.430176	383.802734	1786.430176	2.218642633
293	B02	Control	NLS-tdTomato	191	13664.20019	10578.78223	13664.20019	0.369227456
293	B02	Control	NLS-tdTomato	191	862.185974	308.280548	862.185974	1.483755232
293	B02	Control	NLS-tdTomato	191	18375.75586	915.240356	18375.75586	4.327509117
293	B02	Control	NLS-tdTomato	191	61474.98047	2371.56958	61474.98047	4.69608527
293	B02	Control	NLS-tdTomato	191	18290.40039	609.464844	18290.40039	4.907399843
293	B02	Control	NLS-tdTomato	191	1572.397339	494.800507	1572.397339	1.668046944
293	B02	Control	NLS-tdTomato	191	2720.864502	543.697388	2720.864502	2.32318931
293	B02	Control	NLS-tdTomato	191	582.051697	339.604279	582.051697	0.77729266
293	B02	Control	NLS-tdTomato	191	16066.31152	857.593201	16066.31152	4.227601477
293	B02	Control	NLS-tdTomato	191	653.790161	279.280487	653.790161	1.227112888
293	B02	Control	NLS-tdTomato	191	2559.012939	287.400909	2559.012939	3.154450912
293	B02	Control	NLS-tdTomato	191	1230.346924	554.884155	1230.346924	1.148806661
293	B02	Control	NLS-tdTomato	191	489.41626	296.899353	489.41626	0.721088084
293	B02	Control	NLS-tdTomato	191	15487.64453	1048.212769	15487.64453	3.885114252
293	B02	Control	NLS-tdTomato	191	37112.07031	1023.419495	37112.07031	5.180418959
293	B02	Control	NLS-tdTomato	191	1508.632324	393.879395	1508.632324	1.93741539
293	B02	Control	NLS-tdTomato	191	5466.34375	801.41803	5466.34375	2.769949314
293	B02	Control	NLS-tdTomato	191	500.772644	338.194763	500.772644	0.566301434
293	B02	Control	NLS-tdTomato	191	1770.158203	374.582184	1770.158203	2.240524115
293	B02	Control	NLS-tdTomato	191	5320.525391	1109.865234	5320.525391	2.261184209
293	B02	Control	NLS-tdTomato	191	14251.51953	696.632629	14251.51953	4.354573893
293	B02	Control	NLS-tdTomato	191	1741.455322	503.349823	1741.455322	1.790660148
293	B02	Control	NLS-tdTomato	191	9209.676758	708.736206	9209.676758	3.699829865
293	B02	Control	NLS-tdTomato	191	9142.328125	669.777466	9142.328125	3.770807855
293	B02	Control	NLS-tdTomato	191	18538.68945	1115.991821	18538.68945	4.054140901
293	B02	Control	NLS-tdTomato	191	9196.473633	861.783936	9196.473633	3.415682658
293	B02	Control	NLS-tdTomato	191	7665.665039	448.403351	7665.665039	4.095541994
293	B02	Control	NLS-tdTomato	191	1420.543457	548.222778	1420.543457	1.37360879
293	B02	Control	NLS-tdTomato	191	9090.095703	422.343964	9090.095703	4.427805146
293	B02	Control	NLS-tdTomato	191	2444.982178	362.554718	2444.982178	2.753553296
293	B02	Control	NLS-tdTomato	191	11170.60547	704.502563	11170.60547	3.98695862
293	B02	Control	NLS-tdTomato	191	9026.651367	2205.835449	9026.651367	2.032865715
293	B02	Control	NLS-tdTomato	191	5080.243164	409.995789	5080.243164	3.631216555
293	B02	Control	NLS-tdTomato	191	4464.882324	394.4198	4464.882324	3.50081827
293	B02	Control	NLS-tdTomato	191	4677.808105	405.836914	4677.808105	3.52686068
293	B02	Control	NLS-tdTomato	191	381.92627	356.440765	381.92627	0.099631813
293	B02	Control	NLS-tdTomato	191	2380.00293	671.488647	2380.00293	1.825528437
293	B02	Control	NLS-tdTomato	191	3329.208008	364.584015	3329.208008	3.190855799
293	B02	Control	NLS-tdTomato	191	777.421753	357.771973	777.421753	1.119657102
293	B02	Control	NLS-tdTomato	191	10225.74121	1108.068604	10225.74121	3.206086309
293	B02	Control	NLS-tdTomato	191	4984.067383	3239.015381	4984.067383	0.621768254
293	B02	Control	NLS-tdTomato	191	11742.84961	1985.894165	11742.84961	2.563921902
293	B02	Control	NLS-tdTomato	191	20942.58984	1977.591675	20942.58984	3.404623382
293	B02	Control	NLS-tdTomato	191	3161.63623	779.091797	3161.63623	2.020806154
293	B02	Control	NLS-tdTomato	191	14359.83984	1492.299561	14359.83984	3.266430586
293	B02	Control	NLS-tdTomato	191	2393.780518	1102.077271	2393.780518	1.119065499
293	B02	Control	NLS-tdTomato	191	1781.783081	756.770325	1781.783081	1.235394287
293	B02	Control	NLS-tdTomato	191	2293.371582	705.636597	2293.371582	1.700472834
293	B02	Control	NLS-tdTomato	191	1436.21936	508.094086	1436.21936	1.499108538
293	B02	Control	NLS-tdTomato	191	32414.01953	890.431213	32414.01953	5.185969959
293	B02	Control	NLS-tdTomato	191	6685.304199	830.229919	6685.304199	3.00941038
293	B02	Control	NLS-tdTomato	191	1060.307495	1057.703857	1060.307495	0.003546966
293	B02	Control	NLS-tdTomato	191	9289.510742	1244.995483	9289.510742	2.899462107
293	B02	Control	NLS-tdTomato	191	4169.061035	539.28302	4169.061035	2.950607979
293	B02	Control	NLS-tdTomato	191	3332.703613	449.548248	3332.703613	2.890145153
293	B02	Control	NLS-tdTomato	191	24840.19141	779.461182	24840.19141	4.994055303
293	B02	Control	NLS-tdTomato	191	31805.86523	1311.43457	31805.86523	4.600075098
293	B02	Control	NLS-tdTomato	191	337.143677	306.343048	337.143677	0.138215429
293	B02	Control	NLS-tdTomato	191	325.350555	275.279449	325.350555	0.241098105
293	B02	Control	NLS-tdTomato	191	3935.343994	407.243347	3935.343994	3.272526714
293	B02	Control	NLS-tdTomato	191	2446.124756	589.813843	2446.124756	2.052166397
293	B02	Control	NLS-tdTomato	191	7243.381836	477.719116	7243.381836	3.922428916
293	B02	Control	NLS-tdTomato	191	31623.77539	1057.961304	31623.77539	4.901650848
293	B02	Control	NLS-tdTomato	191	3532.132324	385.762329	3532.132324	3.19475522
293	B02	Control	NLS-tdTomato	191	3174.503174	637.87677	3174.503174	2.315181175
293	B02	Control	NLS-tdTomato	191	21741.74609	725.387512	21741.74609	4.90557209
293	B02	Control	NLS-tdTomato	191	4253.782227	378.153687	4253.782227	3.491701586
293	B02	Control	NLS-tdTomato	191	315.431549	297.336914	315.431549	0.08522838
293	B02	Control	NLS-tdTomato	191	3305.184082	425.572418	3305.184082	2.957254069
293	B02	Control	NLS-tdTomato	191	14079.50781	764.915833	14079.50781	4.202152081
293	B02	Control	NLS-tdTomato	191	7074.853516	582.167114	7074.853516	3.603195027
293	B02	Control	NLS-tdTomato	191	486.714722	360.966827	486.714722	0.431210155
293	B02	Control	NLS-tdTomato	191	2048.204834	514.569763	2048.204834	1.992921412
293	B02	Control	NLS-tdTomato	191	3842.459229	417.180176	3842.459229	3.203287443
293	B02	Control	NLS-tdTomato	191	9392.84375	471.19751	9392.84375	4.31715819
293	B02	Control	NLS-tdTomato	191	45609.17578	1232.29541	45609.17578	5.209904049
293	B02	Control	NLS-tdTomato	191	2340.873779	1066.20813	2340.873779	1.134558058
293	B02	Control	NLS-tdTomato	191	24516.50391	820.263733	24516.50391	4.90152161
293	B02	Control	NLS-tdTomato	191	3335.161377	343.362671	3335.161377	3.279951461
293	B02	Control	NLS-tdTomato	191	4767.841309	405.492493	4767.841309	3.555589108
293	B02	Control	NLS-tdTomato	191	45983	849.020508	45983	5.75915738
293	B02	Control	NLS-tdTomato	191	1846.203857	446.197266	1846.203857	2.048808285
293	B02	Control	NLS-tdTomato	191	41504.29297	979.147461	41504.29297	5.40559061
293	B02	Control	NLS-tdTomato	191	34710.41797	983.125488	34710.41797	5.141849351
293	B02	Control	NLS-tdTomato	191	2801.854248	302.84906	2801.854248	3.20971107
293	B02	Control	NLS-tdTomato	191	7596.17041	1091.932129	7596.17041	2.798389085
293	B02	Control	NLS-tdTomato	191	1472.018799	273.21109	1472.018799	2.429708145
293	B02	Control	NLS-tdTomato	191	3001.639893	451.186615	3001.639893	2.733954733
293	B02	Control	NLS-tdTomato	191	1242.694824	275.370728	1242.694824	2.174024935
293	B02	Control	NLS-tdTomato	191	281.176727	285.380371	285.380371	-0.021408919
293	B02	Control	NLS-tdTomato	191	672.195129	266.341278	672.195129	1.335604051
293	B02	Control	NLS-tdTomato	191	237.306473	238.012894	238.012894	-0.004288278
293	B02	Control	NLS-tdTomato	191	1523.762451	465.775299	1523.762451	1.709931972
293	B02	Control	NLS-tdTomato	191	862.746094	308.976257	862.746094	1.481440057
293	B02	Control	NLS-tdTomato	191	927.8927	281.221252	927.8927	1.722252361
293	B02	Control	NLS-tdTomato	191	1230.195435	291.558624	1230.195435	2.077029626
293	B02	Control	NLS-tdTomato	191	279.406799	353.671814	353.671814	-0.34004412
293	B02	Control	NLS-tdTomato	191	2614.998779	486.617737	2614.998779	2.425949461
293	B02	Control	NLS-tdTomato	191	12025.64453	653.917419	12025.64453	4.200861955
293	B02	Control	NLS-tdTomato	191	11697.49805	546.339844	11697.49805	4.420257536
293	B02	Control	NLS-tdTomato	191	12908.14648	681.171082	12908.14648	4.244120856
293	B02	Control	NLS-tdTomato	191	15670.75293	644.73407	15670.75293	4.603226466
293	B02	Control	NLS-tdTomato	191	1709.173096	404.329559	1709.173096	2.07969493
293	B02	Control	NLS-tdTomato	191	710.785706	443.980804	710.785706	0.678917367
293	B02	Control	NLS-tdTomato	191	13739.97266	607.60376	13739.97266	4.499104525
293	B02	Control	NLS-tdTomato	191	1734.270386	367.07074	1734.270386	2.240198819
293	B02	Control	NLS-tdTomato	191	2971.647949	430.741241	2971.647949	2.786369845
293	B02	Control	NLS-tdTomato	191	3109.726074	386.213593	3109.726074	3.009316657
293	B02	Control	NLS-tdTomato	191	2054.453857	492.169952	2054.453857	2.061526442
293	B02	Control	NLS-tdTomato	191	7732.179688	1487.512695	7732.179688	2.377973184
293	B02	Control	NLS-tdTomato	191	465.913818	293.386322	465.913818	0.667261506
293	B02	Control	NLS-tdTomato	191	337.873993	267.970581	337.873993	0.334410683
293	B02	Control	NLS-tdTomato	191	10266.61719	410.448029	10266.61719	4.644617528
293	B02	Control	NLS-tdTomato	191	754.681152	264.764832	754.681152	1.511155738
293	B02	Control	NLS-tdTomato	191	9549.56543	1361.11438	9549.56543	2.810646775
293	B02	Control	NLS-tdTomato	191	7755.771484	752.73114	7755.771484	3.365063735
293	B02	Control	NLS-tdTomato	191	1822.274414	296.964447	1822.274414	2.617378104
293	B02	Control	NLS-tdTomato	191	3148.682617	423.216644	3148.682617	2.895280072
293	B02	Control	NLS-tdTomato	191	489.865387	291.351288	489.865387	0.749625668
293	B02	Control	NLS-tdTomato	191	815.991638	269.08252	815.991638	1.600505694
293	B02	Control	NLS-tdTomato	191	262.401672	268.24939	268.24939	-0.031797978
293	B02	Control	NLS-tdTomato	191	1316.980103	532.620972	1316.980103	1.306052408
293	B02	Control	NLS-tdTomato	191	6019.863281	391.925842	6019.863281	3.941078115
293	B02	Control	NLS-tdTomato	191	3214.706299	485.503967	3214.706299	2.727131948
293	B02	Control	NLS-tdTomato	191	2192.616943	363.641937	2192.616943	2.592063298
293	B02	Control	NLS-tdTomato	191	1310.985718	373.414154	1310.985718	1.811803451
293	B02	Control	NLS-tdTomato	191	36161.89844	924.151794	36161.89844	5.290196772
293	B02	Control	NLS-tdTomato	191	1751.518799	374.939758	1751.518799	2.223875753
293	B02	Control	NLS-tdTomato	191	533.78656	410.941284	533.78656	0.377330707
293	B02	Control	NLS-tdTomato	191	40387	4619.795898	40387	3.127989965
293	B02	Control	NLS-tdTomato	191	272.368164	318.526184	318.526184	-0.22585389
293	B02	Control	NLS-tdTomato	191	1671.33728	375.123322	1671.33728	2.155566037
293	B02	Control	NLS-tdTomato	191	741.78833	315.38269	741.78833	1.233904092
293	B02	Control	NLS-tdTomato	191	1052.126343	275.573792	1052.126343	1.932797364
293	B02	Control	NLS-tdTomato	191	2013.910278	316.321075	2013.910278	2.670537827
293	B02	Control	NLS-tdTomato	191	9122.416992	377.074677	9122.416992	4.596493946
293	B02	Control	NLS-tdTomato	191	3272.326172	444.3508	3272.326172	2.880545567
293	B02	Control	NLS-tdTomato	191	19750.70703	554.897339	19750.70703	5.153539605
293	B02	Control	NLS-tdTomato	191	30277.23828	1232.967529	30277.23828	4.618026906
293	B02	Control	NLS-tdTomato	191	2081.806885	303.204803	2081.806885	2.779471734
293	B02	Control	NLS-tdTomato	191	2485.71582	359.421173	2485.71582	2.789914066
293	B02	Control	NLS-tdTomato	191	14788.62305	440.080566	14788.62305	5.070576257
293	B02	Control	NLS-tdTomato	191	32922.77734	715	32922.77734	5.524998994
293	B02	Control	NLS-tdTomato	191	7674.899902	425.129822	7674.899902	4.174172565
293	B02	Control	NLS-tdTomato	191	17767.92969	567.701172	17767.92969	4.968000059
293	B02	Control	NLS-tdTomato	191	7267.806641	384.932404	7267.806641	4.238843008
293	B02	Control	NLS-tdTomato	191	7234.97168	440.118896	7234.97168	4.039022151
293	B02	Control	NLS-tdTomato	191	646.366699	313.909302	646.366699	1.042005091
293	B02	Control	NLS-tdTomato	191	748.018921	287.969147	748.018921	1.377160514
293	B02	Control	NLS-tdTomato	191	55704.41016	6145.733887	55704.41016	3.180134347
293	B02	Control	NLS-tdTomato	191	11281.31348	652.489136	11281.31348	4.111837359
293	B02	Control	NLS-tdTomato	191	48118.10938	5744.102539	48118.10938	3.06642655
293	B02	Control	NLS-tdTomato	191	1226.535767	435.871918	1226.535767	1.492613142
293	B02	Control	NLS-tdTomato	191	10680.54199	1191.876587	10680.54199	3.163678095
293	B02	Control	NLS-tdTomato	191	3558.665771	1096.620239	3558.665771	1.698272437
293	B02	Control	NLS-tdTomato	191	3068.168457	477.14801	3068.168457	2.684868935
293	B02	Control	NLS-tdTomato	191	65535	35836.76563	65535	0.870825171
293	B02	Control	NLS-tdTomato	191	1289.439453	415.463928	1289.439453	1.633948904
293	B02	Control	NLS-tdTomato	191	1165.84436	370.210114	1165.84436	1.654958987
293	B02	Control	NLS-tdTomato	191	59041.66016	2655.109619	59041.66016	4.474889958
293	B02	Control	NLS-tdTomato	191	467.956635	310.078583	467.956635	0.59374096
293	B02	Control	NLS-tdTomato	191	920.044128	373.225891	920.044128	1.301653988
293	B02	Control	NLS-tdTomato	191	790.193542	637.823425	790.193542	0.309048972
293	B02	Control	NLS-tdTomato	191	37424.82422	2223.866943	37424.82422	4.072853163
293	B02	Control	NLS-tdTomato	191	5408.585938	487.06546	5408.585938	3.47306387
293	B02	Control	NLS-tdTomato	191	790.730774	428.935608	790.730774	0.882425487
293	B02	Control	NLS-tdTomato	191	6186.499023	598.769714	6186.499023	3.369050054
293	B02	Control	NLS-tdTomato	191	350.419464	347.005402	350.419464	0.014124789
293	B02	Control	NLS-tdTomato	191	4323.041992	442.217499	4323.041992	3.28921883
293	B02	Control	NLS-tdTomato	191	3412.386475	448.977173	3412.386475	2.926067048
293	B02	Control	NLS-tdTomato	191	30925.88477	3282.841797	30925.88477	3.235797738
293	B02	Control	NLS-tdTomato	191	1667.739624	362.173706	1667.739624	2.203140351
293	B02	Control	NLS-tdTomato	191	836.998596	361.35849	836.998596	1.211794412
293	B02	Control	NLS-tdTomato	191	2258.109131	686.661316	2258.109131	1.717444616
293	B02	Control	NLS-tdTomato	191	1409.22583	337.376953	1409.22583	2.062469495
293	B02	Control	NLS-tdTomato	191	2285.004883	678.151428	2285.004883	1.752517887
293	B02	Control	NLS-tdTomato	191	20809.4082	910.157776	20809.4082	4.514975468
293	B02	Control	NLS-tdTomato	191	6651.536621	534.591064	6651.536621	3.637180039
293	B02	Control	NLS-tdTomato	191	4329.892578	519.757629	4329.892578	3.058420299
293	B02	Control	NLS-tdTomato	191	6968.242188	624.040222	6968.242188	3.481083842
293	B02	Control	NLS-tdTomato	191	16844.56641	507.031677	16844.56641	5.054063599
293	B02	Control	NLS-tdTomato	191	15597.22656	554.259705	15597.22656	4.814583581
293	B02	Control	NLS-tdTomato	191	11482.75684	1552.978027	11482.75684	2.88635973
293	B02	Control	NLS-tdTomato	191	4767.225586	708.316833	4767.225586	2.750683162
293	B02	Control	NLS-tdTomato	191	4909.370605	624.376404	4909.370605	2.975050157
293	B02	Control	NLS-tdTomato	191	8859.874023	1174.441895	8859.874023	2.915310847
293	B02	Control	NLS-tdTomato	191	911.605042	331.327545	911.605042	1.460150757
293	B02	Control	NLS-tdTomato	191	2534.287354	444.88916	2534.287354	2.510062264
293	B02	Control	NLS-tdTomato	191	1485.694214	815.780151	1485.694214	0.864884901
293	B02	Control	NLS-tdTomato	191	23821.84766	5058.255859	23821.84766	2.235573396
293	B02	Control	NLS-tdTomato	191	633.708862	406.335907	633.708862	0.641147333
293	B02	Control	NLS-tdTomato	191	5247.589355	548.562622	5247.589355	3.257926599
293	B02	Control	NLS-tdTomato	191	527.350342	322.893799	527.350342	0.707701991
293	B02	Control	NLS-tdTomato	191	675.988892	336.885895	675.988892	1.004739514
293	B02	Control	NLS-tdTomato	191	3727.500488	703.718994	3727.500488	2.405137183
293	B02	Control	NLS-tdTomato	191	1358.273438	382.628113	1358.273438	1.82775916
293	B02	Control	NLS-tdTomato	191	2710.791504	889.059631	2710.791504	1.608362063
293	B02	Control	NLS-tdTomato	191	1739.114258	358.164917	1739.114258	2.279656785
293	B02	Control	NLS-tdTomato	191	12403.10059	864.141785	12403.10059	3.843288964
293	B02	Control	NLS-tdTomato	191	4133.372559	629.879944	4133.372559	2.714170626
293	B02	Control	NLS-tdTomato	191	10866.96777	1179.713257	10866.96777	3.203441296
293	B02	Control	NLS-tdTomato	191	2415.727295	367.427765	2415.727295	2.716925048
293	B02	Control	NLS-tdTomato	191	1886.531494	550.695557	1886.531494	1.776409311
293	B02	Control	NLS-tdTomato	191	12404.15527	1136.793091	12404.15527	3.447781894
293	B02	Control	NLS-tdTomato	191	2150.874512	516.611877	2150.874512	2.05777064
293	B02	Control	NLS-tdTomato	191	24593.90625	853.529053	24593.90625	4.848716825
293	B02	Control	NLS-tdTomato	191	7491.248535	494.045044	7491.248535	3.922491698
293	B02	Control	NLS-tdTomato	191	2129.177002	471.929047	2129.177002	2.173654012
293	B02	Control	NLS-tdTomato	191	299.938385	241.810089	299.938385	0.310791726
293	B02	Control	NLS-tdTomato	191	16525.02148	712.787109	16525.02148	4.535037092
293	B02	Control	NLS-tdTomato	191	8538.729492	451.441711	8538.729492	4.241409794
293	B02	Control	NLS-tdTomato	191	3104.56665	401.507568	3104.56665	2.950892818
293	B02	Control	NLS-tdTomato	191	673.104919	416.705597	673.104919	0.691802922
293	B02	Control	NLS-tdTomato	191	3951.226074	326.623199	3951.226074	3.596601224
293	B02	Control	NLS-tdTomato	191	13595.15332	598.4599	13595.15332	4.505694029
293	B02	Control	NLS-tdTomato	191	18905.26367	1059.054688	18905.26367	4.157938976
293	B02	Control	NLS-tdTomato	191	16083.71777	628.518066	16083.71777	4.677502902
293	B02	Control	NLS-tdTomato	191	900.020142	288.27356	900.020142	1.642518767
293	B02	Control	NLS-tdTomato	191	6136.531738	3627.114258	6136.531738	0.758601307
293	B02	Control	NLS-tdTomato	191	1430.855469	342.208344	1430.855469	2.06393111
293	B02	Control	NLS-tdTomato	191	1323.609985	347.244965	1323.609985	1.9304524
293	B02	Control	NLS-tdTomato	191	14942.05566	684.11853	14942.05566	4.448988524
293	B02	Control	NLS-tdTomato	191	33454.73438	1914.719971	33454.73438	4.127005072
293	B02	Control	NLS-tdTomato	191	8265.030273	473.177948	8265.030273	4.126565359
293	B02	Control	NLS-tdTomato	191	1991.774048	407.161438	1991.774048	2.290381157
293	B02	Control	NLS-tdTomato	191	24042.96875	615.740173	24042.96875	5.287149538
293	B02	Control	NLS-tdTomato	191	14747.19629	1856.417114	14747.19629	2.98984789
293	B02	Control	NLS-tdTomato	191	17656.5293	523.403931	17656.5293	5.076133214
293	B02	Control	NLS-tdTomato	191	1594.341797	429.613861	1594.341797	1.891848503
293	B02	Control	NLS-tdTomato	191	25720.29297	801.722351	25720.29297	5.00366057
293	B02	Control	NLS-tdTomato	191	928.606689	690.23999	928.606689	0.427969612
293	B02	Control	NLS-tdTomato	191	1464.460449	367.267029	1464.460449	1.99546794
293	B02	Control	NLS-tdTomato	191	3061.422363	606.50354	3061.422363	2.335614126
293	B02	Control	NLS-tdTomato	191	44064.44141	1848.47937	44064.44141	4.575204069
293	B02	Control	NLS-tdTomato	191	3161.307129	478.302887	3161.307129	2.724524799
293	B02	Control	NLS-tdTomato	191	14768.72266	907.96521	14768.72266	4.023764223
293	B02	Control	NLS-tdTomato	191	11357.12305	1376.944458	11357.12305	3.04405515
293	B02	Control	NLS-tdTomato	191	1389.972656	247.258072	1389.972656	2.490966977
293	B02	Control	NLS-tdTomato	191	1317.231079	351.563263	1317.231079	1.905652229
293	B02	Control	NLS-tdTomato	191	9132.349609	740.538086	9132.349609	3.62434025
293	B02	Control	NLS-tdTomato	191	5189.122559	348.679901	5189.122559	3.8955155
293	B02	Control	NLS-tdTomato	191	59013.56641	2114.950439	59013.56641	4.802350887
293	B02	Control	NLS-tdTomato	191	237.504852	273.4729	273.4729	-0.203440889
293	B02	Control	NLS-tdTomato	191	29170.95313	768.174744	29170.95313	5.246954183
293	B02	Control	NLS-tdTomato	191	7914.543457	2176.056396	7914.543457	1.862790185
293	B02	Control	NLS-tdTomato	191	7976.071777	371.127441	7976.071777	4.42569181
293	B02	Control	NLS-tdTomato	191	12730.58203	931.144836	12730.58203	3.773148978
293	B02	Control	NLS-tdTomato	191	2011.946899	250.622025	2011.946899	3.005007118
293	B02	Control	NLS-tdTomato	191	1457.86377	251.664627	1457.86377	2.534281557
293	B02	Control	NLS-tdTomato	191	9116.235352	872.356018	9116.235352	3.385449231
293	B02	Control	NLS-tdTomato	191	41702.58594	1503.978882	41702.58594	4.793280632
293	B02	Control	NLS-tdTomato	191	3037.448486	279.138	3037.448486	3.4438095
293	B02	Control	NLS-tdTomato	191	4653.907715	2021.593506	4653.907715	1.202949668
293	B02	Control	NLS-tdTomato	191	5295.07959	1091.717041	5295.07959	2.278053393
293	B02	Control	NLS-tdTomato	191	29612.79102	2381.556885	29612.79102	3.636243558
293	B02	Control	NLS-tdTomato	191	28273.05273	1883.702271	28273.05273	3.907784802
293	B02	Control	NLS-tdTomato	191	20160.25781	1274.359253	20160.25781	3.98367014
293	B02	Control	NLS-tdTomato	191	5570.296875	1040.412231	5570.296875	2.420598955
293	B02	Control	NLS-tdTomato	191	17738.41016	1101.116211	17738.41016	4.009838068
293	B02	Control	NLS-tdTomato	191	2615.443115	1239.920532	2615.443115	1.076807733
293	B02	Control	NLS-tdTomato	191	14445.95508	1425.341064	14445.95508	3.341286507
293	B02	Control	NLS-tdTomato	191	15148.87598	753.709045	15148.87598	4.329059236
293	B02	Control	NLS-tdTomato	191	23316.54492	996.265869	23316.54492	4.548679414
293	B02	Control	NLS-tdTomato	191	31223.67773	1893.07605	31223.67773	4.043836203
293	B02	Control	NLS-tdTomato	191	3738.314209	333.106995	3738.314209	3.488330279
293	B02	Control	NLS-tdTomato	191	41535.92578	1617.859375	41535.92578	4.682201592
293	B02	Control	NLS-tdTomato	191	4502.020508	356.472534	4502.020508	3.658709801
293	B02	Control	NLS-tdTomato	191	22482.01563	877.542236	22482.01563	4.679159012
293	B02	Control	NLS-tdTomato	191	5796.763184	414.260193	5796.763184	3.806638447
293	B02	Control	NLS-tdTomato	191	1160.229858	339.380157	1160.229858	1.773436532
293	B02	Control	NLS-tdTomato	191	16506.49609	2542.161621	16506.49609	2.698906246
293	B02	Control	NLS-tdTomato	191	9145.217773	434.461212	9145.217773	4.395718239
293	B02	Control	NLS-tdTomato	191	35664.32813	1576.505615	35664.32813	4.499679582
293	B02	Control	NLS-tdTomato	191	4770.206055	449.067139	4770.206055	3.409048526
293	B02	Control	NLS-tdTomato	191	25464.68359	2088.836182	25464.68359	3.607726534
293	B02	Control	NLS-tdTomato	191	229.256134	229.690903	229.690903	-0.002733384
293	B02	Control	NLS-tdTomato	191	2106.332275	556.475464	2106.332275	1.920343057
293	B02	Control	NLS-tdTomato	191	51452.17969	2629.859619	51452.17969	4.2901745
293	B02	Control	NLS-tdTomato	191	4469.993164	627.981445	4469.993164	2.831478788
293	B02	Control	NLS-tdTomato	191	35605.55469	16275.53711	35605.55469	1.129397174
293	B02	Control	NLS-tdTomato	191	4001.752441	591.383667	4001.752441	2.758465617
293	B02	Control	NLS-tdTomato	191	3674.606201	468.755646	3674.606201	2.970681675
293	B02	Control	NLS-tdTomato	191	18063.92773	688.03064	18063.92773	4.714494996
293	B02	Control	NLS-tdTomato	191	1013.504272	253.767593	1013.504272	1.997772421
293	B02	Control	NLS-tdTomato	191	32326.53711	1307.545044	32326.53711	4.627786419
293	B02	Control	NLS-tdTomato	191	49036.625	2104.770996	49036.625	4.542124509
293	B02	Control	NLS-tdTomato	191	61299.20703	4242.340332	61299.20703	3.852936144
293	B02	Control	NLS-tdTomato	191	1857.256348	1131.163452	1857.256348	0.715365545
293	B02	Control	NLS-tdTomato	191	37215.34375	1696.552246	37215.34375	4.455219798
293	B02	Control	NLS-tdTomato	191	50656.71484	1439.295532	50656.71484	5.137318762
293	B02	Control	NLS-tdTomato	191	52321.30469	7664.774414	52321.30469	2.77108328
293	B02	Control	NLS-tdTomato	191	40625.48438	1353.136475	40625.48438	4.908005755
293	B02	Control	NLS-tdTomato	191	1376.680908	340.507813	1376.680908	2.015434399
293	B02	Control	NLS-tdTomato	191	14407.45606	1205.952026	14407.45606	3.578571198
293	B02	Control	NLS-tdTomato	191	21805.64258	900.319275	21805.64258	4.598120988
293	B02	Control	NLS-tdTomato	191	8384.880859	457.302856	8384.880859	4.19656845
293	B02	Control	NLS-tdTomato	191	16052.26758	830.573914	16052.26758	4.272524738
293	B02	Control	NLS-tdTomato	191	45990.55469	1872.679688	45990.55469	4.618161538
293	B02	Control	NLS-tdTomato	191	22303.33594	2857.355957	22303.33594	2.964506835
293	B02	Control	NLS-tdTomato	191	54543.02344	1482.53064	54543.02344	5.201260847
293	B02	Control	NLS-tdTomato	191	4631.970215	438.092712	4631.970215	3.402317857
293	B02	Control	NLS-tdTomato	191	5479.597168	364.703308	5479.597168	3.909274647
293	B02	Control	NLS-tdTomato	191	19593.76758	608.6297	19593.76758	5.008686286
293	B02	Control	NLS-tdTomato	191	4339.330566	738.200439	4339.330566	2.555387993
293	B02	Control	NLS-tdTomato	191	35350.75	841.614929	35350.75	5.392436717
293	B02	Control	NLS-tdTomato	191	2583.904785	1549.345337	2583.904785	0.737894163
293	B02	Control	NLS-tdTomato	191	2919.88501	348.427277	2919.88501	3.066982078
293	B02	Control	NLS-tdTomato	191	8073.786133	527.601868	8073.786133	3.935723794
293	B02	Control	NLS-tdTomato	191	10902.42383	541.227844	10902.42383	4.332269038
293	B02	Control	NLS-tdTomato	191	3614.853516	535.480896	3614.853516	2.755030175
293	B02	Control	NLS-tdTomato	191	8582.330078	1106.786987	8582.330078	2.954991802
293	B02	Control	NLS-tdTomato	191	8348.306641	433.548523	8348.306641	4.267218218
293	B02	Control	NLS-tdTomato	191	4031.190186	409.377869	4031.190186	3.299700832
293	B02	Control	NLS-tdTomato	191	714.26886	531.016602	714.26886	0.427710259
293	B02	Control	NLS-tdTomato	191	3980.294922	326.476746	3980.294922	3.60782319
293	B02	Control	NLS-tdTomato	191	2742.10083	918.751892	2742.10083	1.577534401
293	B02	Control	NLS-tdTomato	191	5717.209961	982.626526	5717.209961	2.540596183
293	B02	Control	NLS-tdTomato	191	2754.018311	374.05069	2754.018311	2.880232454
293	B02	Control	NLS-tdTomato	191	11636.74902	847.475403	11636.74902	3.77937276
293	B02	Control	NLS-tdTomato	191	6158.500488	734.02832	6158.500488	3.068671486
293	B02	Control	NLS-tdTomato	191	6749.98584	640.504761	6749.98584	3.397603276
293	B02	Control	NLS-tdTomato	191	5113.052734	500.784607	5113.052734	3.351922783
293	B02	Control	NLS-tdTomato	191	1250.181396	342.701019	1250.181396	1.867115052
293	B02	Control	NLS-tdTomato	191	3754.40918	414.59613	3754.40918	3.178807338
293	B02	Control	NLS-tdTomato	191	10377.02246	662.301636	10377.02246	3.96976031
293	B02	Control	NLS-tdTomato	191	26766.73047	1070.505005	26766.73047	4.64407748
293	B02	Control	NLS-tdTomato	191	1349.326782	381.132111	1349.326782	1.823876717
293	B02	Control	NLS-tdTomato	191	6764.586426	520.06781	6764.586426	3.701230084
293	B02	Control	NLS-tdTomato	191	10784.76269	552.251648	10784.76269	4.287524803
293	B02	Control	NLS-tdTomato	191	6478.893555	593.597107	6478.893555	3.448191489
293	B02	Control	NLS-tdTomato	191	47777.16406	1571.989746	47777.16406	4.925657509
293	B02	Control	NLS-tdTomato	191	29243.24609	833.380066	29243.24609	5.132985062
293	B02	Control	NLS-tdTomato	191	3425.754639	399.479584	3425.754639	3.100228147
293	B02	Control	NLS-tdTomato	191	37096.76953	1055.12915	37096.76953	5.135802056
293	B02	Control	NLS-tdTomato	191	8760.558594	559.717712	8760.558594	3.968251555
293	B02	Control	NLS-tdTomato	191	27063.3125	1109.049561	27063.3125	4.60894269
293	B02	Control	NLS-tdTomato	191	1699.502808	554.45752	1699.502808	1.615963909
293	B02	Control	NLS-tdTomato	191	335.995148	313.747742	335.995148	0.098835323
293	B02	Control	NLS-tdTomato	191	10216.375	1023.227295	10216.375	3.319684827
293	B02	Control	NLS-tdTomato	191	2519.495605	1090.158203	2519.495605	1.208597427
293	B02	Control	NLS-tdTomato	191	896.58667	467.487793	896.58667	0.939514356
293	B02	Control	NLS-tdTomato	191	688.670166	351.887024	688.670166	0.968700864
293	B02	Control	NLS-tdTomato	191	1223.176392	446.354767	1223.176392	1.454369728
293	B02	Control	NLS-tdTomato	191	12149.95801	786.005981	12149.95801	3.950267227
293	B02	Control	NLS-tdTomato	191	920.295776	337.200012	920.295776	1.448493019
293	B02	Control	NLS-tdTomato	191	30119.69727	1019.381287	30119.69727	4.88494159
293	B02	Control	NLS-tdTomato	191	1273.427734	459.329254	1273.427734	1.471116515
293	B02	Control	NLS-tdTomato	191	903.166321	391.158936	903.166321	1.207236766
293	B02	Control	NLS-tdTomato	191	284.303558	306.510529	306.510529	-0.108504479
293	B02	Control	NLS-tdTomato	191	6572.662598	460.755829	6572.662598	3.834403605
293	B02	Control	NLS-tdTomato	191	5399.571289	576.225769	5399.571289	3.228138781
293	B02	Control	NLS-tdTomato	191	873.801208	320.41452	873.801208	1.447365573
293	B02	Control	NLS-tdTomato	191	8177.790039	955.233032	8177.790039	3.097786392
293	B02	Control	NLS-tdTomato	191	8922.09668	1353.842773	8922.09668	2.720322578
293	B02	Control	NLS-tdTomato	191	2241.116699	826.164978	2241.116699	1.439715965
293	B02	Control	NLS-tdTomato	191	2629.253906	494.323151	2629.253906	2.411127089
293	B02	Control	NLS-tdTomato	191	906.203918	318.20047	906.203918	1.509899762
293	B02	Control	NLS-tdTomato	191	2971.549561	320.24057	2971.549561	3.213987449
293	B02	Control	NLS-tdTomato	191	656.937622	295.879852	656.937622	1.15074493
293	B02	Control	NLS-tdTomato	191	5049.200684	335.85434	5049.200684	3.910147442
293	B02	Control	NLS-tdTomato	191	63143.32031	9771.024414	63143.32031	2.692048395
293	B02	Control	NLS-tdTomato	191	2962.461914	551.007446	2962.461914	2.426652887
293	B02	Control	NLS-tdTomato	191	59493.88672	1829.410889	59493.88672	5.023290384
293	B02	Control	NLS-tdTomato	191	419.036865	304.540619	419.036865	0.460442507
293	B02	Control	NLS-tdTomato	191	1171.837036	294.329498	1171.837036	1.993267909
293	B02	Control	NLS-tdTomato	191	3879.44873	713.284363	3879.44873	2.443302408
293	B02	Control	NLS-tdTomato	191	835.421265	331.444946	835.421265	1.333734612
293	B02	Control	NLS-tdTomato	191	62583.27344	1135.890869	62583.27344	5.783880982
293	B02	Control	NLS-tdTomato	191	1655.418335	503.228363	1655.418335	1.717910699
293	B02	Control	NLS-tdTomato	191	34642.40234	2082.823486	34642.40234	4.055926495
293	B02	Control	NLS-tdTomato	191	4800.341309	506.061096	4800.341309	3.245753512
293	B02	Control	NLS-tdTomato	191	2001.307495	388.001465	2001.307495	2.366808845
293	B02	Control	NLS-tdTomato	191	4849.902832	590.786621	4849.902832	3.037246783
293	B02	Control	NLS-tdTomato	191	1044.519897	319.772034	1044.519897	1.707724297
293	B02	Control	NLS-tdTomato	191	2866.771729	1185.109253	2866.771729	1.274406968
293	B02	Control	NLS-tdTomato	191	3001.347412	362.116852	3001.347412	3.051083101
293	B02	Control	NLS-tdTomato	191	1137.359497	731.110657	1137.359497	0.637526647
293	B02	Control	NLS-tdTomato	191	3301.267334	389.124664	3301.267334	3.084715641
293	B02	Control	NLS-tdTomato	191	5141.048828	693.667908	5141.048828	2.889745668
293	B02	Control	NLS-tdTomato	191	5592.913574	905.767212	5592.913574	2.626387816
293	B02	Control	NLS-tdTomato	191	39436	1020.284302	39436	5.272470106
293	B02	Control	NLS-tdTomato	191	824.802124	335.865295	824.802124	1.296165318
293	B02	Control	NLS-tdTomato	191	924.744263	304.308167	924.744263	1.603521392
293	B02	Control	NLS-tdTomato	191	15912.34863	706.896484	15912.34863	4.492504014
293	B02	Control	NLS-tdTomato	191	1481.512695	459.219177	1481.512695	1.689816193
293	B02	Control	NLS-tdTomato	191	708.061646	514.074463	708.061646	0.461897624
293	B02	Control	NLS-tdTomato	191	7948.618164	470.08017	7948.618164	4.079725347
293	B02	Control	NLS-tdTomato	191	3077.537109	499.390167	3077.537109	2.623536933
293	B02	Control	NLS-tdTomato	191	467.285706	323.589447	467.285706	0.530140348
293	B02	Control	NLS-tdTomato	191	54854.49609	2223.276123	54854.49609	4.624850832
293	B02	Control	NLS-tdTomato	191	50320.29688	2488.251953	50320.29688	4.337935953
293	B02	Control	NLS-tdTomato	191	729.244873	372.603119	729.244873	0.968763587
293	B02	Control	NLS-tdTomato	191	24601.16602	1282.091919	24601.16602	4.262155092
293	B02	Control	NLS-tdTomato	191	4402.694824	1022.417358	4402.694824	2.106402611
293	B02	Control	NLS-tdTomato	191	301.343262	254.785233	301.343262	0.242126143
293	B02	Control	NLS-tdTomato	191	5390.453125	511.710205	5390.453125	3.397007642
293	B02	Control	NLS-tdTomato	191	7287.666504	497.089569	7287.666504	3.873879205
293	B02	Control	NLS-tdTomato	191	4248.28125	1542.077026	4248.28125	1.462004451
293	B02	Control	NLS-tdTomato	191	6316.906738	664.997498	6316.906738	3.247797455
293	B02	Control	NLS-tdTomato	191	3756.135742	512.322021	3756.135742	2.874126392
293	B02	Control	NLS-tdTomato	191	4755.921387	2279	4755.921387	1.061323944
293	B02	Control	NLS-tdTomato	191	2175.689453	667.700256	2175.689453	1.70420015
293	B02	Control	NLS-tdTomato	191	56642.66797	1302.593872	56642.66797	5.442429971
293	B02	Control	NLS-tdTomato	191	14376.9043	577.117126	14376.9043	4.638745107
293	B02	Control	NLS-tdTomato	191	3572.453613	523.017517	3572.453613	2.771984107
293	B02	Control	NLS-tdTomato	191	349.372131	257.615601	349.372131	0.439544566
293	B02	Control	NLS-tdTomato	191	1391.490723	364.75592	1391.490723	1.931627992
293	B02	Control	NLS-tdTomato	191	5983.852051	430.505768	5983.852051	3.796970033
293	B02	Control	NLS-tdTomato	191	4336.145996	859.18396	4336.145996	2.335374367
293	B02	Control	NLS-tdTomato	191	26346.8457	1214.518799	26346.8457	4.439173524
293	B02	Control	NLS-tdTomato	191	730.704041	268.634613	730.704041	1.443641981
293	B02	Control	NLS-tdTomato	191	2023.037964	300.849579	2023.037964	2.749409151
293	B02	Control	NLS-tdTomato	191	3093.697266	361.955658	3093.697266	3.095447155
293	B02	Control	NLS-tdTomato	191	14524.66894	1061.821045	14524.66894	3.773892735
293	B02	Control	NLS-tdTomato	191	4600.331543	2258.039795	4600.331543	1.026666927
293	B02	Control	NLS-tdTomato	191	10390.78906	720.0625	10390.78906	3.851039269
293	B02	Control	NLS-tdTomato	191	20257.14648	1017.489441	20257.14648	4.315345236
293	B02	Control	NLS-tdTomato	191	2651.126465	1180.769409	2651.126465	1.166878242
293	B02	Control	NLS-tdTomato	191	741.567017	499.132172	741.567017	0.571155181
293	B02	Control	NLS-tdTomato	191	3005.020752	473.36853	3005.020752	2.666339251
293	B02	Control	NLS-tdTomato	191	37536.68359	1238.122437	37536.68359	4.922075298
293	B02	Control	NLS-tdTomato	191	16553.38086	713.724487	16553.38086	4.535614822
293	B02	Control	NLS-tdTomato	191	62108.08984	4584.935059	62108.08984	3.759807993
293	B02	Control	NLS-tdTomato	191	494.701385	366.593597	494.701385	0.432376351
293	B02	Control	NLS-tdTomato	191	2527.820801	924.293823	2527.820801	1.451470747
293	B02	Control	NLS-tdTomato	191	20110.64258	896.413574	20110.64258	4.487650874
293	B02	Control	NLS-tdTomato	191	4264.240234	652.171204	4264.240234	2.708966071
293	B02	Control	NLS-tdTomato	191	62167.78125	2916.821533	62167.78125	4.413698068
293	B02	Control	NLS-tdTomato	191	1892.514282	385.634613	1892.514282	2.294997735
293	B02	Control	NLS-tdTomato	191	903.40918	1067.390503	1067.390503	-0.240636601
293	B02	Control	NLS-tdTomato	191	1683.870361	349.853668	1683.870361	2.266957549
293	B02	Control	NLS-tdTomato	191	56510.91797	1725.232788	56510.91797	5.03366668
293	B02	Control	NLS-tdTomato	191	414.267975	312.114594	414.267975	0.40848848
293	B02	Control	NLS-tdTomato	191	58995.30469	2045.671997	58995.30469	4.849953391
293	B02	Control	NLS-tdTomato	191	4215.157227	537.357788	4215.157227	2.971631545
293	B02	Control	NLS-tdTomato	191	15175.95801	1610.259766	15175.95801	3.236422245
293	B02	Control	NLS-tdTomato	191	1837.036987	659.297546	1837.036987	1.478379057
293	B02	Control	NLS-tdTomato	191	19573.76758	1883.496948	19573.76758	3.377435873
293	B02	Control	NLS-tdTomato	191	4792.141113	2409.019287	4792.141113	0.992224447
293	B02	Control	NLS-tdTomato	191	59755.94141	2135.913574	59755.94141	4.806156987
293	B02	Control	NLS-tdTomato	191	6746.663086	3717.540039	6746.663086	0.859825838
293	B02	Control	NLS-tdTomato	191	49625.16016	5052.153809	49625.16016	3.296101292
293	B02	Control	NLS-tdTomato	191	26776.84766	2251.1604	26776.84766	3.572245367
293	B02	Control	NLS-tdTomato	191	5021.821777	409.79248	5021.821777	3.615245414
293	B02	Control	NLS-tdTomato	191	26935.36719	878.273438	26935.36719	4.93868775
293	B02	Control	NLS-tdTomato	191	2168.205811	443.588531	2168.205811	2.289207737
293	B02	Control	NLS-tdTomato	191	18503.45703	657.933594	18503.45703	4.813709048
293	B02	Control	NLS-tdTomato	191	17905.43164	842.372864	17905.43164	4.409794525
293	B02	Control	NLS-tdTomato	191	46941.39063	1750.202515	46941.39063	4.745266812
293	B02	Control	NLS-tdTomato	191	2130.423096	338.91217	2130.423096	2.652156625
293	B02	Control	NLS-tdTomato	191	4156.493652	1794.435669	4156.493652	1.211836805
293	B02	Control	NLS-tdTomato	191	3200.49292	1405.157349	3200.49292	1.187562425
293	B02	Control	NLS-tdTomato	191	32771.11328	1339.681763	32771.11328	4.612462445
293	B02	Control	NLS-tdTomato	191	4320.928223	1034.827026	4320.928223	2.061951628
293	B02	Control	NLS-tdTomato	191	2237.502197	428.045441	2237.502197	2.386053234
293	B02	Control	NLS-tdTomato	191	49557.90625	1562.552124	49557.90625	4.987139016
293	B02	Control	NLS-tdTomato	191	14816.76367	648.666687	14816.76367	4.513609204
293	B02	Control	NLS-tdTomato	191	11530.82715	1024.994263	11530.82715	3.491808266
293	B02	Control	NLS-tdTomato	191	8038.364258	403.939545	8038.364258	4.314690659
293	B02	Control	NLS-tdTomato	191	7485.967285	2220.123047	7485.967285	1.753549105
293	B02	Control	NLS-tdTomato	191	4067.482422	405.484863	4067.482422	3.326416147
293	B02	Control	NLS-tdTomato	191	11461.37305	568.482117	11461.37305	4.33352111
293	B02	Control	NLS-tdTomato	191	10105.12012	398.655914	10105.12012	4.663798589
293	B02	Control	NLS-tdTomato	191	4187.009277	993.67688	4187.009277	2.075071411
293	B02	Control	NLS-tdTomato	191	32789.61328	963.854797	32789.61328	5.088279253
293	B02	Control	NLS-tdTomato	191	61980.83203	2279.685303	61980.83203	4.764915534
293	B02	Control	NLS-tdTomato	191	2100.471924	448.269226	2100.471924	2.228276136
293	B02	Control	NLS-tdTomato	191	2652.899902	298.628693	2652.899902	3.151145546
293	B02	Control	NLS-tdTomato	191	2533.04126	713.22937	2533.04126	1.828432559
293	B02	Control	NLS-tdTomato	191	2759.645996	313.01828	2759.645996	3.140164395
293	B02	Control	NLS-tdTomato	191	1622.401611	304.39856	1622.401611	2.414097551
293	B02	Control	NLS-tdTomato	191	1345.496704	302.601898	1345.496704	2.152645915
293	B02	Control	NLS-tdTomato	191	7173.121094	365.871887	7173.121094	4.293190515
293	B02	Control	NLS-tdTomato	191	1857.719482	310.30957	1857.719482	2.581752574
293	B02	Control	NLS-tdTomato	191	7505.814941	430.3479	7505.814941	4.124433386
293	B02	Control	NLS-tdTomato	191	59560.83594	1303.671753	59560.83594	5.513711433
293	B02	Control	NLS-tdTomato	191	1537.485229	277.052887	1537.485229	2.472339245
293	B02	Control	NLS-tdTomato	191	28289.76172	683.273132	28289.76172	5.371673817
293	B02	Control	NLS-tdTomato	191	52871.74219	1068.460449	52871.74219	5.628891456
293	B02	Control	NLS-tdTomato	191	54546	1320.986084	54546	5.36778623
293	B02	Control	NLS-tdTomato	191	1766.241821	290.759583	1766.241821	2.602784233
293	B02	Control	NLS-tdTomato	191	3331.813965	315.469727	3331.813965	3.400734375
293	B02	Control	NLS-tdTomato	191	2460.262451	252.987656	2460.262451	3.281673326
293	B02	Control	NLS-tdTomato	191	6489.541992	292.109009	6489.541992	4.473537903
293	B02	Control	NLS-tdTomato	191	6913.363281	357.578461	6913.363281	4.273055995
293	B02	Control	NLS-tdTomato	191	2424.065186	252.527893	2424.065186	3.26291384
293	B02	Control	NLS-tdTomato	191	2600.069336	297.096436	2600.069336	3.129546892
293	B02	Control	NLS-tdTomato	191	1446.140869	313.55426	1446.140869	2.205421067
293	B02	Control	NLS-tdTomato	191	6795.276367	1154.178345	6795.276367	2.557666059
293	B02	Control	NLS-tdTomato	191	15928.80566	880.237061	15928.80566	4.177602173
293	B02	Control	NLS-tdTomato	191	5375.82959	608.753601	5375.82959	3.1425571
293	B02	Control	NLS-tdTomato	191	27515.07422	982.993958	27515.07422	4.806895861
293	B02	Control	NLS-tdTomato	191	3766.922363	435.272736	3766.922363	3.113394737
293	B02	Control	NLS-tdTomato	191	8918.994141	630.171997	8918.994141	3.823063464
293	B02	Control	NLS-tdTomato	191	1175.269897	298.536133	1175.269897	1.977014643
293	B02	Control	NLS-tdTomato	191	548.364075	286.121155	548.364075	0.938507888
293	B02	Control	NLS-tdTomato	191	431.735229	234.752975	431.735229	0.879003378
293	B02	Control	NLS-tdTomato	191	354.263824	245.183624	354.263824	0.530961527
293	B02	Control	NLS-tdTomato	191	2813.726318	311.147278	2813.726318	3.176812479
293	B02	Control	NLS-tdTomato	191	4722.536133	412.672607	4722.536133	3.516492254
293	B02	Control	NLS-tdTomato	191	2370.17627	411.720184	2370.17627	2.525258275
293	B02	Control	NLS-tdTomato	191	1280.409912	294.504944	1280.409912	2.120241992
293	B02	Control	NLS-tdTomato	191	482.024994	226.735153	482.024994	1.088099871
293	B02	Control	NLS-tdTomato	191	199.583679	205.215256	205.215256	-0.040144238
293	B02	Control	NLS-tdTomato	191	561.72522	293.497314	561.72522	0.936517277
293	B02	Control	NLS-tdTomato	191	2071.463135	355.546082	2071.463135	2.542541682
293	B02	Control	NLS-tdTomato	191	7651.692383	402.561768	7651.692383	4.248496806
293	B02	Control	NLS-tdTomato	191	6391.54541	556.680603	6391.54541	3.521243082
293	B02	Control	NLS-tdTomato	191	2299.682373	1078.117676	2299.682373	1.092919957
293	B02	Control	NLS-tdTomato	191	3859.496094	330.629089	3859.496094	3.545126933
293	B02	Control	NLS-tdTomato	191	8598.37793	640.70697	8598.37793	3.746327933
293	B02	Control	NLS-tdTomato	191	895.585388	296.233704	895.585388	1.596095197
293	B02	Control	NLS-tdTomato	191	8716.189453	530.118286	8716.189453	4.039311344
293	B02	Control	NLS-tdTomato	191	3510.05127	421.09201	3510.05127	3.059284697
293	B02	Control	NLS-tdTomato	191	390.350189	235.08429	390.350189	0.731590837
293	B02	Control	NLS-tdTomato	191	26954.13281	1528.799316	26954.13281	4.140035552
293	B02	Control	NLS-tdTomato	191	2686.620117	640.126953	2686.620117	2.069362381
293	B02	Control	NLS-tdTomato	191	462.446533	258.780823	462.446533	0.837555864
293	B02	Control	NLS-tdTomato	191	24921.39453	869.347168	24921.39453	4.841308567
293	B02	Control	NLS-tdTomato	191	12185.00684	388.036285	12185.00684	4.972771686
293	B02	Control	NLS-tdTomato	191	1272.26355	305.485718	1272.26355	2.058220718
293	B02	Control	NLS-tdTomato	191	17866.87305	577.199707	17866.87305	4.952072787
293	B02	Control	NLS-tdTomato	191	724.992981	301.68866	724.992981	1.264906559
293	B02	Control	NLS-tdTomato	191	2757.577393	409.166016	2757.577393	2.752643147
293	B02	Control	NLS-tdTomato	191	22650.12109	741.019836	22650.12109	4.933862791
293	B02	Control	NLS-tdTomato	191	2994.053223	301.061798	2994.053223	3.313968307
293	B02	Control	NLS-tdTomato	191	6603.486816	1757.201416	6603.486816	1.90994844
293	B02	Control	NLS-tdTomato	191	61632.00391	2223.383789	61632.00391	4.792850794
293	B02	Control	NLS-tdTomato	191	726.307495	344.972717	726.307495	1.0740982
293	B02	Control	NLS-tdTomato	191	866.242615	335.606934	866.242615	1.367998624
293	B02	Control	NLS-tdTomato	191	41422.12109	958.684082	41422.12109	5.433202143
293	B02	Control	NLS-tdTomato	191	1554.901367	321.659668	1554.901367	2.273216111
293	B02	Control	NLS-tdTomato	191	5434.837402	378.398407	5434.837402	3.844258953
293	B02	Control	NLS-tdTomato	191	3773.984619	1967.342896	3773.984619	0.939840111
293	B02	Control	NLS-tdTomato	191	10189.62598	503.13092	10189.62598	4.340023433
293	B02	Control	NLS-tdTomato	191	2054.040771	782.881714	2054.040771	1.391598567
293	B02	Control	NLS-tdTomato	191	274.299225	300.06076	300.06076	-0.129504119
293	B02	Control	NLS-tdTomato	191	1007.616882	438.545227	1007.616882	1.200149659
293	B02	Control	NLS-tdTomato	191	20962.92773	589.901733	20962.92773	5.151221764
293	B02	Control	NLS-tdTomato	191	3949.228516	353.120087	3949.228516	3.483340054
293	B02	Control	NLS-tdTomato	191	1736.208008	286.450012	1736.208008	2.599584498
293	B02	Control	NLS-tdTomato	191	261.373169	269.995056	269.995056	-0.046821939
293	B02	Control	NLS-tdTomato	191	14317.65332	869.363464	14317.65332	4.041691776
293	B02	Control	NLS-tdTomato	191	1691.19458	480.451996	1691.19458	1.815578461
293	B02	Control	NLS-tdTomato	191	32136.7832	3658.389404	32136.7832	3.134944976
293	B02	Control	NLS-tdTomato	191	17797.46094	490.38623	17797.46094	5.181609156
293	B02	Control	NLS-tdTomato	191	319.749298	288.894836	319.749298	0.146396776
293	B02	Control	NLS-tdTomato	191	328.364075	255.133987	328.364075	0.3640412
293	B02	Control	NLS-tdTomato	191	9450.233398	1159.845703	9450.233398	3.026417068
293	B02	Control	NLS-tdTomato	191	22406.58398	890.498352	22406.58398	4.653165967
293	B02	Control	NLS-tdTomato	191	501.460999	414.451752	501.460999	0.274933338
293	B02	Control	NLS-tdTomato	191	61961.875	2388.052246	61961.875	4.697474496
293	B02	Control	NLS-tdTomato	191	15754.99609	722.365479	15754.99609	4.446936637
293	B02	Control	NLS-tdTomato	191	12713.13867	429.035217	12713.13867	4.889080368
293	B02	Control	NLS-tdTomato	191	22756.89258	1276.122681	22756.89258	4.156464638
293	B02	Control	NLS-tdTomato	191	4240.393066	801.850159	4240.393066	2.402793431
293	B02	Control	NLS-tdTomato	191	2263.226318	646.01062	2263.226318	1.808751071
293	B02	Control	NLS-tdTomato	191	3997.773682	343.206146	3997.773682	3.542049509
293	B02	Control	NLS-tdTomato	191	2511.543701	783.887207	2511.543701	1.679856392
293	B02	Control	NLS-tdTomato	191	8942.852539	501.023682	8942.852539	4.157784385
293	B02	Control	NLS-tdTomato	191	556.77887	267.077667	556.77887	1.059845118
293	B02	Control	NLS-tdTomato	191	1008.061157	341.411774	1008.061157	1.561998449
293	B02	Control	NLS-tdTomato	191	57472.08203	2430.589111	57472.08203	4.563483382
293	B02	Control	NLS-tdTomato	191	729.77179	322.272308	729.77179	1.179165157
293	B02	Control	NLS-tdTomato	191	849.57312	344.798035	849.57312	1.300986568
293	B02	Control	NLS-tdTomato	191	4662.756836	675.94989	4662.756836	2.78619499
293	B02	Control	NLS-tdTomato	191	6097.906738	881.569946	6097.906738	2.79016714
293	B02	Control	NLS-tdTomato	191	1362.838135	418.93399	1362.838135	1.701819376
293	B02	Control	NLS-tdTomato	191	566.234314	312.10083	566.234314	0.859386986
293	B02	Control	NLS-tdTomato	191	1633.778931	327.234711	1633.778931	2.31981509
293	B02	Control	NLS-tdTomato	191	12184.84473	3762.975342	12184.84473	1.695142126
293	B02	Control	NLS-tdTomato	191	9179.667969	1031.558838	9179.667969	3.15361586
293	B02	Control	NLS-tdTomato	191	34778.99609	3641.186768	34778.99609	3.255735641
293	B02	Control	NLS-tdTomato	191	6819.467285	640.242554	6819.467285	3.41296857
293	B02	Control	NLS-tdTomato	191	5482.866211	574.471741	5482.866211	3.254622439
293	B02	Control	NLS-tdTomato	191	7377.046387	672.953308	7377.046387	3.454464993
293	B02	Control	NLS-tdTomato	191	6587.836426	1657.683228	6587.836426	1.99063639
293	B02	Control	NLS-tdTomato	191	11081.06836	814.061707	11081.06836	3.766815016
293	B02	Control	NLS-tdTomato	191	62013.98438	2804.383545	62013.98438	4.466838005
293	B02	Control	NLS-tdTomato	191	27874.82617	1594.741577	27874.82617	4.127568245
293	B02	Control	NLS-tdTomato	191	59403.99609	1433.647095	59403.99609	5.372798143
293	B02	Control	NLS-tdTomato	191	2428.760986	288.498291	2428.760986	3.073585844
293	B02	Control	NLS-tdTomato	191	27587.41797	6409.191406	27587.41797	2.105796174
293	B02	Control	NLS-tdTomato	191	1748.84436	290.658234	1748.84436	2.589006217
293	B02	Control	NLS-tdTomato	191	25501.05469	938.977783	25501.05469	4.763322083
293	B02	Control	NLS-tdTomato	191	9621.169922	408.12793	9621.169922	4.559118985
293	B02	Control	NLS-tdTomato	191	52828.73047	1798.197876	52828.73047	4.87669905
293	B02	Control	NLS-tdTomato	191	15335.27832	1517.818359	15335.27832	3.336783295
293	B02	Control	NLS-tdTomato	191	9878.829102	486.877808	9878.829102	4.342708406
293	B02	Control	NLS-tdTomato	191	287.632141	281.348328	287.632141	0.031867507
293	B02	Control	NLS-tdTomato	191	26142.35547	594.21051	26142.35547	5.459271203
293	B02	Control	NLS-tdTomato	191	2164.303711	406.411469	2164.303711	2.412889942
293	B02	Control	NLS-tdTomato	191	2553.461914	569.893921	2553.461914	2.163689232
293	B02	Control	NLS-tdTomato	191	1746.151001	479.643005	1746.151001	1.864145401
293	B02	Control	NLS-tdTomato	191	10584.48828	1080.128418	10584.48828	3.292676771
293	B02	Control	NLS-tdTomato	191	1524.388672	305.180542	1524.388672	2.320495907
293	B02	Control	NLS-tdTomato	191	797.950867	273.452393	797.950867	1.545010229
293	B02	Control	NLS-tdTomato	191	8096.535156	460.106995	8096.535156	4.137263356
293	B02	Control	NLS-tdTomato	191	8094.189941	545.341614	8094.189941	3.89165455
293	B02	Control	NLS-tdTomato	191	1424.478271	296.206726	1424.478271	2.265757309
293	B02	Control	NLS-tdTomato	191	3654.318359	711.59436	3654.318359	2.360475344
293	B02	Control	NLS-tdTomato	191	13133.32227	612.709167	13133.32227	4.421885667
293	B02	Control	NLS-tdTomato	191	11167.14941	639.645569	11167.14941	4.125844431
293	B02	Control	NLS-tdTomato	191	5299.699707	333.325775	5299.699707	3.99090583
293	B02	Control	NLS-tdTomato	191	4763.064453	464.017242	4763.064453	3.359639752
293	B02	Control	NLS-tdTomato	191	27885.76563	710.422913	27885.76563	5.294706958
293	B02	Control	NLS-tdTomato	191	22999.8125	538.626526	22999.8125	5.416193009
293	B02	Control	NLS-tdTomato	191	6600.276367	387.606262	6600.276367	4.089862651
293	B02	Control	NLS-tdTomato	191	3539.245361	379.106384	3539.245361	3.222767125
293	B02	Control	NLS-tdTomato	191	5378.626953	978.561279	5378.626953	2.458503828
293	B02	Control	NLS-tdTomato	191	3452.705078	1059.609741	3452.705078	1.704194096
293	B02	Control	NLS-tdTomato	191	7072.03125	925.416931	7072.03125	2.933949251
293	B02	Control	NLS-tdTomato	191	691.602478	265.087952	691.602478	1.383471936
293	B02	Control	NLS-tdTomato	191	750.938477	304.68869	750.938477	1.301358767
293	B02	Control	NLS-tdTomato	191	3885.481445	442.242859	3885.481445	3.13518262
293	B02	Control	NLS-tdTomato	191	1034.245117	271.473053	1034.245117	1.929697241
293	B02	Control	NLS-tdTomato	191	3885.744385	384.594666	3885.744385	3.336780341
293	B02	Control	NLS-tdTomato	191	27332.2207	1074.411133	27332.2207	4.668984617
293	B02	Control	NLS-tdTomato	191	3088.20459	954.99762	3088.20459	1.69319929
293	B02	Control	NLS-tdTomato	191	19921.08789	673.258423	19921.08789	4.886992251
293	B02	Control	NLS-tdTomato	191	5152.990234	440.089874	5152.990234	3.549539776
293	B02	Control	NLS-tdTomato	191	29526.20117	720.796021	29526.20117	5.356260895
293	B02	Control	NLS-tdTomato	191	542.248352	362.610168	542.248352	0.580534383
293	B02	Control	NLS-tdTomato	191	1495.212036	288.894989	1495.212036	2.371733002
293	B02	Control	NLS-tdTomato	191	22856.83398	12283.86621	22856.83398	0.895860878
293	B02	Control	NLS-tdTomato	191	2804.499268	2535.955566	2804.499268	0.145213739
293	B02	Control	NLS-tdTomato	191	2925.864258	436.463562	2925.864258	2.744929718
293	B02	Control	NLS-tdTomato	191	2444.620117	1528.890381	2444.620117	0.677125323
293	B02	Control	NLS-tdTomato	191	3937.436523	424.538788	3937.436523	3.213288389
293	B02	Control	NLS-tdTomato	191	9331.219727	631.781738	9331.219727	3.884567534
293	B02	Control	NLS-tdTomato	191	1454.776367	380.904907	1454.776367	1.933294616
293	B02	Control	NLS-tdTomato	191	31167.41406	574.92981	31167.41406	5.760508814
293	B02	Control	NLS-tdTomato	191	1751.325684	953.276123	1751.325684	0.877481332
293	B02	Control	NLS-tdTomato	191	3898.06543	665.946228	3898.06543	2.54928071
293	B02	Control	NLS-tdTomato	191	5399.431641	1631.461548	5399.431641	1.726642568
293	B02	Control	NLS-tdTomato	191	24764.76172	800.052307	24764.76172	4.952050604
293	B02	Control	NLS-tdTomato	191	1952.115967	305.71344	1952.115967	2.674786876
293	B02	Control	NLS-tdTomato	191	2373.785889	370.49762	2373.785889	2.679653632
293	B02	Control	NLS-tdTomato	191	5447.244629	365.20163	5447.244629	3.898761549
293	B02	Control	NLS-tdTomato	191	43600.66797	2337.891602	43600.66797	4.221070293
293	B02	Control	NLS-tdTomato	191	2989.304932	362.190918	2989.304932	3.044987794
293	B02	Control	NLS-tdTomato	191	14505.99805	1065.158569	14505.99805	3.767509436
293	B02	Control	NLS-tdTomato	191	2152.359375	336.805542	2152.359375	2.675931199
293	B02	Control	NLS-tdTomato	191	55302.67188	3206.707764	55302.67188	4.108184396
293	B02	Control	NLS-tdTomato	191	443.206848	278.634338	443.206848	0.669607111
293	B02	Control	NLS-tdTomato	191	3877.41748	397.812225	3877.41748	3.284936561
293	B02	Control	NLS-tdTomato	191	335.962616	260.02948	335.962616	0.369625514
293	B02	Control	NLS-tdTomato	191	2296.321045	321.138885	2296.321045	2.838055088
293	B02	Control	NLS-tdTomato	191	4342.44043	479.991364	4342.44043	3.177425704
293	B02	Control	NLS-tdTomato	191	14453.13769	751.471008	14453.13769	4.265521472
293	B02	Control	NLS-tdTomato	191	906.444275	356.229889	906.444275	1.347409762
293	B02	Control	NLS-tdTomato	191	2101.142334	594.653687	2101.142334	1.82105227
293	B02	Control	NLS-tdTomato	191	746.463318	276.199493	746.463318	1.434360695
293	B02	Control	NLS-tdTomato	191	762.978455	326.768188	762.978455	1.22337478
293	B02	Control	NLS-tdTomato	191	3560.880859	402.350677	3560.880859	3.145708801
293	B02	Control	NLS-tdTomato	191	56706.5	2087.480713	56706.5	4.763679341
293	B02	Control	NLS-tdTomato	191	4181.792969	387.528748	4181.792969	3.431746396
293	B02	Control	NLS-tdTomato	191	15791.07519	520.848694	15791.07519	4.922101264
293	B02	Control	NLS-tdTomato	191	23309.03711	590.781311	23309.03711	5.30212141
293	B02	Control	NLS-tdTomato	191	1536.784668	278.083527	1536.784668	2.46632484
293	B02	Control	NLS-tdTomato	191	825.291077	288.32608	825.291077	1.517201703
293	B02	Control	NLS-tdTomato	191	682.875549	378.561981	682.875549	0.851093149
293	B02	Control	NLS-tdTomato	191	4385.062012	335.482117	4385.062012	3.708289475
293	B02	Control	NLS-tdTomato	191	760.378723	265.986481	760.378723	1.515365242
293	B02	Control	NLS-tdTomato	191	1860.116455	270.262512	1860.116455	2.782959631
293	B02	Control	NLS-tdTomato	191	1052.864136	370.605591	1052.864136	1.506362728
293	B02	Control	NLS-tdTomato	191	4397.575684	637.69043	4397.575684	2.785780272
293	B02	Control	NLS-tdTomato	191	286.841675	269.760101	286.841675	0.088577666
293	B02	Control	NLS-tdTomato	191	4593.713867	333.868958	4593.713867	3.782307129
293	B02	Control	NLS-tdTomato	191	2762.539795	408.090271	2762.539795	2.759035025
293	B02	Control	NLS-tdTomato	191	5683.252441	2335.27124	5683.252441	1.283126671
293	B02	Control	NLS-tdTomato	191	2476.546875	750.245422	2476.546875	1.722895412
293	B02	Control	NLS-tdTomato	191	63262.47266	5071.458496	63262.47266	3.64087733
293	B02	Control	NLS-tdTomato	191	33414.93359	2092.358398	33414.93359	3.997291111
293	B02	Control	NLS-tdTomato	191	36666.21875	1465.225952	36666.21875	4.64525643
293	B02	Control	NLS-tdTomato	191	8416.297852	940.697937	8416.297852	3.161382317
293	B02	Control	NLS-tdTomato	191	3537.72583	396.125275	3537.72583	3.158793584
293	B02	Control	NLS-tdTomato	191	10282.58984	903.611816	10282.58984	3.508356731
293	B02	Control	NLS-tdTomato	191	16586.7168	764.835205	16586.7168	4.438735603
293	B02	Control	NLS-tdTomato	191	11784.15918	1265.852783	11784.15918	3.218667287
293	B02	Control	NLS-tdTomato	191	1232.993652	444.064423	1232.993652	1.473324475
293	B02	Control	NLS-tdTomato	191	10013.60352	958.218933	10013.60352	3.385462109
293	B02	Control	NLS-tdTomato	191	792.888367	365.752106	792.888367	1.116251588
293	B02	Control	NLS-tdTomato	191	17802.25195	1170.490479	17802.25195	3.926874647
293	B02	Control	NLS-tdTomato	191	14028.95606	1141.088135	14028.95606	3.619925525
293	B02	Control	NLS-tdTomato	191	3372.19751	450.703949	3372.19751	2.903437042
293	B02	Control	NLS-tdTomato	191	59850.53906	7802.787109	59850.53906	2.939302798
293	B02	Control	NLS-tdTomato	191	4469.694824	907.757996	4469.694824	2.299796694
293	B02	Control	NLS-tdTomato	191	44185.99609	3105.735352	44185.99609	3.830582403
293	B02	Control	NLS-tdTomato	191	12872.62891	1059.297852	12872.62891	3.603126511
293	B02	Control	NLS-tdTomato	191	8400.507813	436.643341	8400.507813	4.265949298
293	B02	Control	NLS-tdTomato	191	24227.75586	803.677551	24227.75586	4.913900185
293	B02	Control	NLS-tdTomato	191	16862.93164	1041.674072	16862.93164	4.016879522
293	B02	Control	NLS-tdTomato	191	15083.02637	1154.335083	15083.02637	3.707791952
293	B02	Control	NLS-tdTomato	191	7343.056152	458.53125	7343.056152	4.001288667
293	B02	Control	NLS-tdTomato	191	2512.685547	1453.107788	2512.685547	0.790088412
293	B02	Control	NLS-tdTomato	191	3951.124756	477.24408	3951.124756	3.049464193
293	B02	Control	NLS-tdTomato	191	2128.581543	646.482971	2128.581543	1.719208085
293	B02	Control	NLS-tdTomato	191	1625.848145	507.440643	1625.848145	1.679881535
293	B02	Control	NLS-tdTomato	191	1998.830811	376.450226	1998.830811	2.408625331
293	B02	Control	NLS-tdTomato	191	11977.03027	647.429993	11977.03027	4.209402222
293	B02	Control	NLS-tdTomato	191	60450.13672	1577.225952	60450.13672	5.260284343
293	B02	Control	NLS-tdTomato	191	644.34906	306.193298	644.34906	1.073399739
293	B02	Control	NLS-tdTomato	191	16985.00391	563.288086	16985.00391	4.914244782
293	B02	Control	NLS-tdTomato	191	1451.515381	352.956879	1451.515381	2.039996015
293	B02	Control	NLS-tdTomato	191	389.418427	245.897614	389.418427	0.663263417
293	B02	Control	NLS-tdTomato	191	18249.31055	580.964355	18249.31055	4.9732485
293	B02	Control	NLS-tdTomato	191	2766.444336	437.918274	2766.444336	2.659299337
293	B02	Control	NLS-tdTomato	191	20161.46289	1074.894775	20161.46289	4.229332981
293	B02	Control	NLS-tdTomato	191	4646.058105	505.333344	4646.058105	3.200699914
293	B02	Control	NLS-tdTomato	191	6687.052734	993.292053	6687.052734	2.75108062
293	B02	Control	NLS-tdTomato	191	751.456116	294.582977	751.456116	1.351014791
293	B02	Control	NLS-tdTomato	191	60843.78516	2610.693359	60843.78516	4.542604988
293	B02	Control	NLS-tdTomato	191	6601.119141	1700.888672	6601.119141	1.956421921
293	B02	Control	NLS-tdTomato	191	4661.445313	836.280884	4661.445313	2.478717851
293	B02	Control	NLS-tdTomato	191	5710.169434	1116.725708	5710.169434	2.354258682
293	B02	Control	NLS-tdTomato	191	34061.05859	2090.568604	34061.05859	4.026155981
293	B02	Control	NLS-tdTomato	191	841.745728	640.679688	841.745728	0.393781242
293	B02	Control	NLS-tdTomato	191	51389.375	1166.845093	51389.375	5.460785155
293	B02	Control	NLS-tdTomato	191	12155.84863	924.286072	12155.84863	3.717167362
293	B02	Control	NLS-tdTomato	191	14695.07519	936.047058	14695.07519	3.972607871
293	B02	Control	NLS-tdTomato	191	10551.6709	499.554413	10551.6709	4.400685834
293	B02	Control	NLS-tdTomato	191	868.814819	322.610809	868.814819	1.429253934
293	B02	Control	NLS-tdTomato	191	4884.757813	381.256073	4884.757813	3.679454811
293	B02	Control	NLS-tdTomato	191	7664.172363	602.270508	7664.172363	3.669646487
293	B02	Control	NLS-tdTomato	191	4837.22168	886.621826	4837.22168	2.447787872
293	B02	Control	NLS-tdTomato	191	17019.62305	568.534729	17019.62305	4.903806795
293	B02	Control	NLS-tdTomato	191	24302.33398	2331.697754	24302.33398	3.38164218
293	B02	Control	NLS-tdTomato	191	56387.78125	1882.968506	56387.78125	4.904301802
293	B02	Control	NLS-tdTomato	191	15884.42773	662.004028	15884.42773	4.58462931
293	B02	Control	NLS-tdTomato	191	9698.385742	430.902374	9698.385742	4.492311684
293	B02	Control	NLS-tdTomato	191	41189.90234	1183.269653	41189.90234	5.121439917
293	B02	Control	NLS-tdTomato	191	2699.313477	265.853729	2699.313477	3.343887922
293	B02	Control	NLS-tdTomato	191	5736.746094	307.029755	5736.746094	4.223782284
293	B02	Control	NLS-tdTomato	191	1666.860229	248.201645	1666.860229	2.747548553
293	B02	Control	NLS-tdTomato	191	12543.48242	759.52124	12543.48242	4.045703816
293	B02	Control	NLS-tdTomato	191	19731.50586	723.706177	19731.50586	4.768953168
293	B02	Control	NLS-tdTomato	191	775.611511	437.729614	775.611511	0.825294224
293	B02	Control	NLS-tdTomato	191	5830.63623	580.092285	5830.63623	3.329298979
293	B02	Control	NLS-tdTomato	191	216.984467	219.512772	219.512772	-0.016713113
293	B02	Control	NLS-tdTomato	191	488.950195	343.84906	488.950195	0.507912117
293	B02	Control	NLS-tdTomato	191	798.432129	452.471893	798.432129	0.8193416
293	B02	Control	NLS-tdTomato	191	56058.25391	1931.877808	56058.25391	4.858851057
293	B02	Control	NLS-tdTomato	191	7372.341797	577.94104	7372.341797	3.673128733
293	B02	Control	NLS-tdTomato	191	9839.19043	3254.962402	9839.19043	1.595898736
293	B02	Control	NLS-tdTomato	191	10064.13769	842.485657	10064.13769	3.578427631
293	B02	Control	NLS-tdTomato	191	965.620422	272.194489	965.620422	1.826818331
293	B02	Control	NLS-tdTomato	191	4730.908203	542.779358	4730.908203	3.123679407
293	B02	Control	NLS-tdTomato	191	1728.085815	753.548706	1728.085815	1.197402193
293	B02	Control	NLS-tdTomato	191	1290.868652	277.259338	1290.868652	2.219034256
293	B02	Control	NLS-tdTomato	191	1276.908813	326.53125	1276.908813	1.967362529
293	B02	Control	NLS-tdTomato	191	1157.039795	289.997498	1157.039795	1.996326127
293	B02	Control	NLS-tdTomato	191	6138.228027	493.242615	6138.228027	3.637452885
293	B02	Control	NLS-tdTomato	191	22356.89453	3335.279297	22356.89453	2.744840322
293	B02	Control	NLS-tdTomato	191	59682.93359	13131.27246	59682.93359	2.184311725
293	B02	Control	NLS-tdTomato	191	1900.108398	500.480133	1900.108398	1.924697018
293	B02	Control	NLS-tdTomato	191	16506.43359	454.588104	16506.43359	5.182324702
293	B02	Control	NLS-tdTomato	191	14367.4043	646.602722	14367.4043	4.473776048
293	B02	Control	NLS-tdTomato	191	59100.53906	2117.242432	59100.53906	4.802912912
293	B02	Control	NLS-tdTomato	191	12639.85644	1165.398071	12639.85644	3.439085346
293	B02	Control	NLS-tdTomato	191	50138.24609	1128.543457	50138.24609	5.473377651
293	B02	Control	NLS-tdTomato	191	2726.955566	529.870239	2726.955566	2.363580189
293	B02	Control	NLS-tdTomato	191	21501.69141	719.309265	21501.69141	4.901694155
293	B02	Control	NLS-tdTomato	191	322.737396	341.728821	341.728821	-0.082491174
293	B02	Control	NLS-tdTomato	191	14157.60254	636.336853	14157.60254	4.475642492
293	B02	Control	NLS-tdTomato	191	39472.91797	1216.437622	39472.91797	5.020128925
293	B02	Control	NLS-tdTomato	191	468.620758	258.642731	468.620758	0.857460215
293	B02	Control	NLS-tdTomato	191	30822.88477	736.796021	30822.88477	5.386592812
293	B02	Control	NLS-tdTomato	191	7298.306641	468.718231	7298.306641	3.960768952
293	B02	Control	NLS-tdTomato	191	8504.010742	568.372009	8504.010742	3.903236007
293	B02	Control	NLS-tdTomato	191	24492.93359	808.76709	24492.93359	4.920497477
293	B02	Control	NLS-tdTomato	191	11616.31543	485.937042	11616.31543	4.579239313
293	B02	Control	NLS-tdTomato	191	4459.336426	310.102478	4459.336426	3.846012086
293	B02	Control	NLS-tdTomato	191	6500.129883	776.356262	6500.129883	3.065677798
293	B02	Control	NLS-tdTomato	191	3620.317383	566.852295	3620.317383	2.675071414
293	B02	Control	NLS-tdTomato	191	11247.41797	362.988373	11247.41797	4.953526697
293	B02	Control	NLS-tdTomato	191	1670.90332	232.780304	1670.90332	2.843587361
293	B02	Control	NLS-tdTomato	191	5811.293457	671.567566	5811.293457	3.113254849
293	B02	Control	NLS-tdTomato	191	52005.64844	1581.337769	52005.64844	5.039450865
293	B02	Control	NLS-tdTomato	191	1615.73645	269.554077	1615.73645	2.583545257
293	B02	Control	NLS-tdTomato	191	19584.63086	3262.156738	19584.63086	2.585823929
293	B02	Control	NLS-tdTomato	191	4788.458008	476.713623	4788.458008	3.328366391
293	B02	Control	NLS-tdTomato	191	588.016785	295.289154	588.016785	0.99372897
293	B02	Control	NLS-tdTomato	191	287.357544	237.885941	287.357544	0.272576913
293	B02	Control	NLS-tdTomato	191	2053.243652	324.468506	2053.243652	2.66175448
293	B02	Control	NLS-tdTomato	191	2317.866211	314.973969	2317.866211	2.879492788
293	B02	Control	NLS-tdTomato	191	6963.265625	363.563934	6963.265625	4.259483064
293	B02	Control	NLS-tdTomato	191	6327.208008	341.550537	6327.208008	4.21139806
293	B02	Control	NLS-tdTomato	191	42199.57813	4909.926758	42199.57813	3.103455167
293	B02	Control	NLS-tdTomato	191	39658.29688	7693.07373	39658.29688	2.365990682
293	B02	Control	NLS-tdTomato	191	2571.603516	325.7966	2571.603516	2.980624775
293	B02	Control	NLS-tdTomato	191	6624.428711	449.950012	6624.428711	3.879959406
293	B02	Control	NLS-tdTomato	191	2482.548828	272.248932	2482.548828	3.188823799
293	B02	Control	NLS-tdTomato	191	19269.73242	628.909302	19269.73242	4.937340754
293	B02	Control	NLS-tdTomato	191	3286.936768	546.224548	3286.936768	2.589177646
293	B02	Control	NLS-tdTomato	191	445.971375	274.116669	445.971375	0.702161052
293	B02	Control	NLS-tdTomato	191	8955.944336	617.682556	8955.944336	3.857908068
293	B02	Control	NLS-tdTomato	191	2139.076416	362.009857	2139.076416	2.562887137
293	B02	Control	NLS-tdTomato	191	2330.190186	313.688965	2330.190186	2.893041026
293	B02	Control	NLS-tdTomato	191	227.797058	257.545685	257.545685	-0.177079254
293	B02	Control	NLS-tdTomato	191	4758.84082	428.427704	4758.84082	3.473486519
293	B02	Control	NLS-tdTomato	191	2480.20459	968.073669	2480.20459	1.357270388
293	B02	Control	NLS-tdTomato	191	401.710388	219.701706	401.710388	0.870609697
293	B02	Control	NLS-tdTomato	191	1061.82373	260.78418	1061.82373	2.02561603
293	B02	Control	NLS-tdTomato	191	28059.86133	2204.854492	28059.86133	3.669752525
293	B02	Control	NLS-tdTomato	191	2324.650879	465.727051	2324.650879	2.319457479
293	B02	Control	NLS-tdTomato	191	19401.82422	558.972229	19401.82422	5.117271887
293	B02	Control	NLS-tdTomato	191	3832.471924	541.766663	3832.471924	2.822531696
293	B02	Control	NLS-tdTomato	191	20286.61523	1183.640259	20286.61523	4.099225598
293	B02	Control	NLS-tdTomato	191	11072.08203	371.12265	11072.08203	4.898886674
293	B02	Control	NLS-tdTomato	191	32482.08008	1027.574707	32482.08008	4.982328832
293	B02	Control	NLS-tdTomato	191	5934.116699	760.905457	5934.116699	2.963244185
293	B02	Control	NLS-tdTomato	191	231.720963	253.064301	253.064301	-0.127115439
293	B02	Control	NLS-tdTomato	191	2278.995605	253.796844	2278.995605	3.166652108
293	B02	Control	NLS-tdTomato	191	30460.32813	881.308533	30460.32813	5.111140499
293	B02	Control	NLS-tdTomato	191	61248.98047	2400.136475	61248.98047	4.673497483
293	B02	Control	NLS-tdTomato	191	12782.875	442.882813	12782.875	4.851143528
293	B02	Control	NLS-tdTomato	191	17920.99219	2747.572266	17920.99219	2.705421182
293	B02	Control	NLS-tdTomato	191	58401.88672	3941.521484	58401.88672	3.889190434
293	B02	Control	NLS-tdTomato	191	42831.80469	5176.476074	42831.80469	3.048640254
293	B02	Control	NLS-tdTomato	191	209.77005	229.747589	229.747589	-0.13124101
293	B02	Control	NLS-tdTomato	191	604.33905	220.898804	604.33905	1.451972559
293	B02	Control	NLS-tdTomato	191	619.04834	224.858475	619.04834	1.46103481
293	B02	Control	NLS-tdTomato	191	896.442139	320.314301	896.442139	1.484722256
293	B02	Control	NLS-tdTomato	191	33953.33203	631.337341	33953.33203	5.748998268
293	B02	Control	NLS-tdTomato	191	645.5495	252.512756	645.5495	1.354171455
293	B02	Control	NLS-tdTomato	191	5736.960938	683.730774	5736.960938	3.068786429
293	B02	Control	NLS-tdTomato	191	64466.65625	2974.241211	64466.65625	4.437959596
293	B02	Control	NLS-tdTomato	191	1293.955933	977.232117	1293.955933	0.405015302
293	B02	Control	NLS-tdTomato	191	436.183685	319.649536	436.183685	0.448444809
293	B02	Control	NLS-tdTomato	191	32722.50781	936.896179	32722.50781	5.126250322
293	B02	Control	NLS-tdTomato	191	8716.920898	411.301331	8716.920898	4.405550972
293	B02	Control	NLS-tdTomato	191	62703.53906	28798.60547	62703.53906	1.12254792
293	B02	Control	NLS-tdTomato	191	48755.97266	1722.426392	48755.97266	4.823064726
293	B02	Control	NLS-tdTomato	191	4650.361328	754.849182	4650.361328	2.623082487
293	B02	Control	NLS-tdTomato	191	48871.35547	24732.74219	48871.35547	0.982566915
293	B02	Control	NLS-tdTomato	191	13768.57715	6443.192871	13768.57715	1.095531792
293	B02	Control	NLS-tdTomato	191	4377.121094	986.043396	4377.121094	2.150259251
293	B02	Control	NLS-tdTomato	191	5328.031738	567.475586	5328.031738	3.230972445
293	B02	Control	NLS-tdTomato	191	28756.43555	689.174988	28756.43555	5.382870707
293	B02	Control	NLS-tdTomato	191	18630.62109	1086.994141	18630.62109	4.099259701
293	B02	Control	NLS-tdTomato	191	4157.958008	366.435089	4157.958008	3.504245624
293	B02	Control	NLS-tdTomato	191	11754.36719	568.452454	11754.36719	4.370013376
293	B02	Control	NLS-tdTomato	191	42837.70313	4434.406738	42837.70313	3.272068118
293	B02	Control	NLS-tdTomato	191	60667.12891	5236.086426	60667.12891	3.534354221
293	B02	Control	NLS-tdTomato	191	1522.345337	273.840302	1522.345337	2.474888971
293	B02	Control	NLS-tdTomato	191	9957.043945	5658.950195	9957.043945	0.815183057
293	B02	Control	NLS-tdTomato	191	3168.933594	688.838257	3168.933594	2.201760253
293	B02	Control	NLS-tdTomato	191	59437.5625	4401.765137	59437.5625	3.755220878
293	B02	Control	NLS-tdTomato	191	29648.81836	1001.281982	29648.81836	4.888054378
293	B02	Control	NLS-tdTomato	191	1766.903076	255.303497	1766.903076	2.790937698
293	B02	Control	NLS-tdTomato	191	6155.411133	1038.090576	6155.411133	2.567922893
293	B02	Control	NLS-tdTomato	191	1538.060425	1154.081909	1538.060425	0.414366562
293	B02	Control	NLS-tdTomato	191	6616.189941	3364.408203	6616.189941	0.975647895
293	B02	Control	NLS-tdTomato	191	4337.438965	557.960022	4337.438965	2.958609795
293	B02	Control	NLS-tdTomato	191	24234.66992	725.40625	24234.66992	5.062139447
293	B02	Control	NLS-tdTomato	191	24474.43359	806.695801	24474.43359	4.923106916
293	B02	Control	NLS-tdTomato	191	58274.23438	1522.428223	58274.23438	5.258412028
293	B02	Control	NLS-tdTomato	191	7303.017578	859.37146	7303.017578	3.087138932
293	B02	Control	NLS-tdTomato	191	22189.02344	1467.331665	22189.02344	3.918579265
293	B02	Control	NLS-tdTomato	191	3399.538574	374.713959	3399.538574	3.181477312
293	B02	Control	NLS-tdTomato	191	16883.21289	2850.153809	16883.21289	2.566477795
293	B02	Control	NLS-tdTomato	191	37802.03906	1006.927979	37802.03906	5.230431654
293	B02	Control	NLS-tdTomato	191	63159.30859	6928.966309	63159.30859	3.188283332
293	B02	Control	NLS-tdTomato	191	61291.89844	1648.36084	61291.89844	5.216592391
293	B02	Control	NLS-tdTomato	191	8749.373047	730.844116	8749.373047	3.581544014
293	B02	Control	NLS-tdTomato	191	8576.500977	803.228638	8576.500977	3.416506567
293	B02	Control	NLS-tdTomato	191	36174.87891	955.91394	36174.87891	5.241963638
293	B02	Control	NLS-tdTomato	191	3680.564697	434.937653	3680.564697	3.081046616
293	B02	Control	NLS-tdTomato	191	53259.64063	2358.765625	53259.64063	4.496938714
293	B02	Control	NLS-tdTomato	191	34180.05469	646.783813	34180.05469	5.723727322
293	B02	Control	NLS-tdTomato	191	14215.81348	725.093445	14215.81348	4.293185915
293	B02	Control	NLS-tdTomato	191	52765.45703	1815.180664	52765.45703	4.861408725
293	B02	Control	NLS-tdTomato	191	3062.301758	557.657837	3062.301758	2.45716435
293	B02	Control	NLS-tdTomato	191	58056.40625	1394.228271	58056.40625	5.379916579
293	B02	Control	NLS-tdTomato	191	8277.599609	660.213074	8277.599609	3.648208853
293	B02	Control	NLS-tdTomato	191	61064.18359	1471.233521	61064.18359	5.375228273
293	B02	Control	NLS-tdTomato	191	7213.070313	2295.870117	7213.070313	1.65157246
293	B02	Control	NLS-tdTomato	191	60703.54688	1351.170288	60703.54688	5.489499401
293	B02	Control	NLS-tdTomato	191	12768.68359	669.033203	12768.68359	4.254388175
293	B02	Control	NLS-tdTomato	191	16072.6582	1672.0802	16072.6582	3.264892599
293	B02	Control	NLS-tdTomato	191	31226.25391	799.607422	31226.25391	5.287323832
293	B02	Control	NLS-tdTomato	191	1998.589966	274.68576	1998.589966	2.86312849
293	B02	Control	NLS-tdTomato	191	1191.314331	370.253967	1191.314331	1.685967024
293	B02	Control	NLS-tdTomato	191	4483.697266	323.990784	4483.697266	3.790664191
293	B02	Control	NLS-tdTomato	191	1211.171265	325.220276	1211.171265	1.896913772
293	B02	Control	NLS-tdTomato	191	222.017929	238.464783	238.464783	-0.103100036
293	B02	Control	NLS-tdTomato	191	62901.65625	1718.186157	62901.65625	5.194139746
293	B02	Control	NLS-tdTomato	191	2918.013916	638.052612	2918.013916	2.193239469
293	B02	Control	NLS-tdTomato	191	7082.245117	448.174255	7082.245117	3.982075094
293	B02	Control	NLS-tdTomato	191	14180.00781	658.69519	14180.00781	4.428103502
293	B02	Control	NLS-tdTomato	191	3857.753174	430.854828	3857.753174	3.162487085
293	B02	Control	NLS-tdTomato	191	10867.77246	542.756409	10867.77246	4.323607598
293	B02	Control	NLS-tdTomato	191	6528.01123	1149.582886	6528.01123	2.50553305
293	B02	Control	NLS-tdTomato	191	11757.22559	3001.474609	11757.22559	1.969804291
293	B02	Control	NLS-tdTomato	191	3999.037842	582.327087	3999.037842	2.779751301
293	B02	Control	NLS-tdTomato	191	5155.662598	3659.218018	5155.662598	0.494622478
293	B02	Control	NLS-tdTomato	191	18378.79102	647.526001	18378.79102	4.826959932
293	B02	Control	NLS-tdTomato	191	49750.97266	12131.51367	49750.97266	2.035965162
293	B02	Control	NLS-tdTomato	191	997.995117	297.605011	997.995117	1.745633938
293	B02	Control	NLS-tdTomato	191	6311.812012	537.807007	6311.812012	3.55289378
293	B02	Control	NLS-tdTomato	191	11937.15039	1244.122803	11937.15039	3.26225768
293	B02	Control	NLS-tdTomato	191	13480.65039	512.902039	13480.65039	4.716062986
293	B02	Control	NLS-tdTomato	191	57303.71875	4535.748535	57303.71875	3.659216203
293	B02	Control	NLS-tdTomato	191	32464.88086	662.82843	32464.88086	5.614100621
293	B02	Control	NLS-tdTomato	191	3226.121826	679.585632	3226.121826	2.247073663
293	B02	Control	NLS-tdTomato	191	5940.553223	3502.815186	5940.553223	0.762082419
293	B02	Control	NLS-tdTomato	191	25782.08594	874.635071	25782.08594	4.881543983
293	B02	Control	NLS-tdTomato	191	886.832581	358.59314	886.832581	1.306313885
293	B02	Control	NLS-tdTomato	191	11916.95703	6707.699219	11916.95703	0.82912599
293	B02	Control	NLS-tdTomato	191	4387.319336	673.098633	4387.319336	2.704449887
293	B02	Control	NLS-tdTomato	191	3795.5271	2466.388916	3795.5271	0.621899941
293	B02	Control	NLS-tdTomato	191	2161.238525	397.06012	2161.238525	2.444428932
293	B02	Control	NLS-tdTomato	191	50614.60547	1919.470459	50614.60547	4.72077349
293	B02	Control	NLS-tdTomato	191	2301.019043	436.284454	2301.019043	2.398931951
293	B02	Control	NLS-tdTomato	191	7842.655762	630.242126	7842.655762	3.637364184
293	B02	Control	NLS-tdTomato	191	4258.35498	341.310669	4258.35498	3.641138802
293	B02	Control	NLS-tdTomato	191	1566.945679	455.052277	1566.945679	1.783850968
293	B02	Control	NLS-tdTomato	191	7501.32373	655.060425	7501.32373	3.517445308
293	B02	Control	NLS-tdTomato	191	1967.912476	334.352295	1967.912476	2.557225132
293	B02	Control	NLS-tdTomato	191	20836.29102	929.421753	20836.29102	4.486621271
293	B02	Control	NLS-tdTomato	191	3273.917969	322.124359	3273.917969	3.345328508
293	B02	Control	NLS-tdTomato	191	8066.203125	761.612732	8066.203125	3.404760235
293	B02	Control	NLS-tdTomato	191	42930.47656	1048.994263	42930.47656	5.354923495
293	B02	Control	NLS-tdTomato	191	5523.22168	366.152832	5523.22168	3.914992173
293	B02	Control	NLS-tdTomato	191	5212.586426	371.958344	5212.586426	3.808786432
293	B02	Control	NLS-tdTomato	191	3276.68335	545.196594	3276.68335	2.587387807
293	B02	Control	NLS-tdTomato	191	2731.915771	572.123962	2731.915771	2.255513329
293	B02	Control	NLS-tdTomato	191	58093.88281	4091.419434	58093.88281	3.82771291
293	B02	Control	NLS-tdTomato	191	839.297302	323.337341	839.297302	1.376141815
293	B02	Control	NLS-tdTomato	191	19173.7793	623.390869	19173.7793	4.942853897
293	B02	Control	NLS-tdTomato	191	57424.87109	2108.696289	57424.87109	4.767252486
293	B02	Control	NLS-tdTomato	191	22043.14453	16217.13867	22043.14453	0.442810749
293	B02	Control	NLS-tdTomato	191	46123.89063	10146.99707	46123.89063	2.184461376
293	B02	Control	NLS-tdTomato	191	6156.687012	413.888885	6156.687012	3.894838817
293	B02	Control	NLS-tdTomato	191	28195.97852	577.931152	28195.97852	5.608447964
293	B02	Control	NLS-tdTomato	191	5638.541992	500.446564	5638.541992	3.494034224
293	B02	Control	NLS-tdTomato	191	39009.12891	695.182739	39009.12891	5.810275711
293	B02	Control	NLS-tdTomato	191	2848.944092	521.730652	2848.944092	2.44905021
293	B02	Control	NLS-tdTomato	191	41842.48828	1293.428833	41842.48828	5.015696067
293	B02	Control	NLS-tdTomato	191	6656.167969	499.358063	6656.167969	3.736545269
293	B02	Control	NLS-tdTomato	191	31499.05469	739.425537	31499.05469	5.412759853
293	B02	Control	NLS-tdTomato	191	5823.590332	361.746552	5823.590332	4.0088577
293	B02	Control	NLS-tdTomato	191	30757.76563	654.249512	30757.76563	5.55496595
293	B02	Control	NLS-tdTomato	191	27037.26758	850.419434	27037.26758	4.990630982
293	B02	Control	NLS-tdTomato	191	33876.42969	996.726929	33876.42969	5.086939717
293	B02	Control	NLS-tdTomato	191	3218.803223	482.642853	3218.803223	2.737496462
293	B02	Control	NLS-tdTomato	191	26947.57813	2850.583252	26947.57813	3.240826577
293	B02	Control	NLS-tdTomato	191	46074.92969	3956.901611	46074.92969	3.541538866
293	B02	Control	NLS-tdTomato	191	4607.891602	547.30658	4607.891602	3.073685672
293	B02	Control	NLS-tdTomato	191	51549.36719	2242.467529	51549.36719	4.522795717
293	B02	Control	NLS-tdTomato	191	3310.216797	560.565613	3310.216797	2.561970555
293	B02	Control	NLS-tdTomato	191	4211.135254	537.994629	4211.135254	2.968545538
293	B02	Control	NLS-tdTomato	191	862.871643	330.872223	862.871643	1.382871785
293	B02	Control	NLS-tdTomato	191	13118.49609	746	13118.49609	4.136282898
293	B02	Control	NLS-tdTomato	191	39011.03906	769.930298	39011.03906	5.663010771
293	B02	Control	NLS-tdTomato	191	3867.133789	401.669067	3867.133789	3.26718541
293	B02	Control	NLS-tdTomato	191	62735.77734	4617.640137	62735.77734	3.764060777
293	B02	Control	NLS-tdTomato	191	61769.57031	1950.875244	61769.57031	4.984702867
293	B02	Control	NLS-tdTomato	191	7522.090332	509.346771	7522.090332	3.884413527
293	B03	Control	NLS-tdTomato	191	226.875259	229.873276	229.873276	-0.018939465
293	B03	Control	NLS-tdTomato	191	4024.648682	500.690796	4024.648682	3.006871013
293	B03	Control	NLS-tdTomato	191	6051.401855	3230.93457	6051.401855	0.905317858
293	B03	Control	NLS-tdTomato	191	24376.35352	677.978882	24376.35352	5.168098181
293	B03	Control	NLS-tdTomato	191	488.972748	473.859009	488.972748	0.045296195
293	B03	Control	NLS-tdTomato	191	991.428955	275.059509	991.428955	1.849765615
293	B03	Control	NLS-tdTomato	191	2482.519043	293.105957	2482.519043	3.08231059
293	B03	Control	NLS-tdTomato	191	4471.382813	491.785187	4471.382813	3.184620881
293	B03	Control	NLS-tdTomato	191	4444.573242	775.041382	4444.573242	2.519699654
293	B03	Control	NLS-tdTomato	191	62457.85938	58746.85156	62457.85938	0.08837159
293	B03	Control	NLS-tdTomato	191	42510.03516	1574.708862	42510.03516	4.754646425
293	B03	Control	NLS-tdTomato	191	42656.67188	1650.37854	42656.67188	4.691902537
293	B03	Control	NLS-tdTomato	191	2765.555664	833.858643	2765.555664	1.729694639
293	B03	Control	NLS-tdTomato	191	9948.21875	539.757935	9948.21875	4.204053778
293	B03	Control	NLS-tdTomato	191	3918.424072	371.345886	3918.424072	3.399438041
293	B03	Control	NLS-tdTomato	191	10004.47559	857.562378	10004.47559	3.544260121
293	B03	Control	NLS-tdTomato	191	820.890808	307.099304	820.890808	1.41848509
293	B03	Control	NLS-tdTomato	191	966.139221	378.591614	966.139221	1.351588642
293	B03	Control	NLS-tdTomato	191	776.5	406.808716	776.5	0.932635335
293	B03	Control	NLS-tdTomato	191	19392.75391	1515.119995	19392.75391	3.678013728
293	B03	Control	NLS-tdTomato	191	8692.165039	2407.916504	8692.165039	1.851930201
293	B03	Control	NLS-tdTomato	191	17631.88281	512.705566	17631.88281	5.10391217
293	B03	Control	NLS-tdTomato	191	50483.77734	3575.575928	50483.77734	3.819572316
293	B03	Control	NLS-tdTomato	191	59110.27344	6683.960449	59110.27344	3.144633793
293	B03	Control	NLS-tdTomato	191	1937.091187	612.942932	1937.091187	1.660067206
293	B03	Control	NLS-tdTomato	191	33763.78906	2159.762451	33763.78906	3.96653227
293	B03	Control	NLS-tdTomato	191	23552.57617	818.358032	23552.57617	4.847008899
293	B03	Control	NLS-tdTomato	191	57819.53516	5854.657715	57819.53516	3.303900277
293	B03	Control	NLS-tdTomato	191	23483.89063	692.021301	23483.89063	5.084711186
293	B03	Control	NLS-tdTomato	191	3148.168945	594.299988	3148.168945	2.405249708
293	B03	Control	NLS-tdTomato	191	18640.80273	873.587524	18640.80273	4.415367925
293	B03	Control	NLS-tdTomato	191	21849.92383	781.028809	21849.92383	4.806108676
293	B03	Control	NLS-tdTomato	191	3272.20752	516.00769	3272.20752	2.664799774
293	B03	Control	NLS-tdTomato	191	1468.460327	743.011536	1468.460327	0.982847774
293	B03	Control	NLS-tdTomato	191	54860.85938	2096.567627	54860.85938	4.70967595
293	B03	Control	NLS-tdTomato	191	921.963623	680.551819	921.963623	0.438004812
293	B03	Control	NLS-tdTomato	191	892.557495	311.206116	892.557495	1.520074692
293	B03	Control	NLS-tdTomato	191	6916.301758	457.557983	6916.301758	3.917974333
293	B03	Control	NLS-tdTomato	191	59231.15234	1965.706665	59231.15234	4.913236199
293	B03	Control	NLS-tdTomato	191	19499.11914	584.018372	19499.11914	5.061251388
293	B03	Control	NLS-tdTomato	191	34267.62891	6007.993652	34267.62891	2.511891177
293	B03	Control	NLS-tdTomato	191	451.923462	255.775696	451.923462	0.821199273
293	B03	Control	NLS-tdTomato	191	63020.51563	28908.97852	63020.51563	1.124303926
293	B03	Control	NLS-tdTomato	191	2564.991699	1034.120361	2564.991699	1.310550047
293	B03	Control	NLS-tdTomato	191	38884.38281	3691.814697	38884.38281	3.396788793
293	B03	Control	NLS-tdTomato	191	52635.84766	1732.457275	52635.84766	4.925154003
293	B03	Control	NLS-tdTomato	191	54479.94922	1501.01062	54479.94922	5.181719269
293	B03	Control	NLS-tdTomato	191	49080.30859	1285.217529	49080.30859	5.255059852
293	B03	Control	NLS-tdTomato	191	29009.95703	2220.096436	29009.95703	3.707853908
293	B03	Control	NLS-tdTomato	191	21933.74023	1940.394165	21933.74023	3.498730196
293	B03	Control	NLS-tdTomato	191	35441.91406	1096.471924	35441.91406	5.014515743
293	B03	Control	NLS-tdTomato	191	55536.52734	1793.506592	55536.52734	4.952582016
293	B03	Control	NLS-tdTomato	191	38362.43359	1070.459595	38362.43359	5.163391997
293	B03	Control	NLS-tdTomato	191	59759.62891	1917.778809	59759.62891	4.961662951
293	B03	Control	NLS-tdTomato	191	7754.371582	858.945862	7754.371582	3.174370761
293	B03	Control	NLS-tdTomato	191	2034.814819	422.364899	2034.814819	2.268335658
293	B03	Control	NLS-tdTomato	191	35233.88672	3219.70166	35233.88672	3.451964712
293	B03	Control	NLS-tdTomato	191	36014.51953	1887.665649	36014.51953	4.253903501
293	B03	Control	NLS-tdTomato	191	26921.45508	866.621338	26921.45508	4.957210819
293	B03	Control	NLS-tdTomato	191	31166.75391	1137.821777	31166.75391	4.775661399
293	B03	Control	NLS-tdTomato	191	6698.417969	4644.701172	6698.417969	0.52823462
293	B03	Control	NLS-tdTomato	191	11800.12402	1767.898071	11800.12402	2.73869502
293	B03	Control	NLS-tdTomato	191	25201.90625	1103.696655	25201.90625	4.513117247
293	B03	Control	NLS-tdTomato	191	15970.14356	1647.161743	15970.14356	3.277323149
293	B03	Control	NLS-tdTomato	191	745.322937	272.669067	745.322937	1.450714616
293	B03	Control	NLS-tdTomato	191	2305.052979	1287.164551	2305.052979	0.84060341
293	B03	Control	NLS-tdTomato	191	23213.65039	1156.275757	23213.65039	4.327415999
293	B03	Control	NLS-tdTomato	191	1492.359497	398.51886	1492.359497	1.904875204
293	B03	Control	NLS-tdTomato	191	16758.86523	514.31897	16758.86523	5.026117289
293	B03	Control	NLS-tdTomato	191	62997.05859	8338.15918	62997.05859	2.91748365
293	B03	Control	NLS-tdTomato	191	61793.21094	3554.161133	61793.21094	4.119867347
293	B03	Control	NLS-tdTomato	191	59294.08594	1339.713501	59294.08594	5.467891799
293	B03	Control	NLS-tdTomato	191	59514.47656	2587.177002	59514.47656	4.523789974
293	B03	Control	NLS-tdTomato	191	25590.23242	662.690002	25590.23242	5.271115287
293	B03	Control	NLS-tdTomato	191	24385.875	10664.68652	24385.875	1.193204179
293	B03	Control	NLS-tdTomato	191	441.894531	291.997925	441.894531	0.597743959
293	B03	Control	NLS-tdTomato	191	41832.67578	678.269531	41832.67578	5.946627785
293	B03	Control	NLS-tdTomato	191	21518.90039	749.828064	21518.90039	4.842900726
293	B03	Control	NLS-tdTomato	191	35630.68359	955.073242	35630.68359	5.221364979
293	B03	Control	NLS-tdTomato	191	12211.47559	1060.065918	12211.47559	3.526011657
293	B03	Control	NLS-tdTomato	191	395.140686	385.3862	395.140686	0.03606149
293	B03	Control	NLS-tdTomato	191	17426.21289	8360.570313	17426.21289	1.05958581
293	B03	Control	NLS-tdTomato	191	450.118927	293.112579	450.118927	0.618851347
293	B03	Control	NLS-tdTomato	191	792.083496	535.934265	792.083496	0.563596459
293	B03	Control	NLS-tdTomato	191	3345.358154	428.622162	3345.358154	2.964382322
293	B03	Control	NLS-tdTomato	191	20364.01563	907.098328	20364.01563	4.488619322
293	B03	Control	NLS-tdTomato	191	3176.047852	648.317627	3176.047852	2.292459945
293	B03	Control	NLS-tdTomato	191	28203.10547	683.60907	28203.10547	5.366538679
293	B03	Control	NLS-tdTomato	191	668.691284	308.799042	668.691284	1.114672036
293	B03	Control	NLS-tdTomato	191	6993.459473	445.613586	6993.459473	3.97214117
293	B03	Control	NLS-tdTomato	191	52444.75	3928.950684	52444.75	3.738582394
293	B03	Control	NLS-tdTomato	191	12317.04297	524.012085	12317.04297	4.554912046
293	B03	Control	NLS-tdTomato	191	39974.04688	927.65625	39974.04688	5.429329522
293	B03	Control	NLS-tdTomato	191	1896.75415	501.292358	1896.75415	1.919808548
293	B03	Control	NLS-tdTomato	191	2282.891113	362.36145	2282.891113	2.655360662
293	B03	Control	NLS-tdTomato	191	3694.176514	621.796692	3694.176514	2.570737956
293	B03	Control	NLS-tdTomato	191	13698.27441	562.299988	13698.27441	4.606510341
293	B03	Control	NLS-tdTomato	191	2207.166016	401.815613	2207.166016	2.457589621
293	B03	Control	NLS-tdTomato	191	37676.47266	996.179016	37676.47266	5.241115071
293	B03	Control	NLS-tdTomato	191	18737.92773	902.769958	18737.92773	4.375459191
293	B03	Control	NLS-tdTomato	191	35375.48438	896.478699	35375.48438	5.302336788
293	B03	Control	NLS-tdTomato	191	13629.70117	458.545807	13629.70117	4.893544261
293	B03	Control	NLS-tdTomato	191	1353.236694	311.545441	1353.236694	2.118899692
293	B03	Control	NLS-tdTomato	191	1848.389648	279.660461	1848.389648	2.724520713
293	B03	Control	NLS-tdTomato	191	1211.280396	286.84729	1211.280396	2.078178076
293	B03	Control	NLS-tdTomato	191	29237.83008	677.61615	29237.83008	5.431224174
293	B03	Control	NLS-tdTomato	191	468.380981	258.110901	468.380981	0.859691422
293	B03	Control	NLS-tdTomato	191	1594.875977	292.030548	1594.875977	2.449253044
293	B03	Control	NLS-tdTomato	191	3384.009766	364.012024	3384.009766	3.216675721
293	B03	Control	NLS-tdTomato	191	28052.45508	799.912781	28052.45508	5.132140524
293	B03	Control	NLS-tdTomato	191	7662.975586	1029.02356	7662.975586	2.896628696
293	B03	Control	NLS-tdTomato	191	4539.499512	394.070618	4539.499512	3.526007156
293	B03	Control	NLS-tdTomato	191	4350.916992	311.812927	4350.916992	3.802566848
293	B03	Control	NLS-tdTomato	191	44241.86328	613.767212	44241.86328	6.171576759
293	B03	Control	NLS-tdTomato	191	50567.19922	1040.174805	50567.19922	5.60330397
293	B03	Control	NLS-tdTomato	191	1141.925049	498.224426	1141.925049	1.196600303
293	B03	Control	NLS-tdTomato	191	1838.912964	310.650726	1838.912964	2.565487867
293	B03	Control	NLS-tdTomato	191	658.756714	440.310089	658.756714	0.581225859
293	B03	Control	NLS-tdTomato	191	50668.00781	891.847656	50668.00781	5.828134003
293	B03	Control	NLS-tdTomato	191	13308.52539	539.262085	13308.52539	4.625220314
293	B03	Control	NLS-tdTomato	191	11235.7793	4999.165039	11235.7793	1.16834113
293	B03	Control	NLS-tdTomato	191	4955.375488	517.123779	4955.375488	3.260412829
293	B03	Control	NLS-tdTomato	191	10829.86328	1662.812378	10829.86328	2.703317732
293	B03	Control	NLS-tdTomato	191	22207.54883	5584.183105	22207.54883	1.99163201
293	B03	Control	NLS-tdTomato	191	41626.68359	1011.676208	41626.68359	5.362689096
293	B03	Control	NLS-tdTomato	191	12488.23926	561.258179	12488.23926	4.475761709
293	B03	Control	NLS-tdTomato	191	9800.347656	577.053772	9800.347656	4.086055262
293	B03	Control	NLS-tdTomato	191	12530.61133	461.069397	12530.61133	4.764329079
293	B03	Control	NLS-tdTomato	191	12035.10547	575.637207	12035.10547	4.385945129
293	B03	Control	NLS-tdTomato	191	42408.75781	987.942505	42408.75781	5.423791331
293	B03	Control	NLS-tdTomato	191	3078.628174	1869.043457	3078.628174	0.719987521
293	B03	Control	NLS-tdTomato	191	17318.58594	1230.18103	17318.58594	3.8153786
293	B03	Control	NLS-tdTomato	191	12607.15332	546.741211	12607.15332	4.52724062
293	B03	Control	NLS-tdTomato	191	3196.966553	389.883362	3196.966553	3.035589155
293	B03	Control	NLS-tdTomato	191	28042.77539	1011.512268	28042.77539	4.793043417
293	B03	Control	NLS-tdTomato	191	19708.42383	1126.486206	19708.42383	4.128910849
293	B03	Control	NLS-tdTomato	191	2761.716064	316.77063	2761.716064	3.124054517
293	B03	Control	NLS-tdTomato	191	545.246765	246.137161	545.246765	1.147446818
293	B03	Control	NLS-tdTomato	191	52394.82422	1319.743408	52394.82422	5.311094938
293	B03	Control	NLS-tdTomato	191	2645.053223	276.337189	2645.053223	3.258795116
293	B03	Control	NLS-tdTomato	191	22141.57617	1590.101807	22141.57617	3.799566883
293	B03	Control	NLS-tdTomato	191	2932.44043	872.613098	2932.44043	1.748687767
293	B03	Control	NLS-tdTomato	191	1597.801636	322.817505	1597.801636	2.307297595
293	B03	Control	NLS-tdTomato	191	61961.04688	1394.886108	61961.04688	5.473142283
293	B03	Control	NLS-tdTomato	191	398.252625	282.292206	398.252625	0.496494574
293	B03	Control	NLS-tdTomato	191	60125.53906	1286.738647	60125.53906	5.546186965
293	B03	Control	NLS-tdTomato	191	15903.69336	525.019653	15903.69336	4.920846607
293	B03	Control	NLS-tdTomato	191	544.819519	400.075317	544.819519	0.445506768
293	B03	Control	NLS-tdTomato	191	6772.570801	1344.934814	6772.570801	2.33216732
293	B03	Control	NLS-tdTomato	191	62043.25	5569.569824	62043.25	3.477636453
293	B03	Control	NLS-tdTomato	191	7021.288574	516.414429	7021.288574	3.765134608
293	B03	Control	NLS-tdTomato	191	7849.976563	596.94751	7849.976563	3.717012362
293	B03	Control	NLS-tdTomato	191	20384.26953	1101.807983	20384.26953	4.209511533
293	B03	Control	NLS-tdTomato	191	56839.29688	3279.500977	56839.29688	4.115340498
293	B03	Control	NLS-tdTomato	191	3534.782715	705.379578	3534.782715	2.325149822
293	B03	Control	NLS-tdTomato	191	42217.33984	10401.29688	42217.33984	2.021072255
293	B03	Control	NLS-tdTomato	191	2876.541016	1315.072754	2876.541016	1.129192425
293	B03	Control	NLS-tdTomato	191	10193.49316	714.682434	10193.49316	3.834202388
293	B03	Control	NLS-tdTomato	191	2943.311768	466.692566	2943.311768	2.656895975
293	B03	Control	NLS-tdTomato	191	1335.675293	290.154602	1335.675293	2.202675611
293	B03	Control	NLS-tdTomato	191	25784.38086	2370.042725	25784.38086	3.443512432
293	B03	Control	NLS-tdTomato	191	14604.07715	722.84082	14604.07715	4.336549405
293	B03	Control	NLS-tdTomato	191	20953.06055	884.952332	20953.06055	4.565417433
293	B03	Control	NLS-tdTomato	191	14633.10254	1320.484863	14633.10254	3.470096016
293	B03	Control	NLS-tdTomato	191	965.023376	396.764404	965.023376	1.28228129
293	B03	Control	NLS-tdTomato	191	24916.20117	3035.876953	24916.20117	3.036898903
293	B03	Control	NLS-tdTomato	191	8190.096191	1235.327637	8190.096191	2.728986668
293	B03	Control	NLS-tdTomato	191	12267.15527	1084.143799	12267.15527	3.500172699
293	B03	Control	NLS-tdTomato	191	9496.541016	673.156189	9496.541016	3.818388937
293	B03	Control	NLS-tdTomato	191	1137.730957	411.320862	1137.730957	1.467823287
293	B03	Control	NLS-tdTomato	191	5256.26123	1254.154419	5256.26123	2.067321985
293	B03	Control	NLS-tdTomato	191	53963.01563	9558.902344	53963.01563	2.497054106
293	B03	Control	NLS-tdTomato	191	14662.84668	541.610107	14662.84668	4.758766747
293	B03	Control	NLS-tdTomato	191	47469.48828	1280.758545	47469.48828	5.211930075
293	B03	Control	NLS-tdTomato	191	7807.212891	453.411224	7807.212891	4.1059156
293	B03	Control	NLS-tdTomato	191	5509.612305	391.462616	5509.612305	3.81500436
293	B03	Control	NLS-tdTomato	191	856.928406	298.421509	856.928406	1.521823153
293	B03	Control	NLS-tdTomato	191	6268.571289	1239.525146	6268.571289	2.338349127
293	B03	Control	NLS-tdTomato	191	15604.62891	502.511902	15604.62891	4.956672472
293	B03	Control	NLS-tdTomato	191	31291.53711	11397.50195	31291.53711	1.457054872
293	B03	Control	NLS-tdTomato	191	781.756409	331.890625	781.756409	1.236011264
293	B03	Control	NLS-tdTomato	191	13993.12305	559.351135	13993.12305	4.64481995
293	B03	Control	NLS-tdTomato	191	4726.183594	383.348206	4726.183594	3.62394834
293	B03	Control	NLS-tdTomato	191	1054.533081	423.66452	1054.533081	1.315610134
293	B03	Control	NLS-tdTomato	191	5911.498047	361.635956	5911.498047	4.030913742
293	B03	Control	NLS-tdTomato	191	7599.80127	1375.376343	7599.80127	2.466135257
293	B03	Control	NLS-tdTomato	191	13643.31445	982.417114	13643.31445	3.795714666
293	B03	Control	NLS-tdTomato	191	6196.57666	529.857117	6196.57666	3.547796134
293	B03	Control	NLS-tdTomato	191	4565.040039	378.488373	4565.040039	3.592306627
293	B03	Control	NLS-tdTomato	191	54225.30469	6019.554688	54225.30469	3.171237585
293	B03	Control	NLS-tdTomato	191	1135.69458	526.897644	1135.69458	1.107980272
293	B03	Control	NLS-tdTomato	191	5812.864746	795.840088	5812.864746	2.868698863
293	B03	Control	NLS-tdTomato	191	11884.58887	923.265076	11884.58887	3.68620327
293	B03	Control	NLS-tdTomato	191	10858.94043	1339.715698	10858.94043	3.018884555
293	B03	Control	NLS-tdTomato	191	26699.07813	8701.03125	26699.07813	1.617531624
293	B03	Control	NLS-tdTomato	191	23568.0957	1543.317383	23568.0957	3.932728506
293	B03	Control	NLS-tdTomato	191	44389.55078	2444.417969	44389.55078	4.182657212
293	B03	Control	NLS-tdTomato	191	3573.91748	427.440765	3573.91748	3.063709914
293	B03	Control	NLS-tdTomato	191	13144.09863	776.037048	13144.09863	4.082145873
293	B03	Control	NLS-tdTomato	191	20084.68359	6520.865234	20084.68359	1.622960425
293	B03	Control	NLS-tdTomato	191	11932.00684	993.980286	11932.00684	3.585475661
293	B03	Control	NLS-tdTomato	191	6259.67334	2522.335449	6259.67334	1.311327218
293	B03	Control	NLS-tdTomato	191	15611.43457	692.930847	15611.43457	4.493747924
293	B03	Control	NLS-tdTomato	191	3340.498535	768.269714	3340.498535	2.120378639
293	B03	Control	NLS-tdTomato	191	16225.63086	710.971924	16225.63086	4.512338172
293	B03	Control	NLS-tdTomato	191	15509.80957	5069.235352	15509.80957	1.613340922
293	B03	Control	NLS-tdTomato	191	38576.19922	8519.675781	38576.19922	2.178840572
293	B03	Control	NLS-tdTomato	191	4329.62207	1401.614258	4329.62207	1.627151742
293	B03	Control	NLS-tdTomato	191	10319.90723	683.1604	10319.90723	3.917061841
293	B03	Control	NLS-tdTomato	191	5768.086426	683.052368	5768.086426	3.078024685
293	B03	Control	NLS-tdTomato	191	7387.242676	1006.678589	7387.242676	2.875432837
293	B03	Control	NLS-tdTomato	191	8860.323242	783.724792	8860.323242	3.498940292
293	B03	Control	NLS-tdTomato	191	4971.287109	1238.241821	4971.287109	2.005326335
293	B03	Control	NLS-tdTomato	191	3627.905762	468.646912	3627.905762	2.952563699
293	B03	Control	NLS-tdTomato	191	26821.76758	1098.798706	26821.76758	4.609405294
293	B03	Control	NLS-tdTomato	191	34989.15234	760.601746	34989.15234	5.523622653
293	B03	Control	NLS-tdTomato	191	33351.50781	609.595642	33351.50781	5.773755587
293	B03	Control	NLS-tdTomato	191	4978.485352	479.788055	4978.485352	3.37523774
293	B03	Control	NLS-tdTomato	191	36030.61328	3079.664551	36030.61328	3.548378088
293	B03	Control	NLS-tdTomato	191	1337.723145	512.890442	1337.723145	1.383056976
293	B03	Control	NLS-tdTomato	191	2354.186279	521.167786	2354.186279	2.175408664
293	B03	Control	NLS-tdTomato	191	18993.85352	597.166321	18993.85352	4.99125602
293	B03	Control	NLS-tdTomato	191	381.405548	297.695068	381.405548	0.357490509
293	B03	Control	NLS-tdTomato	191	4076.554932	724.09491	4076.554932	2.493099741
293	B03	Control	NLS-tdTomato	191	17469.89453	1287.817139	17469.89453	3.761871238
293	B03	Control	NLS-tdTomato	191	17444.16016	6336.805664	17444.16016	1.460916464
293	B03	Control	NLS-tdTomato	191	17960.27734	760.978882	17960.27734	4.5608094
293	B03	Control	NLS-tdTomato	191	2750.49292	622.711243	2750.49292	2.143054957
293	B03	Control	NLS-tdTomato	191	18036.12891	1020.540588	18036.12891	4.14348426
293	B03	Control	NLS-tdTomato	191	4319.087891	606.139893	4319.087891	2.833003973
293	B03	Control	NLS-tdTomato	191	253.759094	259.491028	259.491028	-0.032225132
293	B03	Control	NLS-tdTomato	191	6459.402344	417.301056	6459.402344	3.952240209
293	B03	Control	NLS-tdTomato	191	8490.457031	2476.311279	8490.457031	1.777649538
293	B03	Control	NLS-tdTomato	191	2312.874023	919.164551	2312.874023	1.331291623
293	B03	Control	NLS-tdTomato	191	20212.53711	603.39386	20212.53711	5.066006596
293	B03	Control	NLS-tdTomato	191	39160.51563	1330.877319	39160.51563	4.878950267
293	B03	Control	NLS-tdTomato	191	31404.99219	1265.806274	31404.99219	4.632865382
293	B03	Control	NLS-tdTomato	191	5753.186035	441.5383	5753.186035	3.703750631
293	B03	Control	NLS-tdTomato	191	43038.04688	1081.32666	43038.04688	5.314738287
293	B03	Control	NLS-tdTomato	191	690.411926	387.254242	690.411926	0.834176343
293	B03	Control	NLS-tdTomato	191	38408.41797	1140.327637	38408.41797	5.073902239
293	B03	Control	NLS-tdTomato	191	1417.801636	352.172028	1417.801636	2.00930347
293	B03	Control	NLS-tdTomato	191	2083.101563	321.868073	2083.101563	2.694191797
293	B03	Control	NLS-tdTomato	191	550.072327	326.647766	550.072327	0.751885553
293	B03	Control	NLS-tdTomato	191	57058.55859	17510.5	57058.55859	1.704223023
293	B03	Control	NLS-tdTomato	191	27399.38477	1726.9823	27399.38477	3.987818297
293	B03	Control	NLS-tdTomato	191	55969.80859	1779.008545	55969.80859	4.975503469
293	B03	Control	NLS-tdTomato	191	2268.512695	907.181519	2268.512695	1.322283578
293	B03	Control	NLS-tdTomato	191	10610.66113	534.987854	10610.66113	4.309864603
293	B03	Control	NLS-tdTomato	191	10722.74805	920.880188	10722.74805	3.541517414
293	B03	Control	NLS-tdTomato	191	13727.75488	1019.050659	13727.75488	3.75179802
293	B03	Control	NLS-tdTomato	191	1215.449951	400.664917	1215.449951	1.601022393
293	B03	Control	NLS-tdTomato	191	2455.080322	371.348938	2455.080322	2.724922868
293	B03	Control	NLS-tdTomato	191	25914.4043	887.951782	25914.4043	4.867129083
293	B03	Control	NLS-tdTomato	191	54580.24219	2461.870117	54580.24219	4.470552241
293	B03	Control	NLS-tdTomato	191	36470.02344	928.052734	36470.02344	5.296360532
293	B03	Control	NLS-tdTomato	191	25644.45117	1264.19043	25644.45117	4.342360992
293	B03	Control	NLS-tdTomato	191	17585.80273	1231.927002	17585.80273	3.835422514
293	B03	Control	NLS-tdTomato	191	27500.21094	997.060242	27500.21094	4.7856182
293	B03	Control	NLS-tdTomato	191	26485.10742	1004.50531	26485.10742	4.720624265
293	B03	Control	NLS-tdTomato	191	2045.381714	308.38797	2045.381714	2.729551715
293	B03	Control	NLS-tdTomato	191	21632.75	597.005432	21632.75	5.179329207
293	B03	Control	NLS-tdTomato	191	15953.54981	564.695496	15953.54981	4.820260537
293	B03	Control	NLS-tdTomato	191	11060.87207	915.044739	11060.87207	3.595479044
293	B03	Control	NLS-tdTomato	191	35162.34766	20643.24609	35162.34766	0.768361548
293	B03	Control	NLS-tdTomato	191	16614.36914	714.011902	16614.36914	4.540339581
293	B03	Control	NLS-tdTomato	191	61575.42578	2015.087402	61575.42578	4.933440378
293	B03	Control	NLS-tdTomato	191	1913.507446	391.281952	1913.507446	2.289939043
293	B03	Control	NLS-tdTomato	191	1736.471924	331.39801	1736.471924	2.38952224
293	B03	Control	NLS-tdTomato	191	636.606812	320.704865	636.606812	0.989156355
293	B03	Control	NLS-tdTomato	191	4203.368164	356.343414	4203.368164	3.560205659
293	B03	Control	NLS-tdTomato	191	4326.260254	402.997589	4326.260254	3.424277343
293	B03	Control	NLS-tdTomato	191	2315.653564	353.251587	2315.653564	2.712651486
293	B03	Control	NLS-tdTomato	191	55965.74609	3240.338623	55965.74609	4.110327603
293	B03	Control	NLS-tdTomato	191	23527.76563	1278.120605	23527.76563	4.202268436
293	B03	Control	NLS-tdTomato	191	2157.80835	325.978058	2157.80835	2.726719972
293	B03	Control	NLS-tdTomato	191	971.107971	338.629639	971.107971	1.519923456
293	B03	Control	NLS-tdTomato	191	20051.8418	9259.009766	20051.8418	1.114804944
293	B03	Control	NLS-tdTomato	191	13225.81836	756.827271	13225.81836	4.127249108
293	B03	Control	NLS-tdTomato	191	6189.740234	880.102966	6189.740234	2.814134641
293	B03	Control	NLS-tdTomato	191	57902.75391	7173.794434	57902.75391	3.012823655
293	B03	Control	NLS-tdTomato	191	18003.03125	4284.730957	18003.03125	2.070963316
293	B03	Control	NLS-tdTomato	191	14257.87793	891.403564	14257.87793	3.999536735
293	B03	Control	NLS-tdTomato	191	9246.799805	2438.75	9246.799805	1.922812282
293	B03	Control	NLS-tdTomato	191	9472.223633	1054.00708	9472.223633	3.167818585
293	B03	Control	NLS-tdTomato	191	3190.375488	923.370972	3190.375488	1.788743946
293	B03	Control	NLS-tdTomato	191	10697.93945	1136.80542	10697.93945	3.2342757
293	B03	Control	NLS-tdTomato	191	37164.21094	17677.01563	37164.21094	1.072039249
293	B03	Control	NLS-tdTomato	191	12823.5625	930.475952	12823.5625	3.784684436
293	B03	Control	NLS-tdTomato	191	50257.17969	16606.79688	50257.17969	1.59755588
293	B03	Control	NLS-tdTomato	191	4052.607422	1439.506226	4052.607422	1.493276399
293	B03	Control	NLS-tdTomato	191	3693.259277	1219.308228	3693.259277	1.598831677
293	B03	Control	NLS-tdTomato	191	16565.54102	1420.913574	16565.54102	3.54329461
293	B03	Control	NLS-tdTomato	191	3274.446289	1389.60022	3274.446289	1.236581079
293	B03	Control	NLS-tdTomato	191	4091.300537	743.385315	4091.300537	2.460377424
293	B03	Control	NLS-tdTomato	191	13247.93945	4769.992188	13247.93945	1.473709176
293	B03	Control	NLS-tdTomato	191	52813.44922	6579.858398	52813.44922	3.004776924
293	B03	Control	NLS-tdTomato	191	44111.59766	1302.817627	44111.59766	5.081450964
293	B03	Control	NLS-tdTomato	191	1319.479858	259.456421	1319.479858	2.346405183
293	B03	Control	NLS-tdTomato	191	30884.31836	19004.36133	30884.31836	0.700543948
293	B03	Control	NLS-tdTomato	191	37446.47656	3515.476318	37446.47656	3.413037897
293	B03	Control	NLS-tdTomato	191	56472.76563	1473.182007	56472.76563	5.260547699
293	B03	Control	NLS-tdTomato	191	1813.113647	286.153687	1813.113647	2.663607256
293	B03	Control	NLS-tdTomato	191	17520.62891	635.251709	17520.62891	4.7855824
293	B03	Control	NLS-tdTomato	191	4010.456543	356.403046	4010.456543	3.492184908
293	B03	Control	NLS-tdTomato	191	17699.74219	611.370789	17699.74219	4.855536914
293	B03	Control	NLS-tdTomato	191	19275.20703	1566.22998	19275.20703	3.621378382
293	B03	Control	NLS-tdTomato	191	18526.15039	698.229492	18526.15039	4.729718025
293	B03	Control	NLS-tdTomato	191	243.162567	223.936127	243.162567	0.118833861
293	B03	Control	NLS-tdTomato	191	3752.4729	321.316833	3752.4729	3.545773186
293	B03	Control	NLS-tdTomato	191	12716.0918	785.096985	12716.0918	4.017640641
293	B03	Control	NLS-tdTomato	191	57887.91797	1485.530884	57887.91797	5.284211765
293	B03	Control	NLS-tdTomato	191	1846.409668	399.961975	1846.409668	2.206787931
293	B03	Control	NLS-tdTomato	191	14411.5166	1021.807129	14411.5166	3.818027355
293	B03	Control	NLS-tdTomato	191	3157.927246	538.664063	3157.927246	2.55152021
293	B03	Control	NLS-tdTomato	191	6801.457031	477.208923	6801.457031	3.833150914
293	B03	Control	NLS-tdTomato	191	4748.123047	732.358887	4748.123047	2.696734614
293	B03	Control	NLS-tdTomato	191	4899.67041	655.396545	4899.67041	2.902244733
293	B03	Control	NLS-tdTomato	191	1258.651001	298.80307	1258.651001	2.074611432
293	B03	Control	NLS-tdTomato	191	8179.55957	523.400024	8179.55957	3.966037267
293	B03	Control	NLS-tdTomato	191	8899.913086	595.46698	8899.913086	3.901697833
293	B03	Control	NLS-tdTomato	191	54213.70313	1592.174316	54213.70313	5.089587355
293	B03	Control	NLS-tdTomato	191	53148.51953	1244.452148	53148.51953	5.416446844
293	B03	Control	NLS-tdTomato	191	484.570465	361.105377	484.570465	0.424286571
293	B03	Control	NLS-tdTomato	191	548.75	284.876801	548.75	0.945810894
293	B03	Control	NLS-tdTomato	191	30673.80664	1052.706421	30673.80664	4.864832159
293	B03	Control	NLS-tdTomato	191	13805.0293	612.739807	13805.0293	4.49377556
293	B03	Control	NLS-tdTomato	191	25141.61719	747.764282	25141.61719	5.071350081
293	B03	Control	NLS-tdTomato	191	1948.136841	334.070801	1948.136841	2.543869222
293	B03	Control	NLS-tdTomato	191	5630.170898	550.638306	5630.170898	3.354001833
293	B03	Control	NLS-tdTomato	191	5075.164551	492.497559	5075.164551	3.36526612
293	B03	Control	NLS-tdTomato	191	4926.818359	424.94455	4926.818359	3.535309779
293	B03	Control	NLS-tdTomato	191	7663.035156	758	7663.035156	3.337646171
293	B03	Control	NLS-tdTomato	191	19145.34375	1558.077271	19145.34375	3.619154875
293	B03	Control	NLS-tdTomato	191	6111.904297	455.144684	6111.904297	3.747224818
293	B03	Control	NLS-tdTomato	191	563.974609	281.651276	563.974609	1.001720204
293	B03	Control	NLS-tdTomato	191	38180.96484	992.644653	38180.96484	5.265432396
293	B03	Control	NLS-tdTomato	191	28796.89453	1791.471436	28796.89453	4.006696293
293	B03	Control	NLS-tdTomato	191	38066.9375	1062.852905	38066.9375	5.162524657
293	B03	Control	NLS-tdTomato	191	61514.60156	3503.876465	61514.60156	4.133905084
293	B03	Control	NLS-tdTomato	191	24416.75977	1024.935791	24416.75977	4.574266322
293	B03	Control	NLS-tdTomato	191	4709.439941	1288.932495	4709.439941	1.869378793
293	B03	Control	NLS-tdTomato	191	472.10144	357.413361	472.10144	0.401503317
293	B03	Control	NLS-tdTomato	191	17704.03711	9436.100586	17704.03711	0.907815678
293	B03	Control	NLS-tdTomato	191	11969.81445	5056.64502	11969.81445	1.24314838
293	B03	Control	NLS-tdTomato	191	3088.635498	877.225464	3088.635498	1.815950027
[truncated: 42,070 more rows]
