# Supplementary material for: Enterovirus D68 2A protease causes nuclear pore complex dysfunction and independently contributes to motor neuron toxicity
Source: eLife. 2026 Jun 18;14:RP108672. doi: 10.7554/eLife.108672 (PMC13278737; doi:10.7554/eLife.108672)
Supplement: Figure 2—source data 1. [file elife-108672-fig2-data1.zip › Fig 2A tdTomato 230517_filtered.csv]

Plate ID	Well Name	Group	Compound	MEASUREMENT SET ID	Cell: Nucleus Avg Intensity (MJE Nuclear-Cytoplasmic)	Cell: Cytoplasm Avg Intensity (MJE Nuclear-Cytoplasmic)	Log N/C
293	B01	Control	NLS-tdTomato	191	1300.876587	321.534271	2.01643968
293	B01	Control	NLS-tdTomato	191	1626.620972	325.498047	2.321157327
293	B01	Control	NLS-tdTomato	191	1500.781372	335.791565	2.16007593
293	B01	Control	NLS-tdTomato	191	1970.902222	287.044617	2.779509299
293	B01	Control	NLS-tdTomato	191	3723.525879	332.963104	3.48323516
293	B01	Control	NLS-tdTomato	191	1969.63916	520.421875	1.920177841
293	B01	Control	NLS-tdTomato	191	1213.478394	409.660522	1.566647646
293	B01	Control	NLS-tdTomato	191	3567.333984	337.417511	3.402239539
293	B01	Control	NLS-tdTomato	191	2905.91626	519.293091	2.484372193
293	B01	Control	NLS-tdTomato	191	4931.307617	479.880096	3.361224371
293	B01	Control	NLS-tdTomato	191	3792.95166	329.028748	3.527035439
293	B01	Control	NLS-tdTomato	191	3951.283691	352.691284	3.485843603
293	B01	Control	NLS-tdTomato	191	4326.47998	422.476807	3.356249679
293	B01	Control	NLS-tdTomato	191	1254.05249	313.335968	2.000815443
293	B01	Control	NLS-tdTomato	191	2585.540039	285.494751	3.17892952
293	B01	Control	NLS-tdTomato	191	3086.854248	322.911835	3.256925142
293	B01	Control	NLS-tdTomato	191	2400.474121	348.911682	2.782385576
293	B01	Control	NLS-tdTomato	191	1665.318237	325.180756	2.356484111
293	B01	Control	NLS-tdTomato	191	1692.247803	453.312653	1.900362508
293	B01	Control	NLS-tdTomato	191	1924.465576	567.363281	1.762113176
293	B01	Control	NLS-tdTomato	191	1502.925537	284.105255	2.40327611
293	B01	Control	NLS-tdTomato	191	1903.792358	334.244019	2.509902486
293	B01	Control	NLS-tdTomato	191	3325.775879	433.252563	2.940410761
293	B01	Control	NLS-tdTomato	191	3167.66748	306.362854	3.370107611
293	B01	Control	NLS-tdTomato	191	1818.309692	320.168762	2.505693478
293	B01	Control	NLS-tdTomato	191	1892.401733	321.903839	2.5555167
293	B01	Control	NLS-tdTomato	191	1988.985107	421.558075	2.238229174
293	B01	Control	NLS-tdTomato	191	1745.596924	547.913025	1.67170166
293	B01	Control	NLS-tdTomato	191	1931.616333	387.015381	2.319345758
293	B01	Control	NLS-tdTomato	191	1048.959473	369.079315	1.506956151
293	B01	Control	NLS-tdTomato	191	4632.221191	324.187805	3.836802417
293	B01	Control	NLS-tdTomato	191	2887.944336	335.294983	3.106540134
293	B01	Control	NLS-tdTomato	191	3265.347656	501.36377	2.70330695
293	B01	Control	NLS-tdTomato	191	1293.693237	363.966583	1.82961766
293	B01	Control	NLS-tdTomato	191	2034.960083	314.233459	2.695091786
293	B01	Control	NLS-tdTomato	191	1047.560425	299.582031	1.806010465
293	B01	Control	NLS-tdTomato	191	1306.395996	319.745087	2.030598177
293	B01	Control	NLS-tdTomato	191	1453.733276	413.190247	1.814884489
293	B01	Control	NLS-tdTomato	191	1893.592041	518.332581	1.869175562
293	B01	Control	NLS-tdTomato	191	1847.85022	596.006775	1.632447186
293	B01	Control	NLS-tdTomato	191	1567.086548	288.92276	2.439329098
293	B01	Control	NLS-tdTomato	191	3684.889893	338.976746	3.442363299
293	B01	Control	NLS-tdTomato	191	4238.918945	343.835938	3.623904131
293	B01	Control	NLS-tdTomato	191	2544.283447	316.44812	3.007218502
293	B01	Control	NLS-tdTomato	191	1269.385864	343.21933	1.886927969
293	B01	Control	NLS-tdTomato	191	3715.14502	329.111877	3.496768531
293	B01	Control	NLS-tdTomato	191	3181.535645	316.188721	3.330865475
293	B01	Control	NLS-tdTomato	191	3131.779541	524.596252	2.577703254
293	B01	Control	NLS-tdTomato	191	1807.202759	283.807678	2.670772853
293	B01	Control	NLS-tdTomato	191	3939.220703	314.627563	3.64619328
293	B01	Control	NLS-tdTomato	191	1711.785889	316.130005	2.436912382
293	B01	Control	NLS-tdTomato	191	3932.333008	540.249512	2.863687732
293	B01	Control	NLS-tdTomato	191	3957.265869	386.633789	3.355464367
293	B01	Control	NLS-tdTomato	191	3322.47876	365.436371	3.184567842
293	B01	Control	NLS-tdTomato	191	2363.505859	255.421906	3.209974274
293	B01	Control	NLS-tdTomato	191	4727.783691	380.834961	3.633926199
293	B01	Control	NLS-tdTomato	191	3942.19751	724.329224	2.44428257
293	B01	Control	NLS-tdTomato	191	2637.108887	382.166656	2.786683328
293	B01	Control	NLS-tdTomato	191	2586.416992	431.275055	2.584274713
293	B01	Control	NLS-tdTomato	191	2557.647705	363.397339	2.815197798
293	B01	Control	NLS-tdTomato	191	2206.764404	327.255859	2.753441688
293	B01	Control	NLS-tdTomato	191	1056.474121	283.630829	1.897171169
293	B01	Control	NLS-tdTomato	191	1179.018311	344.40448	1.77541031
293	B01	Control	NLS-tdTomato	191	1695.225952	304.22406	2.478271419
293	B01	Control	NLS-tdTomato	191	1569.399414	335.126892	2.227433202
293	B01	Control	NLS-tdTomato	191	1179.090698	313.703857	1.910199525
293	B01	Control	NLS-tdTomato	191	2915.047119	323.594086	3.171262057
293	B01	Control	NLS-tdTomato	191	3641.497803	477.59375	2.930676113
293	B01	Control	NLS-tdTomato	191	2889.728516	332.515076	3.119442303
293	B01	Control	NLS-tdTomato	191	3390.659424	637.952942	2.410043966
293	B01	Control	NLS-tdTomato	191	3280.548584	312.664246	3.391250929
293	B01	Control	NLS-tdTomato	191	4359.819336	322.564209	3.756610079
293	B01	Control	NLS-tdTomato	191	1429.996826	318.772919	2.165410968
293	B01	Control	NLS-tdTomato	191	3689.864502	4385.258301	-0.249093984
293	B01	Control	NLS-tdTomato	191	1479.27063	349.89682	2.079884557
293	B01	Control	NLS-tdTomato	191	1487.496704	347.920197	2.096058136
293	B01	Control	NLS-tdTomato	191	2828.78833	339.631592	3.058141661
293	B01	Control	NLS-tdTomato	191	1306.491699	270.799988	2.270398378
293	B01	Control	NLS-tdTomato	191	1943.668335	266.633759	2.865850701
293	B01	Control	NLS-tdTomato	191	2293.581787	344.915527	2.733287373
293	B01	Control	NLS-tdTomato	191	2100.94043	323.571716	2.698877847
293	B01	Control	NLS-tdTomato	191	2681.295654	314.72937	3.090746588
293	B01	Control	NLS-tdTomato	191	1275.744629	272.690277	2.226004402
293	B01	Control	NLS-tdTomato	191	1324.084351	256.34967	2.368810087
293	B01	Control	NLS-tdTomato	191	1165.174316	267.746887	2.121604099
293	B01	Control	NLS-tdTomato	191	4643.924805	304.515564	3.93075674
293	B01	Control	NLS-tdTomato	191	2947.578857	345.377228	3.093285541
293	B01	Control	NLS-tdTomato	191	3029.532715	326.42688	3.214263517
293	B01	Control	NLS-tdTomato	191	2140.276611	1024.77124	1.062495371
293	B01	Control	NLS-tdTomato	191	4893.158691	416.471802	3.554475348
293	B01	Control	NLS-tdTomato	191	4950.941895	781.240967	2.663863509
293	B01	Control	NLS-tdTomato	191	2760.914307	315.714294	3.128454625
293	B01	Control	NLS-tdTomato	191	1553.135864	290.615906	2.417998466
293	B01	Control	NLS-tdTomato	191	1198.793213	261.867401	2.194674441
293	B01	Control	NLS-tdTomato	191	2360.034912	378.894623	2.63893963
293	B01	Control	NLS-tdTomato	191	1176.385986	310.212036	1.923034935
293	B01	Control	NLS-tdTomato	191	3346.664063	296.662598	3.495828787
293	B01	Control	NLS-tdTomato	191	1341.685303	365.931732	1.874399892
293	B01	Control	NLS-tdTomato	191	2848.729248	277.044647	3.362128113
293	B01	Control	NLS-tdTomato	191	1011.265564	304.762939	1.730402529
293	B01	Control	NLS-tdTomato	191	2405.675293	305.031372	2.979412393
293	B01	Control	NLS-tdTomato	191	1917.841064	928.9729	1.04577475
293	B01	Control	NLS-tdTomato	191	1867.913086	269.008911	2.79570146
293	B01	Control	NLS-tdTomato	191	1044.410645	333.365448	1.64751258
293	B01	Control	NLS-tdTomato	191	2225.7771	280.802094	2.986683522
293	B01	Control	NLS-tdTomato	191	1285.442017	272.611115	2.237348245
293	B01	Control	NLS-tdTomato	191	1023.623413	232.994247	2.135318813
293	B01	Control	NLS-tdTomato	191	2133.307129	472.340851	2.175191464
293	B01	Control	NLS-tdTomato	191	2110.242676	1431.141357	0.56024274
293	B01	Control	NLS-tdTomato	191	1882.914673	252.897491	2.896342994
293	B01	Control	NLS-tdTomato	191	2022.293091	333.757233	2.599121095
293	B01	Control	NLS-tdTomato	191	1072.379761	230.66304	2.216957137
293	B01	Control	NLS-tdTomato	191	2844.31665	343.151306	3.051165335
293	B01	Control	NLS-tdTomato	191	1902.84082	316.411774	2.58827969
293	B01	Control	NLS-tdTomato	191	3341.532227	308.832703	3.435612352
293	B01	Control	NLS-tdTomato	191	4491.798828	571.721497	2.973908873
293	B01	Control	NLS-tdTomato	191	1490.744019	645.891174	1.206669537
293	B01	Control	NLS-tdTomato	191	4272.219727	372.646729	3.519105348
293	B01	Control	NLS-tdTomato	191	1184.25061	277.770569	2.092008762
293	B01	Control	NLS-tdTomato	191	2157.914307	839.263	1.362442691
293	B01	Control	NLS-tdTomato	191	1338.130981	288.239349	2.214880135
293	B01	Control	NLS-tdTomato	191	1511.193359	313.339661	2.269888971
293	B01	Control	NLS-tdTomato	191	1289.75647	435.456421	1.566498433
293	B01	Control	NLS-tdTomato	191	4243.224121	317.300415	3.741239568
293	B01	Control	NLS-tdTomato	191	3715.930908	299.364166	3.633750232
293	B01	Control	NLS-tdTomato	191	4341.753906	378.406464	3.520269317
293	B01	Control	NLS-tdTomato	191	2178.715332	274.664612	2.987734759
293	B01	Control	NLS-tdTomato	191	1518.67688	377.109131	2.00976096
293	B01	Control	NLS-tdTomato	191	1842.973755	276.187775	2.738314159
293	B01	Control	NLS-tdTomato	191	1053.739746	309.267761	1.768590237
293	B01	Control	NLS-tdTomato	191	4430.260254	513.113708	3.110040979
293	B01	Control	NLS-tdTomato	191	4108.600586	436.214294	3.235538136
293	B01	Control	NLS-tdTomato	191	3688.032227	388.892639	3.24540743
293	B01	Control	NLS-tdTomato	191	3750.277588	397.358093	3.238485752
293	B01	Control	NLS-tdTomato	191	1275.03418	426.734497	1.579125275
293	B01	Control	NLS-tdTomato	191	1255.361816	411.849426	1.60791435
293	B01	Control	NLS-tdTomato	191	2064.587646	357.432068	2.530112685
293	B01	Control	NLS-tdTomato	191	2279.561279	401.606934	2.504900108
293	B01	Control	NLS-tdTomato	191	3426.517822	345.455811	3.310170106
293	B01	Control	NLS-tdTomato	191	3382.286133	390.148834	3.11590222
293	B01	Control	NLS-tdTomato	191	2350.95874	485.883026	2.274568281
293	B01	Control	NLS-tdTomato	191	3254.91333	375.684753	3.115024657
293	B01	Control	NLS-tdTomato	191	2529.145996	387.057373	2.708030983
293	B01	Control	NLS-tdTomato	191	2460.380859	412.752777	2.575531831
293	B01	Control	NLS-tdTomato	191	1593.54834	315.961243	2.334423276
293	B01	Control	NLS-tdTomato	191	1973.262451	318.089844	2.633076637
293	B01	Control	NLS-tdTomato	191	1861.942383	615.50708	1.596961073
293	B01	Control	NLS-tdTomato	191	2504.192627	494.452667	2.340441215
293	B01	Control	NLS-tdTomato	191	4023.687256	667.037598	2.592678188
293	B01	Control	NLS-tdTomato	191	4642.138184	420.804749	3.463566577
293	B01	Control	NLS-tdTomato	191	1263.034912	306.385803	2.043473164
293	B01	Control	NLS-tdTomato	191	2914.790283	353.547272	3.043417054
293	B01	Control	NLS-tdTomato	191	1402.534668	395.784576	1.825249136
293	B01	Control	NLS-tdTomato	191	4921.241211	308.894196	3.993837562
293	B01	Control	NLS-tdTomato	191	3230.701416	1026.265381	1.654443577
293	B01	Control	NLS-tdTomato	191	2278.884521	347.718048	2.712337964
293	B01	Control	NLS-tdTomato	191	1337	458.796539	1.543073052
293	B01	Control	NLS-tdTomato	191	3236.416504	494.169708	2.711318801
293	B01	Control	NLS-tdTomato	191	1031.880981	290.589325	1.828222967
293	B01	Control	NLS-tdTomato	191	2163.857178	321.073608	2.752629293
293	B01	Control	NLS-tdTomato	191	2368.758057	315.873138	2.90671369
293	B01	Control	NLS-tdTomato	191	3098.005127	1081.42688	1.51840341
293	B01	Control	NLS-tdTomato	191	2909.226074	1082.538696	1.426216816
293	B01	Control	NLS-tdTomato	191	3265.45459	347.039215	3.234113246
293	B01	Control	NLS-tdTomato	191	2615.234863	412.125854	2.665783638
293	B01	Control	NLS-tdTomato	191	1234.995728	315.444885	1.969046189
293	B01	Control	NLS-tdTomato	191	1265.299561	314.408325	2.008767662
293	B01	Control	NLS-tdTomato	191	4723.397461	389.865204	3.598777636
293	B01	Control	NLS-tdTomato	191	3001.733154	737.482361	2.025115282
293	B01	Control	NLS-tdTomato	191	4671.100098	368.569366	3.663754291
293	B01	Control	NLS-tdTomato	191	2180.058594	553.737183	1.977093605
293	B01	Control	NLS-tdTomato	191	1671.923828	403.773254	2.049891866
293	B01	Control	NLS-tdTomato	191	1690.696533	269.462311	2.649462324
293	B01	Control	NLS-tdTomato	191	1921.859863	648.111389	1.568189451
293	B01	Control	NLS-tdTomato	191	3881.404053	487.121643	2.994224636
293	B01	Control	NLS-tdTomato	191	1829.375244	364.414337	2.327699408
293	B01	Control	NLS-tdTomato	191	1136.018555	327.74231	1.793352564
293	B01	Control	NLS-tdTomato	191	1782.201904	701.50647	1.345132473
293	B01	Control	NLS-tdTomato	191	4650.745605	1020.432922	2.188280677
293	B01	Control	NLS-tdTomato	191	2731.210449	348.98468	2.968304873
293	B01	Control	NLS-tdTomato	191	1030.336548	299.235199	1.78376386
293	B01	Control	NLS-tdTomato	191	4027.190674	476.561127	3.0790406
293	B01	Control	NLS-tdTomato	191	2924.543457	364.237701	3.005259263
293	B01	Control	NLS-tdTomato	191	3473.976807	383.254456	3.180213651
293	B01	Control	NLS-tdTomato	191	3972.472656	396.360657	3.325151617
293	B01	Control	NLS-tdTomato	191	4758.750977	400.740417	3.569843035
293	B01	Control	NLS-tdTomato	191	3085.646484	340.838593	3.178412179
293	B01	Control	NLS-tdTomato	191	3687.5271	352.210205	3.388145036
293	B01	Control	NLS-tdTomato	191	3876.050781	941.800781	2.041093648
293	B01	Control	NLS-tdTomato	191	3539.559082	409.472168	3.111732357
293	B01	Control	NLS-tdTomato	191	2881.407227	578.586914	2.316167971
293	B01	Control	NLS-tdTomato	191	1367.867676	811.760437	0.752802741
293	B01	Control	NLS-tdTomato	191	3732.762695	335.972595	3.473828331
293	B01	Control	NLS-tdTomato	191	1497.698364	1108.817017	0.433725791
293	B01	Control	NLS-tdTomato	191	1003.897949	376.025635	1.416709696
293	B01	Control	NLS-tdTomato	191	2820.402344	629.755676	2.16303686
293	B01	Control	NLS-tdTomato	191	3435.894287	523.069275	2.715611715
293	B01	Control	NLS-tdTomato	191	1096.413574	370.719727	1.564391302
293	B01	Control	NLS-tdTomato	191	2670.563232	364.084137	2.874800254
293	B01	Control	NLS-tdTomato	191	2145.825684	375.626587	2.514161797
293	B01	Control	NLS-tdTomato	191	2497.60083	701.446716	1.8321375
293	B01	Control	NLS-tdTomato	191	3658.924072	336.407471	3.443137827
293	B01	Control	NLS-tdTomato	191	2393.322266	318.833679	2.908138735
293	B01	Control	NLS-tdTomato	191	2384.56958	514.767517	2.211735956
293	B01	Control	NLS-tdTomato	191	3335.904297	464.486328	2.844369863
293	B01	Control	NLS-tdTomato	191	1833.784912	373.361847	2.296178018
293	B01	Control	NLS-tdTomato	191	4894.277832	612.029663	2.999422519
293	B01	Control	NLS-tdTomato	191	1025.053223	464.340088	1.142445076
293	B01	Control	NLS-tdTomato	191	2733.858643	318.107025	3.103354511
293	B01	Control	NLS-tdTomato	191	1219.943359	475.866516	1.358185317
293	B01	Control	NLS-tdTomato	191	1698.74292	320.236572	2.407257556
293	B01	Control	NLS-tdTomato	191	4341.625488	355.955658	3.608465845
293	B01	Control	NLS-tdTomato	191	2875.108887	484.922607	2.567790177
293	B01	Control	NLS-tdTomato	191	2409.989258	455.886353	2.402280588
293	B01	Control	NLS-tdTomato	191	1609.864624	320.717773	2.327563165
293	B01	Control	NLS-tdTomato	191	2294.069824	392.883453	2.54573599
293	B01	Control	NLS-tdTomato	191	1323.020508	328.057526	2.011814701
293	B01	Control	NLS-tdTomato	191	1028.562134	288.338867	1.834791723
293	B01	Control	NLS-tdTomato	191	1229.883911	346.716064	1.82669556
293	B01	Control	NLS-tdTomato	191	1511.713013	356.395508	2.084633223
293	B01	Control	NLS-tdTomato	191	3178.761719	298.435638	3.412973144
293	B01	Control	NLS-tdTomato	191	4447.117676	507.553436	3.131238956
293	B01	Control	NLS-tdTomato	191	3276.172363	317.73703	3.36610612
293	B01	Control	NLS-tdTomato	191	2948.078613	369.405518	2.996497674
293	B01	Control	NLS-tdTomato	191	3694.832275	285.019653	3.696375569
293	B01	Control	NLS-tdTomato	191	3033.756348	419.043671	2.855932714
293	B01	Control	NLS-tdTomato	191	1379.684448	347.526001	1.989145516
293	B01	Control	NLS-tdTomato	191	3466.086426	348.088104	3.315783213
293	B01	Control	NLS-tdTomato	191	2594.290283	315.341705	3.040352027
293	B01	Control	NLS-tdTomato	191	1261.109131	269.523682	2.226209178
293	B01	Control	NLS-tdTomato	191	4229.300781	420.819519	3.329145638
293	B01	Control	NLS-tdTomato	191	1758.751831	254.695755	2.787705106
293	B01	Control	NLS-tdTomato	191	4298.202148	376.072327	3.51465128
293	B01	Control	NLS-tdTomato	191	3916.926758	361.006622	3.439624946
293	B01	Control	NLS-tdTomato	191	3280.70166	312.671906	3.391282902
293	B01	Control	NLS-tdTomato	191	3621.726563	400.079987	3.17831726
293	B01	Control	NLS-tdTomato	191	4306.812012	371.745453	3.534233352
293	B01	Control	NLS-tdTomato	191	2785.789551	815.0896	1.773055712
293	B01	Control	NLS-tdTomato	191	1194.14502	321.131805	1.89474059
293	B01	Control	NLS-tdTomato	191	2670.994629	529.871887	2.333661584
293	B01	Control	NLS-tdTomato	191	2857.649658	364.535553	2.970697624
293	B01	Control	NLS-tdTomato	191	2390.528809	583.337402	2.034927308
293	B01	Control	NLS-tdTomato	191	1576.472534	300.367188	2.391900908
293	B01	Control	NLS-tdTomato	191	1276.306152	306.075409	2.060015391
293	B01	Control	NLS-tdTomato	191	2058.612793	321.422485	2.679129736
293	B01	Control	NLS-tdTomato	191	1177.813354	314.460815	1.905158777
293	B01	Control	NLS-tdTomato	191	4133.435547	322.321167	3.680770552
293	B01	Control	NLS-tdTomato	191	4255.594727	332.482758	3.678009333
293	B01	Control	NLS-tdTomato	191	1263.352295	269.714874	2.227750012
293	B02	Control	NLS-tdTomato	191	2674.390381	337.578644	2.985914527
293	B02	Control	NLS-tdTomato	191	1004.130432	441.016296	1.18704281
293	B02	Control	NLS-tdTomato	191	3171.611328	307.271332	3.367630907
293	B02	Control	NLS-tdTomato	191	1448.820313	456.435944	1.666394366
293	B02	Control	NLS-tdTomato	191	3405.22998	410.830841	3.051135844
293	B02	Control	NLS-tdTomato	191	3768.813477	427.91684	3.138708036
293	B02	Control	NLS-tdTomato	191	2419.15625	388.032928	2.640252966
293	B02	Control	NLS-tdTomato	191	3772.816162	861.987183	2.129903481
293	B02	Control	NLS-tdTomato	191	1092.24353	641.598083	0.767552824
293	B02	Control	NLS-tdTomato	191	1173.963623	367.661255	1.67493865
293	B02	Control	NLS-tdTomato	191	2298.439453	360.157318	2.673955539
293	B02	Control	NLS-tdTomato	191	2551.024658	346.685059	2.879379276
293	B02	Control	NLS-tdTomato	191	2698.77124	965.891174	1.482370136
293	B02	Control	NLS-tdTomato	191	3231.285645	672.568542	2.264355084
293	B02	Control	NLS-tdTomato	191	3705.381104	729.602478	2.344439399
293	B02	Control	NLS-tdTomato	191	3843.355713	508.723969	2.917411533
293	B02	Control	NLS-tdTomato	191	1786.430176	383.802734	2.218642633
293	B02	Control	NLS-tdTomato	191	1572.397339	494.800507	1.668046944
293	B02	Control	NLS-tdTomato	191	2720.864502	543.697388	2.32318931
293	B02	Control	NLS-tdTomato	191	2559.012939	287.400909	3.154450912
293	B02	Control	NLS-tdTomato	191	1230.346924	554.884155	1.148806661
293	B02	Control	NLS-tdTomato	191	1508.632324	393.879395	1.93741539
293	B02	Control	NLS-tdTomato	191	1770.158203	374.582184	2.240524115
293	B02	Control	NLS-tdTomato	191	1741.455322	503.349823	1.790660148
293	B02	Control	NLS-tdTomato	191	1420.543457	548.222778	1.37360879
293	B02	Control	NLS-tdTomato	191	2444.982178	362.554718	2.753553296
293	B02	Control	NLS-tdTomato	191	4464.882324	394.4198	3.50081827
293	B02	Control	NLS-tdTomato	191	4677.808105	405.836914	3.52686068
293	B02	Control	NLS-tdTomato	191	2380.00293	671.488647	1.825528437
293	B02	Control	NLS-tdTomato	191	3329.208008	364.584015	3.190855799
293	B02	Control	NLS-tdTomato	191	4984.067383	3239.015381	0.621768254
293	B02	Control	NLS-tdTomato	191	3161.63623	779.091797	2.020806154
293	B02	Control	NLS-tdTomato	191	2393.780518	1102.077271	1.119065499
293	B02	Control	NLS-tdTomato	191	1781.783081	756.770325	1.235394287
293	B02	Control	NLS-tdTomato	191	2293.371582	705.636597	1.700472834
293	B02	Control	NLS-tdTomato	191	1436.21936	508.094086	1.499108538
293	B02	Control	NLS-tdTomato	191	1060.307495	1057.703857	0.003546966
293	B02	Control	NLS-tdTomato	191	4169.061035	539.28302	2.950607979
293	B02	Control	NLS-tdTomato	191	3332.703613	449.548248	2.890145153
293	B02	Control	NLS-tdTomato	191	3935.343994	407.243347	3.272526714
293	B02	Control	NLS-tdTomato	191	2446.124756	589.813843	2.052166397
293	B02	Control	NLS-tdTomato	191	3532.132324	385.762329	3.19475522
293	B02	Control	NLS-tdTomato	191	3174.503174	637.87677	2.315181175
293	B02	Control	NLS-tdTomato	191	4253.782227	378.153687	3.491701586
293	B02	Control	NLS-tdTomato	191	3305.184082	425.572418	2.957254069
293	B02	Control	NLS-tdTomato	191	2048.204834	514.569763	1.992921412
293	B02	Control	NLS-tdTomato	191	3842.459229	417.180176	3.203287443
293	B02	Control	NLS-tdTomato	191	2340.873779	1066.20813	1.134558058
293	B02	Control	NLS-tdTomato	191	3335.161377	343.362671	3.279951461
293	B02	Control	NLS-tdTomato	191	4767.841309	405.492493	3.555589108
293	B02	Control	NLS-tdTomato	191	1846.203857	446.197266	2.048808285
293	B02	Control	NLS-tdTomato	191	2801.854248	302.84906	3.20971107
293	B02	Control	NLS-tdTomato	191	1472.018799	273.21109	2.429708145
293	B02	Control	NLS-tdTomato	191	3001.639893	451.186615	2.733954733
293	B02	Control	NLS-tdTomato	191	1242.694824	275.370728	2.174024935
293	B02	Control	NLS-tdTomato	191	1523.762451	465.775299	1.709931972
293	B02	Control	NLS-tdTomato	191	1230.195435	291.558624	2.077029626
293	B02	Control	NLS-tdTomato	191	2614.998779	486.617737	2.425949461
293	B02	Control	NLS-tdTomato	191	1709.173096	404.329559	2.07969493
293	B02	Control	NLS-tdTomato	191	1734.270386	367.07074	2.240198819
293	B02	Control	NLS-tdTomato	191	2971.647949	430.741241	2.786369845
293	B02	Control	NLS-tdTomato	191	3109.726074	386.213593	3.009316657
293	B02	Control	NLS-tdTomato	191	2054.453857	492.169952	2.061526442
293	B02	Control	NLS-tdTomato	191	1822.274414	296.964447	2.617378104
293	B02	Control	NLS-tdTomato	191	3148.682617	423.216644	2.895280072
293	B02	Control	NLS-tdTomato	191	1316.980103	532.620972	1.306052408
293	B02	Control	NLS-tdTomato	191	3214.706299	485.503967	2.727131948
293	B02	Control	NLS-tdTomato	191	2192.616943	363.641937	2.592063298
293	B02	Control	NLS-tdTomato	191	1310.985718	373.414154	1.811803451
293	B02	Control	NLS-tdTomato	191	1751.518799	374.939758	2.223875753
293	B02	Control	NLS-tdTomato	191	1671.33728	375.123322	2.155566037
293	B02	Control	NLS-tdTomato	191	1052.126343	275.573792	1.932797364
293	B02	Control	NLS-tdTomato	191	2013.910278	316.321075	2.670537827
293	B02	Control	NLS-tdTomato	191	3272.326172	444.3508	2.880545567
293	B02	Control	NLS-tdTomato	191	2081.806885	303.204803	2.779471734
293	B02	Control	NLS-tdTomato	191	2485.71582	359.421173	2.789914066
293	B02	Control	NLS-tdTomato	191	1226.535767	435.871918	1.492613142
293	B02	Control	NLS-tdTomato	191	3558.665771	1096.620239	1.698272437
293	B02	Control	NLS-tdTomato	191	3068.168457	477.14801	2.684868935
293	B02	Control	NLS-tdTomato	191	1289.439453	415.463928	1.633948904
293	B02	Control	NLS-tdTomato	191	1165.84436	370.210114	1.654958987
293	B02	Control	NLS-tdTomato	191	4323.041992	442.217499	3.28921883
293	B02	Control	NLS-tdTomato	191	3412.386475	448.977173	2.926067048
293	B02	Control	NLS-tdTomato	191	1667.739624	362.173706	2.203140351
293	B02	Control	NLS-tdTomato	191	2258.109131	686.661316	1.717444616
293	B02	Control	NLS-tdTomato	191	1409.22583	337.376953	2.062469495
293	B02	Control	NLS-tdTomato	191	2285.004883	678.151428	1.752517887
293	B02	Control	NLS-tdTomato	191	4329.892578	519.757629	3.058420299
293	B02	Control	NLS-tdTomato	191	4767.225586	708.316833	2.750683162
293	B02	Control	NLS-tdTomato	191	4909.370605	624.376404	2.975050157
293	B02	Control	NLS-tdTomato	191	2534.287354	444.88916	2.510062264
293	B02	Control	NLS-tdTomato	191	1485.694214	815.780151	0.864884901
293	B02	Control	NLS-tdTomato	191	3727.500488	703.718994	2.405137183
293	B02	Control	NLS-tdTomato	191	1358.273438	382.628113	1.82775916
293	B02	Control	NLS-tdTomato	191	2710.791504	889.059631	1.608362063
293	B02	Control	NLS-tdTomato	191	1739.114258	358.164917	2.279656785
293	B02	Control	NLS-tdTomato	191	4133.372559	629.879944	2.714170626
293	B02	Control	NLS-tdTomato	191	2415.727295	367.427765	2.716925048
293	B02	Control	NLS-tdTomato	191	1886.531494	550.695557	1.776409311
293	B02	Control	NLS-tdTomato	191	2150.874512	516.611877	2.05777064
293	B02	Control	NLS-tdTomato	191	2129.177002	471.929047	2.173654012
293	B02	Control	NLS-tdTomato	191	3104.56665	401.507568	2.950892818
293	B02	Control	NLS-tdTomato	191	3951.226074	326.623199	3.596601224
293	B02	Control	NLS-tdTomato	191	1430.855469	342.208344	2.06393111
293	B02	Control	NLS-tdTomato	191	1323.609985	347.244965	1.9304524
293	B02	Control	NLS-tdTomato	191	1991.774048	407.161438	2.290381157
293	B02	Control	NLS-tdTomato	191	1594.341797	429.613861	1.891848503
293	B02	Control	NLS-tdTomato	191	1464.460449	367.267029	1.99546794
293	B02	Control	NLS-tdTomato	191	3061.422363	606.50354	2.335614126
293	B02	Control	NLS-tdTomato	191	3161.307129	478.302887	2.724524799
293	B02	Control	NLS-tdTomato	191	1389.972656	247.258072	2.490966977
293	B02	Control	NLS-tdTomato	191	1317.231079	351.563263	1.905652229
293	B02	Control	NLS-tdTomato	191	2011.946899	250.622025	3.005007118
293	B02	Control	NLS-tdTomato	191	1457.86377	251.664627	2.534281557
293	B02	Control	NLS-tdTomato	191	3037.448486	279.138	3.4438095
293	B02	Control	NLS-tdTomato	191	4653.907715	2021.593506	1.202949668
293	B02	Control	NLS-tdTomato	191	2615.443115	1239.920532	1.076807733
293	B02	Control	NLS-tdTomato	191	3738.314209	333.106995	3.488330279
293	B02	Control	NLS-tdTomato	191	4502.020508	356.472534	3.658709801
293	B02	Control	NLS-tdTomato	191	1160.229858	339.380157	1.773436532
293	B02	Control	NLS-tdTomato	191	4770.206055	449.067139	3.409048526
293	B02	Control	NLS-tdTomato	191	2106.332275	556.475464	1.920343057
293	B02	Control	NLS-tdTomato	191	4469.993164	627.981445	2.831478788
293	B02	Control	NLS-tdTomato	191	4001.752441	591.383667	2.758465617
293	B02	Control	NLS-tdTomato	191	3674.606201	468.755646	2.970681675
293	B02	Control	NLS-tdTomato	191	1013.504272	253.767593	1.997772421
293	B02	Control	NLS-tdTomato	191	1857.256348	1131.163452	0.715365545
293	B02	Control	NLS-tdTomato	191	1376.680908	340.507813	2.015434399
293	B02	Control	NLS-tdTomato	191	4631.970215	438.092712	3.402317857
293	B02	Control	NLS-tdTomato	191	4339.330566	738.200439	2.555387993
293	B02	Control	NLS-tdTomato	191	2583.904785	1549.345337	0.737894163
293	B02	Control	NLS-tdTomato	191	2919.88501	348.427277	3.066982078
293	B02	Control	NLS-tdTomato	191	3614.853516	535.480896	2.755030175
293	B02	Control	NLS-tdTomato	191	4031.190186	409.377869	3.299700832
293	B02	Control	NLS-tdTomato	191	3980.294922	326.476746	3.60782319
293	B02	Control	NLS-tdTomato	191	2742.10083	918.751892	1.577534401
293	B02	Control	NLS-tdTomato	191	2754.018311	374.05069	2.880232454
293	B02	Control	NLS-tdTomato	191	1250.181396	342.701019	1.867115052
293	B02	Control	NLS-tdTomato	191	3754.40918	414.59613	3.178807338
293	B02	Control	NLS-tdTomato	191	1349.326782	381.132111	1.823876717
293	B02	Control	NLS-tdTomato	191	3425.754639	399.479584	3.100228147
293	B02	Control	NLS-tdTomato	191	1699.502808	554.45752	1.615963909
293	B02	Control	NLS-tdTomato	191	2519.495605	1090.158203	1.208597427
293	B02	Control	NLS-tdTomato	191	1223.176392	446.354767	1.454369728
293	B02	Control	NLS-tdTomato	191	1273.427734	459.329254	1.471116515
293	B02	Control	NLS-tdTomato	191	2241.116699	826.164978	1.439715965
293	B02	Control	NLS-tdTomato	191	2629.253906	494.323151	2.411127089
293	B02	Control	NLS-tdTomato	191	2971.549561	320.24057	3.213987449
293	B02	Control	NLS-tdTomato	191	2962.461914	551.007446	2.426652887
293	B02	Control	NLS-tdTomato	191	1171.837036	294.329498	1.993267909
293	B02	Control	NLS-tdTomato	191	3879.44873	713.284363	2.443302408
293	B02	Control	NLS-tdTomato	191	1655.418335	503.228363	1.717910699
293	B02	Control	NLS-tdTomato	191	4800.341309	506.061096	3.245753512
293	B02	Control	NLS-tdTomato	191	2001.307495	388.001465	2.366808845
293	B02	Control	NLS-tdTomato	191	4849.902832	590.786621	3.037246783
293	B02	Control	NLS-tdTomato	191	1044.519897	319.772034	1.707724297
293	B02	Control	NLS-tdTomato	191	2866.771729	1185.109253	1.274406968
293	B02	Control	NLS-tdTomato	191	3001.347412	362.116852	3.051083101
293	B02	Control	NLS-tdTomato	191	1137.359497	731.110657	0.637526647
293	B02	Control	NLS-tdTomato	191	3301.267334	389.124664	3.084715641
293	B02	Control	NLS-tdTomato	191	1481.512695	459.219177	1.689816193
293	B02	Control	NLS-tdTomato	191	3077.537109	499.390167	2.623536933
293	B02	Control	NLS-tdTomato	191	4402.694824	1022.417358	2.106402611
293	B02	Control	NLS-tdTomato	191	4248.28125	1542.077026	1.462004451
293	B02	Control	NLS-tdTomato	191	3756.135742	512.322021	2.874126392
293	B02	Control	NLS-tdTomato	191	4755.921387	2279	1.061323944
293	B02	Control	NLS-tdTomato	191	2175.689453	667.700256	1.70420015
293	B02	Control	NLS-tdTomato	191	3572.453613	523.017517	2.771984107
293	B02	Control	NLS-tdTomato	191	1391.490723	364.75592	1.931627992
293	B02	Control	NLS-tdTomato	191	4336.145996	859.18396	2.335374367
293	B02	Control	NLS-tdTomato	191	2023.037964	300.849579	2.749409151
293	B02	Control	NLS-tdTomato	191	3093.697266	361.955658	3.095447155
293	B02	Control	NLS-tdTomato	191	4600.331543	2258.039795	1.026666927
293	B02	Control	NLS-tdTomato	191	2651.126465	1180.769409	1.166878242
293	B02	Control	NLS-tdTomato	191	3005.020752	473.36853	2.666339251
293	B02	Control	NLS-tdTomato	191	2527.820801	924.293823	1.451470747
293	B02	Control	NLS-tdTomato	191	4264.240234	652.171204	2.708966071
293	B02	Control	NLS-tdTomato	191	1892.514282	385.634613	2.294997735
293	B02	Control	NLS-tdTomato	191	903.40918	1067.390503	-0.240636601
293	B02	Control	NLS-tdTomato	191	1683.870361	349.853668	2.266957549
293	B02	Control	NLS-tdTomato	191	4215.157227	537.357788	2.971631545
293	B02	Control	NLS-tdTomato	191	1837.036987	659.297546	1.478379057
293	B02	Control	NLS-tdTomato	191	4792.141113	2409.019287	0.992224447
293	B02	Control	NLS-tdTomato	191	2168.205811	443.588531	2.289207737
293	B02	Control	NLS-tdTomato	191	2130.423096	338.91217	2.652156625
293	B02	Control	NLS-tdTomato	191	4156.493652	1794.435669	1.211836805
293	B02	Control	NLS-tdTomato	191	3200.49292	1405.157349	1.187562425
293	B02	Control	NLS-tdTomato	191	4320.928223	1034.827026	2.061951628
293	B02	Control	NLS-tdTomato	191	2237.502197	428.045441	2.386053234
293	B02	Control	NLS-tdTomato	191	4067.482422	405.484863	3.326416147
293	B02	Control	NLS-tdTomato	191	4187.009277	993.67688	2.075071411
293	B02	Control	NLS-tdTomato	191	2100.471924	448.269226	2.228276136
293	B02	Control	NLS-tdTomato	191	2652.899902	298.628693	3.151145546
293	B02	Control	NLS-tdTomato	191	2533.04126	713.22937	1.828432559
293	B02	Control	NLS-tdTomato	191	2759.645996	313.01828	3.140164395
293	B02	Control	NLS-tdTomato	191	1622.401611	304.39856	2.414097551
293	B02	Control	NLS-tdTomato	191	1345.496704	302.601898	2.152645915
293	B02	Control	NLS-tdTomato	191	1857.719482	310.30957	2.581752574
293	B02	Control	NLS-tdTomato	191	1537.485229	277.052887	2.472339245
293	B02	Control	NLS-tdTomato	191	1766.241821	290.759583	2.602784233
293	B02	Control	NLS-tdTomato	191	3331.813965	315.469727	3.400734375
293	B02	Control	NLS-tdTomato	191	2460.262451	252.987656	3.281673326
293	B02	Control	NLS-tdTomato	191	2424.065186	252.527893	3.26291384
293	B02	Control	NLS-tdTomato	191	2600.069336	297.096436	3.129546892
293	B02	Control	NLS-tdTomato	191	1446.140869	313.55426	2.205421067
293	B02	Control	NLS-tdTomato	191	3766.922363	435.272736	3.113394737
293	B02	Control	NLS-tdTomato	191	1175.269897	298.536133	1.977014643
293	B02	Control	NLS-tdTomato	191	2813.726318	311.147278	3.176812479
293	B02	Control	NLS-tdTomato	191	4722.536133	412.672607	3.516492254
293	B02	Control	NLS-tdTomato	191	2370.17627	411.720184	2.525258275
293	B02	Control	NLS-tdTomato	191	1280.409912	294.504944	2.120241992
293	B02	Control	NLS-tdTomato	191	2071.463135	355.546082	2.542541682
293	B02	Control	NLS-tdTomato	191	2299.682373	1078.117676	1.092919957
293	B02	Control	NLS-tdTomato	191	3859.496094	330.629089	3.545126933
293	B02	Control	NLS-tdTomato	191	3510.05127	421.09201	3.059284697
293	B02	Control	NLS-tdTomato	191	2686.620117	640.126953	2.069362381
293	B02	Control	NLS-tdTomato	191	1272.26355	305.485718	2.058220718
293	B02	Control	NLS-tdTomato	191	2757.577393	409.166016	2.752643147
293	B02	Control	NLS-tdTomato	191	2994.053223	301.061798	3.313968307
293	B02	Control	NLS-tdTomato	191	1554.901367	321.659668	2.273216111
293	B02	Control	NLS-tdTomato	191	3773.984619	1967.342896	0.939840111
293	B02	Control	NLS-tdTomato	191	2054.040771	782.881714	1.391598567
293	B02	Control	NLS-tdTomato	191	1007.616882	438.545227	1.200149659
293	B02	Control	NLS-tdTomato	191	3949.228516	353.120087	3.483340054
293	B02	Control	NLS-tdTomato	191	1736.208008	286.450012	2.599584498
293	B02	Control	NLS-tdTomato	191	1691.19458	480.451996	1.815578461
293	B02	Control	NLS-tdTomato	191	4240.393066	801.850159	2.402793431
293	B02	Control	NLS-tdTomato	191	2263.226318	646.01062	1.808751071
293	B02	Control	NLS-tdTomato	191	3997.773682	343.206146	3.542049509
293	B02	Control	NLS-tdTomato	191	2511.543701	783.887207	1.679856392
293	B02	Control	NLS-tdTomato	191	1008.061157	341.411774	1.561998449
293	B02	Control	NLS-tdTomato	191	4662.756836	675.94989	2.78619499
293	B02	Control	NLS-tdTomato	191	1362.838135	418.93399	1.701819376
293	B02	Control	NLS-tdTomato	191	1633.778931	327.234711	2.31981509
293	B02	Control	NLS-tdTomato	191	2428.760986	288.498291	3.073585844
293	B02	Control	NLS-tdTomato	191	1748.84436	290.658234	2.589006217
293	B02	Control	NLS-tdTomato	191	2164.303711	406.411469	2.412889942
293	B02	Control	NLS-tdTomato	191	2553.461914	569.893921	2.163689232
293	B02	Control	NLS-tdTomato	191	1746.151001	479.643005	1.864145401
293	B02	Control	NLS-tdTomato	191	1524.388672	305.180542	2.320495907
293	B02	Control	NLS-tdTomato	191	1424.478271	296.206726	2.265757309
293	B02	Control	NLS-tdTomato	191	3654.318359	711.59436	2.360475344
293	B02	Control	NLS-tdTomato	191	4763.064453	464.017242	3.359639752
293	B02	Control	NLS-tdTomato	191	3539.245361	379.106384	3.222767125
293	B02	Control	NLS-tdTomato	191	3452.705078	1059.609741	1.704194096
293	B02	Control	NLS-tdTomato	191	3885.481445	442.242859	3.13518262
293	B02	Control	NLS-tdTomato	191	1034.245117	271.473053	1.929697241
293	B02	Control	NLS-tdTomato	191	3885.744385	384.594666	3.336780341
293	B02	Control	NLS-tdTomato	191	3088.20459	954.99762	1.69319929
293	B02	Control	NLS-tdTomato	191	1495.212036	288.894989	2.371733002
293	B02	Control	NLS-tdTomato	191	2804.499268	2535.955566	0.145213739
293	B02	Control	NLS-tdTomato	191	2925.864258	436.463562	2.744929718
293	B02	Control	NLS-tdTomato	191	2444.620117	1528.890381	0.677125323
293	B02	Control	NLS-tdTomato	191	3937.436523	424.538788	3.213288389
293	B02	Control	NLS-tdTomato	191	1454.776367	380.904907	1.933294616
293	B02	Control	NLS-tdTomato	191	1751.325684	953.276123	0.877481332
293	B02	Control	NLS-tdTomato	191	3898.06543	665.946228	2.54928071
293	B02	Control	NLS-tdTomato	191	1952.115967	305.71344	2.674786876
293	B02	Control	NLS-tdTomato	191	2373.785889	370.49762	2.679653632
293	B02	Control	NLS-tdTomato	191	2989.304932	362.190918	3.044987794
293	B02	Control	NLS-tdTomato	191	2152.359375	336.805542	2.675931199
293	B02	Control	NLS-tdTomato	191	3877.41748	397.812225	3.284936561
293	B02	Control	NLS-tdTomato	191	2296.321045	321.138885	2.838055088
293	B02	Control	NLS-tdTomato	191	4342.44043	479.991364	3.177425704
293	B02	Control	NLS-tdTomato	191	2101.142334	594.653687	1.82105227
293	B02	Control	NLS-tdTomato	191	3560.880859	402.350677	3.145708801
293	B02	Control	NLS-tdTomato	191	4181.792969	387.528748	3.431746396
293	B02	Control	NLS-tdTomato	191	1536.784668	278.083527	2.46632484
293	B02	Control	NLS-tdTomato	191	4385.062012	335.482117	3.708289475
293	B02	Control	NLS-tdTomato	191	1860.116455	270.262512	2.782959631
293	B02	Control	NLS-tdTomato	191	1052.864136	370.605591	1.506362728
293	B02	Control	NLS-tdTomato	191	4397.575684	637.69043	2.785780272
293	B02	Control	NLS-tdTomato	191	4593.713867	333.868958	3.782307129
293	B02	Control	NLS-tdTomato	191	2762.539795	408.090271	2.759035025
293	B02	Control	NLS-tdTomato	191	2476.546875	750.245422	1.722895412
293	B02	Control	NLS-tdTomato	191	3537.72583	396.125275	3.158793584
293	B02	Control	NLS-tdTomato	191	1232.993652	444.064423	1.473324475
293	B02	Control	NLS-tdTomato	191	3372.19751	450.703949	2.903437042
293	B02	Control	NLS-tdTomato	191	4469.694824	907.757996	2.299796694
293	B02	Control	NLS-tdTomato	191	2512.685547	1453.107788	0.790088412
293	B02	Control	NLS-tdTomato	191	3951.124756	477.24408	3.049464193
293	B02	Control	NLS-tdTomato	191	2128.581543	646.482971	1.719208085
293	B02	Control	NLS-tdTomato	191	1625.848145	507.440643	1.679881535
293	B02	Control	NLS-tdTomato	191	1998.830811	376.450226	2.408625331
293	B02	Control	NLS-tdTomato	191	1451.515381	352.956879	2.039996015
293	B02	Control	NLS-tdTomato	191	2766.444336	437.918274	2.659299337
293	B02	Control	NLS-tdTomato	191	4646.058105	505.333344	3.200699914
293	B02	Control	NLS-tdTomato	191	4661.445313	836.280884	2.478717851
293	B02	Control	NLS-tdTomato	191	4884.757813	381.256073	3.679454811
293	B02	Control	NLS-tdTomato	191	4837.22168	886.621826	2.447787872
293	B02	Control	NLS-tdTomato	191	2699.313477	265.853729	3.343887922
293	B02	Control	NLS-tdTomato	191	1666.860229	248.201645	2.747548553
293	B02	Control	NLS-tdTomato	191	4730.908203	542.779358	3.123679407
293	B02	Control	NLS-tdTomato	191	1728.085815	753.548706	1.197402193
293	B02	Control	NLS-tdTomato	191	1290.868652	277.259338	2.219034256
293	B02	Control	NLS-tdTomato	191	1276.908813	326.53125	1.967362529
293	B02	Control	NLS-tdTomato	191	1157.039795	289.997498	1.996326127
293	B02	Control	NLS-tdTomato	191	1900.108398	500.480133	1.924697018
293	B02	Control	NLS-tdTomato	191	2726.955566	529.870239	2.363580189
293	B02	Control	NLS-tdTomato	191	4459.336426	310.102478	3.846012086
293	B02	Control	NLS-tdTomato	191	3620.317383	566.852295	2.675071414
293	B02	Control	NLS-tdTomato	191	1670.90332	232.780304	2.843587361
293	B02	Control	NLS-tdTomato	191	1615.73645	269.554077	2.583545257
293	B02	Control	NLS-tdTomato	191	4788.458008	476.713623	3.328366391
293	B02	Control	NLS-tdTomato	191	2053.243652	324.468506	2.66175448
293	B02	Control	NLS-tdTomato	191	2317.866211	314.973969	2.879492788
293	B02	Control	NLS-tdTomato	191	2571.603516	325.7966	2.980624775
293	B02	Control	NLS-tdTomato	191	2482.548828	272.248932	3.188823799
293	B02	Control	NLS-tdTomato	191	3286.936768	546.224548	2.589177646
293	B02	Control	NLS-tdTomato	191	2139.076416	362.009857	2.562887137
293	B02	Control	NLS-tdTomato	191	2330.190186	313.688965	2.893041026
293	B02	Control	NLS-tdTomato	191	4758.84082	428.427704	3.473486519
293	B02	Control	NLS-tdTomato	191	2480.20459	968.073669	1.357270388
293	B02	Control	NLS-tdTomato	191	1061.82373	260.78418	2.02561603
293	B02	Control	NLS-tdTomato	191	2324.650879	465.727051	2.319457479
293	B02	Control	NLS-tdTomato	191	3832.471924	541.766663	2.822531696
293	B02	Control	NLS-tdTomato	191	2278.995605	253.796844	3.166652108
293	B02	Control	NLS-tdTomato	191	1293.955933	977.232117	0.405015302
293	B02	Control	NLS-tdTomato	191	4650.361328	754.849182	2.623082487
293	B02	Control	NLS-tdTomato	191	4377.121094	986.043396	2.150259251
293	B02	Control	NLS-tdTomato	191	4157.958008	366.435089	3.504245624
293	B02	Control	NLS-tdTomato	191	1522.345337	273.840302	2.474888971
293	B02	Control	NLS-tdTomato	191	3168.933594	688.838257	2.201760253
293	B02	Control	NLS-tdTomato	191	1766.903076	255.303497	2.790937698
293	B02	Control	NLS-tdTomato	191	1538.060425	1154.081909	0.414366562
293	B02	Control	NLS-tdTomato	191	4337.438965	557.960022	2.958609795
293	B02	Control	NLS-tdTomato	191	3399.538574	374.713959	3.181477312
293	B02	Control	NLS-tdTomato	191	3680.564697	434.937653	3.081046616
293	B02	Control	NLS-tdTomato	191	3062.301758	557.657837	2.45716435
293	B02	Control	NLS-tdTomato	191	1998.589966	274.68576	2.86312849
293	B02	Control	NLS-tdTomato	191	1191.314331	370.253967	1.685967024
293	B02	Control	NLS-tdTomato	191	4483.697266	323.990784	3.790664191
293	B02	Control	NLS-tdTomato	191	1211.171265	325.220276	1.896913772
293	B02	Control	NLS-tdTomato	191	2918.013916	638.052612	2.193239469
293	B02	Control	NLS-tdTomato	191	3857.753174	430.854828	3.162487085
293	B02	Control	NLS-tdTomato	191	3999.037842	582.327087	2.779751301
293	B02	Control	NLS-tdTomato	191	3226.121826	679.585632	2.247073663
293	B02	Control	NLS-tdTomato	191	4387.319336	673.098633	2.704449887
293	B02	Control	NLS-tdTomato	191	3795.5271	2466.388916	0.621899941
293	B02	Control	NLS-tdTomato	191	2161.238525	397.06012	2.444428932
293	B02	Control	NLS-tdTomato	191	2301.019043	436.284454	2.398931951
293	B02	Control	NLS-tdTomato	191	4258.35498	341.310669	3.641138802
293	B02	Control	NLS-tdTomato	191	1566.945679	455.052277	1.783850968
293	B02	Control	NLS-tdTomato	191	1967.912476	334.352295	2.557225132
293	B02	Control	NLS-tdTomato	191	3273.917969	322.124359	3.345328508
293	B02	Control	NLS-tdTomato	191	3276.68335	545.196594	2.587387807
293	B02	Control	NLS-tdTomato	191	2731.915771	572.123962	2.255513329
293	B02	Control	NLS-tdTomato	191	2848.944092	521.730652	2.44905021
293	B02	Control	NLS-tdTomato	191	3218.803223	482.642853	2.737496462
293	B02	Control	NLS-tdTomato	191	4607.891602	547.30658	3.073685672
293	B02	Control	NLS-tdTomato	191	3310.216797	560.565613	2.561970555
293	B02	Control	NLS-tdTomato	191	4211.135254	537.994629	2.968545538
293	B02	Control	NLS-tdTomato	191	3867.133789	401.669067	3.26718541
293	B03	Control	NLS-tdTomato	191	4024.648682	500.690796	3.006871013
293	B03	Control	NLS-tdTomato	191	2482.519043	293.105957	3.08231059
293	B03	Control	NLS-tdTomato	191	4471.382813	491.785187	3.184620881
293	B03	Control	NLS-tdTomato	191	4444.573242	775.041382	2.519699654
293	B03	Control	NLS-tdTomato	191	2765.555664	833.858643	1.729694639
293	B03	Control	NLS-tdTomato	191	3918.424072	371.345886	3.399438041
293	B03	Control	NLS-tdTomato	191	1937.091187	612.942932	1.660067206
293	B03	Control	NLS-tdTomato	191	3148.168945	594.299988	2.405249708
293	B03	Control	NLS-tdTomato	191	3272.20752	516.00769	2.664799774
293	B03	Control	NLS-tdTomato	191	1468.460327	743.011536	0.982847774
293	B03	Control	NLS-tdTomato	191	2564.991699	1034.120361	1.310550047
293	B03	Control	NLS-tdTomato	191	2034.814819	422.364899	2.268335658
293	B03	Control	NLS-tdTomato	191	2305.052979	1287.164551	0.84060341
293	B03	Control	NLS-tdTomato	191	1492.359497	398.51886	1.904875204
293	B03	Control	NLS-tdTomato	191	3345.358154	428.622162	2.964382322
293	B03	Control	NLS-tdTomato	191	3176.047852	648.317627	2.292459945
293	B03	Control	NLS-tdTomato	191	1896.75415	501.292358	1.919808548
293	B03	Control	NLS-tdTomato	191	2282.891113	362.36145	2.655360662
293	B03	Control	NLS-tdTomato	191	3694.176514	621.796692	2.570737956
293	B03	Control	NLS-tdTomato	191	2207.166016	401.815613	2.457589621
293	B03	Control	NLS-tdTomato	191	1353.236694	311.545441	2.118899692
293	B03	Control	NLS-tdTomato	191	1848.389648	279.660461	2.724520713
293	B03	Control	NLS-tdTomato	191	1211.280396	286.84729	2.078178076
293	B03	Control	NLS-tdTomato	191	1594.875977	292.030548	2.449253044
293	B03	Control	NLS-tdTomato	191	3384.009766	364.012024	3.216675721
293	B03	Control	NLS-tdTomato	191	4539.499512	394.070618	3.526007156
293	B03	Control	NLS-tdTomato	191	4350.916992	311.812927	3.802566848
293	B03	Control	NLS-tdTomato	191	1141.925049	498.224426	1.196600303
293	B03	Control	NLS-tdTomato	191	1838.912964	310.650726	2.565487867
293	B03	Control	NLS-tdTomato	191	4955.375488	517.123779	3.260412829
293	B03	Control	NLS-tdTomato	191	3078.628174	1869.043457	0.719987521
293	B03	Control	NLS-tdTomato	191	3196.966553	389.883362	3.035589155
293	B03	Control	NLS-tdTomato	191	2761.716064	316.77063	3.124054517
293	B03	Control	NLS-tdTomato	191	2645.053223	276.337189	3.258795116
293	B03	Control	NLS-tdTomato	191	2932.44043	872.613098	1.748687767
293	B03	Control	NLS-tdTomato	191	1597.801636	322.817505	2.307297595
293	B03	Control	NLS-tdTomato	191	3534.782715	705.379578	2.325149822
293	B03	Control	NLS-tdTomato	191	2876.541016	1315.072754	1.129192425
293	B03	Control	NLS-tdTomato	191	2943.311768	466.692566	2.656895975
293	B03	Control	NLS-tdTomato	191	1335.675293	290.154602	2.202675611
293	B03	Control	NLS-tdTomato	191	1137.730957	411.320862	1.467823287
293	B03	Control	NLS-tdTomato	191	4726.183594	383.348206	3.62394834
293	B03	Control	NLS-tdTomato	191	1054.533081	423.66452	1.315610134
293	B03	Control	NLS-tdTomato	191	4565.040039	378.488373	3.592306627
293	B03	Control	NLS-tdTomato	191	1135.69458	526.897644	1.107980272
293	B03	Control	NLS-tdTomato	191	3573.91748	427.440765	3.063709914
293	B03	Control	NLS-tdTomato	191	3340.498535	768.269714	2.120378639
293	B03	Control	NLS-tdTomato	191	4329.62207	1401.614258	1.627151742
293	B03	Control	NLS-tdTomato	191	4971.287109	1238.241821	2.005326335
293	B03	Control	NLS-tdTomato	191	3627.905762	468.646912	2.952563699
293	B03	Control	NLS-tdTomato	191	4978.485352	479.788055	3.37523774
293	B03	Control	NLS-tdTomato	191	1337.723145	512.890442	1.383056976
293	B03	Control	NLS-tdTomato	191	2354.186279	521.167786	2.175408664
293	B03	Control	NLS-tdTomato	191	4076.554932	724.09491	2.493099741
293	B03	Control	NLS-tdTomato	191	2750.49292	622.711243	2.143054957
293	B03	Control	NLS-tdTomato	191	4319.087891	606.139893	2.833003973
293	B03	Control	NLS-tdTomato	191	2312.874023	919.164551	1.331291623
293	B03	Control	NLS-tdTomato	191	1417.801636	352.172028	2.00930347
293	B03	Control	NLS-tdTomato	191	2083.101563	321.868073	2.694191797
293	B03	Control	NLS-tdTomato	191	2268.512695	907.181519	1.322283578
293	B03	Control	NLS-tdTomato	191	1215.449951	400.664917	1.601022393
293	B03	Control	NLS-tdTomato	191	2455.080322	371.348938	2.724922868
293	B03	Control	NLS-tdTomato	191	2045.381714	308.38797	2.729551715
293	B03	Control	NLS-tdTomato	191	1913.507446	391.281952	2.289939043
293	B03	Control	NLS-tdTomato	191	1736.471924	331.39801	2.38952224
293	B03	Control	NLS-tdTomato	191	4203.368164	356.343414	3.560205659
293	B03	Control	NLS-tdTomato	191	4326.260254	402.997589	3.424277343
293	B03	Control	NLS-tdTomato	191	2315.653564	353.251587	2.712651486
293	B03	Control	NLS-tdTomato	191	2157.80835	325.978058	2.726719972
293	B03	Control	NLS-tdTomato	191	3190.375488	923.370972	1.788743946
293	B03	Control	NLS-tdTomato	191	4052.607422	1439.506226	1.493276399
293	B03	Control	NLS-tdTomato	191	3693.259277	1219.308228	1.598831677
293	B03	Control	NLS-tdTomato	191	3274.446289	1389.60022	1.236581079
293	B03	Control	NLS-tdTomato	191	4091.300537	743.385315	2.460377424
293	B03	Control	NLS-tdTomato	191	1319.479858	259.456421	2.346405183
293	B03	Control	NLS-tdTomato	191	1813.113647	286.153687	2.663607256
293	B03	Control	NLS-tdTomato	191	4010.456543	356.403046	3.492184908
293	B03	Control	NLS-tdTomato	191	3752.4729	321.316833	3.545773186
293	B03	Control	NLS-tdTomato	191	1846.409668	399.961975	2.206787931
293	B03	Control	NLS-tdTomato	191	3157.927246	538.664063	2.55152021
293	B03	Control	NLS-tdTomato	191	4748.123047	732.358887	2.696734614
293	B03	Control	NLS-tdTomato	191	4899.67041	655.396545	2.902244733
293	B03	Control	NLS-tdTomato	191	1258.651001	298.80307	2.074611432
293	B03	Control	NLS-tdTomato	191	1948.136841	334.070801	2.543869222
293	B03	Control	NLS-tdTomato	191	4926.818359	424.94455	3.535309779
293	B03	Control	NLS-tdTomato	191	4709.439941	1288.932495	1.869378793
293	B03	Control	NLS-tdTomato	191	3088.635498	877.225464	1.815950027
293	B03	Control	NLS-tdTomato	191	3184.282471	993.157898	1.680873311
293	B03	Control	NLS-tdTomato	191	3441.310059	592.980469	2.536901391
293	B03	Control	NLS-tdTomato	191	2525.712646	535.73291	2.237104682
293	B03	Control	NLS-tdTomato	191	3852.142822	1115.166626	1.788401903
293	B03	Control	NLS-tdTomato	191	1850.771484	1047.684692	0.820922183
293	B03	Control	NLS-tdTomato	191	1864.666626	895.092957	1.0588083
293	B03	Control	NLS-tdTomato	191	3423.723389	813.515625	2.073324187
293	B03	Control	NLS-tdTomato	191	2638.308594	639.964478	2.043549588
293	B03	Control	NLS-tdTomato	191	3848.59082	443.323181	3.117899586
293	B03	Control	NLS-tdTomato	191	1278.506958	289.651367	2.142070633
293	B03	Control	NLS-tdTomato	191	2311.139404	415.408966	2.476000023
293	B03	Control	NLS-tdTomato	191	1832.273193	591.671021	1.630767485
293	B03	Control	NLS-tdTomato	191	2196.946045	352.285706	2.640681595
293	B03	Control	NLS-tdTomato	191	2702.845947	425.100586	2.668603133
293	B03	Control	NLS-tdTomato	191	4464.434082	443.05011	3.332935524
293	B03	Control	NLS-tdTomato	191	3228.459473	348.392426	3.212060752
293	B03	Control	NLS-tdTomato	191	3200.439941	508.630127	2.653581413
293	B03	Control	NLS-tdTomato	191	2897.963867	380.094696	2.930608808
293	B03	Control	NLS-tdTomato	191	2219.121582	321.167084	2.788592767
293	B03	Control	NLS-tdTomato	191	1603.024414	273.729584	2.549973127
293	B03	Control	NLS-tdTomato	191	1745.370728	338.760498	2.365195946
293	B03	Control	NLS-tdTomato	191	4190.55127	463.77478	3.17564377
293	B03	Control	NLS-tdTomato	191	3023.542725	682.170471	2.148035754
293	B03	Control	NLS-tdTomato	191	4992.991699	339.536438	3.878266195
293	B03	Control	NLS-tdTomato	191	2219.972656	267.597656	3.052404523
293	B03	Control	NLS-tdTomato	191	1927.331665	321.086243	2.5855721
293	B03	Control	NLS-tdTomato	191	1803.534302	312.553009	2.528654066
293	B03	Control	NLS-tdTomato	191	1282.988892	281.837677	2.186572286
293	B03	Control	NLS-tdTomato	191	1156.927979	456.923889	1.34027328
293	B03	Control	NLS-tdTomato	191	2099.365723	299.832336	2.807725628
293	B03	Control	NLS-tdTomato	191	3408.70459	350.734985	3.280770328
293	B03	Control	NLS-tdTomato	191	2705.85498	434.100006	2.639985173
293	B03	Control	NLS-tdTomato	191	3096.196777	352.337524	3.135467129
293	B03	Control	NLS-tdTomato	191	4044.965576	347.832977	3.539660803
293	B03	Control	NLS-tdTomato	191	1289.966675	356.224762	1.856474085
293	B03	Control	NLS-tdTomato	191	1697.726685	334.64389	2.342905641
293	B03	Control	NLS-tdTomato	191	3201.087402	329.583344	3.279846828
293	B03	Control	NLS-tdTomato	191	2076.251953	427.756409	2.27912015
293	B03	Control	NLS-tdTomato	191	1807.946411	367.564758	2.298281563
293	B03	Control	NLS-tdTomato	191	3268.353027	423.364044	2.94859317
293	B03	Control	NLS-tdTomato	191	4891.158691	431.588379	3.502448349
293	B03	Control	NLS-tdTomato	191	1361.628662	326.258362	2.061246527
293	B03	Control	NLS-tdTomato	191	3018.426514	381.592987	2.983690115
293	B03	Control	NLS-tdTomato	191	4094.587891	574.578674	2.833141904
293	B03	Control	NLS-tdTomato	191	3284.828857	310.934937	3.401133573
293	B03	Control	NLS-tdTomato	191	2620.301514	329.15332	2.992901175
293	B03	Control	NLS-tdTomato	191	3340.143555	339.858124	3.296905595
293	B03	Control	NLS-tdTomato	191	1994.671509	346.84024	2.523807984
293	B03	Control	NLS-tdTomato	191	1303.529419	322.216736	2.016319808
293	B03	Control	NLS-tdTomato	191	2123.61377	424.642517	2.322200669
293	B03	Control	NLS-tdTomato	191	1307.632324	415.404663	1.654367629
293	B03	Control	NLS-tdTomato	191	1455.297852	397.296387	1.873026877
293	B03	Control	NLS-tdTomato	191	1687.25354	482.007233	1.80755008
293	B03	Control	NLS-tdTomato	191	1385.679932	726.404602	0.931748811
293	B03	Control	NLS-tdTomato	191	1025.828979	500.279999	1.035982552
293	B03	Control	NLS-tdTomato	191	1045.981934	459.287598	1.187388201
293	B03	Control	NLS-tdTomato	191	1138.374023	291.971375	1.963075807
293	B03	Control	NLS-tdTomato	191	4593.60791	4522.589844	0.022478557
293	B03	Control	NLS-tdTomato	191	1313.931519	279.866974	2.23107693
293	B03	Control	NLS-tdTomato	191	1228.377319	382.40274	1.683589014
293	B03	Control	NLS-tdTomato	191	1746.151855	681.810486	1.356736336
293	B03	Control	NLS-tdTomato	191	4075.456543	1848.75769	1.140405534
293	B03	Control	NLS-tdTomato	191	2897.862793	414.292358	2.806268174
293	B03	Control	NLS-tdTomato	191	2783.544434	365.698792	2.928195347
293	B03	Control	NLS-tdTomato	191	3513.792236	557.265564	2.656591979
293	B03	Control	NLS-tdTomato	191	1574.539795	405.41217	1.957468918
293	B03	Control	NLS-tdTomato	191	2090.712891	371.855652	2.491180351
293	B03	Control	NLS-tdTomato	191	1264.941162	446.481384	1.502398352
293	B03	Control	NLS-tdTomato	191	3349.427002	802.155579	2.061960329
293	B03	Control	NLS-tdTomato	191	1683.901611	616.783997	1.448970607
293	B03	Control	NLS-tdTomato	191	4445.248047	698.497742	2.669936567
293	B03	Control	NLS-tdTomato	191	1474.181152	295.98996	2.316293673
293	B03	Control	NLS-tdTomato	191	4524.613281	690.641785	2.711784963
293	B03	Control	NLS-tdTomato	191	1305.197998	653.847168	0.997243319
293	B03	Control	NLS-tdTomato	191	2717.225098	344.908936	2.977846673
293	B03	Control	NLS-tdTomato	191	2394.132568	657.164612	1.86517634
293	B03	Control	NLS-tdTomato	191	3724.490967	2151.910645	0.79142509
293	B03	Control	NLS-tdTomato	191	1647.912354	471.418549	1.805559082
293	B03	Control	NLS-tdTomato	191	4596.77832	404.741852	3.505549151
293	B03	Control	NLS-tdTomato	191	2074.534912	597.345093	1.796151398
293	B03	Control	NLS-tdTomato	191	2896.753174	279.584015	3.373082978
293	B03	Control	NLS-tdTomato	191	3505.891357	503.718964	2.799090338
293	B03	Control	NLS-tdTomato	191	2077.510254	299.985229	2.791892227
293	B03	Control	NLS-tdTomato	191	2497.261475	1097.368042	1.186299419
293	B03	Control	NLS-tdTomato	191	3777.766113	398.658112	3.244309454
293	B03	Control	NLS-tdTomato	191	3548.331299	484.941315	2.871258641
293	B03	Control	NLS-tdTomato	191	4843.34082	511.5	3.243196382
293	B03	Control	NLS-tdTomato	191	2979.48584	436.310089	2.771637652
293	B03	Control	NLS-tdTomato	191	1078.674927	320.84964	1.749290885
293	B03	Control	NLS-tdTomato	191	2165.016602	460.666656	2.232583006
293	B03	Control	NLS-tdTomato	191	1212.042114	372.273651	1.703004415
293	B03	Control	NLS-tdTomato	191	3364.343994	349.829376	3.265601878
293	B03	Control	NLS-tdTomato	191	1226.257568	889.051392	0.463923318
293	B03	Control	NLS-tdTomato	191	1771.734619	415.248169	2.093116813
293	B03	Control	NLS-tdTomato	191	4089.271973	444.997864	3.199973702
293	B03	Control	NLS-tdTomato	191	1359.873413	317.006165	2.100889558
293	B03	Control	NLS-tdTomato	191	3444.072021	377.016785	3.191414652
293	B03	Control	NLS-tdTomato	191	3224.501221	306.022583	3.39736599
293	B03	Control	NLS-tdTomato	191	1079.280518	340.9021	1.662640496
293	B03	Control	NLS-tdTomato	191	1692.887451	296.474335	2.513506936
293	B03	Control	NLS-tdTomato	191	2663.154053	372	2.839761359
293	B03	Control	NLS-tdTomato	191	1622.758911	542.268127	1.581370398
293	B03	Control	NLS-tdTomato	191	3776.724365	336.556946	3.488212959
293	B03	Control	NLS-tdTomato	191	1819.202271	782.302551	1.217507386
293	B03	Control	NLS-tdTomato	191	1979.723877	427.211151	2.212278014
293	B03	Control	NLS-tdTomato	191	3103.279541	396.381256	2.968833012
293	B03	Control	NLS-tdTomato	191	1572.195557	320.800507	2.293032351
293	B03	Control	NLS-tdTomato	191	2929.595947	2023.655518	0.533737976
293	B03	Control	NLS-tdTomato	191	1589.655884	327.471008	2.279275405
293	B03	Control	NLS-tdTomato	191	1433.97168	352.225983	2.025443289
293	B03	Control	NLS-tdTomato	191	2284.914551	429.792572	2.410427759
293	B03	Control	NLS-tdTomato	191	2674.881836	295.514008	3.178176737
293	B03	Control	NLS-tdTomato	191	2273.859375	566.745117	2.004371074
293	B03	Control	NLS-tdTomato	191	4569.566406	408.979584	3.481956547
293	B03	Control	NLS-tdTomato	191	1007.047241	676.733459	0.573471737
293	B03	Control	NLS-tdTomato	191	3969.961182	791.225708	2.326963694
293	B03	Control	NLS-tdTomato	191	2811.606934	382.236572	2.878857192
293	B03	Control	NLS-tdTomato	191	2832.490234	331.199249	3.096299675
293	B03	Control	NLS-tdTomato	191	3044.894531	2156.640869	0.497606303
293	B03	Control	NLS-tdTomato	191	2520.474854	322.917694	2.964457162
293	B03	Control	NLS-tdTomato	191	1106.573608	329.251221	1.748838725
293	B03	Control	NLS-tdTomato	191	2397.988037	484.417725	2.307500902
293	B03	Control	NLS-tdTomato	191	1083.773071	415.00528	1.384861109
293	B03	Control	NLS-tdTomato	191	3748.548584	454	3.045567898
293	B04	Control	NLS-tdTomato	191	3520.276123	1009.890503	1.801489717
293	B04	Control	NLS-tdTomato	191	3074.215088	315.981873	3.282304404
293	B04	Control	NLS-tdTomato	191	4789.333984	433.674011	3.465142152
293	B04	Control	NLS-tdTomato	191	1522.785522	283.509033	2.425246151
293	B04	Control	NLS-tdTomato	191	1205.5	345.176727	1.804224549
293	B04	Control	NLS-tdTomato	191	1702.928955	398.66745	2.094760525
293	B04	Control	NLS-tdTomato	191	1130.144409	380.986389	1.568695768
293	B04	Control	NLS-tdTomato	191	4544.919434	979.085144	2.214748489
293	B04	Control	NLS-tdTomato	191	1094.55542	300.851196	1.863223006
293	B04	Control	NLS-tdTomato	191	2663.571289	488.007996	2.448385203
293	B04	Control	NLS-tdTomato	191	1305.321655	1557.584229	-0.254904825
293	B04	Control	NLS-tdTomato	191	2211.957031	373.833344	2.564856199
293	B04	Control	NLS-tdTomato	191	3903.599121	313.385101	3.638796406
293	B04	Control	NLS-tdTomato	191	4446.737305	478.316467	3.216709814
293	B04	Control	NLS-tdTomato	191	3117.136719	594.036865	2.391597063
293	B04	Control	NLS-tdTomato	191	4527.712402	537.228638	3.075174204
293	B04	Control	NLS-tdTomato	191	2736.783447	1372.927002	0.995226363
293	B04	Control	NLS-tdTomato	191	1893.338257	379.296204	2.319535342
293	B04	Control	NLS-tdTomato	191	1332.30127	282.464203	2.237780402
293	B04	Control	NLS-tdTomato	191	1312.411987	337.918152	1.957474921
293	B04	Control	NLS-tdTomato	191	2344.689941	587.711975	1.996215956
293	B04	Control	NLS-tdTomato	191	3368.994629	446.213165	2.916513144
293	B04	Control	NLS-tdTomato	191	3976.05127	1594.301758	1.318411642
293	B04	Control	NLS-tdTomato	191	3224.955566	410.618744	2.973407892
293	B04	Control	NLS-tdTomato	191	4143.853027	313.131744	3.726131159
293	B04	Control	NLS-tdTomato	191	3986.20459	317.119202	3.651918615
293	B04	Control	NLS-tdTomato	191	1485.509644	300.397034	2.306015498
293	B04	Control	NLS-tdTomato	191	1483.299438	3543.904053	-1.256529677
293	B04	Control	NLS-tdTomato	191	1623.221313	310.269409	2.387266346
293	B04	Control	NLS-tdTomato	191	3531.798096	490.994293	2.846624709
293	B04	Control	NLS-tdTomato	191	1257.419067	349.693054	1.8463045
293	B04	Control	NLS-tdTomato	191	1407.324951	314.354065	2.162493161
293	B04	Control	NLS-tdTomato	191	1466.067261	315.016907	2.218450128
293	B04	Control	NLS-tdTomato	191	3434.47998	329.23941	3.382882733
293	B04	Control	NLS-tdTomato	191	3267.743408	327.277557	3.319708125
293	B04	Control	NLS-tdTomato	191	4744.302246	367.146576	3.691767872
293	B04	Control	NLS-tdTomato	191	4707.093262	428.212555	3.458437437
293	B04	Control	NLS-tdTomato	191	2080.046631	503.811737	2.045659234
293	B04	Control	NLS-tdTomato	191	1354.63855	349.100677	1.956192898
293	B04	Control	NLS-tdTomato	191	3359.486084	521.887085	2.686430949
293	B04	Control	NLS-tdTomato	191	2102.974609	439.050537	2.259972515
293	B04	Control	NLS-tdTomato	191	4594.757813	513.271301	3.162195319
293	B04	Control	NLS-tdTomato	191	3638.338623	581.75	2.644808611
293	B04	Control	NLS-tdTomato	191	4329.151855	525.303589	3.042861061
293	B04	Control	NLS-tdTomato	191	3578.630859	343.926178	3.379236899
293	B04	Control	NLS-tdTomato	191	2494.409912	331.033722	2.913648471
293	B04	Control	NLS-tdTomato	191	1581.514648	335.399017	2.237356552
293	B04	Control	NLS-tdTomato	191	2238.697266	668.473572	1.743717019
293	B04	Control	NLS-tdTomato	191	3968.876709	441.54953	3.168083563
293	B04	Control	NLS-tdTomato	191	3043.535156	387.184021	2.974656711
293	B04	Control	NLS-tdTomato	191	2923.356689	457.030457	2.677263652
293	B04	Control	NLS-tdTomato	191	4329.041992	344.744141	3.650449857
293	B04	Control	NLS-tdTomato	191	3332.772705	407.180695	3.032981861
293	B04	Control	NLS-tdTomato	191	2884.868164	403.848877	2.836617958
293	B04	Control	NLS-tdTomato	191	4362.849609	580.748108	2.90928629
293	B04	Control	NLS-tdTomato	191	2040.654907	657.172241	1.634688783
293	B04	Control	NLS-tdTomato	191	2943.791016	289.399109	3.346542871
293	B04	Control	NLS-tdTomato	191	4190.599609	421.77005	3.312628128
293	B04	Control	NLS-tdTomato	191	2813.501709	368.349884	2.933218146
293	B04	Control	NLS-tdTomato	191	3191.002197	310.093964	3.363232253
293	B04	Control	NLS-tdTomato	191	3118.219238	486.729828	2.679529271
293	B04	Control	NLS-tdTomato	191	1607.226685	319.457397	2.330877972
293	B04	Control	NLS-tdTomato	191	1900.278198	474.764954	2.000925295
293	B04	Control	NLS-tdTomato	191	3449.219482	323.43927	3.414703176
293	B04	Control	NLS-tdTomato	191	1447.694214	284.285706	2.348343438
293	B04	Control	NLS-tdTomato	191	1046.744873	266.277283	1.974908594
293	B04	Control	NLS-tdTomato	191	1052.926758	239.878708	2.134028073
293	B04	Control	NLS-tdTomato	191	1035.121948	262.968292	1.976839983
293	B04	Control	NLS-tdTomato	191	1761.170532	242.40918	2.861018371
293	B04	Control	NLS-tdTomato	191	3226.932617	493.123322	2.710143062
293	B04	Control	NLS-tdTomato	191	2767.665771	360.701935	2.939790663
293	B04	Control	NLS-tdTomato	191	1365.510742	666.3927	1.034996161
293	B04	Control	NLS-tdTomato	191	1487.204346	624.359192	1.25215474
293	B04	Control	NLS-tdTomato	191	3980.891113	305.976227	3.701599939
293	B04	Control	NLS-tdTomato	191	2492.132813	395.827881	2.654435815
293	B04	Control	NLS-tdTomato	191	1478.151367	566.391174	1.383923324
293	B04	Control	NLS-tdTomato	191	2497.958984	319.665771	2.966113611
293	B04	Control	NLS-tdTomato	191	3658.796387	347.482697	3.396356086
293	B04	Control	NLS-tdTomato	191	4367.498535	411.078949	3.409319819
293	B04	Control	NLS-tdTomato	191	1173.388672	692.340454	0.761127416
293	B04	Control	NLS-tdTomato	191	3137.322266	296.662048	3.402641451
293	B04	Control	NLS-tdTomato	191	2027.503052	410.546234	2.30408748
293	B04	Control	NLS-tdTomato	191	3276.89624	379.970734	3.108369783
293	B04	Control	NLS-tdTomato	191	4899.633301	423.130219	3.53350015
293	B04	Control	NLS-tdTomato	191	3484.591797	549.413818	2.665024561
293	B04	Control	NLS-tdTomato	191	3131.330078	874.726013	1.83987249
293	B04	Control	NLS-tdTomato	191	4383.270508	566.009277	2.953110111
293	B04	Control	NLS-tdTomato	191	1889.539429	365.556213	2.369869446
293	B04	Control	NLS-tdTomato	191	3459.997559	653.814819	2.403817038
293	B04	Control	NLS-tdTomato	191	3020.012451	307.990509	3.293596699
293	B04	Control	NLS-tdTomato	191	1709.558716	729.460144	1.228722914
293	B04	Control	NLS-tdTomato	191	4383.476563	617.747437	2.826986509
293	B04	Control	NLS-tdTomato	191	4638.241211	2908.693359	0.673206637
293	B04	Control	NLS-tdTomato	191	4022.147949	530.027405	2.923827289
293	B04	Control	NLS-tdTomato	191	2553.265381	396.029297	2.688664431
293	B04	Control	NLS-tdTomato	191	1277.177612	335.391296	1.929042015
293	B04	Control	NLS-tdTomato	191	1525.331543	273.989319	2.4769313
293	B04	Control	NLS-tdTomato	191	2858.335205	351.601288	3.023162855
293	B04	Control	NLS-tdTomato	191	2250.309814	387.941803	2.536211492
293	B04	Control	NLS-tdTomato	191	1797.846191	517.648376	1.796225247
293	B04	Control	NLS-tdTomato	191	3785.736816	431.577637	3.132882103
293	B04	Control	NLS-tdTomato	191	3006.034668	358.638885	3.067257823
293	B04	Control	NLS-tdTomato	191	1042.485474	388.459808	1.424190038
293	B04	Control	NLS-tdTomato	191	2540.341309	357.668945	2.828325579
293	B04	Control	NLS-tdTomato	191	1811.713623	550.460449	1.718644113
293	B04	Control	NLS-tdTomato	191	4645.455566	363.414856	3.676130783
293	B04	Control	NLS-tdTomato	191	2882.5	460.183624	2.647039058
293	B04	Control	NLS-tdTomato	191	1172.861206	638.450562	0.877385483
293	B04	Control	NLS-tdTomato	191	3327.283447	1177	1.499230452
293	B04	Control	NLS-tdTomato	191	3199.254883	814.552734	1.973655929
293	B04	Control	NLS-tdTomato	191	3314.540283	396.203125	3.064496622
293	B04	Control	NLS-tdTomato	191	1717.840698	365.942932	2.23090567
293	B04	Control	NLS-tdTomato	191	4763.73877	511.435486	3.219470131
293	B04	Control	NLS-tdTomato	191	2237.759277	278.019196	3.008798446
293	B04	Control	NLS-tdTomato	191	2901.413574	396.971436	2.869648848
293	B04	Control	NLS-tdTomato	191	4316.560547	356.651459	3.597295444
293	B04	Control	NLS-tdTomato	191	2802.736084	449.518127	2.640384702
293	B04	Control	NLS-tdTomato	191	3895.029297	640.279907	2.604859538
293	B04	Control	NLS-tdTomato	191	4459.277344	494.460205	3.17288361
293	B04	Control	NLS-tdTomato	191	1885.529419	299.570007	2.654004567
293	B04	Control	NLS-tdTomato	191	2989.98291	390.727875	2.93590115
293	B04	Control	NLS-tdTomato	191	2493.379639	279.904266	3.155097182
293	B04	Control	NLS-tdTomato	191	3599.411377	413.764832	3.120878064
293	B04	Control	NLS-tdTomato	191	3122.176514	504.055756	2.630896872
293	B04	Control	NLS-tdTomato	191	1967.266479	413.72467	2.249449501
293	B04	Control	NLS-tdTomato	191	2283.95874	647.827148	1.817855756
293	B04	Control	NLS-tdTomato	191	2283.466553	716.640564	1.671904046
293	B04	Control	NLS-tdTomato	191	2017.606445	289.492218	2.801048317
293	B04	Control	NLS-tdTomato	191	4686.098633	652.645264	2.844016367
293	B04	Control	NLS-tdTomato	191	1495.077759	358.889679	2.058608181
293	B04	Control	NLS-tdTomato	191	2404.030518	336.012146	2.838869922
293	B04	Control	NLS-tdTomato	191	1056.414795	365.665894	1.530578435
293	B04	Control	NLS-tdTomato	191	2227.13623	308.930817	2.84983411
293	B04	Control	NLS-tdTomato	191	1053.666626	352.817474	1.578424559
293	B04	Control	NLS-tdTomato	191	1906.587769	370.131104	2.364884664
293	B04	Control	NLS-tdTomato	191	1324.189575	299.88504	2.142628218
293	B04	Control	NLS-tdTomato	191	3093.606201	1091.583618	1.502866913
293	B04	Control	NLS-tdTomato	191	2523.679199	591.735718	2.092503646
293	B04	Control	NLS-tdTomato	191	2440.235596	513.37738	2.248928806
293	B04	Control	NLS-tdTomato	191	2647.167725	1175.760498	1.170855394
293	B04	Control	NLS-tdTomato	191	2692.701172	346.883514	2.956530951
293	B04	Control	NLS-tdTomato	191	1437.824219	409.482422	1.812013883
293	B04	Control	NLS-tdTomato	191	4601.874512	1019.18396	2.174807166
293	B04	Control	NLS-tdTomato	191	1026.201538	275.40741	1.897674811
293	B04	Control	NLS-tdTomato	191	3086.881836	545.4151	2.500723711
293	B04	Control	NLS-tdTomato	191	3657.228027	896.994446	2.027579624
293	B04	Control	NLS-tdTomato	191	1331.432617	278.713989	2.256122096
293	B04	Control	NLS-tdTomato	191	4965.084961	567.375305	3.129443141
293	B04	Control	NLS-tdTomato	191	1201.828491	354.314301	1.762129426
293	B04	Control	NLS-tdTomato	191	1703.261597	379.25412	2.167063271
293	B04	Control	NLS-tdTomato	191	1224.278076	678.275574	0.851987837
293	B04	Control	NLS-tdTomato	191	1059.654907	409.24234	1.372567187
293	B04	Control	NLS-tdTomato	191	1551.442871	310.947052	2.318869729
293	B04	Control	NLS-tdTomato	191	2576.222168	382.926025	2.750119395
293	B04	Control	NLS-tdTomato	191	1621.351685	375.30423	2.111064602
293	B04	Control	NLS-tdTomato	191	4518.131348	336.462311	3.747209398
293	B04	Control	NLS-tdTomato	191	3605.815674	589.504578	2.612750727
293	B04	Control	NLS-tdTomato	191	4501.621094	338.723114	3.732266286
293	B04	Control	NLS-tdTomato	191	1025.713013	332.037628	1.627208483
293	B04	Control	NLS-tdTomato	191	4593.453125	320.486908	3.841241778
293	B04	Control	NLS-tdTomato	191	4833.480957	424.350372	3.50973471
293	B04	Control	NLS-tdTomato	191	1594.343384	307.774872	2.373015031
293	B05	Control	Shuttle-tdTomato	191	1566.874268	988.744019	0.664220449
293	B05	Control	Shuttle-tdTomato	191	1595.520142	2266.620117	-0.506515796
293	B05	Control	Shuttle-tdTomato	191	1162.387817	812.574768	0.516519015
293	B05	Control	Shuttle-tdTomato	191	3397.529785	2138.751221	0.66771752
293	B05	Control	Shuttle-tdTomato	191	2288.0979	1174.738525	0.961809106
293	B05	Control	Shuttle-tdTomato	191	1511.74646	1250.117676	0.274152296
293	B05	Control	Shuttle-tdTomato	191	2163.876465	1022.915833	1.080930696
293	B05	Control	Shuttle-tdTomato	191	3475.331787	3388.371094	0.03655883
293	B05	Control	Shuttle-tdTomato	191	3578.557861	2026.039429	0.820716056
293	B05	Control	Shuttle-tdTomato	191	4325.629395	2305.247803	0.907988224
293	B05	Control	Shuttle-tdTomato	191	4945.283203	2541.873535	0.960160888
293	B05	Control	Shuttle-tdTomato	191	4024.861328	2033.839722	0.984733086
293	B05	Control	Shuttle-tdTomato	191	1013.833557	495.586029	1.032613399
293	B05	Control	Shuttle-tdTomato	191	1198.924072	888.907288	0.431635435
293	B05	Control	Shuttle-tdTomato	191	2255.016357	1976.282715	0.190348553
293	B05	Control	Shuttle-tdTomato	191	1452.241943	662.925415	1.131363357
293	B05	Control	Shuttle-tdTomato	191	3977.518555	2402.759277	0.727176543
293	B05	Control	Shuttle-tdTomato	191	3705.44165	1637.31189	1.178316341
293	B05	Control	Shuttle-tdTomato	191	1047.836182	759.626709	0.464050647
293	B05	Control	Shuttle-tdTomato	191	4359.616211	2008.759888	1.117896011
293	B05	Control	Shuttle-tdTomato	191	1061.266968	729.086853	0.541625028
293	B05	Control	Shuttle-tdTomato	191	1078.404419	902.627197	0.256696159
293	B05	Control	Shuttle-tdTomato	191	1424.108398	915.408142	0.637571934
293	B05	Control	Shuttle-tdTomato	191	4976.623047	2528.395264	0.976945097
293	B05	Control	Shuttle-tdTomato	191	1136.556519	671.96637	0.758208492
293	B05	Control	Shuttle-tdTomato	191	2417.438721	1637.677979	0.561827616
293	B05	Control	Shuttle-tdTomato	191	2215.267334	1759.589844	0.332241631
293	B05	Control	Shuttle-tdTomato	191	4210.183594	1802.869751	1.223587974
293	B05	Control	Shuttle-tdTomato	191	2431.981934	1835.876831	0.40566324
293	B05	Control	Shuttle-tdTomato	191	1780.500977	1382.454102	0.365051644
293	B05	Control	Shuttle-tdTomato	191	1758.476318	1242.58728	0.500978715
293	B05	Control	Shuttle-tdTomato	191	1188.643188	876.860962	0.438895698
293	B05	Control	Shuttle-tdTomato	191	2176.061035	1249.665161	0.800177436
293	B05	Control	Shuttle-tdTomato	191	2101.046875	1229.9646	0.772491556
293	B05	Control	Shuttle-tdTomato	191	3296.700928	2155.38916	0.613074639
293	B05	Control	Shuttle-tdTomato	191	1045.079102	761.446594	0.456797386
293	B05	Control	Shuttle-tdTomato	191	1085.278198	648.573669	0.742722548
293	B05	Control	Shuttle-tdTomato	191	1039.523071	770.777954	0.431534565
293	B05	Control	Shuttle-tdTomato	191	1875.485962	1101.912476	0.767254828
293	B05	Control	Shuttle-tdTomato	191	1999.434204	1045.729736	0.935081765
293	B05	Control	Shuttle-tdTomato	191	1421.702148	848.047119	0.745402916
293	B05	Control	Shuttle-tdTomato	191	1297.841919	1058.386719	0.294247806
293	B05	Control	Shuttle-tdTomato	191	3680.020996	2178.800781	0.756179708
293	B05	Control	Shuttle-tdTomato	191	1138.053101	729.334961	0.641914418
293	B05	Control	Shuttle-tdTomato	191	2110.358887	1430.704224	0.560762916
293	B05	Control	Shuttle-tdTomato	191	4099.012207	2492.339355	0.717775768
293	B05	Control	Shuttle-tdTomato	191	2750.222656	2011.937622	0.450962846
293	B05	Control	Shuttle-tdTomato	191	4803.928711	2512.912598	0.934854249
293	B05	Control	Shuttle-tdTomato	191	3736.409424	2342.524414	0.673588466
293	B05	Control	Shuttle-tdTomato	191	1866.228149	1277.862915	0.546392292
293	B05	Control	Shuttle-tdTomato	191	2383.961914	1580.566406	0.592919538
293	B05	Control	Shuttle-tdTomato	191	4364.157227	2109.741943	1.048636535
293	B05	Control	Shuttle-tdTomato	191	1562.312378	1029.949219	0.601109735
293	B05	Control	Shuttle-tdTomato	191	3468.891846	1910.588989	0.860457405
293	B05	Control	Shuttle-tdTomato	191	1544.736694	899.63916	0.77994258
293	B05	Control	Shuttle-tdTomato	191	1120.544922	795.268799	0.494686011
293	B05	Control	Shuttle-tdTomato	191	1760.100098	1175.731201	0.582099213
293	B05	Control	Shuttle-tdTomato	191	1064.704956	839.661011	0.342574792
293	B05	Control	Shuttle-tdTomato	191	1821.487061	979.528137	0.894957907
293	B05	Control	Shuttle-tdTomato	191	1061.251709	747.452454	0.505713161
293	B05	Control	Shuttle-tdTomato	191	1271.19104	734.93512	0.790492061
293	B05	Control	Shuttle-tdTomato	191	2898.00293	2332.322021	0.31329206
293	B05	Control	Shuttle-tdTomato	191	3507.723145	2175.863037	0.688947137
293	B05	Control	Shuttle-tdTomato	191	3279.221924	1895.411011	0.790842817
293	B05	Control	Shuttle-tdTomato	191	3554.112305	1401.871094	1.342135574
293	B05	Control	Shuttle-tdTomato	191	2417.328125	1333.886719	0.857777166
293	B05	Control	Shuttle-tdTomato	191	4107.223633	3600.737061	0.18987125
293	B05	Control	Shuttle-tdTomato	191	1328.484009	677.256775	0.972006036
293	B05	Control	Shuttle-tdTomato	191	2710.443359	1569.842163	0.787909346
293	B05	Control	Shuttle-tdTomato	191	1772.351318	1066.47876	0.732809372
293	B05	Control	Shuttle-tdTomato	191	3630.636475	2487.512207	0.545518879
293	B05	Control	Shuttle-tdTomato	191	1838.182739	1110.125977	0.727556793
293	B05	Control	Shuttle-tdTomato	191	2970.788086	1762.609497	0.753132814
293	B05	Control	Shuttle-tdTomato	191	2457.132324	2576.190186	-0.06826355
293	B05	Control	Shuttle-tdTomato	191	2746.772461	1382.260986	0.990707366
293	B05	Control	Shuttle-tdTomato	191	1075.206787	1003.737976	0.099231444
293	B05	Control	Shuttle-tdTomato	191	4233.967773	3634.552979	0.220232353
293	B05	Control	Shuttle-tdTomato	191	4272.424805	2970.204346	0.524492911
293	B05	Control	Shuttle-tdTomato	191	4368.986328	2048.788086	1.092527823
293	B05	Control	Shuttle-tdTomato	191	2305.481689	1107.345947	1.057962201
293	B05	Control	Shuttle-tdTomato	191	1506.412964	732.679565	1.039863037
293	B05	Control	Shuttle-tdTomato	191	3938.37207	2397.62793	0.715991618
293	B05	Control	Shuttle-tdTomato	191	1673.17749	698.951843	1.25932553
293	B05	Control	Shuttle-tdTomato	191	3676.445313	1532.497803	1.262426519
293	B05	Control	Shuttle-tdTomato	191	1075.695313	610.005188	0.81837608
293	B05	Control	Shuttle-tdTomato	191	3358.376709	3099.562744	0.115699358
293	B05	Control	Shuttle-tdTomato	191	1029.045654	831.386963	0.307714959
293	B05	Control	Shuttle-tdTomato	191	2725.387695	1609.977417	0.75942102
293	B05	Control	Shuttle-tdTomato	191	2335.149658	1704.922241	0.453809073
293	B05	Control	Shuttle-tdTomato	191	1577.625366	998.792603	0.659497612
293	B05	Control	Shuttle-tdTomato	191	1333.347778	1003.1745	0.410480547
293	B05	Control	Shuttle-tdTomato	191	4498.915527	2746.762451	0.711845132
293	B05	Control	Shuttle-tdTomato	191	3617.03125	2825.209229	0.356448348
293	B05	Control	Shuttle-tdTomato	191	1766.568115	1900.717529	-0.105594767
293	B05	Control	Shuttle-tdTomato	191	4855.723145	3061.773193	0.665318751
293	B05	Control	Shuttle-tdTomato	191	1568.494507	736.062317	1.091480658
293	B05	Control	Shuttle-tdTomato	191	4822.87793	2042.407471	1.239623575
293	B05	Control	Shuttle-tdTomato	191	3790.960693	1674.317505	1.178990362
293	B05	Control	Shuttle-tdTomato	191	2664.111084	1335.188965	0.996610303
293	B05	Control	Shuttle-tdTomato	191	4090.980713	1880.39624	1.121410035
293	B05	Control	Shuttle-tdTomato	191	1918.947266	1213.596436	0.661026312
293	B05	Control	Shuttle-tdTomato	191	1250.13269	675.84967	0.887306945
293	B05	Control	Shuttle-tdTomato	191	2227.854736	1470.311768	0.599533067
293	B05	Control	Shuttle-tdTomato	191	3791.01001	2733.600586	0.471779804
293	B05	Control	Shuttle-tdTomato	191	3281.844238	2208.06665	0.571723047
293	B05	Control	Shuttle-tdTomato	191	2026.196899	990.377563	1.032723841
293	B05	Control	Shuttle-tdTomato	191	2708.916748	2694.472168	0.007713372
293	B05	Control	Shuttle-tdTomato	191	4162.84375	2322.878906	0.841655462
293	B05	Control	Shuttle-tdTomato	191	3326.62207	1930.922852	0.78476745
293	B05	Control	Shuttle-tdTomato	191	3769.908447	2704.769531	0.479023818
293	B05	Control	Shuttle-tdTomato	191	4144.405762	1576.257324	1.394662184
293	B05	Control	Shuttle-tdTomato	191	2771.478027	1354.770996	1.032606564
293	B05	Control	Shuttle-tdTomato	191	3976.909668	3076.070801	0.370559083
293	B05	Control	Shuttle-tdTomato	191	3984.647217	2520.830322	0.660552987
293	B05	Control	Shuttle-tdTomato	191	3897.061523	1861.393799	1.066003401
293	B05	Control	Shuttle-tdTomato	191	2781.455322	1210.38623	1.200372452
293	B05	Control	Shuttle-tdTomato	191	2285.470703	871.826111	1.390379008
293	B05	Control	Shuttle-tdTomato	191	2106.767822	1151.718872	0.871242723
293	B05	Control	Shuttle-tdTomato	191	1214.493042	801.062683	0.600367182
293	B05	Control	Shuttle-tdTomato	191	2008.647095	1196.5	0.747403718
293	B05	Control	Shuttle-tdTomato	191	1607.631714	1477.51001	0.121769038
293	B05	Control	Shuttle-tdTomato	191	2724.63916	2028.220581	0.425850615
293	B05	Control	Shuttle-tdTomato	191	2578.230713	1774.007202	0.539369502
293	B05	Control	Shuttle-tdTomato	191	3876.790283	3491.526855	0.151004625
293	B05	Control	Shuttle-tdTomato	191	3741.031494	1734.699219	1.108750577
293	B05	Control	Shuttle-tdTomato	191	4800.618652	2511.995117	0.934386677
293	B05	Control	Shuttle-tdTomato	191	1888.900024	1200.32251	0.654124255
293	B05	Control	Shuttle-tdTomato	191	1444.893311	812.858826	0.829886252
293	B05	Control	Shuttle-tdTomato	191	3558.668701	2156.138672	0.722887662
293	B05	Control	Shuttle-tdTomato	191	2590	1472.444214	0.814739122
293	B05	Control	Shuttle-tdTomato	191	3842.875488	1102.220093	1.801773901
293	B05	Control	Shuttle-tdTomato	191	2339.144043	1097.913452	1.091216373
293	B05	Control	Shuttle-tdTomato	191	2255.364258	927.195068	1.282415661
293	B05	Control	Shuttle-tdTomato	191	2175.203857	1191.692017	0.868139183
293	B05	Control	Shuttle-tdTomato	191	2310.002441	1341.914917	0.783601175
293	B05	Control	Shuttle-tdTomato	191	1160.910889	737.781494	0.653991729
293	B05	Control	Shuttle-tdTomato	191	3749	3191.674316	0.232192382
293	B05	Control	Shuttle-tdTomato	191	1556.21521	792.475952	0.973602523
293	B05	Control	Shuttle-tdTomato	191	1294.619751	933.492065	0.471818755
293	B05	Control	Shuttle-tdTomato	191	2340.241943	1461.66394	0.679046038
293	B05	Control	Shuttle-tdTomato	191	3835.947266	3466.713135	0.146014427
293	B05	Control	Shuttle-tdTomato	191	1430.231201	762.052734	0.908285641
293	B05	Control	Shuttle-tdTomato	191	2162.858398	1178.195923	0.87635975
293	B05	Control	Shuttle-tdTomato	191	1183.828613	540.935242	1.129932435
293	B05	Control	Shuttle-tdTomato	191	3241.046387	1636.056519	0.986237081
293	B05	Control	Shuttle-tdTomato	191	1730.190674	962.566284	0.845973242
293	B05	Control	Shuttle-tdTomato	191	1566.386108	972.276611	0.688001154
293	B05	Control	Shuttle-tdTomato	191	2184.983398	2666.995605	-0.28759313
293	B05	Control	Shuttle-tdTomato	191	3530.233887	2571.873535	0.456944065
293	B05	Control	Shuttle-tdTomato	191	4275.416992	2434.517822	0.812429075
293	B05	Control	Shuttle-tdTomato	191	1675.46582	925.518799	0.856228056
293	B05	Control	Shuttle-tdTomato	191	1315.143433	1196.190186	0.136773366
293	B05	Control	Shuttle-tdTomato	191	2933.705078	2219.332275	0.402598164
293	B05	Control	Shuttle-tdTomato	191	2489.590088	958.529724	1.377013146
293	B05	Control	Shuttle-tdTomato	191	1113.509766	781.182434	0.511382798
293	B05	Control	Shuttle-tdTomato	191	1714.121582	866.947388	0.983453094
293	B05	Control	Shuttle-tdTomato	191	1847.720947	1007.021057	0.875653039
293	B05	Control	Shuttle-tdTomato	191	3514.518555	2126.329102	0.724962165
293	B05	Control	Shuttle-tdTomato	191	1718.080322	1202.719971	0.514496706
293	B05	Control	Shuttle-tdTomato	191	3666.254883	2206.094238	0.732812667
293	B05	Control	Shuttle-tdTomato	191	4201.410645	3630.005371	0.210902119
293	B05	Control	Shuttle-tdTomato	191	1646.591797	1391.150879	0.243204046
293	B05	Control	Shuttle-tdTomato	191	1916.654785	2434.476807	-0.345021244
293	B05	Control	Shuttle-tdTomato	191	3907.968994	3365.237305	0.215710779
293	B05	Control	Shuttle-tdTomato	191	4654.984863	2006.831909	1.213856694
293	B05	Control	Shuttle-tdTomato	191	1059.4823	678.023621	0.643952046
293	B05	Control	Shuttle-tdTomato	191	2877.364746	1542.525879	0.899453421
293	B05	Control	Shuttle-tdTomato	191	3266.815674	1951.671265	0.743174986
293	B05	Control	Shuttle-tdTomato	191	4734.118652	1779.39624	1.411708056
293	B05	Control	Shuttle-tdTomato	191	1581.04834	1064.559082	0.570625458
293	B05	Control	Shuttle-tdTomato	191	2449.890381	906.625793	1.434138087
293	B05	Control	Shuttle-tdTomato	191	1062.720459	744.744934	0.512943846
293	B05	Control	Shuttle-tdTomato	191	1130.668335	693.767517	0.704651599
293	B05	Control	Shuttle-tdTomato	191	1716.655518	1162.89624	0.561878185
293	B05	Control	Shuttle-tdTomato	191	3217.950684	2145.119385	0.585084274
293	B05	Control	Shuttle-tdTomato	191	3335.56665	1240.141235	1.427427436
293	B05	Control	Shuttle-tdTomato	191	3858.74707	3186.479492	0.276169107
293	B05	Control	Shuttle-tdTomato	191	2184.786377	1410.712769	0.631067948
293	B05	Control	Shuttle-tdTomato	191	1697.670654	1016.101685	0.74051182
293	B05	Control	Shuttle-tdTomato	191	3771.526855	2645.932129	0.511372643
293	B05	Control	Shuttle-tdTomato	191	1102.786255	413.315277	1.415838596
293	B05	Control	Shuttle-tdTomato	191	3162.644775	1573.709839	1.006961962
293	B05	Control	Shuttle-tdTomato	191	3782.944092	2054.748047	0.880547953
293	B05	Control	Shuttle-tdTomato	191	2488.705811	1826.436401	0.446364182
293	B05	Control	Shuttle-tdTomato	191	2495.705078	1588.593872	0.651697115
293	B05	Control	Shuttle-tdTomato	191	1305.191772	923.248047	0.499471587
293	B05	Control	Shuttle-tdTomato	191	4013.757813	2728.070557	0.55707261
293	B05	Control	Shuttle-tdTomato	191	2163.240723	1300.907959	0.733675323
293	B05	Control	Shuttle-tdTomato	191	2716.402344	1824.394775	0.574279239
293	B05	Control	Shuttle-tdTomato	191	2787.343262	1681.800903	0.728883757
293	B05	Control	Shuttle-tdTomato	191	2060.01123	1424.892456	0.531799166
293	B05	Control	Shuttle-tdTomato	191	1876.944336	1062.359741	0.821113484
293	B05	Control	Shuttle-tdTomato	191	1969.345337	1195.812744	0.719724628
293	B05	Control	Shuttle-tdTomato	191	2873.102051	2115.257324	0.441776058
293	B05	Control	Shuttle-tdTomato	191	3462.831055	2275.543213	0.605741019
293	B05	Control	Shuttle-tdTomato	191	1419.207642	1266.037598	0.164765434
293	B05	Control	Shuttle-tdTomato	191	2241.271973	1192.425415	0.910418697
293	B05	Control	Shuttle-tdTomato	191	1140.289673	928.774719	0.295999757
293	B05	Control	Shuttle-tdTomato	191	1954.696777	1052.380981	0.893287745
293	B05	Control	Shuttle-tdTomato	191	1439.890259	1134.57019	0.343812997
293	B05	Control	Shuttle-tdTomato	191	1414.358643	863.910034	0.711195009
293	B05	Control	Shuttle-tdTomato	191	2203.86792	1347.827271	0.709402143
293	B05	Control	Shuttle-tdTomato	191	1161.465332	717.802856	0.694286524
293	B05	Control	Shuttle-tdTomato	191	1299.871216	635.625549	1.032119676
293	B05	Control	Shuttle-tdTomato	191	2916.946045	1651.049805	0.82107506
293	B05	Control	Shuttle-tdTomato	191	3204.24292	1586.608765	1.014037101
293	B05	Control	Shuttle-tdTomato	191	2027.454346	992.396606	1.030680722
293	B05	Control	Shuttle-tdTomato	191	2000.536255	1503.766235	0.411806461
293	B05	Control	Shuttle-tdTomato	191	2197.321045	1344.312866	0.708876734
293	B05	Control	Shuttle-tdTomato	191	1957.080078	750.5802	1.38262465
293	B05	Control	Shuttle-tdTomato	191	1874.998169	981.567505	0.933729793
293	B05	Control	Shuttle-tdTomato	191	2972.294922	2568.462158	0.210672454
293	B05	Control	Shuttle-tdTomato	191	2290.24292	1376.592651	0.734398916
293	B05	Control	Shuttle-tdTomato	191	2186.361572	920.814575	1.247549434
293	B05	Control	Shuttle-tdTomato	191	2128.951416	832.729492	1.354223202
293	B05	Control	Shuttle-tdTomato	191	1452.584229	1197.639648	0.278427934
293	B05	Control	Shuttle-tdTomato	191	2324.164307	1518.177612	0.614371482
293	B05	Control	Shuttle-tdTomato	191	1255.13916	505.781647	1.311260735
293	B05	Control	Shuttle-tdTomato	191	1025.76062	622.409302	0.720758564
293	B05	Control	Shuttle-tdTomato	191	1239.071411	1105.40686	0.164681865
293	B05	Control	Shuttle-tdTomato	191	1877.330444	1259.670044	0.575636727
293	B05	Control	Shuttle-tdTomato	191	2730.205078	1522.081177	0.842964019
293	B05	Control	Shuttle-tdTomato	191	2480.094238	1632.062866	0.603698311
293	B05	Control	Shuttle-tdTomato	191	1303.381592	705.172791	0.88621081
293	B05	Control	Shuttle-tdTomato	191	3107.034912	1920.272217	0.694227611
293	B05	Control	Shuttle-tdTomato	191	2889.040039	1382.715942	1.063085391
293	B05	Control	Shuttle-tdTomato	191	1185.658081	769.362671	0.623952289
293	B05	Control	Shuttle-tdTomato	191	3625.545654	2190.664551	0.726829555
293	B05	Control	Shuttle-tdTomato	191	4715.516113	1594.859131	1.563986682
293	B05	Control	Shuttle-tdTomato	191	1430.880737	854.021851	0.744558541
293	B05	Control	Shuttle-tdTomato	191	1311.947144	682.887085	0.941990643
293	B05	Control	Shuttle-tdTomato	191	1815.620972	934.163879	0.958715491
293	B05	Control	Shuttle-tdTomato	191	1013.911377	727.003723	0.479896899
293	B05	Control	Shuttle-tdTomato	191	2012.442749	1536.810547	0.389008416
293	B05	Control	Shuttle-tdTomato	191	4741.201172	3843.902588	0.302680833
293	B05	Control	Shuttle-tdTomato	191	4423.284668	2307.399658	0.938850182
293	B05	Control	Shuttle-tdTomato	191	1233.270508	735.671204	0.745356251
293	B06	Control	Shuttle-tdTomato	191	2757.431152	1605.371216	0.780417929
293	B06	Control	Shuttle-tdTomato	191	4734.258301	2250.354492	1.072986139
293	B06	Control	Shuttle-tdTomato	191	1756.279663	1057.558594	0.731784994
293	B06	Control	Shuttle-tdTomato	191	3832.331055	1804.609131	1.086535803
293	B06	Control	Shuttle-tdTomato	191	4683.729492	2095.241943	1.16054091
293	B06	Control	Shuttle-tdTomato	191	3004.174561	1974.987793	0.605124908
293	B06	Control	Shuttle-tdTomato	191	4575.541504	3778.583008	0.276097177
293	B06	Control	Shuttle-tdTomato	191	2270.94751	1239.178833	0.873909954
293	B06	Control	Shuttle-tdTomato	191	4484.647949	3668.53418	0.289791009
293	B06	Control	Shuttle-tdTomato	191	4765.289063	3134.03125	0.604544166
293	B06	Control	Shuttle-tdTomato	191	1167.188599	732.667419	0.671807329
293	B06	Control	Shuttle-tdTomato	191	1955.371704	1222.013184	0.678183031
293	B06	Control	Shuttle-tdTomato	191	3368.292969	1729.447876	0.961706094
293	B06	Control	Shuttle-tdTomato	191	3335.448975	2319.127441	0.52429887
293	B06	Control	Shuttle-tdTomato	191	3297.329834	3370.907471	-0.031838819
293	B06	Control	Shuttle-tdTomato	191	2123.088623	1194.264282	0.830042464
293	B06	Control	Shuttle-tdTomato	191	1787.429077	940.165588	0.926899218
293	B06	Control	Shuttle-tdTomato	191	1572.739014	1241.948608	0.340673809
293	B06	Control	Shuttle-tdTomato	191	2711.329346	1763.338013	0.620691318
293	B06	Control	Shuttle-tdTomato	191	1159.13501	941.974731	0.299288349
293	B06	Control	Shuttle-tdTomato	191	2549.352539	1449.960205	0.814117586
293	B06	Control	Shuttle-tdTomato	191	1060.018433	658.609619	0.686593865
293	B06	Control	Shuttle-tdTomato	191	1298.599976	874.542175	0.570357223
293	B06	Control	Shuttle-tdTomato	191	3617.546631	2686.568115	0.429247197
293	B06	Control	Shuttle-tdTomato	191	1947.99646	1216.049561	0.679789028
293	B06	Control	Shuttle-tdTomato	191	1824.914185	1105.864624	0.722653837
293	B06	Control	Shuttle-tdTomato	191	1432.454346	1074.080322	0.415387274
293	B06	Control	Shuttle-tdTomato	191	3037.51001	1939.796875	0.646983574
293	B06	Control	Shuttle-tdTomato	191	2344.327637	1257.523804	0.898588502
293	B06	Control	Shuttle-tdTomato	191	2007.792114	932.933533	1.105763696
293	B06	Control	Shuttle-tdTomato	191	2340.283447	1471.415771	0.669478315
293	B06	Control	Shuttle-tdTomato	191	2395.436035	2213.144775	0.11419046
293	B06	Control	Shuttle-tdTomato	191	1000.775818	632.643799	0.66165349
293	B06	Control	Shuttle-tdTomato	191	1218.353027	816.418701	0.577551091
293	B06	Control	Shuttle-tdTomato	191	1509.059082	1148.562988	0.393819313
293	B06	Control	Shuttle-tdTomato	191	4415.962891	2081.929443	1.084806872
293	B06	Control	Shuttle-tdTomato	191	1377.963257	1088.315552	0.3404405
293	B06	Control	Shuttle-tdTomato	191	4018.351074	3833.865234	0.067803989
293	B06	Control	Shuttle-tdTomato	191	1806.903809	929.323425	0.959267027
293	B06	Control	Shuttle-tdTomato	191	3456.649902	1996.24646	0.792084642
293	B06	Control	Shuttle-tdTomato	191	1461.704834	1177.46106	0.311972664
293	B06	Control	Shuttle-tdTomato	191	3412.536133	2249.727295	0.601094189
293	B06	Control	Shuttle-tdTomato	191	1183.55249	724.972534	0.707125446
293	B06	Control	Shuttle-tdTomato	191	1967.118164	878.237	1.163401401
293	B06	Control	Shuttle-tdTomato	191	2423.059082	1628.036987	0.573696107
293	B06	Control	Shuttle-tdTomato	191	1130.05957	784.03241	0.527413627
293	B06	Control	Shuttle-tdTomato	191	3257.799316	2304.006836	0.499752738
293	B06	Control	Shuttle-tdTomato	191	4030.550049	3812.125244	0.080381218
293	B06	Control	Shuttle-tdTomato	191	3768.001709	2794.800781	0.431054171
293	B06	Control	Shuttle-tdTomato	191	4612.920898	2696.195068	0.774755675
293	B06	Control	Shuttle-tdTomato	191	2079.71582	1448.17981	0.522145664
293	B06	Control	Shuttle-tdTomato	191	4333.687012	2444.066895	0.82631119
293	B06	Control	Shuttle-tdTomato	191	2235.965576	1504.211914	0.571890148
293	B06	Control	Shuttle-tdTomato	191	3982.040039	2599.894043	0.615054899
293	B06	Control	Shuttle-tdTomato	191	4685.629395	3184.741211	0.557066705
293	B06	Control	Shuttle-tdTomato	191	3392.243408	1645.688843	1.043548108
293	B06	Control	Shuttle-tdTomato	191	3437.759521	2250.823486	0.611015706
293	B06	Control	Shuttle-tdTomato	191	1137.973389	687.017761	0.72804752
293	B06	Control	Shuttle-tdTomato	191	4180.283203	2419.737305	0.788750252
293	B06	Control	Shuttle-tdTomato	191	1204.747559	843.108948	0.514939902
293	B06	Control	Shuttle-tdTomato	191	1349.47937	777.616821	0.79527159
293	B06	Control	Shuttle-tdTomato	191	3172.717529	1733.967773	0.871641997
293	B06	Control	Shuttle-tdTomato	191	2965.737549	1573.055664	0.91482121
293	B06	Control	Shuttle-tdTomato	191	2591.929688	1246.595459	1.05603322
293	B06	Control	Shuttle-tdTomato	191	3823.181885	2481.559082	0.623527034
293	B06	Control	Shuttle-tdTomato	191	4366.364258	2262.358887	0.948604682
293	B06	Control	Shuttle-tdTomato	191	1977.704712	1142.606445	0.791498463
293	B06	Control	Shuttle-tdTomato	191	1333.535889	865.601318	0.623482051
293	B06	Control	Shuttle-tdTomato	191	3309.931152	1838.080566	0.848601205
293	B06	Control	Shuttle-tdTomato	191	1350.998413	801.799988	0.752711679
293	B06	Control	Shuttle-tdTomato	191	1612.627075	1286.261963	0.326228354
293	B06	Control	Shuttle-tdTomato	191	1425.276978	1143.79248	0.317416984
293	B06	Control	Shuttle-tdTomato	191	1613.818726	804.273254	1.004720886
293	B06	Control	Shuttle-tdTomato	191	1905.093262	1124.166992	0.761005265
293	B06	Control	Shuttle-tdTomato	191	4177.854492	2417.44873	0.789276954
293	B06	Control	Shuttle-tdTomato	191	1201.210327	924.969177	0.377011587
293	B06	Control	Shuttle-tdTomato	191	1856.192261	1063.277344	0.803828193
293	B06	Control	Shuttle-tdTomato	191	1721.545044	1040.512207	0.726410039
293	B06	Control	Shuttle-tdTomato	191	1380.543213	1265.158203	0.125918248
293	B06	Control	Shuttle-tdTomato	191	1541.736938	946.213562	0.704318879
293	B06	Control	Shuttle-tdTomato	191	2796.521973	1414.522095	0.983318954
293	B06	Control	Shuttle-tdTomato	191	3526.431152	1741.634644	1.017766863
293	B06	Control	Shuttle-tdTomato	191	2047.893677	1007.786438	1.022950868
293	B06	Control	Shuttle-tdTomato	191	3779.481445	2334.416504	0.695126318
293	B06	Control	Shuttle-tdTomato	191	3187.977539	2282.007324	0.482338043
293	B06	Control	Shuttle-tdTomato	191	2383.529541	1567.448608	0.604681364
293	B06	Control	Shuttle-tdTomato	191	4755.649414	2274.861572	1.063863605
293	B06	Control	Shuttle-tdTomato	191	3579.672852	2094.051025	0.773531149
293	B06	Control	Shuttle-tdTomato	191	1933.315063	1131.965088	0.772247302
293	B06	Control	Shuttle-tdTomato	191	3767.015869	1829.417603	1.042037673
293	B06	Control	Shuttle-tdTomato	191	4856.87207	2305.76123	1.074784362
293	B06	Control	Shuttle-tdTomato	191	1097.96106	952.595154	0.204891774
293	B06	Control	Shuttle-tdTomato	191	4817.257324	2404.98877	1.002181833
293	B06	Control	Shuttle-tdTomato	191	1552.940308	1078.893799	0.525449516
293	B06	Control	Shuttle-tdTomato	191	1815.201904	1104.805054	0.716338203
293	B06	Control	Shuttle-tdTomato	191	2494.957764	1573.424805	0.66510716
293	B06	Control	Shuttle-tdTomato	191	4795.334473	3099.78833	0.629461742
293	B06	Control	Shuttle-tdTomato	191	1957.777222	1145.280396	0.773515755
293	B06	Control	Shuttle-tdTomato	191	1535.368042	869.565552	0.82021783
293	B06	Control	Shuttle-tdTomato	191	4612.780762	1995.619141	1.208800313
293	B06	Control	Shuttle-tdTomato	191	1482.859863	705.887573	1.070871935
293	B06	Control	Shuttle-tdTomato	191	4503.903809	3107.576904	0.535385921
293	B06	Control	Shuttle-tdTomato	191	4921.39502	2231.448242	1.141086976
293	B06	Control	Shuttle-tdTomato	191	1331.840576	679.628723	0.970602668
293	B06	Control	Shuttle-tdTomato	191	2295.883057	1417.923828	0.695269127
293	B06	Control	Shuttle-tdTomato	191	3400.631104	1760.858398	0.949523615
293	B06	Control	Shuttle-tdTomato	191	2405.085693	1332.887939	0.851532805
293	B06	Control	Shuttle-tdTomato	191	3108.814453	2587.336914	0.264896584
293	B06	Control	Shuttle-tdTomato	191	3260.356689	1688.045044	0.949676405
293	B06	Control	Shuttle-tdTomato	191	3910.54834	4264.024414	-0.124844781
293	B06	Control	Shuttle-tdTomato	191	1746.993774	1218.403687	0.519882254
293	B06	Control	Shuttle-tdTomato	191	2337.381836	1843.377563	0.342541837
293	B06	Control	Shuttle-tdTomato	191	3409.601807	1640.874512	1.055138352
293	B06	Control	Shuttle-tdTomato	191	4651.37793	2786.668701	0.739116671
293	B06	Control	Shuttle-tdTomato	191	1308.657349	1036.588745	0.336243766
293	B06	Control	Shuttle-tdTomato	191	2115.899902	1187.859253	0.832907474
293	B06	Control	Shuttle-tdTomato	191	3559.276611	1633.772827	1.123376664
293	B06	Control	Shuttle-tdTomato	191	2800.311768	1742.617554	0.684331475
293	B06	Control	Shuttle-tdTomato	191	3921.2771	2659.022949	0.560427366
293	B06	Control	Shuttle-tdTomato	191	1719.930542	1363.146851	0.335409313
293	B06	Control	Shuttle-tdTomato	191	4632.576172	3238.795654	0.516357251
293	B06	Control	Shuttle-tdTomato	191	2464.203125	1040.447632	1.24391683
293	B06	Control	Shuttle-tdTomato	191	4688.684082	1821.293701	1.364219486
293	B06	Control	Shuttle-tdTomato	191	2714.168945	1803.342285	0.58983727
293	B06	Control	Shuttle-tdTomato	191	2526.772461	1960.333374	0.366196734
293	B06	Control	Shuttle-tdTomato	191	1003.704712	551.568176	0.863723769
293	B06	Control	Shuttle-tdTomato	191	2371.009033	2045.433228	0.213094717
293	B06	Control	Shuttle-tdTomato	191	1856.584351	1035.365356	0.842510913
293	B06	Control	Shuttle-tdTomato	191	1215.486328	782.603821	0.635179607
293	B06	Control	Shuttle-tdTomato	191	4041.11377	2991.454834	0.433905688
293	B06	Control	Shuttle-tdTomato	191	2463.686523	1347.344971	0.870699418
293	B06	Control	Shuttle-tdTomato	191	1188.972778	644.415833	0.883651838
293	B06	Control	Shuttle-tdTomato	191	4891.223633	3980.226807	0.297344785
293	B06	Control	Shuttle-tdTomato	191	1055.873535	553.030884	0.933005094
293	B06	Control	Shuttle-tdTomato	191	1554.611084	919.664856	0.757373592
293	B06	Control	Shuttle-tdTomato	191	3554.758057	2266.32959	0.649393685
293	B06	Control	Shuttle-tdTomato	191	2416.366943	2087.154541	0.211302128
293	B06	Control	Shuttle-tdTomato	191	2363.465576	1399.043213	0.756463327
293	B06	Control	Shuttle-tdTomato	191	2336.356201	1309.168091	0.8356099
293	B06	Control	Shuttle-tdTomato	191	2913.70874	1831.486084	0.669841931
293	B06	Control	Shuttle-tdTomato	191	2634.366455	3272.111084	-0.31276568
293	B06	Control	Shuttle-tdTomato	191	1408.858032	789.267151	0.83594063
293	B06	Control	Shuttle-tdTomato	191	4384.873535	3555.299805	0.302564012
293	B06	Control	Shuttle-tdTomato	191	1468.53418	1365.060303	0.105412159
293	B06	Control	Shuttle-tdTomato	191	3155.496826	2079.056152	0.601938449
293	B06	Control	Shuttle-tdTomato	191	1261.327271	803.651306	0.650301079
293	B06	Control	Shuttle-tdTomato	191	2157.009033	1392	0.631873007
293	B06	Control	Shuttle-tdTomato	191	2920.811279	1850.764282	0.658247983
293	B06	Control	Shuttle-tdTomato	191	2044.297363	1538.258911	0.410306716
293	B06	Control	Shuttle-tdTomato	191	4237.450684	2757.670898	0.619746283
293	B06	Control	Shuttle-tdTomato	191	3490.026367	2794.394531	0.320702212
293	B06	Control	Shuttle-tdTomato	191	3094.046143	1830.188965	0.7575021
293	B06	Control	Shuttle-tdTomato	191	4179.36377	2487.367188	0.74866384
293	B06	Control	Shuttle-tdTomato	191	1891.015015	1103.405151	0.777198198
293	B06	Control	Shuttle-tdTomato	191	2335.316895	2596.88501	-0.153163801
293	B06	Control	Shuttle-tdTomato	191	4810.977051	3131.135986	0.619643751
293	B06	Control	Shuttle-tdTomato	191	2092.737305	1572.098877	0.412699267
293	B06	Control	Shuttle-tdTomato	191	1904.890503	1668.547607	0.191115221
293	B06	Control	Shuttle-tdTomato	191	3283.09082	1593.361938	1.042980642
293	B06	Control	Shuttle-tdTomato	191	2522.057617	1445.349609	0.803182733
293	B06	Control	Shuttle-tdTomato	191	2394.718506	1391.246582	0.783477937
293	B06	Control	Shuttle-tdTomato	191	1229.450073	1047.394165	0.231208677
293	B06	Control	Shuttle-tdTomato	191	1260.769775	892.232483	0.498813276
293	B06	Control	Shuttle-tdTomato	191	1369.024414	1241.287109	0.141311326
293	B06	Control	Shuttle-tdTomato	191	3379.874023	1932.375732	0.806593835
293	B06	Control	Shuttle-tdTomato	191	4705.275391	3306.415283	0.509011226
293	B06	Control	Shuttle-tdTomato	191	4655.42627	3548.623779	0.391653643
293	B06	Control	Shuttle-tdTomato	191	3960.322266	2555.595947	0.631958076
293	B06	Control	Shuttle-tdTomato	191	3049.586426	2191.668701	0.47658387
293	B06	Control	Shuttle-tdTomato	191	4565.932617	3090.17627	0.563220434
293	B06	Control	Shuttle-tdTomato	191	1439.961548	973.356506	0.564990072
293	B06	Control	Shuttle-tdTomato	191	1391.130737	981.048523	0.50386161
293	B06	Control	Shuttle-tdTomato	191	2296.954834	1199.818848	0.936905889
293	B06	Control	Shuttle-tdTomato	191	1614.392944	1105.646729	0.546101278
293	B06	Control	Shuttle-tdTomato	191	4693.097168	2304.720215	1.025948708
293	B06	Control	Shuttle-tdTomato	191	1639.43689	1058.524658	0.631145489
293	B06	Control	Shuttle-tdTomato	191	4611.952148	3076.426758	0.584121898
293	B06	Control	Shuttle-tdTomato	191	2071.677002	1215.461548	0.769294835
293	B06	Control	Shuttle-tdTomato	191	4975.55957	3436.824707	0.533782516
293	B06	Control	Shuttle-tdTomato	191	4353.652832	2792.892578	0.640466284
293	B06	Control	Shuttle-tdTomato	191	2046.859741	1013.820251	1.013610359
293	B06	Control	Shuttle-tdTomato	191	4823.780762	1689.35144	1.513694852
293	B06	Control	Shuttle-tdTomato	191	1921.024048	1282.201294	0.583252809
293	B06	Control	Shuttle-tdTomato	191	1983.132324	1166.547607	0.765535759
293	B06	Control	Shuttle-tdTomato	191	2659.225586	1442.26123	0.882673671
293	B06	Control	Shuttle-tdTomato	191	1307.157349	733.164185	0.834224599
293	B06	Control	Shuttle-tdTomato	191	4673.311523	2479.926514	0.91414784
293	B06	Control	Shuttle-tdTomato	191	2376.457275	1326.099121	0.841623849
293	B06	Control	Shuttle-tdTomato	191	2317.958008	1982.732422	0.225364438
293	B06	Control	Shuttle-tdTomato	191	2049.421143	1090.488403	0.910242052
293	B06	Control	Shuttle-tdTomato	191	4109.188965	4295.864258	-0.064094732
293	B06	Control	Shuttle-tdTomato	191	2659.380615	1479.689819	0.845795491
293	B06	Control	Shuttle-tdTomato	191	3868.389404	2854.848145	0.43831902
293	B06	Control	Shuttle-tdTomato	191	2061.105957	1416.1875	0.541406385
293	B06	Control	Shuttle-tdTomato	191	2105.909912	1069.032104	0.978138542
293	B06	Control	Shuttle-tdTomato	191	3481.180664	3745.020264	-0.105396837
293	B06	Control	Shuttle-tdTomato	191	1198.739624	634.778564	0.917193012
293	B06	Control	Shuttle-tdTomato	191	1464.810059	780.578735	0.908097538
293	B06	Control	Shuttle-tdTomato	191	2188.990967	607.826538	1.848534431
293	B06	Control	Shuttle-tdTomato	191	2470.955078	1903.662231	0.37629126
293	B06	Control	Shuttle-tdTomato	191	1759.74353	1083.331787	0.699890024
293	B06	Control	Shuttle-tdTomato	191	1726.551392	1136.451416	0.603357268
293	B06	Control	Shuttle-tdTomato	191	2645.958252	1433.687134	0.884060072
293	B06	Control	Shuttle-tdTomato	191	3974.216309	3837.760498	0.050405717
293	B06	Control	Shuttle-tdTomato	191	3848.684082	2722.834717	0.499255843
293	B06	Control	Shuttle-tdTomato	191	2773.102295	1813.977783	0.61234405
293	B07	Control	Shuttle-tdTomato	191	2990.748779	1443.591064	1.050844612
293	B07	Control	Shuttle-tdTomato	191	3726.330322	2391.234375	0.640000027
293	B07	Control	Shuttle-tdTomato	191	1476.445801	863.669983	0.773576343
293	B07	Control	Shuttle-tdTomato	191	1987.649292	1193.092896	0.736356847
293	B07	Control	Shuttle-tdTomato	191	2433.084473	1282.514771	0.923810968
293	B07	Control	Shuttle-tdTomato	191	1030.213745	627.634338	0.714947504
293	B07	Control	Shuttle-tdTomato	191	2107.407715	1999.750488	0.075649452
293	B07	Control	Shuttle-tdTomato	191	1229.251221	858.276062	0.518266122
293	B07	Control	Shuttle-tdTomato	191	2900.63501	3318.343506	-0.194094467
293	B07	Control	Shuttle-tdTomato	191	1320.942261	721.821716	0.871852955
293	B07	Control	Shuttle-tdTomato	191	4802.621094	2257.875977	1.088855748
293	B07	Control	Shuttle-tdTomato	191	2547.480469	1745.917969	0.545085309
293	B07	Control	Shuttle-tdTomato	191	2084.283691	1247.93457	0.740009361
293	B07	Control	Shuttle-tdTomato	191	2406.665527	1542.77417	0.641508756
293	B07	Control	Shuttle-tdTomato	191	1247.076172	883.075684	0.497940594
293	B07	Control	Shuttle-tdTomato	191	2032.51062	1125.300659	0.852952377
293	B07	Control	Shuttle-tdTomato	191	1257.502808	911.092957	0.46489146
293	B07	Control	Shuttle-tdTomato	191	4189.797363	1972.38623	1.086938385
293	B07	Control	Shuttle-tdTomato	191	1924.728271	1258.183716	0.613312188
293	B07	Control	Shuttle-tdTomato	191	1082.897461	829.606323	0.384397846
293	B07	Control	Shuttle-tdTomato	191	1884.64917	1787.614258	0.076260532
293	B07	Control	Shuttle-tdTomato	191	1572.421875	995.284485	0.65980748
293	B07	Control	Shuttle-tdTomato	191	4136.293945	1835.509521	1.172158116
293	B07	Control	Shuttle-tdTomato	191	4707.254883	2472.577148	0.928870437
293	B07	Control	Shuttle-tdTomato	191	2342.073975	1994.921875	0.231454396
293	B07	Control	Shuttle-tdTomato	191	1911.482422	1659.937134	0.203563329
293	B07	Control	Shuttle-tdTomato	191	4538.337891	2748.805664	0.723359111
293	B07	Control	Shuttle-tdTomato	191	4582.172852	2657.206299	0.786121643
293	B07	Control	Shuttle-tdTomato	191	1634.670288	711.963623	1.199124239
293	B07	Control	Shuttle-tdTomato	191	1110.268555	654.088379	0.763351194
293	B07	Control	Shuttle-tdTomato	191	4091.151611	1945.915649	1.072057828
293	B07	Control	Shuttle-tdTomato	191	4226.027344	2830.003662	0.578498182
293	B07	Control	Shuttle-tdTomato	191	1058.133423	622.745178	0.764807702
293	B07	Control	Shuttle-tdTomato	191	1226.885376	779.149414	0.65502855
293	B07	Control	Shuttle-tdTomato	191	1443.359497	1113.02771	0.374941166
293	B07	Control	Shuttle-tdTomato	191	1558.059082	1057.949341	0.558479395
293	B07	Control	Shuttle-tdTomato	191	1352.894287	893.384766	0.598695555
293	B07	Control	Shuttle-tdTomato	191	4270.717285	2209.065674	0.951042087
293	B07	Control	Shuttle-tdTomato	191	3255.726318	3476.153564	-0.094512387
293	B07	Control	Shuttle-tdTomato	191	1868.220825	1709.475708	0.128111071
293	B07	Control	Shuttle-tdTomato	191	3453.888916	1959.263428	0.817910299
293	B07	Control	Shuttle-tdTomato	191	4140.575684	2388.946289	0.793456949
293	B07	Control	Shuttle-tdTomato	191	1222.574951	738.879883	0.726511159
293	B07	Control	Shuttle-tdTomato	191	3293.4646	2469.182861	0.415572361
293	B07	Control	Shuttle-tdTomato	191	1707.724976	1124.680054	0.602561006
293	B07	Control	Shuttle-tdTomato	191	2270.861816	775.056763	1.550866041
293	B07	Control	Shuttle-tdTomato	191	1814.58313	1503.415039	0.271394811
293	B07	Control	Shuttle-tdTomato	191	3718.580322	3075.211426	0.274066333
293	B07	Control	Shuttle-tdTomato	191	1323.242798	674.720581	0.971715728
293	B07	Control	Shuttle-tdTomato	191	4387.101563	3743.121094	0.229026384
293	B07	Control	Shuttle-tdTomato	191	3311.651855	1792.002197	0.885978608
293	B07	Control	Shuttle-tdTomato	191	1124.148071	763.578308	0.557984054
293	B07	Control	Shuttle-tdTomato	191	3118.837646	1848.68042	0.754512605
293	B07	Control	Shuttle-tdTomato	191	4626.164551	2458.487061	0.912045821
293	B07	Control	Shuttle-tdTomato	191	1356.062988	864.712524	0.649131702
293	B07	Control	Shuttle-tdTomato	191	4947.251953	2333.78833	1.083953657
293	B07	Control	Shuttle-tdTomato	191	2221.644775	1357.047974	0.711156435
293	B07	Control	Shuttle-tdTomato	191	3159.812256	1630.348511	0.954658447
293	B07	Control	Shuttle-tdTomato	191	3368.459473	2840.716309	0.245834179
293	B07	Control	Shuttle-tdTomato	191	1496.371094	832.127014	0.846592342
293	B07	Control	Shuttle-tdTomato	191	1158.851563	833.671387	0.475145058
293	B07	Control	Shuttle-tdTomato	191	3323.804443	2946.071777	0.174042923
293	B07	Control	Shuttle-tdTomato	191	3116.445801	1673.843628	0.896736866
293	B07	Control	Shuttle-tdTomato	191	2445.061523	1583.838013	0.626445976
293	B07	Control	Shuttle-tdTomato	191	3545.355713	3259.144775	0.121436944
293	B07	Control	Shuttle-tdTomato	191	4503.13623	2732.623291	0.720643534
293	B07	Control	Shuttle-tdTomato	191	1205.886841	762.379883	0.661512576
293	B07	Control	Shuttle-tdTomato	191	1381.629761	1082.906738	0.351462064
293	B07	Control	Shuttle-tdTomato	191	3218.270508	1601.603027	1.006768989
293	B07	Control	Shuttle-tdTomato	191	2679.450439	1926.962402	0.475608708
293	B07	Control	Shuttle-tdTomato	191	4317.304688	1308.811646	1.721873422
293	B07	Control	Shuttle-tdTomato	191	2080.009033	978.333984	1.088190832
293	B07	Control	Shuttle-tdTomato	191	4147.681152	1897.281128	1.128371528
293	B07	Control	Shuttle-tdTomato	191	1411.764404	1486.125122	-0.074056235
293	B07	Control	Shuttle-tdTomato	191	4446.625977	2108.681885	1.076369592
293	B07	Control	Shuttle-tdTomato	191	2649.829102	1330.103394	0.994360921
293	B07	Control	Shuttle-tdTomato	191	2717.7146	1168.018555	1.218330767
293	B07	Control	Shuttle-tdTomato	191	3663.019043	2093.149902	0.807357567
293	B07	Control	Shuttle-tdTomato	191	4535.017578	2321.829834	0.965845901
293	B07	Control	Shuttle-tdTomato	191	1846.066895	808.097046	1.191854368
293	B07	Control	Shuttle-tdTomato	191	2041.784912	2624.428467	-0.362172379
293	B07	Control	Shuttle-tdTomato	191	1910.628784	1364.67749	0.485487461
293	B07	Control	Shuttle-tdTomato	191	1219.578369	2126.4729	-0.802080002
293	B07	Control	Shuttle-tdTomato	191	2067.244629	1097.867188	0.913005583
293	B07	Control	Shuttle-tdTomato	191	3055.405762	1772.477173	0.785596937
293	B07	Control	Shuttle-tdTomato	191	1809.759033	1065.592163	0.76414224
293	B07	Control	Shuttle-tdTomato	191	1586.846558	995.331177	0.672914093
293	B07	Control	Shuttle-tdTomato	191	3980.666992	4237.190918	-0.090097949
293	B07	Control	Shuttle-tdTomato	191	1861.375	1103.164795	0.754720413
293	B07	Control	Shuttle-tdTomato	191	1850.458374	1041.204102	0.829629782
293	B07	Control	Shuttle-tdTomato	191	4014.116211	2365.035889	0.763220308
293	B07	Control	Shuttle-tdTomato	191	1976.83252	1145.552612	0.78714693
293	B07	Control	Shuttle-tdTomato	191	3330.911133	2478.570313	0.426408678
293	B07	Control	Shuttle-tdTomato	191	3110.750732	1756.672241	0.824417756
293	B07	Control	Shuttle-tdTomato	191	4614.65918	2325.59375	0.988625001
293	B07	Control	Shuttle-tdTomato	191	1375.348267	998.955444	0.461304749
293	B07	Control	Shuttle-tdTomato	191	2780.305908	2263.885498	0.296442635
293	B07	Control	Shuttle-tdTomato	191	1858.269775	787.527588	1.238557592
293	B07	Control	Shuttle-tdTomato	191	3538.754883	2347.044189	0.59239683
293	B07	Control	Shuttle-tdTomato	191	4068.370117	2380.674316	0.773080665
293	B07	Control	Shuttle-tdTomato	191	3450.825928	2119.069092	0.703511074
293	B07	Control	Shuttle-tdTomato	191	2154.663086	1858.54895	0.213285614
293	B07	Control	Shuttle-tdTomato	191	2534.134033	1399.027466	0.857068546
293	B07	Control	Shuttle-tdTomato	191	3352.029297	1874.29187	0.838689127
293	B07	Control	Shuttle-tdTomato	191	3890.177246	2333.599609	0.73727884
293	B07	Control	Shuttle-tdTomato	191	2210.492432	1097.935425	1.00957459
293	B07	Control	Shuttle-tdTomato	191	2569.102783	1496.337891	0.77982862
293	B07	Control	Shuttle-tdTomato	191	2209.831055	1382.643555	0.676506799
293	B07	Control	Shuttle-tdTomato	191	1690.452881	1094.960449	0.626531044
293	B07	Control	Shuttle-tdTomato	191	4522.215332	4332.939453	0.061683613
293	B07	Control	Shuttle-tdTomato	191	1836.897339	1777.154419	0.047701955
293	B07	Control	Shuttle-tdTomato	191	1998.855225	943.842834	1.082555432
293	B07	Control	Shuttle-tdTomato	191	2153.011963	1413.588257	0.606994375
293	B07	Control	Shuttle-tdTomato	191	2704.82666	1842.195923	0.554109637
293	B07	Control	Shuttle-tdTomato	191	3366.429199	2037.844971	0.72417482
293	B07	Control	Shuttle-tdTomato	191	1796.672974	1294.121582	0.473354673
293	B07	Control	Shuttle-tdTomato	191	1865.820068	879.583679	1.084917126
293	B07	Control	Shuttle-tdTomato	191	880.243469	1001.06665	-0.185563507
293	B07	Control	Shuttle-tdTomato	191	3502.268066	1980.702026	0.822277653
293	B07	Control	Shuttle-tdTomato	191	3164.799316	1742.473999	0.860976891
293	B07	Control	Shuttle-tdTomato	191	3289.363037	2151.032715	0.612778776
293	B07	Control	Shuttle-tdTomato	191	4053.879883	3138.770996	0.369103568
293	B07	Control	Shuttle-tdTomato	191	2857.71582	2108.66748	0.438530846
293	B07	Control	Shuttle-tdTomato	191	3172.383789	1299.410156	1.28771043
293	B07	Control	Shuttle-tdTomato	191	2051.352539	1041.175415	0.978362299
293	B07	Control	Shuttle-tdTomato	191	3544.095703	2281.669189	0.635327927
293	B07	Control	Shuttle-tdTomato	191	4723.897461	3374.663818	0.48523386
293	B07	Control	Shuttle-tdTomato	191	1000.900146	612.807068	0.70779321
293	B07	Control	Shuttle-tdTomato	191	4133.965332	2762.95752	0.581312909
293	B07	Control	Shuttle-tdTomato	191	2169.018066	1522.810181	0.510305949
293	B07	Control	Shuttle-tdTomato	191	1871.195801	1423.40625	0.394613054
293	B07	Control	Shuttle-tdTomato	191	2512.008545	1695.029907	0.567530643
293	B07	Control	Shuttle-tdTomato	191	2148.390625	1726.135376	0.315710716
293	B07	Control	Shuttle-tdTomato	191	3097.772461	1861.174438	0.735017901
293	B07	Control	Shuttle-tdTomato	191	2395.841064	1470.328491	0.704393697
293	B07	Control	Shuttle-tdTomato	191	2292.289063	1529.21521	0.583997528
293	B07	Control	Shuttle-tdTomato	191	4842.04541	3012.123047	0.684835903
293	B07	Control	Shuttle-tdTomato	191	1922.640381	1715.245728	0.164673667
293	B07	Control	Shuttle-tdTomato	191	1344.57251	654.301147	1.039120854
293	B07	Control	Shuttle-tdTomato	191	2015.710327	1243.179565	0.697253633
293	B07	Control	Shuttle-tdTomato	191	3518.063965	2459.054199	0.516678181
293	B07	Control	Shuttle-tdTomato	191	2539.833252	1667.41748	0.607118418
293	B07	Control	Shuttle-tdTomato	191	4685.948242	2648.932617	0.822929874
293	B07	Control	Shuttle-tdTomato	191	2878.026123	1659.131226	0.794651689
293	B07	Control	Shuttle-tdTomato	191	1792.518921	1292.440674	0.471890288
293	B07	Control	Shuttle-tdTomato	191	1150.623047	618.033203	0.896659021
293	B07	Control	Shuttle-tdTomato	191	4999.304688	2728.867188	0.873425275
293	B07	Control	Shuttle-tdTomato	191	4145.365234	2342.506348	0.823446261
293	B07	Control	Shuttle-tdTomato	191	4756.148926	2401.078369	0.986111397
293	B07	Control	Shuttle-tdTomato	191	3061.709229	2479.723633	0.304157936
293	B07	Control	Shuttle-tdTomato	191	1233.632568	658.606628	0.905423822
293	B07	Control	Shuttle-tdTomato	191	1112.550415	622.666016	0.837340266
293	B07	Control	Shuttle-tdTomato	191	4930.821777	4909.599609	0.006222734
293	B07	Control	Shuttle-tdTomato	191	2072.651611	1406.291138	0.559582336
293	B07	Control	Shuttle-tdTomato	191	4370.634766	1620.082886	1.431775198
293	B07	Control	Shuttle-tdTomato	191	3660.17334	2326.544678	0.653723082
293	B07	Control	Shuttle-tdTomato	191	1750.814087	1064.163818	0.71830564
293	B07	Control	Shuttle-tdTomato	191	3316.851563	1832.513916	0.855990295
293	B07	Control	Shuttle-tdTomato	191	4112.928711	2323.370605	0.823946767
293	B07	Control	Shuttle-tdTomato	191	2485.790039	1402.400513	0.825806016
293	B07	Control	Shuttle-tdTomato	191	2534.769775	1463.880127	0.792057298
293	B07	Control	Shuttle-tdTomato	191	1694.86145	979.96936	0.790358795
293	B07	Control	Shuttle-tdTomato	191	2311.003418	1108.29895	1.06017231
293	B07	Control	Shuttle-tdTomato	191	4288.401855	2653.510254	0.69253798
293	B07	Control	Shuttle-tdTomato	191	2661.010254	1849.898438	0.524528003
293	B07	Control	Shuttle-tdTomato	191	1526.004761	785.071899	0.958862772
293	B07	Control	Shuttle-tdTomato	191	1882.674561	1275.723389	0.561468089
293	B07	Control	Shuttle-tdTomato	191	3300.418945	1769.944702	0.89894488
293	B07	Control	Shuttle-tdTomato	191	3250.609375	2689.32666	0.273465195
293	B07	Control	Shuttle-tdTomato	191	4591.161133	1778.049561	1.368563528
293	B07	Control	Shuttle-tdTomato	191	1553.643433	888.748718	0.805807959
293	B07	Control	Shuttle-tdTomato	191	2697.633301	1493.68689	0.852816492
293	B07	Control	Shuttle-tdTomato	191	2257.327881	1065.19397	1.083499821
293	B07	Control	Shuttle-tdTomato	191	1017.633057	593.294678	0.778396695
293	B07	Control	Shuttle-tdTomato	191	2534.332764	1305.257324	0.957271712
293	B07	Control	Shuttle-tdTomato	191	3159.510498	2154.236328	0.552524532
293	B07	Control	Shuttle-tdTomato	191	1873.857666	1327.983032	0.49677466
293	B07	Control	Shuttle-tdTomato	191	1855.40979	1147.400635	0.693368637
293	B07	Control	Shuttle-tdTomato	191	3459.395752	1584.471191	1.126518638
293	B07	Control	Shuttle-tdTomato	191	2295.904541	1832.042114	0.325609991
293	B07	Control	Shuttle-tdTomato	191	2627.924316	1544.921143	0.766390526
293	B07	Control	Shuttle-tdTomato	191	1158.077515	634.634888	0.867733084
293	B07	Control	Shuttle-tdTomato	191	1810.85083	1227.272339	0.561212281
293	B07	Control	Shuttle-tdTomato	191	3136.567139	1426.297363	1.136911649
293	B07	Control	Shuttle-tdTomato	191	1400.098511	2149.262207	-0.618313161
293	B07	Control	Shuttle-tdTomato	191	3486.430908	1996.587158	0.804214839
293	B07	Control	Shuttle-tdTomato	191	3417.9104	1621.182617	1.076067966
293	B07	Control	Shuttle-tdTomato	191	1042.984497	906.46814	0.202389495
293	B07	Control	Shuttle-tdTomato	191	4774.475586	3754.30957	0.346794665
293	B07	Control	Shuttle-tdTomato	191	2146.913818	1320.535767	0.701140902
293	B07	Control	Shuttle-tdTomato	191	3319.976318	1517.62793	1.129354816
293	B07	Control	Shuttle-tdTomato	191	2414.023682	1401.537354	0.784429633
293	B07	Control	Shuttle-tdTomato	191	2148.16748	1041.184204	1.044881147
293	B07	Control	Shuttle-tdTomato	191	1555.782837	762.978821	1.027925781
293	B07	Control	Shuttle-tdTomato	191	4535.152832	2661.676758	0.768815793
293	B07	Control	Shuttle-tdTomato	191	1254.837646	675.633911	0.893187071
293	B07	Control	Shuttle-tdTomato	191	1169.29187	741.823303	0.656487596
293	B07	Control	Shuttle-tdTomato	191	2759.82373	1713.696533	0.68746447
293	B07	Control	Shuttle-tdTomato	191	1025.353149	2328.166748	-1.183073507
293	B07	Control	Shuttle-tdTomato	191	1940.871948	1224.005005	0.66509548
293	B07	Control	Shuttle-tdTomato	191	2078.307617	1347.783691	0.624820234
293	B07	Control	Shuttle-tdTomato	191	2541.332764	1611.937134	0.656789816
293	B07	Control	Shuttle-tdTomato	191	2533.881836	939.742981	1.431011108
293	B07	Control	Shuttle-tdTomato	191	2438.42334	953.006653	1.355390426
293	B07	Control	Shuttle-tdTomato	191	1836.62146	1638.277222	0.164874804
293	B07	Control	Shuttle-tdTomato	191	4560.53418	2374.707031	0.94145328
293	B07	Control	Shuttle-tdTomato	191	2674.209473	1181.661499	1.17829566
293	B07	Control	Shuttle-tdTomato	191	2884.666504	2198.28418	0.392026638
293	B07	Control	Shuttle-tdTomato	191	1714.008789	1054.120605	0.701334568
293	B07	Control	Shuttle-tdTomato	191	1780.682251	1145.505371	0.636445879
293	B07	Control	Shuttle-tdTomato	191	3801.637695	1946.378906	0.965828456
293	B07	Control	Shuttle-tdTomato	191	773.31958	1052.188477	-0.444256509
293	B07	Control	Shuttle-tdTomato	191	2367.974854	1432.122681	0.725498676
293	B07	Control	Shuttle-tdTomato	191	1225.251953	835.125305	0.553013861
293	B07	Control	Shuttle-tdTomato	191	3907.918213	1695.137207	1.204998222
293	B07	Control	Shuttle-tdTomato	191	1130.051025	687.625244	0.716693501
293	B07	Control	Shuttle-tdTomato	191	1332.696289	1074.600464	0.310547673
293	B07	Control	Shuttle-tdTomato	191	4499.267578	3699.879395	0.282211925
293	B07	Control	Shuttle-tdTomato	191	1080.958984	596.533142	0.857637584
293	B07	Control	Shuttle-tdTomato	191	966.999451	1304.725586	-0.432159431
293	B07	Control	Shuttle-tdTomato	191	2851.967285	2027.766724	0.49206574
293	B07	Control	Shuttle-tdTomato	191	4792.753906	2087.536621	1.199053357
293	B07	Control	Shuttle-tdTomato	191	1370.740845	821.426086	0.738753169
293	B07	Control	Shuttle-tdTomato	191	4774.991211	2054.754883	1.216531776
293	B07	Control	Shuttle-tdTomato	191	4860.370605	2397.007813	1.019831713
293	B07	Control	Shuttle-tdTomato	191	2326.866699	1842.694092	0.336571977
293	B07	Control	Shuttle-tdTomato	191	2064.436279	1123.468262	0.87778852
293	B07	Control	Shuttle-tdTomato	191	1219.009399	640.704529	0.927978156
293	B07	Control	Shuttle-tdTomato	191	2143.093262	1512.702271	0.502566569
293	B07	Control	Shuttle-tdTomato	191	2906.970947	1200.418457	1.275979247
293	B07	Control	Shuttle-tdTomato	191	4831.809082	2910.690674	0.731201922
293	B07	Control	Shuttle-tdTomato	191	4847.046387	3518.946777	0.461962195
293	B07	Control	Shuttle-tdTomato	191	4124.987305	2389.398193	0.787742381
293	B07	Control	Shuttle-tdTomato	191	1212.003174	867.583496	0.482318963
293	B07	Control	Shuttle-tdTomato	191	1895.300537	1169.78479	0.696183498
293	B07	Control	Shuttle-tdTomato	191	4224.831543	1896.624146	1.15546001
293	B07	Control	Shuttle-tdTomato	191	2340.955078	1317.580933	0.829205667
293	B07	Control	Shuttle-tdTomato	191	1052.444458	704.731506	0.57859848
293	B07	Control	Shuttle-tdTomato	191	3538.223633	1616.047607	1.130555537
293	B07	Control	Shuttle-tdTomato	191	4619.003418	2479.685791	0.89742429
293	B07	Control	Shuttle-tdTomato	191	4800.800293	3670.896973	0.387142299
293	B07	Control	Shuttle-tdTomato	191	1289.279541	942.12793	0.452570223
293	B07	Control	Shuttle-tdTomato	191	2854.282227	1648.579346	0.791904668
293	B07	Control	Shuttle-tdTomato	191	1395.463135	1015.173645	0.459017491
293	B07	Control	Shuttle-tdTomato	191	1592.519775	1450.533936	0.134727239
293	B07	Control	Shuttle-tdTomato	191	2513.39917	1518.414551	0.727074091
293	B07	Control	Shuttle-tdTomato	191	2016.622559	2384.305664	-0.241628111
293	B08	Control	Shuttle-tdTomato	191	4389.442871	2289.022461	0.939306218
293	B08	Control	Shuttle-tdTomato	191	4327.336914	4083.196289	0.083780526
293	B08	Control	Shuttle-tdTomato	191	3373.456543	2202.913086	0.614815001
293	B08	Control	Shuttle-tdTomato	191	1875.806152	1245.716187	0.590535331
293	B08	Control	Shuttle-tdTomato	191	3003.950439	2797.290283	0.102831036
293	B08	Control	Shuttle-tdTomato	191	3104.71582	2032.144775	0.611458035
293	B08	Control	Shuttle-tdTomato	191	2791.691406	1857.175781	0.588029102
293	B08	Control	Shuttle-tdTomato	191	1499.271729	1039.185669	0.528808442
293	B08	Control	Shuttle-tdTomato	191	2769.343506	2790.546143	-0.011003487
293	B08	Control	Shuttle-tdTomato	191	3086.63501	2081.041504	0.568729158
293	B08	Control	Shuttle-tdTomato	191	1092.30542	571.888672	0.933570071
293	B08	Control	Shuttle-tdTomato	191	1003.499023	688.691833	0.543108738
293	B08	Control	Shuttle-tdTomato	191	2129.611572	1662.330933	0.357382697
293	B08	Control	Shuttle-tdTomato	191	1121.974731	881.358093	0.348239978
293	B08	Control	Shuttle-tdTomato	191	2861.345459	1411.385742	1.019581348
293	B08	Control	Shuttle-tdTomato	191	2794.315186	1719.11377	0.700829735
293	B08	Control	Shuttle-tdTomato	191	1296.218018	958.481506	0.435485893
293	B08	Control	Shuttle-tdTomato	191	3569.621338	1888.32019	0.918667629
293	B08	Control	Shuttle-tdTomato	191	2246.70166	1407.288574	0.674890368
293	B08	Control	Shuttle-tdTomato	191	2993.563965	1940.444946	0.625476596
293	B08	Control	Shuttle-tdTomato	191	1994.600342	957.056824	1.059423212
293	B08	Control	Shuttle-tdTomato	191	2332.633057	960.717285	1.279775527
293	B08	Control	Shuttle-tdTomato	191	2816.977295	940.822876	1.582152891
293	B08	Control	Shuttle-tdTomato	191	3716.584229	2020.202637	0.879477294
293	B08	Control	Shuttle-tdTomato	191	2304.912842	1298.497925	0.827868489
293	B08	Control	Shuttle-tdTomato	191	1191.608032	587.618652	1.019957658
293	B08	Control	Shuttle-tdTomato	191	2989.918213	2207.388184	0.437765662
293	B08	Control	Shuttle-tdTomato	191	1698.374634	701.096191	1.276470427
293	B08	Control	Shuttle-tdTomato	191	1248.205566	679.796082	0.876681598
293	B08	Control	Shuttle-tdTomato	191	3533.353027	2140.608398	0.723017006
293	B08	Control	Shuttle-tdTomato	191	1669.97937	645.091492	1.372254586
293	B08	Control	Shuttle-tdTomato	191	3376.709473	2107.852295	0.679844282
293	B08	Control	Shuttle-tdTomato	191	2147.503174	1228.099121	0.806233257
293	B08	Control	Shuttle-tdTomato	191	1050.566284	856.71106	0.294286571
293	B08	Control	Shuttle-tdTomato	191	4380.166016	3925.34668	0.158165476
293	B08	Control	Shuttle-tdTomato	191	2561.452148	1500.344971	0.771667686
293	B08	Control	Shuttle-tdTomato	191	4611.555176	3124.148438	0.561790357
293	B08	Control	Shuttle-tdTomato	191	1273.492554	752.511719	0.75900457
293	B08	Control	Shuttle-tdTomato	191	1890.352783	1212.271851	0.640942241
293	B08	Control	Shuttle-tdTomato	191	4550.508789	2753.885498	0.724559285
293	B08	Control	Shuttle-tdTomato	191	4486.33252	2869.182617	0.644896759
293	B08	Control	Shuttle-tdTomato	191	3251.382813	2095.751953	0.633585453
293	B08	Control	Shuttle-tdTomato	191	2670.830322	1755.013428	0.605806255
293	B08	Control	Shuttle-tdTomato	191	1887.461792	1136.539063	0.73180017
293	B08	Control	Shuttle-tdTomato	191	1555.671143	1169.0354	0.412218501
293	B08	Control	Shuttle-tdTomato	191	1131.394043	634.056274	0.835418686
293	B08	Control	Shuttle-tdTomato	191	3306.556396	2981.949707	0.149073583
293	B08	Control	Shuttle-tdTomato	191	3497.808105	3598.380127	-0.040896456
293	B08	Control	Shuttle-tdTomato	191	1778.87561	864.179077	1.041563425
293	B08	Control	Shuttle-tdTomato	191	1518.955322	1202.330933	0.337245393
293	B08	Control	Shuttle-tdTomato	191	1528.141602	1036.436279	0.560146813
293	B08	Control	Shuttle-tdTomato	191	1572.039307	922.982117	0.76826269
293	B08	Control	Shuttle-tdTomato	191	1595.325806	803.69812	0.989125477
293	B08	Control	Shuttle-tdTomato	191	1029.552734	751.395447	0.454373448
293	B08	Control	Shuttle-tdTomato	191	3374.310791	2536.691895	0.411644558
293	B08	Control	Shuttle-tdTomato	191	1286.679565	1475.110107	-0.197169837
293	B08	Control	Shuttle-tdTomato	191	1608.764771	925.960815	0.796930347
293	B08	Control	Shuttle-tdTomato	191	2265.542725	1918.796875	0.239654703
293	B08	Control	Shuttle-tdTomato	191	2242.419678	2813.907471	-0.32751858
293	B08	Control	Shuttle-tdTomato	191	3601.936768	2350.375244	0.615881749
293	B08	Control	Shuttle-tdTomato	191	4179.295898	2113.725342	0.983471982
293	B08	Control	Shuttle-tdTomato	191	1225.766846	838.565369	0.547689433
293	B08	Control	Shuttle-tdTomato	191	2534.359863	1477.102051	0.778851889
293	B08	Control	Shuttle-tdTomato	191	3329.118896	2987.159912	0.156365924
293	B08	Control	Shuttle-tdTomato	191	1680.629272	865.39917	0.957563875
293	B08	Control	Shuttle-tdTomato	191	4229.580566	3235.432373	0.386556081
293	B08	Control	Shuttle-tdTomato	191	1023.988708	534.55188	0.937797928
293	B08	Control	Shuttle-tdTomato	191	2816.712402	1658.097412	0.7644835
293	B08	Control	Shuttle-tdTomato	191	2533.118652	1104.430054	1.197612602
293	B08	Control	Shuttle-tdTomato	191	4576.953125	2043.094116	1.163631853
293	B08	Control	Shuttle-tdTomato	191	1641.212524	1018.58197	0.688199983
293	B08	Control	Shuttle-tdTomato	191	2662.701904	1688.704834	0.656973741
293	B08	Control	Shuttle-tdTomato	191	1837.964966	821.781128	1.161283162
293	B08	Control	Shuttle-tdTomato	191	2282.404053	1234.615845	0.886492002
293	B08	Control	Shuttle-tdTomato	191	4212.651855	3849.501221	0.130057164
293	B08	Control	Shuttle-tdTomato	191	4306.804199	3521.092285	0.290594696
293	B08	Control	Shuttle-tdTomato	191	4278.790039	3795.164795	0.173040355
293	B08	Control	Shuttle-tdTomato	191	1784.391113	749.070374	1.252258699
293	B08	Control	Shuttle-tdTomato	191	3552.346924	2030.607178	0.806861306
293	B08	Control	Shuttle-tdTomato	191	992.535461	1119.760132	-0.173999168
293	B08	Control	Shuttle-tdTomato	191	2838.151123	2003.987549	0.502077866
293	B08	Control	Shuttle-tdTomato	191	2474.063721	2076.471191	0.252748802
293	B08	Control	Shuttle-tdTomato	191	4572.188477	1902.255371	1.26517394
293	B08	Control	Shuttle-tdTomato	191	1658.987671	1306.827759	0.34423416
293	B08	Control	Shuttle-tdTomato	191	3591.921875	2236.756104	0.683348018
293	B08	Control	Shuttle-tdTomato	191	3484.648193	1864.28833	0.902388006
293	B08	Control	Shuttle-tdTomato	191	1655.43042	1197.189941	0.467554311
293	B08	Control	Shuttle-tdTomato	191	4474.140137	2477.873779	0.852507745
293	B08	Control	Shuttle-tdTomato	191	3855.107422	1282.913696	1.58734694
293	B08	Control	Shuttle-tdTomato	191	3573.442871	1893.170044	0.916510725
293	B08	Control	Shuttle-tdTomato	191	3423.303711	1979.849243	0.789998713
293	B08	Control	Shuttle-tdTomato	191	1024.814453	709.783997	0.529910775
293	B08	Control	Shuttle-tdTomato	191	1460.091187	1013.021362	0.527393875
293	B08	Control	Shuttle-tdTomato	191	2128.137695	1458.996216	0.544615358
293	B08	Control	Shuttle-tdTomato	191	1117.065918	712.158997	0.649443043
293	B08	Control	Shuttle-tdTomato	191	2541.502197	1359.687134	0.902406755
293	B08	Control	Shuttle-tdTomato	191	1406.883179	1118.060425	0.331504379
293	B08	Control	Shuttle-tdTomato	191	2986.922363	2761.330078	0.113296387
293	B08	Control	Shuttle-tdTomato	191	1072.833008	634.984619	0.756631979
293	B08	Control	Shuttle-tdTomato	191	3658.852539	2650.730225	0.465001424
293	B08	Control	Shuttle-tdTomato	191	3560.213379	2317.695068	0.619272943
293	B08	Control	Shuttle-tdTomato	191	3330.434082	2327.19873	0.517115813
293	B08	Control	Shuttle-tdTomato	191	1556.799683	772.419373	1.011127067
293	B08	Control	Shuttle-tdTomato	191	1166.307861	884.125427	0.399625697
293	B08	Control	Shuttle-tdTomato	191	4844.748535	2392.758545	1.017746964
293	B08	Control	Shuttle-tdTomato	191	2793.849609	1892.586426	0.56189518
293	B08	Control	Shuttle-tdTomato	191	4093.091309	1832.540527	1.159345747
293	B08	Control	Shuttle-tdTomato	191	2062.994141	1422.023682	0.536794232
293	B08	Control	Shuttle-tdTomato	191	2272.866455	1334.743286	0.767950627
293	B08	Control	Shuttle-tdTomato	191	1525.855225	1048.84314	0.540819153
293	B08	Control	Shuttle-tdTomato	191	3678.687744	2557.007568	0.524734791
293	B08	Control	Shuttle-tdTomato	191	1799.389404	1470.945923	0.290763223
293	B08	Control	Shuttle-tdTomato	191	2872.144775	1653.746582	0.796390298
293	B08	Control	Shuttle-tdTomato	191	2474.724121	2030.756958	0.285250117
293	B08	Control	Shuttle-tdTomato	191	1554.163574	1071.21814	0.536886057
293	B08	Control	Shuttle-tdTomato	191	1378.497803	671.456421	1.037731294
293	B08	Control	Shuttle-tdTomato	191	1975.768677	1127.85144	0.808836997
293	B08	Control	Shuttle-tdTomato	191	4585.817871	1961.954346	1.224887587
293	B08	Control	Shuttle-tdTomato	191	1623.833374	874.834656	0.892321323
293	B08	Control	Shuttle-tdTomato	191	1281.488892	693.935608	0.88494727
293	B08	Control	Shuttle-tdTomato	191	2477.696045	1258.695679	0.977069696
293	B08	Control	Shuttle-tdTomato	191	1434.391479	723.244019	0.98788443
293	B08	Control	Shuttle-tdTomato	191	2398.893311	1091.694824	1.135799379
293	B08	Control	Shuttle-tdTomato	191	2475.455078	1961.512573	0.335727186
293	B08	Control	Shuttle-tdTomato	191	1845.505981	1026.354736	0.846486962
293	B08	Control	Shuttle-tdTomato	191	1945.259033	943.159668	1.044388348
293	B08	Control	Shuttle-tdTomato	191	2545.113525	1985.240845	0.358415967
293	B08	Control	Shuttle-tdTomato	191	3706.48584	1947.072632	0.928745298
293	B08	Control	Shuttle-tdTomato	191	3842.556885	2478.02124	0.632878064
293	B08	Control	Shuttle-tdTomato	191	1052.913696	885.31604	0.250122723
293	B08	Control	Shuttle-tdTomato	191	926.031616	1073.063843	-0.212602558
293	B08	Control	Shuttle-tdTomato	191	3418.542725	2066.163818	0.726426812
293	B08	Control	Shuttle-tdTomato	191	3700.283936	2703.042969	0.453051532
293	B08	Control	Shuttle-tdTomato	191	3907.917236	2593.856445	0.591301277
293	B08	Control	Shuttle-tdTomato	191	3596.089844	2755.299072	0.384220142
293	B08	Control	Shuttle-tdTomato	191	3930.556396	2784.530762	0.497299319
293	B08	Control	Shuttle-tdTomato	191	2479.428711	1473.211548	0.751043134
293	B08	Control	Shuttle-tdTomato	191	2054.932373	981.612061	1.065866036
293	B08	Control	Shuttle-tdTomato	191	1993.796265	1061.688965	0.909156824
293	B08	Control	Shuttle-tdTomato	191	4706.060547	2876.778564	0.710065706
293	B08	Control	Shuttle-tdTomato	191	3546.864502	2676.531982	0.406179326
293	B08	Control	Shuttle-tdTomato	191	2066.602295	1245.177856	0.730908952
293	B08	Control	Shuttle-tdTomato	191	3059.334961	1490.921997	1.037013294
293	B08	Control	Shuttle-tdTomato	191	2276.306641	1862.228516	0.289664798
293	B08	Control	Shuttle-tdTomato	191	3891.792969	2630.669434	0.565004992
293	B08	Control	Shuttle-tdTomato	191	1191.405396	549.530884	1.116391929
293	B08	Control	Shuttle-tdTomato	191	4606.126953	2144.039307	1.10322282
293	B08	Control	Shuttle-tdTomato	191	1779.747681	1162.043213	0.615009002
293	B08	Control	Shuttle-tdTomato	191	4457.555664	2587.772461	0.784542045
293	B08	Control	Shuttle-tdTomato	191	2246.685791	956.4729	1.232002373
293	B08	Control	Shuttle-tdTomato	191	2922.448486	2291.146973	0.351107587
293	B08	Control	Shuttle-tdTomato	191	2108.659912	1114.423218	0.920029213
293	B08	Control	Shuttle-tdTomato	191	1548.887695	1100.039307	0.493677467
293	B08	Control	Shuttle-tdTomato	191	4966.445801	1841.489258	1.431340786
293	B08	Control	Shuttle-tdTomato	191	1048.303589	652.174561	0.684726509
293	B08	Control	Shuttle-tdTomato	191	2278.794678	1799.833374	0.340407592
293	B08	Control	Shuttle-tdTomato	191	1082.22644	666.571411	0.699171046
293	B08	Control	Shuttle-tdTomato	191	1241.080688	805.718567	0.623249008
293	B08	Control	Shuttle-tdTomato	191	3631.889893	2413.946533	0.589326744
293	B08	Control	Shuttle-tdTomato	191	3596.394287	2691.399902	0.418194428
293	B08	Control	Shuttle-tdTomato	191	1027.614868	708.732117	0.535987336
293	B08	Control	Shuttle-tdTomato	191	2248.01709	1254.253174	0.841824414
293	B08	Control	Shuttle-tdTomato	191	2616.385742	1823.422241	0.52092658
293	B08	Control	Shuttle-tdTomato	191	3070.941162	2377.532959	0.36921553
293	B08	Control	Shuttle-tdTomato	191	2150.915039	990.956543	1.118056843
293	B08	Control	Shuttle-tdTomato	191	1221.776245	722.161743	0.758586196
293	B08	Control	Shuttle-tdTomato	191	2771.260986	1697.864746	0.706821048
293	B08	Control	Shuttle-tdTomato	191	1238.636963	645.287231	0.940740022
293	B08	Control	Shuttle-tdTomato	191	3903.34082	2896.453613	0.430421877
293	B08	Control	Shuttle-tdTomato	191	2723.585693	1338.276123	1.025131446
293	B08	Control	Shuttle-tdTomato	191	4272.881348	2706.759033	0.658642797
293	B08	Control	Shuttle-tdTomato	191	4093.868652	2335.54541	0.80970532
293	B08	Control	Shuttle-tdTomato	191	3792.511963	2553.613525	0.570613533
293	B08	Control	Shuttle-tdTomato	191	2369.143311	1052.016724	1.171207831
293	B08	Control	Shuttle-tdTomato	191	1651.309204	769.963074	1.100749123
293	B08	Control	Shuttle-tdTomato	191	4853.003906	4757.272949	0.028743219
293	B08	Control	Shuttle-tdTomato	191	2934.095459	1651.13147	0.829460811
293	B08	Control	Shuttle-tdTomato	191	3200.802246	1895.026978	0.756215159
293	B08	Control	Shuttle-tdTomato	191	2359.181641	1573.815186	0.584020366
293	B08	Control	Shuttle-tdTomato	191	1976.605591	1598.893188	0.305951462
293	B08	Control	Shuttle-tdTomato	191	4853.398438	3732.095703	0.37900932
293	B08	Control	Shuttle-tdTomato	191	3949.811523	1838.35498	1.103368439
293	B08	Control	Shuttle-tdTomato	191	4397.193359	4397.938965	-0.000244609
293	B08	Control	Shuttle-tdTomato	191	1127.390991	755.843872	0.576827778
293	B08	Control	Shuttle-tdTomato	191	1900.215576	1211.119141	0.649822305
293	B08	Control	Shuttle-tdTomato	191	3125.353271	1566.764771	0.996230678
293	B08	Control	Shuttle-tdTomato	191	3033.618652	1820.078125	0.737039362
293	B08	Control	Shuttle-tdTomato	191	2783.16748	1631.288696	0.770715603
293	B08	Control	Shuttle-tdTomato	191	3329.786621	2208.19165	0.59256434
293	B08	Control	Shuttle-tdTomato	191	4078.699707	2956.408691	0.464263573
293	B08	Control	Shuttle-tdTomato	191	3566.847412	2400.207764	0.571490207
293	B08	Control	Shuttle-tdTomato	191	3974.216064	2419.981934	0.715674032
293	B08	Control	Shuttle-tdTomato	191	3841.67041	2761.747559	0.476152296
293	B08	Control	Shuttle-tdTomato	191	2463.600342	1846.710571	0.415810458
293	B08	Control	Shuttle-tdTomato	191	1748.175293	1308.52124	0.417912511
293	B08	Control	Shuttle-tdTomato	191	3175.123779	1683.453369	0.915389075
293	B08	Control	Shuttle-tdTomato	191	1237.852539	635.171448	0.962621494
293	B08	Control	Shuttle-tdTomato	191	1465.115479	885.650024	0.726205764
293	B08	Control	Shuttle-tdTomato	191	1307.192261	661.52002	0.982614624
293	B08	Control	Shuttle-tdTomato	191	2190.007568	1159.681641	0.917207048
293	B08	Control	Shuttle-tdTomato	191	1360.481201	587.835266	1.210633203
293	B08	Control	Shuttle-tdTomato	191	1662.168335	1054.35083	0.656711501
293	B08	Control	Shuttle-tdTomato	191	1465.119385	589.101563	1.314429941
293	B08	Control	Shuttle-tdTomato	191	2371.974609	1044.737305	1.182948338
293	B08	Control	Shuttle-tdTomato	191	1272.303711	605.175476	1.072017666
293	B08	Control	Shuttle-tdTomato	191	3860.870605	1956.899658	0.980356422
293	B08	Control	Shuttle-tdTomato	191	3511.771973	1567.066528	1.164132742
293	B08	Control	Shuttle-tdTomato	191	3076.838379	2311.412842	0.4126737
293	B08	Control	Shuttle-tdTomato	191	4558.811035	3575.613525	0.350466801
293	B08	Control	Shuttle-tdTomato	191	4278.665527	1815.880493	1.236491646
293	B08	Control	Shuttle-tdTomato	191	4375.617676	2461.68457	0.829840774
293	B08	Control	Shuttle-tdTomato	191	925.032898	2918.902588	-1.657849485
293	B08	Control	Shuttle-tdTomato	191	1267.503174	817.496826	0.632704326
293	B08	Control	Shuttle-tdTomato	191	2460.878418	1300.857422	0.919710535
293	B09	Control	tdTomato-NES	191	959.094543	2648.68457	-1.465531103
293	B09	Control	tdTomato-NES	191	1987.816528	2726.568359	-0.455901722
293	B09	Control	tdTomato-NES	191	1760.17749	4127.257813	-1.229462648
293	B09	Control	tdTomato-NES	191	4359.628418	4174.724121	0.062524313
293	B09	Control	tdTomato-NES	191	1052.987183	1908.036743	-0.857601078
293	B09	Control	tdTomato-NES	191	1396.91333	1547.43457	-0.147635896
293	B09	Control	tdTomato-NES	191	2366.815674	3129.224854	-0.402857974
293	B09	Control	tdTomato-NES	191	1481.001709	1505.186035	-0.023368504
293	B09	Control	tdTomato-NES	191	1715.708374	1682.179932	0.028472323
293	B09	Control	tdTomato-NES	191	1034.307373	1267.057495	-0.292817005
293	B09	Control	tdTomato-NES	191	3200.192139	4391.081055	-0.456417639
293	B09	Control	tdTomato-NES	191	3445.764404	4214.915039	-0.290679487
293	B09	Control	tdTomato-NES	191	1981.316406	4628.876953	-1.224202923
293	B09	Control	tdTomato-NES	191	1783.998779	2863.527832	-0.682678998
293	B09	Control	tdTomato-NES	191	1670.034424	2234.49292	-0.420069633
293	B09	Control	tdTomato-NES	191	855.020081	1078.143188	-0.334518586
293	B09	Control	tdTomato-NES	191	3515.939209	4450.50293	-0.340058251
293	B09	Control	tdTomato-NES	191	2183.75293	4350.098145	-0.994238312
293	B09	Control	tdTomato-NES	191	891.394104	1308.883301	-0.55420115
293	B09	Control	tdTomato-NES	191	1711.376221	2692.448975	-0.653762054
293	B09	Control	tdTomato-NES	191	3343.476563	4548.922852	-0.444175963
293	B09	Control	tdTomato-NES	191	834.392761	1365.695923	-0.710837752
293	B09	Control	tdTomato-NES	191	4976.741211	2946.780518	0.75606176
293	B09	Control	tdTomato-NES	191	2659.57959	4212.527344	-0.66348784
293	B09	Control	tdTomato-NES	191	915.718872	1432.506104	-0.645564626
293	B09	Control	tdTomato-NES	191	1199.322021	1345.474609	-0.165896088
293	B09	Control	tdTomato-NES	191	870.508423	1420.533691	-0.706502886
293	B09	Control	tdTomato-NES	191	2284.2854	3458.669922	-0.598474424
293	B09	Control	tdTomato-NES	191	1084.522705	1381.71228	-0.349396971
293	B09	Control	tdTomato-NES	191	4407.096191	3736.170898	0.238267938
293	B09	Control	tdTomato-NES	191	1299.001831	2235.12793	-0.782953944
293	B09	Control	tdTomato-NES	191	960.814209	2155.819092	-1.165906726
293	B09	Control	tdTomato-NES	191	1597.176392	2171.954834	-0.44347045
293	B09	Control	tdTomato-NES	191	973.294312	2585.681152	-1.409596354
293	B09	Control	tdTomato-NES	191	4160.844238	3257.197754	0.353244969
293	B09	Control	tdTomato-NES	191	1686.526245	1957.792969	-0.215173443
293	B09	Control	tdTomato-NES	191	3349.452393	4176.629395	-0.318413888
293	B09	Control	tdTomato-NES	191	3832.167236	3452.184814	0.15065082
293	B09	Control	tdTomato-NES	191	967.122742	1589.62439	-0.716915008
293	B09	Control	tdTomato-NES	191	785.219421	1213.736572	-0.628287574
293	B09	Control	tdTomato-NES	191	943.319458	1427.24707	-0.597416769
293	B09	Control	tdTomato-NES	191	3099.322266	2910.38501	0.090742756
293	B09	Control	tdTomato-NES	191	1275.70105	2922.408447	-1.195867544
293	B09	Control	tdTomato-NES	191	3139.106445	3471.219238	-0.145088536
293	B09	Control	tdTomato-NES	191	1574.38208	2175.027588	-0.466247995
293	B09	Control	tdTomato-NES	191	1877.684082	3686.459473	-0.973281545
293	B09	Control	tdTomato-NES	191	1840.867432	2628.462158	-0.513833228
293	B09	Control	tdTomato-NES	191	1829.433228	4875.203613	-1.414065714
293	B09	Control	tdTomato-NES	191	564.590454	1035.132324	-0.874538562
293	B09	Control	tdTomato-NES	191	1250.616943	2157.881836	-0.786975898
293	B09	Control	tdTomato-NES	191	885.125488	1569.312012	-0.826178307
293	B09	Control	tdTomato-NES	191	1037.496094	1721.705322	-0.730732335
293	B09	Control	tdTomato-NES	191	935.696106	1241.438354	-0.407900669
293	B09	Control	tdTomato-NES	191	729.590698	1526.929688	-1.06547439
293	B09	Control	tdTomato-NES	191	1314.251831	2730.91748	-1.055143976
293	B09	Control	tdTomato-NES	191	1698.265625	3354.464844	-0.982020496
293	B09	Control	tdTomato-NES	191	1219.578857	2219.986084	-0.864167588
293	B09	Control	tdTomato-NES	191	4618.508301	4357.759277	0.083840457
293	B09	Control	tdTomato-NES	191	1623.294189	1548.370605	0.068173658
293	B09	Control	tdTomato-NES	191	1995.884888	1856.921631	0.104115587
293	B09	Control	tdTomato-NES	191	1124.679077	1513.476074	-0.428352476
293	B09	Control	tdTomato-NES	191	2611.977539	1841.140015	0.504543146
293	B09	Control	tdTomato-NES	191	4420.350586	4354.953613	0.021503445
293	B09	Control	tdTomato-NES	191	3532.098145	4550.626953	-0.365539892
293	B09	Control	tdTomato-NES	191	3895.828857	3052.349121	0.352010318
293	B09	Control	tdTomato-NES	191	1528.348755	2264.325684	-0.567107689
293	B09	Control	tdTomato-NES	191	1489.924072	4693.929688	-1.65555742
293	B09	Control	tdTomato-NES	191	1375.790405	2953.280762	-1.102057818
293	B09	Control	tdTomato-NES	191	939.309998	2242.848633	-1.255658988
293	B09	Control	tdTomato-NES	191	3497.567383	4777.189941	-0.449810387
293	B09	Control	tdTomato-NES	191	2756.085938	3327.17627	-0.271677427
293	B09	Control	tdTomato-NES	191	1602.574219	1499.872559	0.09555125
293	B09	Control	tdTomato-NES	191	4012.474609	2537.390625	0.661146627
293	B09	Control	tdTomato-NES	191	1693.974731	2917.003906	-0.784074964
293	B09	Control	tdTomato-NES	191	1121.830811	1906.901978	-0.765375573
293	B09	Control	tdTomato-NES	191	1764.051147	4044.993896	-1.197245135
293	B09	Control	tdTomato-NES	191	847.592346	1063.961914	-0.328004044
293	B09	Control	tdTomato-NES	191	2795.773926	4537.222656	-0.698561754
293	B09	Control	tdTomato-NES	191	1438.818481	2279.13501	-0.663601793
293	B09	Control	tdTomato-NES	191	1416.291626	2154.807861	-0.605440875
293	B09	Control	tdTomato-NES	191	3513.897949	2659.154785	0.402104537
293	B09	Control	tdTomato-NES	191	3596.137939	3131.959717	0.199382703
293	B09	Control	tdTomato-NES	191	888.213806	1435.034546	-0.692106567
293	B09	Control	tdTomato-NES	191	1702.296387	2910.046875	-0.773560146
293	B09	Control	tdTomato-NES	191	790.972229	1286.752441	-0.702035572
293	B09	Control	tdTomato-NES	191	1598.853027	2509.748535	-0.650505494
293	B09	Control	tdTomato-NES	191	1277.727539	1409.852051	-0.141963544
293	B09	Control	tdTomato-NES	191	1253.33667	1774.919312	-0.501979439
293	B09	Control	tdTomato-NES	191	4060.422363	4035.958252	0.008718552
293	B09	Control	tdTomato-NES	191	859.410889	1502.311523	-0.805764043
293	B09	Control	tdTomato-NES	191	2732.84668	2466.987549	0.147654089
293	B09	Control	tdTomato-NES	191	1469.267456	1744.60144	-0.247800447
293	B09	Control	tdTomato-NES	191	1497.029907	1790.301147	-0.258099241
293	B09	Control	tdTomato-NES	191	4323.073242	4837.952637	-0.162339367
293	B09	Control	tdTomato-NES	191	758.758728	1064.147827	-0.487985466
293	B09	Control	tdTomato-NES	191	878.307312	1301.269409	-0.567121963
293	B09	Control	tdTomato-NES	191	884.937866	1274.930786	-0.526770859
293	B09	Control	tdTomato-NES	191	2364.271484	2533.329102	-0.099638802
293	B09	Control	tdTomato-NES	191	1722.81897	3183.153564	-0.885685644
293	B09	Control	tdTomato-NES	191	634.036133	1016.132874	-0.680452102
293	B09	Control	tdTomato-NES	191	1231.524292	3164.9104	-1.361719571
293	B09	Control	tdTomato-NES	191	1574.841797	2385.297852	-0.598962519
293	B09	Control	tdTomato-NES	191	1776.430054	2309.073486	-0.378333203
293	B09	Control	tdTomato-NES	191	964.447266	1829.645264	-0.923789701
293	B09	Control	tdTomato-NES	191	4537.179688	4779.971191	-0.075206127
293	B09	Control	tdTomato-NES	191	1343.069946	1715.649902	-0.353220743
293	B09	Control	tdTomato-NES	191	2428.455811	4414.5	-0.862210808
293	B09	Control	tdTomato-NES	191	1771.053711	4700.948242	-1.408343831
293	B09	Control	tdTomato-NES	191	952.008484	1234.913574	-0.375363742
293	B09	Control	tdTomato-NES	191	2015.786499	3610.229492	-0.840747703
293	B09	Control	tdTomato-NES	191	2771.490234	1987.263916	0.479878443
293	B09	Control	tdTomato-NES	191	2069.612793	1932.123535	0.099173538
293	B09	Control	tdTomato-NES	191	1424.980469	3302.977295	-1.212824907
293	B09	Control	tdTomato-NES	191	2940.002441	4195.687012	-0.513089708
293	B09	Control	tdTomato-NES	191	2130.063721	3229.389648	-0.600364933
293	B09	Control	tdTomato-NES	191	2070.742188	1866.947754	0.149466391
293	B09	Control	tdTomato-NES	191	987.667603	1226.130005	-0.312014461
293	B09	Control	tdTomato-NES	191	679.741272	1151.277222	-0.760177642
293	B09	Control	tdTomato-NES	191	982.46521	1157.253784	-0.236227054
293	B09	Control	tdTomato-NES	191	1748.816772	2205.544189	-0.334755523
[truncated: 9,994 more rows]
