# Supplementary material for: Enterovirus D68 2A protease causes nuclear pore complex dysfunction and independently contributes to motor neuron toxicity
Source: eLife. 2026 Jun 18;14:RP108672. doi: 10.7554/eLife.108672 (PMC13278737; doi:10.7554/eLife.108672)
Supplement: Figure 2—source data 1. [file elife-108672-fig2-data1.zip › Fig 2A tdTomato 230712.csv]

Plate ID	Well Name	Site ID	Group	Compound	MEASUREMENT SET ID	Cell: Nucleus Avg Intensity (MJE Nuclear-Cytoplasmic)	Cell: Cytoplasm Avg Intensity (MJE Nuclear-Cytoplasmic)	Filter	Log N/C
377	B01	2	Control	NLS-tdTomato	220	799.572571	201.096115	799.572571	1.991343772
377	B01	6	Control	NLS-tdTomato	220	29577.92383	5041.400391	29577.92383	2.552624345
377	B01	11	Control	NLS-tdTomato	220	227.423218	163.465652	227.423218	0.476392026
377	B01	11	Control	NLS-tdTomato	220	227.90239	167.349594	227.90239	0.445551003
377	B01	11	Control	NLS-tdTomato	220	237.402969	171.099548	237.402969	0.472502029
377	B01	16	Control	NLS-tdTomato	220	7261.827637	645.308533	7261.827637	3.49227168
377	B01	21	Control	NLS-tdTomato	220	11485.4541	2216.784424	11485.4541	2.373267514
377	B01	21	Control	NLS-tdTomato	220	4814.671875	916.047119	4814.671875	2.393943767
377	B01	21	Control	NLS-tdTomato	220	12959.76367	2041.168335	12959.76367	2.666572339
377	B01	22	Control	NLS-tdTomato	220	16652.39258	7538.983887	16652.39258	1.143287482
377	B01	22	Control	NLS-tdTomato	220	14126.26074	3481.282227	14126.26074	2.020688948
377	B02	1	Control	NLS-tdTomato	220	3482.246582	314.883911	3482.246582	3.467126416
377	B02	5	Control	NLS-tdTomato	220	21063.29297	4876.002441	21063.29297	2.110960247
377	B02	10	Control	NLS-tdTomato	220	3250.144531	775.076172	3250.144531	2.068093869
377	B02	10	Control	NLS-tdTomato	220	5044.939453	2372.120361	5044.939453	1.088659741
377	B02	10	Control	NLS-tdTomato	220	8450.319336	359.200012	8450.319336	4.556146558
377	B02	10	Control	NLS-tdTomato	220	21207.27539	6510.032715	21207.27539	1.703822584
377	B02	12	Control	NLS-tdTomato	220	13429.39941	1018.913513	13429.39941	3.720291283
377	B02	12	Control	NLS-tdTomato	220	4934.868652	1299.537109	4934.868652	1.925013855
377	B02	12	Control	NLS-tdTomato	220	6377.993652	4159.125977	6377.993652	0.616822278
377	B02	15	Control	NLS-tdTomato	220	5948.035156	4171.056641	5948.035156	0.512000271
377	B02	16	Control	NLS-tdTomato	220	2741.200439	520.456665	2741.200439	2.396957873
377	B02	16	Control	NLS-tdTomato	220	3823.168945	559.414429	3823.168945	2.772779583
377	B02	17	Control	NLS-tdTomato	220	1875.44751	225.012985	1875.44751	3.059154722
377	B02	17	Control	NLS-tdTomato	220	720.925598	204.950714	720.925598	1.81457336
377	B02	17	Control	NLS-tdTomato	220	7391.862793	3517.86499	7391.862793	1.071237862
377	B02	17	Control	NLS-tdTomato	220	10073.59766	4793.76123	10073.59766	1.071349058
377	B02	18	Control	NLS-tdTomato	220	438.603882	174.901215	438.603882	1.32637827
377	B02	18	Control	NLS-tdTomato	220	396.626434	181.542587	396.626434	1.127472811
377	B02	20	Control	NLS-tdTomato	220	13502.94141	8034.081543	13502.94141	0.749068701
377	B02	20	Control	NLS-tdTomato	220	8178.143555	4149.570313	8178.143555	0.978811434
377	B02	20	Control	NLS-tdTomato	220	12628.58008	2446.247803	12628.58008	2.368049975
377	B02	20	Control	NLS-tdTomato	220	1829.680298	629.48645	1829.680298	1.539344358
377	B02	20	Control	NLS-tdTomato	220	2554.451416	618.138	2554.451416	2.047012634
377	B02	20	Control	NLS-tdTomato	220	1868.413208	536.289124	1868.413208	1.800730648
377	B02	21	Control	NLS-tdTomato	220	17068.8457	13894.4707	17068.8457	0.296854621
377	B02	23	Control	NLS-tdTomato	220	1221.821411	190.106995	1221.821411	2.684149905
377	B02	23	Control	NLS-tdTomato	220	1247.699463	191.527359	1247.699463	2.703648074
377	B02	24	Control	NLS-tdTomato	220	11841.86231	1329.997437	11841.86231	3.154400613
377	B03	6	Control	NLS-tdTomato	220	355.498688	186.213211	355.498688	0.932888806
377	B03	7	Control	NLS-tdTomato	220	1589.691772	199.418442	1589.691772	2.994876326
377	B03	8	Control	NLS-tdTomato	220	11424.04785	6156.741211	11424.04785	0.891835094
377	B03	11	Control	NLS-tdTomato	220	26345.31055	705.222046	26345.31055	5.2233248
377	B03	12	Control	NLS-tdTomato	220	23856.61133	9067.5625	23856.61133	1.395602443
377	B03	12	Control	NLS-tdTomato	220	2969.150391	206.216583	2969.150391	3.847817912
377	B03	12	Control	NLS-tdTomato	220	1069.890015	214.413574	1069.890015	2.318994347
377	B03	13	Control	NLS-tdTomato	220	5661.810059	433.022003	5661.810059	3.708751112
377	B03	13	Control	NLS-tdTomato	220	270.568604	213.601334	270.568604	0.341073786
377	B03	14	Control	NLS-tdTomato	220	13678.08203	6020.33252	13678.08203	1.183950868
377	B03	14	Control	NLS-tdTomato	220	185.658875	170.281067	185.658875	0.124736246
377	B03	20	Control	NLS-tdTomato	220	4478.274902	285.839691	4478.274902	3.969664927
377	B03	20	Control	NLS-tdTomato	220	20853.60156	10448.86621	20853.60156	0.996950162
377	B03	20	Control	NLS-tdTomato	220	18041.91992	1236.066162	18041.91992	3.867524998
377	B03	21	Control	NLS-tdTomato	220	4693.497559	459.461548	4693.497559	3.352647375
377	B03	21	Control	NLS-tdTomato	220	5968.733398	514.064697	5968.733398	3.537402971
377	B03	22	Control	NLS-tdTomato	220	8294.4375	343.861145	8294.4375	4.592246135
377	B03	22	Control	NLS-tdTomato	220	7275.370117	391.776703	7275.370117	4.214917128
377	B03	22	Control	NLS-tdTomato	220	3545.523926	488.472748	3545.523926	2.859648851
377	B03	22	Control	NLS-tdTomato	220	267.555084	175.669464	267.555084	0.606972508
377	B03	23	Control	NLS-tdTomato	220	936.428101	184.927765	936.428101	2.340206382
377	B03	23	Control	NLS-tdTomato	220	1151.013306	945.849609	1151.013306	0.283221794
377	B03	23	Control	NLS-tdTomato	220	1734.744019	204.817596	1734.744019	3.082311224
377	B03	24	Control	NLS-tdTomato	220	1081.281128	186.871521	1081.281128	2.53262304
377	B04	11	Control	NLS-tdTomato	220	9746.556641	4307.244141	9746.556641	1.178127519
377	B04	11	Control	NLS-tdTomato	220	10765.84375	2542.766357	10765.84375	2.081990581
377	B04	11	Control	NLS-tdTomato	220	279.530151	166.001328	279.530151	0.751809122
377	B04	12	Control	NLS-tdTomato	220	2247.992432	324.47937	2247.992432	2.792438517
377	B04	12	Control	NLS-tdTomato	220	186.040939	182.288086	186.040939	0.029399854
377	B04	14	Control	NLS-tdTomato	220	12772.89746	1453.334229	12772.89746	3.135647401
377	B04	14	Control	NLS-tdTomato	220	1461.030151	432.206848	1461.030151	1.757192115
377	B04	14	Control	NLS-tdTomato	220	46909.57813	4153.78418	46909.57813	3.497384362
377	B04	14	Control	NLS-tdTomato	220	46546.83594	8227.016602	46546.83594	2.500241843
377	B04	14	Control	NLS-tdTomato	220	41676.69531	4483.740723	41676.69531	3.216466126
377	B04	15	Control	NLS-tdTomato	220	7712.428711	410.625336	7712.428711	4.231290698
377	B04	16	Control	NLS-tdTomato	220	3187.587158	218.261261	3187.587158	3.868336795
377	B04	16	Control	NLS-tdTomato	220	1191.759766	905.554077	1191.759766	0.396220745
377	B04	17	Control	NLS-tdTomato	220	9906.212891	6414.304199	9906.212891	0.62704085
377	B04	17	Control	NLS-tdTomato	220	10688.92578	7041.111816	10688.92578	0.602241713
377	B04	17	Control	NLS-tdTomato	220	326.220398	221.295776	326.220398	0.55987108
377	B04	17	Control	NLS-tdTomato	220	4449.63916	303.427399	4449.63916	3.874265077
377	B04	17	Control	NLS-tdTomato	220	4705.312988	891.555725	4705.312988	2.399893813
377	B04	17	Control	NLS-tdTomato	220	1154.668335	179.946182	1154.668335	2.681841116
377	B04	17	Control	NLS-tdTomato	220	3410.781982	421.474976	3410.781982	3.016583658
377	B04	18	Control	NLS-tdTomato	220	9656.986328	6437.477539	9656.986328	0.585077542
377	B04	18	Control	NLS-tdTomato	220	21396.20117	1842.686523	21396.20117	3.537472107
377	B04	19	Control	NLS-tdTomato	220	606.192871	166.791672	606.192871	1.86172963
377	B04	21	Control	NLS-tdTomato	220	18929.42383	595.575378	18929.42383	4.990202577
377	B04	21	Control	NLS-tdTomato	220	2571.128174	428.999146	2571.128174	2.583354851
377	B04	22	Control	NLS-tdTomato	220	786.488464	170.794373	786.488464	2.20316516
377	B04	22	Control	NLS-tdTomato	220	1504.484131	266.052094	1504.484131	2.499488226
377	B04	22	Control	NLS-tdTomato	220	20318.30469	3740.828125	20318.30469	2.441350445
377	B04	23	Control	NLS-tdTomato	220	4253.760254	233.652283	4253.760254	4.186303685
377	B04	23	Control	NLS-tdTomato	220	2287.519531	211.96608	2287.519531	3.431878741
377	B04	24	Control	NLS-tdTomato	220	607.743591	185.510406	607.743591	1.711962659
377	B04	25	Control	NLS-tdTomato	220	18744.09375	613.117554	18744.09375	4.934128554
377	B05	1	Control	Shuttle-tdTomato	220	16235.01856	7200.602051	16235.01856	1.172919591
377	B05	2	Control	Shuttle-tdTomato	220	10557.78418	7196.069336	10557.78418	0.553026088
377	B05	2	Control	Shuttle-tdTomato	220	15996.2041	13352.47852	15996.2041	0.260622031
377	B05	2	Control	Shuttle-tdTomato	220	18413.21289	16792.96875	18413.21289	0.132884082
377	B05	2	Control	Shuttle-tdTomato	220	24536.1875	11083.29883	24536.1875	1.146523748
377	B05	2	Control	Shuttle-tdTomato	220	27388.2168	10954.05664	27388.2168	1.322090092
377	B05	4	Control	Shuttle-tdTomato	220	21734.67188	5326.021484	21734.67188	2.028868162
377	B05	4	Control	Shuttle-tdTomato	220	3702.479004	4135.992676	4135.992676	-0.159742077
377	B05	6	Control	Shuttle-tdTomato	220	6472.574219	6339.50293	6472.574219	0.029969878
377	B05	6	Control	Shuttle-tdTomato	220	5927.550293	5852	5927.550293	0.018506229
377	B05	6	Control	Shuttle-tdTomato	220	15169.11719	5088.155762	15169.11719	1.575922385
377	B05	7	Control	Shuttle-tdTomato	220	19735.80664	11388.86231	19735.80664	0.793191851
377	B05	7	Control	Shuttle-tdTomato	220	51543.85156	42396.59375	51543.85156	0.281851986
377	B05	7	Control	Shuttle-tdTomato	220	56886.09766	43185.68359	56886.09766	0.39752299
377	B05	7	Control	Shuttle-tdTomato	220	11503.2334	5841.891113	11503.2334	0.977532066
377	B05	8	Control	Shuttle-tdTomato	220	20109.18945	8574.982422	20109.18945	1.229649313
377	B05	8	Control	Shuttle-tdTomato	220	25027.79492	14951.26953	25027.79492	0.743263197
377	B05	8	Control	Shuttle-tdTomato	220	10177.48828	7135.867188	10177.48828	0.512220891
377	B05	9	Control	Shuttle-tdTomato	220	14017.89551	8909.551758	14017.89551	0.653845019
377	B05	9	Control	Shuttle-tdTomato	220	19281.28906	13926.58203	19281.28906	0.469360283
377	B05	9	Control	Shuttle-tdTomato	220	13047.53223	8071.836426	13047.53223	0.692808121
377	B05	11	Control	Shuttle-tdTomato	220	35234.3125	9568.128906	35234.3125	1.880672333
377	B05	11	Control	Shuttle-tdTomato	220	776.331055	421.139343	776.331055	0.882374341
377	B05	11	Control	Shuttle-tdTomato	220	34607.26563	22138.1875	34607.26563	0.644537846
377	B05	12	Control	Shuttle-tdTomato	220	5625.771973	1322.607666	5625.771973	2.088665909
377	B05	12	Control	Shuttle-tdTomato	220	693.053711	346.164856	693.053711	1.0015079
377	B05	13	Control	Shuttle-tdTomato	220	7933.723633	8448.905273	8448.905273	-0.09076628
377	B05	13	Control	Shuttle-tdTomato	220	511.332092	345.490448	511.332092	0.565614751
377	B05	14	Control	Shuttle-tdTomato	220	5527.639648	4327.640625	5527.639648	0.353082868
377	B05	14	Control	Shuttle-tdTomato	220	11350.42578	10598.6709	11350.42578	0.098863059
377	B05	14	Control	Shuttle-tdTomato	220	16652.12891	10598.5957	16652.12891	0.651833509
377	B05	15	Control	Shuttle-tdTomato	220	7099.808594	4537.586914	7099.808594	0.645854854
377	B05	16	Control	Shuttle-tdTomato	220	10928.24512	6835.57373	10928.24512	0.676927411
377	B05	16	Control	Shuttle-tdTomato	220	12422.17188	6658.820313	12422.17188	0.899578919
377	B05	17	Control	Shuttle-tdTomato	220	38394.60547	8190.715332	38394.60547	2.228842264
377	B05	17	Control	Shuttle-tdTomato	220	798.058899	753.307312	798.058899	0.083256692
377	B05	17	Control	Shuttle-tdTomato	220	673.808777	591.876953	673.808777	0.18704194
377	B05	17	Control	Shuttle-tdTomato	220	802.138916	402.171967	802.138916	0.996039584
377	B05	17	Control	Shuttle-tdTomato	220	37941.28125	19630.15234	37941.28125	0.950697029
377	B05	17	Control	Shuttle-tdTomato	220	6895.877441	1784.079712	6895.877441	1.950554058
377	B05	17	Control	Shuttle-tdTomato	220	5478.399414	5469.22998	5478.399414	0.002416724
377	B05	17	Control	Shuttle-tdTomato	220	257.47702	203.902573	257.47702	0.336563696
377	B05	17	Control	Shuttle-tdTomato	220	10144.07715	3781.331543	10144.07715	1.423671369
377	B05	18	Control	Shuttle-tdTomato	220	19607.85547	6247.355469	19607.85547	1.65011423
377	B05	18	Control	Shuttle-tdTomato	220	985.126587	497.972961	985.126587	0.984241711
377	B05	18	Control	Shuttle-tdTomato	220	5841.246094	5855.851074	5855.851074	-0.003602696
377	B05	18	Control	Shuttle-tdTomato	220	870.503174	639.781067	870.503174	0.444271259
377	B05	18	Control	Shuttle-tdTomato	220	17588.68164	10707.39453	17588.68164	0.716039883
377	B05	18	Control	Shuttle-tdTomato	220	9733.367188	4961.556641	9733.367188	0.972146158
377	B05	18	Control	Shuttle-tdTomato	220	8354.214844	4515.371094	8354.214844	0.887659686
377	B05	18	Control	Shuttle-tdTomato	220	24465.42188	7862.020996	24465.42188	1.637772039
377	B05	18	Control	Shuttle-tdTomato	220	5008.586426	2526.401123	5008.586426	0.987319771
377	B05	18	Control	Shuttle-tdTomato	220	4908.637695	2669.17334	4908.637695	0.878929687
377	B05	18	Control	Shuttle-tdTomato	220	3082.456299	1508.458252	3082.456299	1.031005672
377	B05	19	Control	Shuttle-tdTomato	220	21900.125	16929.47852	21900.125	0.37140157
377	B05	19	Control	Shuttle-tdTomato	220	8846.530273	6831.160645	8846.530273	0.372981002
377	B05	19	Control	Shuttle-tdTomato	220	1073.653198	821.568237	1073.653198	0.386075751
377	B05	19	Control	Shuttle-tdTomato	220	939.264099	626.94458	939.264099	0.583192948
377	B05	19	Control	Shuttle-tdTomato	220	2083.157715	814.924866	2083.157715	1.354033112
377	B05	19	Control	Shuttle-tdTomato	220	2610.425293	1140.434204	2610.425293	1.194701657
377	B05	19	Control	Shuttle-tdTomato	220	799.150513	390.782806	799.150513	1.032100256
377	B05	19	Control	Shuttle-tdTomato	220	1921.955688	1146.820557	1921.955688	0.744935404
377	B05	19	Control	Shuttle-tdTomato	220	1696.887939	718.197998	1696.887939	1.240437757
377	B05	21	Control	Shuttle-tdTomato	220	16748.08594	10065.62305	16748.08594	0.73455975
377	B05	21	Control	Shuttle-tdTomato	220	487.483978	364.235199	487.483978	0.420484455
377	B05	22	Control	Shuttle-tdTomato	220	7128.070313	1965.290771	7128.070313	1.858768788
377	B05	22	Control	Shuttle-tdTomato	220	15999.89648	13048.30664	15999.89648	0.29419998
377	B05	22	Control	Shuttle-tdTomato	220	16340.74316	6381.462402	16340.74316	1.356514617
377	B05	22	Control	Shuttle-tdTomato	220	4842.461914	4899.228027	4899.228027	-0.016813739
377	B05	23	Control	Shuttle-tdTomato	220	30544.3418	15637.39356	30544.3418	0.965905088
377	B05	23	Control	Shuttle-tdTomato	220	5660.717285	3028.618164	5660.717285	0.902325172
377	B05	25	Control	Shuttle-tdTomato	220	21355.41797	13945.83203	21355.41797	0.614768124
377	B06	1	Control	Shuttle-tdTomato	220	15249.51563	15514.99023	15514.99023	-0.02489937
377	B06	2	Control	Shuttle-tdTomato	220	11966.74414	6667.92334	11966.74414	0.84372126
377	B06	2	Control	Shuttle-tdTomato	220	29308.35352	8689.006836	29308.35352	1.754048733
377	B06	3	Control	Shuttle-tdTomato	220	10932.18848	3915.630127	10932.18848	1.481265839
377	B06	3	Control	Shuttle-tdTomato	220	15509.66309	6912.146484	15509.66309	1.16596165
377	B06	4	Control	Shuttle-tdTomato	220	12058.72266	9835.552734	12058.72266	0.293999059
377	B06	4	Control	Shuttle-tdTomato	220	33062.82813	11282.22266	33062.82813	1.551158821
377	B06	4	Control	Shuttle-tdTomato	220	10538.13769	4127.44873	10538.13769	1.352297736
377	B06	4	Control	Shuttle-tdTomato	220	10943.97559	16913.51758	16913.51758	-0.628039818
377	B06	4	Control	Shuttle-tdTomato	220	7196.333008	6715.057129	7196.333008	0.099862275
377	B06	4	Control	Shuttle-tdTomato	220	7017.915527	4970.027832	7017.915527	0.497788652
377	B06	4	Control	Shuttle-tdTomato	220	10759.91016	10986.86426	10986.86426	-0.030113656
377	B06	4	Control	Shuttle-tdTomato	220	11078.69531	7513.490723	11078.69531	0.560232756
377	B06	5	Control	Shuttle-tdTomato	220	16607.76953	13405.05566	16607.76953	0.309081118
377	B06	5	Control	Shuttle-tdTomato	220	15774.55469	12928.68164	15774.55469	0.28702411
377	B06	5	Control	Shuttle-tdTomato	220	14657.29394	8416.678711	14657.29394	0.800295824
377	B06	6	Control	Shuttle-tdTomato	220	15349.77637	13960.34375	15349.77637	0.136883171
377	B06	6	Control	Shuttle-tdTomato	220	10799.93457	6283.532715	10799.93457	0.781374771
377	B06	6	Control	Shuttle-tdTomato	220	862.291565	575.792908	862.291565	0.582625748
377	B06	6	Control	Shuttle-tdTomato	220	1228.205322	1268.885986	1268.885986	-0.047010684
377	B06	6	Control	Shuttle-tdTomato	220	4635.130371	2590.005859	4635.130371	0.839654556
377	B06	6	Control	Shuttle-tdTomato	220	1111.326904	1350.968018	1350.968018	-0.281710264
377	B06	7	Control	Shuttle-tdTomato	220	30801.35352	25586.99023	30801.35352	0.267583294
377	B06	7	Control	Shuttle-tdTomato	220	36307.125	19240.21875	36307.125	0.916127492
377	B06	7	Control	Shuttle-tdTomato	220	4013.743408	4775.588379	4775.588379	-0.250730102
377	B06	7	Control	Shuttle-tdTomato	220	7223.0625	8423.676758	8423.676758	-0.221839423
377	B06	7	Control	Shuttle-tdTomato	220	46467.87109	27005.56641	46467.87109	0.782976743
377	B06	7	Control	Shuttle-tdTomato	220	6568.956055	5696.276855	6568.956055	0.205644847
377	B06	8	Control	Shuttle-tdTomato	220	15006.89551	11164.50293	15006.89551	0.426706536
377	B06	8	Control	Shuttle-tdTomato	220	10669.53418	11303.59961	11303.59961	-0.083285078
377	B06	9	Control	Shuttle-tdTomato	220	11742.78711	6264.295898	11742.78711	0.906550602
377	B06	9	Control	Shuttle-tdTomato	220	15545.13086	11690.01367	15545.13086	0.411186144
377	B06	9	Control	Shuttle-tdTomato	220	14610.58008	9649.68457	14610.58008	0.598459769
377	B06	10	Control	Shuttle-tdTomato	220	19254.94141	14506.0625	19254.94141	0.408572763
377	B06	10	Control	Shuttle-tdTomato	220	17357.1582	13288.3125	17357.1582	0.385372856
377	B06	10	Control	Shuttle-tdTomato	220	6592.191895	6371.839844	6592.191895	0.049048234
377	B06	11	Control	Shuttle-tdTomato	220	40986.375	24587.78125	40986.375	0.737202843
377	B06	11	Control	Shuttle-tdTomato	220	17318.5332	9793.135742	17318.5332	0.822473959
377	B06	11	Control	Shuttle-tdTomato	220	2184.780762	497.995056	2184.780762	2.133285191
377	B06	11	Control	Shuttle-tdTomato	220	3981.349121	3069.758789	3981.349121	0.375132088
377	B06	11	Control	Shuttle-tdTomato	220	4234.948242	3887.437988	4234.948242	0.123524676
377	B06	12	Control	Shuttle-tdTomato	220	14652.1875	7353.996094	14652.1875	0.994515753
377	B06	12	Control	Shuttle-tdTomato	220	661.315979	395.590088	661.315979	0.741333483
377	B06	12	Control	Shuttle-tdTomato	220	15763.67871	11170.41406	15763.67871	0.496921586
377	B06	12	Control	Shuttle-tdTomato	220	17759.04883	12086.13281	17759.04883	0.555201612
377	B06	12	Control	Shuttle-tdTomato	220	9610.628906	6946.958984	9610.628906	0.468249263
377	B06	12	Control	Shuttle-tdTomato	220	8609.601563	5827.274902	8609.601563	0.563125102
377	B06	13	Control	Shuttle-tdTomato	220	10989.56738	7772.793945	10989.56738	0.499629418
377	B06	13	Control	Shuttle-tdTomato	220	2758.065674	1592.811035	2758.065674	0.792081689
377	B06	13	Control	Shuttle-tdTomato	220	3999.456543	3307.687988	3999.456543	0.273980824
377	B06	16	Control	Shuttle-tdTomato	220	1198.029175	865.15918	1198.029175	0.469625539
377	B06	16	Control	Shuttle-tdTomato	220	370.672272	393.490875	393.490875	-0.086185981
377	B06	16	Control	Shuttle-tdTomato	220	9463.574219	7039.475098	9463.574219	0.426917308
377	B06	16	Control	Shuttle-tdTomato	220	22465.55273	5663.53418	22465.55273	1.987940043
377	B06	16	Control	Shuttle-tdTomato	220	2011.57605	1789.763306	2011.57605	0.168557476
377	B06	16	Control	Shuttle-tdTomato	220	5293.147461	1973.979858	5293.147461	1.423018577
377	B06	17	Control	Shuttle-tdTomato	220	1811.396118	907.687439	1811.396118	0.996834573
377	B06	17	Control	Shuttle-tdTomato	220	405.214081	310.241425	405.214081	0.385292973
377	B06	18	Control	Shuttle-tdTomato	220	4037.644043	1210.407837	4037.644043	1.738020495
377	B06	18	Control	Shuttle-tdTomato	220	3545.275146	2950.876465	3545.275146	0.264754073
377	B06	18	Control	Shuttle-tdTomato	220	3242.980957	2284.32666	3242.980957	0.505551581
377	B06	18	Control	Shuttle-tdTomato	220	3929.115479	1877.539185	3929.115479	1.065361552
377	B06	18	Control	Shuttle-tdTomato	220	3499.664063	3002.76001	3499.664063	0.220927268
377	B06	19	Control	Shuttle-tdTomato	220	11993.41894	5392.461914	11993.41894	1.153226997
377	B06	20	Control	Shuttle-tdTomato	220	1841.043579	1244.516357	1841.043579	0.564938585
377	B06	20	Control	Shuttle-tdTomato	220	44466.0625	23844.63086	44466.0625	0.89904021
377	B06	20	Control	Shuttle-tdTomato	220	3206.024414	4282.961426	4282.961426	-0.417823272
377	B06	21	Control	Shuttle-tdTomato	220	9172.124023	6694.515137	9172.124023	0.454276293
377	B06	21	Control	Shuttle-tdTomato	220	17507.69336	24784.9082	24784.9082	-0.501472894
377	B06	21	Control	Shuttle-tdTomato	220	6941.819336	1711.118408	6941.819336	2.020374222
377	B06	21	Control	Shuttle-tdTomato	220	6004.817871	1713.920532	6004.817871	1.80882027
377	B06	23	Control	Shuttle-tdTomato	220	7284.114258	4774.8125	7284.114258	0.609309471
377	B06	25	Control	Shuttle-tdTomato	220	5468.847656	1937.581299	5468.847656	1.496980028
377	B06	25	Control	Shuttle-tdTomato	220	306.224396	222.847046	306.224396	0.458535386
377	B07	1	Control	Shuttle-tdTomato	220	20443.3418	12095.50684	20443.3418	0.757159824
377	B07	1	Control	Shuttle-tdTomato	220	8109.154785	4844.32373	8109.154785	0.743256272
377	B07	2	Control	Shuttle-tdTomato	220	26950.23047	10514.43848	26950.23047	1.357925805
377	B07	2	Control	Shuttle-tdTomato	220	11459.80176	6841.956543	11459.80176	0.744101241
377	B07	3	Control	Shuttle-tdTomato	220	6793.561035	7972.804688	7972.804688	-0.230919326
377	B07	3	Control	Shuttle-tdTomato	220	31875.16602	31745.55664	31875.16602	0.005878181
377	B07	3	Control	Shuttle-tdTomato	220	51126.59766	35380.24219	51126.59766	0.531130098
377	B07	4	Control	Shuttle-tdTomato	220	6601.217773	2748.637695	6601.217773	1.264015439
377	B07	4	Control	Shuttle-tdTomato	220	8464.676758	4318.771973	8464.676758	0.970833831
377	B07	5	Control	Shuttle-tdTomato	220	16704.40039	7288.42334	16704.40039	1.196549534
377	B07	5	Control	Shuttle-tdTomato	220	5183.96582	3272.390381	5183.96582	0.663711341
377	B07	6	Control	Shuttle-tdTomato	220	11719.56348	10200.10254	11719.56348	0.200335179
377	B07	6	Control	Shuttle-tdTomato	220	11362.75391	5173.432617	11362.75391	1.135118789
377	B07	6	Control	Shuttle-tdTomato	220	290.229431	202.147827	290.229431	0.521783129
377	B07	7	Control	Shuttle-tdTomato	220	38163.8125	17879.73047	38163.8125	1.093880313
377	B07	8	Control	Shuttle-tdTomato	220	24133.01953	22568.76953	24133.01953	0.096680674
377	B07	8	Control	Shuttle-tdTomato	220	11593.18555	7262.182129	11593.18555	0.674802024
377	B07	8	Control	Shuttle-tdTomato	220	12939.8916	5658.70752	12939.8916	1.193281056
377	B07	8	Control	Shuttle-tdTomato	220	16466.97266	11080.68945	16466.97266	0.571527699
377	B07	8	Control	Shuttle-tdTomato	220	12330.07129	13197.71191	13197.71191	-0.09810669
377	B07	8	Control	Shuttle-tdTomato	220	10308.84473	8032.787109	10308.84473	0.359910118
377	B07	8	Control	Shuttle-tdTomato	220	5611.253418	7095.866211	7095.866211	-0.338655739
377	B07	9	Control	Shuttle-tdTomato	220	58646.10938	18252.15234	58646.10938	1.683968801
377	B07	9	Control	Shuttle-tdTomato	220	13318.6084	14202.55469	14202.55469	-0.092707109
377	B07	9	Control	Shuttle-tdTomato	220	12990.15332	15004.44336	15004.44336	-0.20797134
377	B07	9	Control	Shuttle-tdTomato	220	29028.91602	23098.30273	29028.91602	0.329703854
377	B07	9	Control	Shuttle-tdTomato	220	7566.230469	5562.475586	7566.230469	0.443847623
377	B07	9	Control	Shuttle-tdTomato	220	42575.97266	22156.35938	42575.97266	0.942318645
377	B07	11	Control	Shuttle-tdTomato	220	5128.430176	2879.655273	5128.430176	0.832621166
377	B07	11	Control	Shuttle-tdTomato	220	526.320068	313.803009	526.320068	0.746081218
377	B07	11	Control	Shuttle-tdTomato	220	838.18042	459.196136	838.18042	0.868150318
377	B07	11	Control	Shuttle-tdTomato	220	7386.706543	6994.214355	7386.706543	0.078769252
377	B07	11	Control	Shuttle-tdTomato	220	758.015625	452.962097	758.015625	0.742837254
377	B07	11	Control	Shuttle-tdTomato	220	1305.200562	931.297668	1305.200562	0.486957243
377	B07	11	Control	Shuttle-tdTomato	220	21167.52539	9407.194336	21167.52539	1.170016206
377	B07	11	Control	Shuttle-tdTomato	220	14719.22852	10418.53027	14719.22852	0.498550284
377	B07	11	Control	Shuttle-tdTomato	220	12151.40137	5822.1875	12151.40137	1.061489497
377	B07	11	Control	Shuttle-tdTomato	220	5469.277344	3310.52002	5469.277344	0.724292367
377	B07	11	Control	Shuttle-tdTomato	220	10648.49023	2458.298584	10648.49023	2.114916836
377	B07	11	Control	Shuttle-tdTomato	220	3363.76123	3326.710205	3363.76123	0.015979106
377	B07	12	Control	Shuttle-tdTomato	220	15594.06055	7590.364258	15594.06055	1.038755615
377	B07	12	Control	Shuttle-tdTomato	220	6646.289551	5509.386719	6646.289551	0.270657413
377	B07	12	Control	Shuttle-tdTomato	220	1439.170654	1308.198486	1439.170654	0.137656224
377	B07	12	Control	Shuttle-tdTomato	220	1469.594238	1449.193359	1469.594238	0.020167775
377	B07	12	Control	Shuttle-tdTomato	220	12073.70898	7475.988281	12073.70898	0.69153272
377	B07	12	Control	Shuttle-tdTomato	220	18680.35742	8106.965332	18680.35742	1.20428818
377	B07	12	Control	Shuttle-tdTomato	220	5957.247559	9462.757813	9462.757813	-0.667614789
377	B07	12	Control	Shuttle-tdTomato	220	9227.361328	7900.749512	9227.361328	0.223928629
377	B07	12	Control	Shuttle-tdTomato	220	6112.537109	7481.55127	7481.55127	-0.29156612
377	B07	12	Control	Shuttle-tdTomato	220	13521.57813	9116.517578	13521.57813	0.568708802
377	B07	12	Control	Shuttle-tdTomato	220	22989.88086	11171.35352	22989.88086	1.041194997
377	B07	13	Control	Shuttle-tdTomato	220	5823.148438	6704.79541	6704.79541	-0.203393915
377	B07	13	Control	Shuttle-tdTomato	220	9511.194336	6649.031738	9511.194336	0.51648225
377	B07	13	Control	Shuttle-tdTomato	220	24289.85156	13055.9707	24289.85156	0.895643949
377	B07	13	Control	Shuttle-tdTomato	220	18774.4082	15724.44043	18774.4082	0.255758754
377	B07	13	Control	Shuttle-tdTomato	220	12029.86621	7216.5625	12029.86621	0.737236898
377	B07	13	Control	Shuttle-tdTomato	220	10877.3584	6480.751465	10877.3584	0.747095223
377	B07	13	Control	Shuttle-tdTomato	220	16171.48535	7666.111816	16171.48535	1.07688525
377	B07	13	Control	Shuttle-tdTomato	220	11211.97852	6173.319336	11211.97852	0.860922558
377	B07	13	Control	Shuttle-tdTomato	220	12830.37305	8878.18457	12830.37305	0.531226511
377	B07	13	Control	Shuttle-tdTomato	220	8702.707031	5492.882324	8702.707031	0.663900845
377	B07	13	Control	Shuttle-tdTomato	220	2737.014893	1200.287354	2737.014893	1.18922345
377	B07	14	Control	Shuttle-tdTomato	220	6895.194824	7324.075195	7324.075195	-0.087055287
377	B07	14	Control	Shuttle-tdTomato	220	11516.89746	6062.393066	11516.89746	0.925792821
377	B07	14	Control	Shuttle-tdTomato	220	7153.082031	7354.263672	7354.263672	-0.040015916
377	B07	14	Control	Shuttle-tdTomato	220	15202.05371	10424.25	15202.05371	0.544322648
377	B07	14	Control	Shuttle-tdTomato	220	7369.283691	6239.111328	7369.283691	0.240183841
377	B07	14	Control	Shuttle-tdTomato	220	6583.834473	4721.73584	6583.834473	0.479610733
377	B07	14	Control	Shuttle-tdTomato	220	6377.453125	8092.236816	8092.236816	-0.34355815
377	B07	14	Control	Shuttle-tdTomato	220	8427.262695	4430.83252	8427.262695	0.927486302
377	B07	14	Control	Shuttle-tdTomato	220	4159.743652	2562.727783	4159.743652	0.698814382
377	B07	14	Control	Shuttle-tdTomato	220	63177.23828	26543.5625	63177.23828	1.25104286
377	B07	14	Control	Shuttle-tdTomato	220	3019.449219	1739.146729	3019.449219	0.795905754
377	B07	14	Control	Shuttle-tdTomato	220	3095.434082	2366.39209	3095.434082	0.387452602
377	B07	14	Control	Shuttle-tdTomato	220	11728.20215	14238.46582	14238.46582	-0.279811831
377	B07	15	Control	Shuttle-tdTomato	220	10529.33691	7094.936035	10529.33691	0.569553003
377	B07	15	Control	Shuttle-tdTomato	220	29448.80664	16191.52246	29448.80664	0.862970527
377	B07	15	Control	Shuttle-tdTomato	220	14456.38086	9354.008789	14456.38086	0.628049731
377	B07	15	Control	Shuttle-tdTomato	220	16451.22852	12747.79102	16451.22852	0.36794805
377	B07	15	Control	Shuttle-tdTomato	220	1241.22937	1111.70166	1241.22937	0.159000066
377	B07	15	Control	Shuttle-tdTomato	220	897.414001	576.79071	897.414001	0.637725764
377	B07	16	Control	Shuttle-tdTomato	220	15502.24805	11078.1416	15502.24805	0.484761558
377	B07	17	Control	Shuttle-tdTomato	220	19770.31055	8197.984375	19770.31055	1.269994387
377	B07	17	Control	Shuttle-tdTomato	220	2688.028564	3110.817627	3110.817627	-0.21074535
377	B07	17	Control	Shuttle-tdTomato	220	21883.64648	8556.72168	21883.64648	1.354723085
377	B07	17	Control	Shuttle-tdTomato	220	12302.03613	7974.989258	12302.03613	0.625342638
377	B07	17	Control	Shuttle-tdTomato	220	1027.186523	604.016052	1027.186523	0.766039384
377	B07	17	Control	Shuttle-tdTomato	220	1857.443359	1551.16687	1857.443359	0.259964322
377	B07	17	Control	Shuttle-tdTomato	220	826.179626	553.001526	826.179626	0.579172021
377	B07	17	Control	Shuttle-tdTomato	220	1797.594604	894.239624	1797.594604	1.00733432
377	B07	18	Control	Shuttle-tdTomato	220	6090.773926	2728.982422	6090.773926	1.158262454
377	B07	18	Control	Shuttle-tdTomato	220	23194.56836	17007.83203	23194.56836	0.447587744
377	B07	18	Control	Shuttle-tdTomato	220	8200.863281	6217.628906	8200.863281	0.399411273
377	B07	18	Control	Shuttle-tdTomato	220	5382.847656	4937.994141	5382.847656	0.12444447
377	B07	18	Control	Shuttle-tdTomato	220	4970.275879	3666.66748	4970.275879	0.438856494
377	B07	19	Control	Shuttle-tdTomato	220	21071.72656	7614.483398	21071.72656	1.468490464
377	B07	19	Control	Shuttle-tdTomato	220	6889.764648	3948.849365	6889.764648	0.803022367
377	B07	19	Control	Shuttle-tdTomato	220	2457.957764	1156.759766	2457.957764	1.087370847
377	B07	19	Control	Shuttle-tdTomato	220	5094.055176	3846.819092	5094.055176	0.405148602
377	B07	19	Control	Shuttle-tdTomato	220	4586.092285	3411.244629	4586.092285	0.426967168
377	B07	19	Control	Shuttle-tdTomato	220	2781.68457	2273.38208	2781.68457	0.291118661
377	B07	20	Control	Shuttle-tdTomato	220	6941.168457	3423.152344	6941.168457	1.019853043
377	B07	20	Control	Shuttle-tdTomato	220	9513.707031	7053.779297	9513.707031	0.431611163
377	B07	21	Control	Shuttle-tdTomato	220	514.653381	318.640442	514.653381	0.691671718
377	B07	22	Control	Shuttle-tdTomato	220	4924.306152	2304.909424	4924.306152	1.095210401
377	B07	22	Control	Shuttle-tdTomato	220	5617.595215	2630.859131	5617.595215	1.094418671
377	B07	22	Control	Shuttle-tdTomato	220	804.317444	600.087891	804.317444	0.422591191
377	B07	22	Control	Shuttle-tdTomato	220	2662.762451	1330.561157	2662.762451	1.000888906
377	B07	23	Control	Shuttle-tdTomato	220	9677.484375	7781.699707	9677.484375	0.314546765
377	B07	23	Control	Shuttle-tdTomato	220	11476.02539	6959.018555	11476.02539	0.721667306
377	B07	23	Control	Shuttle-tdTomato	220	53658.79297	23460.63867	53658.79297	1.193572314
377	B07	23	Control	Shuttle-tdTomato	220	4664.799805	3212.217041	4664.799805	0.538245792
377	B07	23	Control	Shuttle-tdTomato	220	6871.958496	2817.831543	6871.958496	1.286135957
377	B07	24	Control	Shuttle-tdTomato	220	15730.72852	5601.028809	15730.72852	1.489821732
377	B07	24	Control	Shuttle-tdTomato	220	12193.76269	13848.41797	13848.41797	-0.183577799
377	B07	24	Control	Shuttle-tdTomato	220	1778.391357	997.530457	1778.391357	0.834140046
377	B07	25	Control	Shuttle-tdTomato	220	27816.35547	16247.54492	27816.35547	0.775711672
377	B08	1	Control	Shuttle-tdTomato	220	8583.057617	6135.456055	8583.057617	0.484321098
377	B08	3	Control	Shuttle-tdTomato	220	21125.86719	6035.869141	21125.86719	1.80737713
377	B08	3	Control	Shuttle-tdTomato	220	9918.900391	11131.18066	11131.18066	-0.166354527
377	B08	4	Control	Shuttle-tdTomato	220	989.570862	581.201721	989.570862	0.767764046
377	B08	4	Control	Shuttle-tdTomato	220	26511.00977	15715.88867	26511.00977	0.754367768
377	B08	4	Control	Shuttle-tdTomato	220	6385.503418	4369.830566	6385.503418	0.547223021
377	B08	4	Control	Shuttle-tdTomato	220	12368.58789	6875.825684	12368.58789	0.847075924
377	B08	4	Control	Shuttle-tdTomato	220	3759.711914	4747.668457	4747.668457	-0.336597071
377	B08	4	Control	Shuttle-tdTomato	220	18147.4082	7141.73877	18147.4082	1.345416249
377	B08	4	Control	Shuttle-tdTomato	220	10705.14063	6572.517578	10705.14063	0.703785747
377	B08	5	Control	Shuttle-tdTomato	220	22431.14063	7328.298828	22431.14063	1.613952745
377	B08	5	Control	Shuttle-tdTomato	220	28795.87695	10089.26172	28795.87695	1.51304165
377	B08	5	Control	Shuttle-tdTomato	220	6897.316895	7681.324707	7681.324707	-0.155319884
377	B08	5	Control	Shuttle-tdTomato	220	10987.44922	4959.157715	10987.44922	1.147689485
377	B08	5	Control	Shuttle-tdTomato	220	4244.669434	3667.743896	4244.669434	0.210759299
377	B08	5	Control	Shuttle-tdTomato	220	10251.44043	7870.683594	10251.44043	0.381265788
377	B08	5	Control	Shuttle-tdTomato	220	9478.336914	5581.939453	9478.336914	0.763867468
377	B08	5	Control	Shuttle-tdTomato	220	7114.794434	5219.196777	7114.794434	0.446994278
377	B08	5	Control	Shuttle-tdTomato	220	7533.789551	7780.868164	7780.868164	-0.046555402
377	B08	5	Control	Shuttle-tdTomato	220	10851.83203	9424.296875	10851.83203	0.203481731
377	B08	5	Control	Shuttle-tdTomato	220	20672.83008	11753.61914	20672.83008	0.814630849
377	B08	5	Control	Shuttle-tdTomato	220	21103.32617	12991.87402	21103.32617	0.699860857
377	B08	6	Control	Shuttle-tdTomato	220	23110.87891	12383.55762	23110.87891	0.900146287
377	B08	6	Control	Shuttle-tdTomato	220	36815.16016	11696.46973	36815.16016	1.654226822
377	B08	6	Control	Shuttle-tdTomato	220	3064.878906	1597.43689	3064.878906	0.940071138
377	B08	7	Control	Shuttle-tdTomato	220	33533.24609	13053.82324	33533.24609	1.361119737
377	B08	7	Control	Shuttle-tdTomato	220	38452.19531	13411.50684	38452.19531	1.519594628
377	B08	7	Control	Shuttle-tdTomato	220	29548.73633	30124.09961	30124.09961	-0.027821687
377	B08	7	Control	Shuttle-tdTomato	220	1634.995972	1050.973633	1634.995972	0.637560606
377	B08	7	Control	Shuttle-tdTomato	220	1450.057373	904.8703	1450.057373	0.68032706
377	B08	8	Control	Shuttle-tdTomato	220	2611.699219	2457.163086	2611.699219	0.087995141
377	B08	8	Control	Shuttle-tdTomato	220	2776.416748	2537.31543	2776.416748	0.129921256
377	B08	8	Control	Shuttle-tdTomato	220	10658.32031	9158.308594	10658.32031	0.218827013
377	B08	9	Control	Shuttle-tdTomato	220	37050.27344	12448.42383	37050.27344	1.573521105
377	B08	9	Control	Shuttle-tdTomato	220	5457.364746	6514.458008	6514.458008	-0.255440684
377	B08	9	Control	Shuttle-tdTomato	220	16516.56445	11515.61621	16516.56445	0.520322015
377	B08	9	Control	Shuttle-tdTomato	220	18322.30664	9186.793945	18322.30664	0.995967764
377	B08	9	Control	Shuttle-tdTomato	220	989.858582	502.192871	989.858582	0.978980878
377	B08	9	Control	Shuttle-tdTomato	220	1427.072632	746.093201	1427.072632	0.935630997
377	B08	9	Control	Shuttle-tdTomato	220	3644.570313	4903.146484	4903.146484	-0.42795913
377	B08	9	Control	Shuttle-tdTomato	220	11940.11719	5728.812988	11940.11719	1.059508848
377	B08	10	Control	Shuttle-tdTomato	220	14340.6582	10455.78516	14340.6582	0.45580984
377	B08	10	Control	Shuttle-tdTomato	220	50801.07813	34719.96094	50801.07813	0.54909379
377	B08	10	Control	Shuttle-tdTomato	220	12000.93066	6542.864258	12000.93066	0.875152045
377	B08	10	Control	Shuttle-tdTomato	220	7902.735352	6922.237305	7902.735352	0.191113696
377	B08	10	Control	Shuttle-tdTomato	220	24925.82617	14472.13184	24925.82617	0.784363868
377	B08	11	Control	Shuttle-tdTomato	220	2187.592285	1543.346924	2187.592285	0.503281482
377	B08	11	Control	Shuttle-tdTomato	220	1402.762451	902.653809	1402.762451	0.63602603
377	B08	11	Control	Shuttle-tdTomato	220	3940.054199	2680.17334	3940.054199	0.555889166
377	B08	12	Control	Shuttle-tdTomato	220	14795.90527	8868.285156	14795.90527	0.738470904
377	B08	12	Control	Shuttle-tdTomato	220	43421.15625	10727.02539	43421.15625	2.017148072
377	B08	12	Control	Shuttle-tdTomato	220	15206.34766	8883.666016	15206.34766	0.77544662
377	B08	12	Control	Shuttle-tdTomato	220	13813.97461	9505.066406	13813.97461	0.539359866
377	B08	12	Control	Shuttle-tdTomato	220	14397.63477	6568.533203	14397.63477	1.132188678
377	B08	12	Control	Shuttle-tdTomato	220	10515.20996	5030.165039	10515.20996	1.063800017
377	B08	13	Control	Shuttle-tdTomato	220	6726.791992	6247.954102	6726.791992	0.106534792
377	B08	13	Control	Shuttle-tdTomato	220	4909.354004	3597.623291	4909.354004	0.448489071
377	B08	13	Control	Shuttle-tdTomato	220	4390.648926	3460.838867	4390.648926	0.343312409
377	B08	13	Control	Shuttle-tdTomato	220	4636.168945	4107.058105	4636.168945	0.174827782
377	B08	13	Control	Shuttle-tdTomato	220	1709.420166	883.316528	1709.420166	0.952504635
377	B08	13	Control	Shuttle-tdTomato	220	958.308777	727.19635	958.308777	0.398145624
377	B08	14	Control	Shuttle-tdTomato	220	9456.818359	5744.164063	9456.818359	0.719257931
377	B08	14	Control	Shuttle-tdTomato	220	8909.751953	5569.28125	8909.751953	0.677894117
377	B08	14	Control	Shuttle-tdTomato	220	20483.93359	8433.210938	20483.93359	1.280338841
377	B08	15	Control	Shuttle-tdTomato	220	10862.98926	7851.322266	10862.98926	0.468413608
377	B08	16	Control	Shuttle-tdTomato	220	7689.493652	10242.8584	10242.8584	-0.413657868
377	B08	16	Control	Shuttle-tdTomato	220	13629.29492	12151.67383	13629.29492	0.165555879
377	B08	17	Control	Shuttle-tdTomato	220	1244.817139	533.707886	1244.817139	1.221811595
377	B08	17	Control	Shuttle-tdTomato	220	9865.84668	8041.59082	9865.84668	0.294961938
377	B08	17	Control	Shuttle-tdTomato	220	3416.13208	2652.092529	3416.13208	0.365232645
377	B08	17	Control	Shuttle-tdTomato	220	7234.290039	4502.275391	7234.290039	0.684197135
377	B08	17	Control	Shuttle-tdTomato	220	1464.798096	689.517151	1464.798096	1.087043478
377	B08	17	Control	Shuttle-tdTomato	220	852.913086	695.12207	852.913086	0.295132384
377	B08	17	Control	Shuttle-tdTomato	220	3644.09082	1602.567871	3644.09082	1.185173457
377	B08	17	Control	Shuttle-tdTomato	220	3608.243164	2116.702148	3608.243164	0.769478292
377	B08	18	Control	Shuttle-tdTomato	220	26997.9043	11645.04883	26997.9043	1.213130734
377	B08	18	Control	Shuttle-tdTomato	220	18314.05078	9147.811523	18314.05078	1.001452381
377	B08	18	Control	Shuttle-tdTomato	220	16789.17383	8261.579102	16789.17383	1.023041772
377	B08	19	Control	Shuttle-tdTomato	220	16271.61231	5303.126953	16271.61231	1.617442019
377	B08	21	Control	Shuttle-tdTomato	220	7763.139648	3494.606201	7763.139648	1.151510349
377	B08	22	Control	Shuttle-tdTomato	220	17070.08984	14710.45019	17070.08984	0.214629252
377	B08	22	Control	Shuttle-tdTomato	220	9937.050781	8296.467773	9937.050781	0.260320499
377	B08	22	Control	Shuttle-tdTomato	220	17479.8457	5061.262207	17479.8457	1.788123327
377	B08	22	Control	Shuttle-tdTomato	220	7219.038574	3064.290283	7219.038574	1.236253741
377	B08	22	Control	Shuttle-tdTomato	220	9132.541016	3959.369873	9132.541016	1.205745482
377	B08	23	Control	Shuttle-tdTomato	220	3213.850098	1208.411743	3213.850098	1.411190531
377	B08	25	Control	Shuttle-tdTomato	220	2842.078125	3122.15918	3122.15918	-0.135597881
377	B09	1	Control	tdTomato-NES	220	1192.50708	1558.524048	1558.524048	-0.386182584
377	B09	5	Control	tdTomato-NES	220	2441.390625	3217.83252	3217.83252	-0.398386093
377	B09	5	Control	tdTomato-NES	220	2372.881836	8099.35791	8099.35791	-1.771167281
377	B09	6	Control	tdTomato-NES	220	2281.088379	3194.552734	3194.552734	-0.485891611
377	B09	7	Control	tdTomato-NES	220	2132.008545	2527.869141	2527.869141	-0.245708562
377	B09	8	Control	tdTomato-NES	220	1174.642212	2812.105469	2812.105469	-1.259429316
377	B09	8	Control	tdTomato-NES	220	213.438339	287.185028	287.185028	-0.428161194
377	B09	9	Control	tdTomato-NES	220	355.304993	735.887634	735.887634	-1.050427529
377	B09	9	Control	tdTomato-NES	220	291.297791	573.936584	573.936584	-0.978396577
377	B09	9	Control	tdTomato-NES	220	310.906738	553.054199	553.054199	-0.830938987
377	B09	10	Control	tdTomato-NES	220	306.773895	530.151184	530.151184	-0.789228112
377	B09	11	Control	tdTomato-NES	220	10985.55176	26277	26277	-1.258193243
377	B09	11	Control	tdTomato-NES	220	396.45166	966.242737	966.242737	-1.285240698
377	B09	11	Control	tdTomato-NES	220	1354.192627	2907.421143	2907.421143	-1.102307093
377	B09	12	Control	tdTomato-NES	220	7550.588379	5138.135254	7550.588379	0.555344203
377	B09	12	Control	tdTomato-NES	220	462.190857	995.207031	995.207031	-1.106507957
377	B09	12	Control	tdTomato-NES	220	189.194931	249.657227	249.657227	-0.400075234
377	B09	12	Control	tdTomato-NES	220	481.577148	962.438904	962.438904	-0.998928026
377	B09	12	Control	tdTomato-NES	220	1184.365234	2565.950928	2565.950928	-1.115379533
377	B09	16	Control	tdTomato-NES	220	231.790619	339.312805	339.312805	-0.549793697
377	B09	16	Control	tdTomato-NES	220	462.290314	947.71344	947.71344	-1.035651762
377	B09	16	Control	tdTomato-NES	220	661.064514	1455.499146	1455.499146	-1.138651015
377	B09	16	Control	tdTomato-NES	220	1169.567017	2390.393311	2390.393311	-1.031273485
377	B09	17	Control	tdTomato-NES	220	3861.214844	1739.35144	3861.214844	1.150505368
377	B09	17	Control	tdTomato-NES	220	1337.054688	3633.656738	3633.656738	-1.442363663
377	B09	17	Control	tdTomato-NES	220	278.593781	506.626495	506.626495	-0.862759474
377	B09	18	Control	tdTomato-NES	220	329.071899	481.266205	481.266205	-0.548432286
377	B09	18	Control	tdTomato-NES	220	4230.124512	8197.807617	8197.807617	-0.954538005
377	B09	18	Control	tdTomato-NES	220	4727.416016	8511.158203	8511.158203	-0.84830364
377	B09	19	Control	tdTomato-NES	220	924.859375	1051.965576	1051.965576	-0.18578157
377	B09	20	Control	tdTomato-NES	220	10276.19531	7560.23584	10276.19531	0.442803071
377	B09	20	Control	tdTomato-NES	220	9264.131836	6476.340332	9264.131836	0.516476983
377	B09	21	Control	tdTomato-NES	220	169.123123	200.633484	200.633484	-0.246488477
377	B09	23	Control	tdTomato-NES	220	323.449402	577.733337	577.733337	-0.8368637
377	B09	23	Control	tdTomato-NES	220	255.453384	417.290436	417.290436	-0.707991808
377	B09	23	Control	tdTomato-NES	220	1326.793945	570.209656	1326.793945	1.218379958
377	B09	23	Control	tdTomato-NES	220	220.162994	334.854218	334.854218	-0.604961147
377	B10	1	Control	tdTomato-NES	220	8102.484375	5729.871094	8102.484375	0.499861651
377	B10	3	Control	tdTomato-NES	220	17448.63672	11775.62207	17448.63672	0.567311046
377	B10	3	Control	tdTomato-NES	220	15724.92481	16090.00293	16090.00293	-0.03311147
377	B10	5	Control	tdTomato-NES	220	19664.18555	21157.66992	21157.66992	-0.105610319
377	B10	5	Control	tdTomato-NES	220	6231.556152	15661.88965	15661.88965	-1.329593903
377	B10	5	Control	tdTomato-NES	220	903.47229	1840.34021	1840.34021	-1.026420233
377	B10	6	Control	tdTomato-NES	220	392.803955	818.257202	818.257202	-1.05874494
377	B10	6	Control	tdTomato-NES	220	4298.560547	2991.071533	4298.560547	0.523191214
377	B10	6	Control	tdTomato-NES	220	1016.604553	2431.5625	2431.5625	-1.258125077
377	B10	6	Control	tdTomato-NES	220	241.529022	372.686951	372.686951	-0.625767753
377	B10	6	Control	tdTomato-NES	220	11450.24414	4359.716797	11450.24414	1.393072033
377	B10	8	Control	tdTomato-NES	220	4844.662109	9400.230469	9400.230469	-0.95630008
377	B10	11	Control	tdTomato-NES	220	10264.84082	17103.64648	17103.64648	-0.736592684
377	B10	11	Control	tdTomato-NES	220	12574.09961	22112.83203	22112.83203	-0.814428709
377	B10	11	Control	tdTomato-NES	220	1333.459106	1412.306763	1412.306763	-0.082879905
377	B10	11	Control	tdTomato-NES	220	11952.26465	13009.2207	13009.2207	-0.122250544
377	B10	11	Control	tdTomato-NES	220	2133.40332	1307.169556	2133.40332	0.706710444
377	B10	11	Control	tdTomato-NES	220	434.693054	869.390869	869.390869	-1.000007901
377	B10	11	Control	tdTomato-NES	220	960.766296	2199.575928	2199.575928	-1.194967956
377	B10	11	Control	tdTomato-NES	220	986.055481	2099.194824	2099.194824	-1.09009534
377	B10	11	Control	tdTomato-NES	220	552.364014	1219.384644	1219.384644	-1.142462045
377	B10	12	Control	tdTomato-NES	220	7006.071289	9242.076172	9242.076172	-0.399611312
377	B10	12	Control	tdTomato-NES	220	677.080078	1809.246826	1809.246826	-1.417990865
377	B10	12	Control	tdTomato-NES	220	1305.725708	2172.95166	2172.95166	-0.734804217
377	B10	12	Control	tdTomato-NES	220	2860.819824	7215.005371	7215.005371	-1.33457183
377	B10	13	Control	tdTomato-NES	220	6572.588379	13661.06934	13661.06934	-1.055536875
377	B10	13	Control	tdTomato-NES	220	3832.799316	5216.019043	5216.019043	-0.444550676
377	B10	13	Control	tdTomato-NES	220	219.173447	313.220123	313.220123	-0.515103877
377	B10	13	Control	tdTomato-NES	220	2790.672363	7509.616211	7509.616211	-1.428126423
377	B10	14	Control	tdTomato-NES	220	4257.404297	9863.625977	9863.625977	-1.212143995
377	B10	15	Control	tdTomato-NES	220	12770.62305	25648.76953	25648.76953	-1.006060704
377	B10	15	Control	tdTomato-NES	220	12228.50293	27480.72852	27480.72852	-1.168172457
377	B10	15	Control	tdTomato-NES	220	12107.19629	11837.06641	12107.19629	0.032553233
377	B10	16	Control	tdTomato-NES	220	201.455414	334.759735	334.759735	-0.732665433
377	B10	16	Control	tdTomato-NES	220	1498.872681	2716.010986	2716.010986	-0.857611474
377	B10	16	Control	tdTomato-NES	220	899.949097	2173.190186	2173.190186	-1.27189913
377	B10	16	Control	tdTomato-NES	220	611.779297	1646.946045	1646.946045	-1.428710101
377	B10	16	Control	tdTomato-NES	220	636.443848	1408.584595	1408.584595	-1.146141071
377	B10	16	Control	tdTomato-NES	220	268.907196	467.710449	467.710449	-0.798507298
377	B10	16	Control	tdTomato-NES	220	991.785828	1321.409424	1321.409424	-0.413977023
377	B10	16	Control	tdTomato-NES	220	275.543488	436.044495	436.044495	-0.662195327
377	B10	16	Control	tdTomato-NES	220	601.202759	1187.821167	1187.821167	-0.982394112
377	B10	17	Control	tdTomato-NES	220	217.489639	309.566711	309.566711	-0.509303667
377	B10	17	Control	tdTomato-NES	220	246.004471	360.385742	360.385742	-0.550857399
377	B10	17	Control	tdTomato-NES	220	731.615723	1294.058838	1294.058838	-0.82274523
377	B10	17	Control	tdTomato-NES	220	1612.0979	5298.038086	5298.038086	-1.716518856
377	B10	17	Control	tdTomato-NES	220	498.136108	1004.119995	1004.119995	-1.01131979
377	B10	17	Control	tdTomato-NES	220	670.977478	1487.871216	1487.871216	-1.148913411
377	B10	18	Control	tdTomato-NES	220	1102.228516	2330.813721	2330.813721	-1.080410352
377	B10	18	Control	tdTomato-NES	220	1055.949341	2235.223633	2235.223633	-1.081878556
377	B10	18	Control	tdTomato-NES	220	464.087097	629.555115	629.555115	-0.439937099
377	B10	20	Control	tdTomato-NES	220	2715.418701	6566.604004	6566.604004	-1.273972787
377	B10	20	Control	tdTomato-NES	220	5624.071289	6454.556152	6454.556152	-0.19870301
377	B10	21	Control	tdTomato-NES	220	525.013	1166.805786	1166.805786	-1.152139394
377	B10	22	Control	tdTomato-NES	220	187.383514	234.539856	234.539856	-0.323839074
377	B10	22	Control	tdTomato-NES	220	188.979736	281.762848	281.762848	-0.576249852
377	B10	22	Control	tdTomato-NES	220	1566.190063	2863.473389	2863.473389	-0.870506897
377	B10	23	Control	tdTomato-NES	220	2007.548218	4005.504883	4005.504883	-0.996549463
377	B10	23	Control	tdTomato-NES	220	1071.428101	2341.251709	2341.251709	-1.127745007
377	B10	23	Control	tdTomato-NES	220	3031.135498	6426.276367	6426.276367	-1.084124681
377	B10	23	Control	tdTomato-NES	220	1003.453491	1403.305176	1403.305176	-0.483855034
377	B10	23	Control	tdTomato-NES	220	753.26239	1968.96106	1968.96106	-1.386210176
377	B10	23	Control	tdTomato-NES	220	28615.65234	29187.59766	29187.59766	-0.028550976
377	B10	23	Control	tdTomato-NES	220	3543.114258	3904.015381	3904.015381	-0.139940747
377	B10	23	Control	tdTomato-NES	220	371.019745	1073.906372	1073.906372	-1.533300347
377	B10	23	Control	tdTomato-NES	220	630.110413	1217.20105	1217.20105	-0.949890927
377	B10	24	Control	tdTomato-NES	220	531.064026	505.231995	531.064026	0.071939801
377	B10	24	Control	tdTomato-NES	220	492.206055	964.798279	964.798279	-0.970964928
377	B10	24	Control	tdTomato-NES	220	404.304871	902.311218	902.311218	-1.158181537
377	B10	24	Control	tdTomato-NES	220	795.560303	746.364075	795.560303	0.092091744
377	B10	25	Control	tdTomato-NES	220	12245.17285	11036.26269	12245.17285	0.149961436
377	B10	25	Control	tdTomato-NES	220	2958.938232	2767.94751	2958.938232	0.096262996
377	B11	1	Control	tdTomato-NES	220	560.19635	1316.427612	1316.427612	-1.232623704
377	B11	1	Control	tdTomato-NES	220	743.760071	1307.135498	1307.135498	-0.813499495
377	B11	2	Control	tdTomato-NES	220	5382.206543	7484.296387	7484.296387	-0.475668936
377	B11	3	Control	tdTomato-NES	220	4558.024902	12798.59668	12798.59668	-1.489504921
377	B11	5	Control	tdTomato-NES	220	59716.25	54661.00391	59716.25	0.127611615
377	B11	5	Control	tdTomato-NES	220	6402.960938	11960.36914	11960.36914	-0.901450803
377	B11	5	Control	tdTomato-NES	220	9519.652344	10789.90332	10789.90332	-0.180701145
377	B11	6	Control	tdTomato-NES	220	553.928833	1088.504517	1088.504517	-0.974574854
377	B11	6	Control	tdTomato-NES	220	19075.13086	18113.58789	19075.13086	0.074620614
377	B11	6	Control	tdTomato-NES	220	292.058746	584.281555	584.281555	-1.000405158
377	B11	7	Control	tdTomato-NES	220	7285.145996	12647.98828	12647.98828	-0.795878146
377	B11	7	Control	tdTomato-NES	220	3161.134277	7725.74707	7725.74707	-1.289232128
377	B11	7	Control	tdTomato-NES	220	3309.290771	3469.199463	3469.199463	-0.068080732
377	B11	7	Control	tdTomato-NES	220	7984.419922	16417.04688	16417.04688	-1.039935133
377	B11	7	Control	tdTomato-NES	220	5708.743164	7628.519531	7628.519531	-0.418229943
377	B11	8	Control	tdTomato-NES	220	13851.2207	10967.00781	13851.2207	0.336843165
377	B11	9	Control	tdTomato-NES	220	631.016235	1420.290283	1420.290283	-1.170436793
377	B11	9	Control	tdTomato-NES	220	424.895569	879.680969	879.680969	-1.049872102
377	B11	10	Control	tdTomato-NES	220	516.771973	1223.097412	1223.097412	-1.242939577
377	B11	11	Control	tdTomato-NES	220	2902.647461	7492.730469	7492.730469	-1.368122194
377	B11	11	Control	tdTomato-NES	220	2491.572998	3543.705811	3543.705811	-0.508201998
377	B11	11	Control	tdTomato-NES	220	3203.381348	4309.97168	4309.97168	-0.428082835
377	B11	11	Control	tdTomato-NES	220	1298.616455	1483.860962	1483.860962	-0.192380522
377	B11	11	Control	tdTomato-NES	220	1517.75647	3301.207031	3301.207031	-1.121053295
377	B11	12	Control	tdTomato-NES	220	1440.881348	3890.63916	3890.63916	-1.433055644
377	B11	12	Control	tdTomato-NES	220	2233.635254	5581.9375	5581.9375	-1.321372354
377	B11	12	Control	tdTomato-NES	220	761.846985	1378.257813	1378.257813	-0.855272609
377	B11	12	Control	tdTomato-NES	220	2046.10791	4212.304199	4212.304199	-1.041727393
377	B11	14	Control	tdTomato-NES	220	1188.497192	3028.31543	3028.31543	-1.34937699
377	B11	15	Control	tdTomato-NES	220	5540.990234	7731.013184	7731.013184	-0.480513674
377	B11	16	Control	tdTomato-NES	220	11328.6875	29841.08594	29841.08594	-1.397319312
377	B11	16	Control	tdTomato-NES	220	7456.920898	19525.25977	19525.25977	-1.388689799
377	B11	16	Control	tdTomato-NES	220	8972.71875	23188.76953	23188.76953	-1.369809172
377	B11	16	Control	tdTomato-NES	220	15692.55566	11458.83496	15692.55566	0.453619956
377	B11	16	Control	tdTomato-NES	220	15634.4082	8249.880859	15634.4082	0.922279421
377	B11	16	Control	tdTomato-NES	220	9392.088867	25117.16406	25117.16406	-1.419155617
377	B11	16	Control	tdTomato-NES	220	26489.47656	25023.26953	26489.47656	0.082149032
377	B11	16	Control	tdTomato-NES	220	5892.715332	9199.988281	9199.988281	-0.64269945
377	B11	16	Control	tdTomato-NES	220	628.406433	1297.185181	1297.185181	-1.045614593
377	B11	17	Control	tdTomato-NES	220	10787.7793	8396.912109	10787.7793	0.361467119
377	B11	17	Control	tdTomato-NES	220	193.96701	222.040283	222.040283	-0.195010138
377	B11	17	Control	tdTomato-NES	220	4841.864746	9593.682617	9593.682617	-0.986521933
377	B11	17	Control	tdTomato-NES	220	348.224731	659.849121	659.849121	-0.922117513
377	B11	18	Control	tdTomato-NES	220	760.798828	1620.566406	1620.566406	-1.09091121
377	B11	18	Control	tdTomato-NES	220	8985.962891	7265.720703	8985.962891	0.306567195
377	B11	18	Control	tdTomato-NES	220	21443.63672	12120.33301	21443.63672	0.823120262
377	B11	18	Control	tdTomato-NES	220	1270.808838	2466.360596	2466.360596	-0.956636717
377	B11	18	Control	tdTomato-NES	220	1145.728149	2226.46582	2226.46582	-0.958490693
377	B11	19	Control	tdTomato-NES	220	1527.753174	4721.721191	4721.721191	-1.627901377
377	B11	19	Control	tdTomato-NES	220	10003.76172	12249.48047	12249.48047	-0.292177963
377	B11	21	Control	tdTomato-NES	220	429.316833	778.609192	778.609192	-0.858856637
377	B11	21	Control	tdTomato-NES	220	1132.351929	1021.328369	1132.351929	0.148875626
377	B11	21	Control	tdTomato-NES	220	586.616089	1372.733521	1372.733521	-1.226563047
377	B11	21	Control	tdTomato-NES	220	2427.23877	2318.856934	2427.23877	0.065902222
377	B11	21	Control	tdTomato-NES	220	998.183655	2149.248535	2149.248535	-1.106455138
377	B11	21	Control	tdTomato-NES	220	3800.661377	4017.857178	4017.857178	-0.080175789
377	B11	22	Control	tdTomato-NES	220	21300.24023	19543.60547	21300.24023	0.124173057
377	B11	22	Control	tdTomato-NES	220	701.770508	1637.407471	1637.407471	-1.222342158
377	B11	22	Control	tdTomato-NES	220	250.588181	343.675812	343.675812	-0.455729946
377	B11	23	Control	tdTomato-NES	220	25764.73828	16112.17285	25764.73828	0.677246872
377	B11	23	Control	tdTomato-NES	220	6833.412598	8213.238281	8213.238281	-0.265344915
377	B11	23	Control	tdTomato-NES	220	229.210205	328.250824	328.250824	-0.518127355
377	B11	24	Control	tdTomato-NES	220	236.483627	399.237061	399.237061	-0.75550535
377	B11	24	Control	tdTomato-NES	220	7862.430664	8513.783203	8513.783203	-0.114824964
377	B12	2	Control	tdTomato-NES	220	6134.69873	10825.07324	10825.07324	-0.819312385
377	B12	2	Control	tdTomato-NES	220	2528.427734	2857.01001	2857.01001	-0.176265546
377	B12	4	Control	tdTomato-NES	220	9731.142578	16144.83887	16144.83887	-0.730391929
377	B12	4	Control	tdTomato-NES	220	282.453064	474.544495	474.544495	-0.748532215
377	B12	5	Control	tdTomato-NES	220	6173.294434	13162.38281	13162.38281	-1.09230818
377	B12	7	Control	tdTomato-NES	220	5773.795898	10330.83106	10330.83106	-0.839364301
377	B12	7	Control	tdTomato-NES	220	6809.444336	16623.82617	16623.82617	-1.287643492
377	B12	7	Control	tdTomato-NES	220	8646.757813	11812.33106	11812.33106	-0.450062509
377	B12	9	Control	tdTomato-NES	220	252.244431	444.224854	444.224854	-0.816467695
377	B12	11	Control	tdTomato-NES	220	7428.000488	21817.60156	21817.60156	-1.554446698
377	B12	11	Control	tdTomato-NES	220	7731.137207	19393.31055	19393.31055	-1.326806553
377	B12	12	Control	tdTomato-NES	220	5861.256836	11210.26953	11210.26953	-0.935539004
377	B12	12	Control	tdTomato-NES	220	4039.592773	10225.75391	10225.75391	-1.339925443
377	B12	12	Control	tdTomato-NES	220	5383.720703	13630.31445	13630.31445	-1.340143373
377	B12	12	Control	tdTomato-NES	220	3383.785156	8662.735352	8662.735352	-1.356184672
377	B12	12	Control	tdTomato-NES	220	1478.195068	1718.359131	1718.359131	-0.217194921
377	B12	12	Control	tdTomato-NES	220	1108.283569	1964.126831	1964.126831	-0.825561032
377	B12	12	Control	tdTomato-NES	220	2779.964355	4327.447754	4327.447754	-0.638450017
377	B12	13	Control	tdTomato-NES	220	8823.12793	11985.84277	11985.84277	-0.441969246
377	B12	14	Control	tdTomato-NES	220	577.758911	1358.566406	1358.566406	-1.233545574
377	B12	14	Control	tdTomato-NES	220	7228.918457	7738.652344	7738.652344	-0.098302532
377	B12	16	Control	tdTomato-NES	220	210.222229	290.127502	290.127502	-0.46477183
377	B12	20	Control	tdTomato-NES	220	9486.076172	16039.83789	16039.83789	-0.757776203
377	B12	20	Control	tdTomato-NES	220	1220.981201	2202.862793	2202.862793	-0.851338651
377	B12	20	Control	tdTomato-NES	220	274.471527	447.749329	447.749329	-0.706034775
377	B12	21	Control	tdTomato-NES	220	1353.950439	5222.287109	5222.287109	-1.947506845
377	B12	21	Control	tdTomato-NES	220	9099.276367	16744.68945	16744.68945	-0.879879897
377	B12	21	Control	tdTomato-NES	220	472.644897	781.408875	781.408875	-0.725320962
377	B12	21	Control	tdTomato-NES	220	5622.877441	7673.174316	7673.174316	-0.448514928
377	B12	22	Control	tdTomato-NES	220	4007.177979	9411.024414	9411.024414	-1.231765184
377	B12	23	Control	tdTomato-NES	220	190.763885	238.716156	238.716156	-0.32350814
377	B12	24	Control	tdTomato-NES	220	187.835114	276.096527	276.096527	-0.555705954
377	B12	24	Control	tdTomato-NES	220	270.864624	427.687164	427.687164	-0.658983925
377	B12	24	Control	tdTomato-NES	220	263.181213	418.545898	418.545898	-0.669329331
377	B12	24	Control	tdTomato-NES	220	171.541885	177.669785	177.669785	-0.050637475
377	B12	24	Control	tdTomato-NES	220	286.086639	322.246704	322.246704	-0.171713481
377	B12	24	Control	tdTomato-NES	220	234.914795	366.333344	366.333344	-0.641019445
377	B12	24	Control	tdTomato-NES	220	267.616058	258.515961	267.616058	0.049911329
377	B12	24	Control	tdTomato-NES	220	247.767151	240.178741	247.767151	0.044876468
377	B12	24	Control	tdTomato-NES	220	415.490479	693.136719	693.136719	-0.73832453
377	B12	24	Control	tdTomato-NES	220	268.216125	462.587524	462.587524	-0.786330383
377	B12	24	Control	tdTomato-NES	220	777.622314	534.281311	777.622314	0.541470065
377	B12	24	Control	tdTomato-NES	220	170.258484	197.001785	197.001785	-0.210482012
377	C01	1	Control	NLS-tdTomato	220	1624.234619	804.357422	1624.234619	1.013851422
377	C01	1	Control	NLS-tdTomato	220	3210.629639	322.915466	3210.629639	3.313627808
377	C01	1	Control	NLS-tdTomato	220	3371.008057	1819.506836	3371.008057	0.889632604
377	C01	1	Control	NLS-tdTomato	220	1096.657471	269.693756	1096.657471	2.023718961
377	C01	5	Control	NLS-tdTomato	220	1854.925659	239.558914	1854.925659	2.952908966
377	C01	9	Control	NLS-tdTomato	220	942.126709	213.392242	942.126709	2.142413377
377	C01	11	Control	NLS-tdTomato	220	5192.583008	3444.178711	5192.583008	0.592292371
377	C01	11	Control	NLS-tdTomato	220	28172.96875	7782.67334	28172.96875	1.855973887
377	C01	11	Control	NLS-tdTomato	220	26994.41797	9190.373047	26994.41797	1.554465783
377	C01	12	Control	NLS-tdTomato	220	1979.527588	396.691925	1979.527588	2.319065238
377	C01	16	Control	NLS-tdTomato	220	591.005859	311.466888	591.005859	0.924093634
377	C01	16	Control	NLS-tdTomato	220	372.285339	183.756729	372.285339	1.018611721
377	C01	17	Control	NLS-tdTomato	220	4570.655762	1242.926514	4570.655762	1.878660165
377	C01	17	Control	NLS-tdTomato	220	645.235901	183.241745	645.235901	1.816078506
377	C01	17	Control	NLS-tdTomato	220	812.684509	226.471497	812.684509	1.843365906
377	C01	18	Control	NLS-tdTomato	220	7422.226563	432.992126	7422.226563	4.099439345
377	C01	19	Control	NLS-tdTomato	220	5267.183594	289.826691	5267.183594	4.183769379
377	C01	19	Control	NLS-tdTomato	220	4839.286133	265.45401	4839.286133	4.188260404
377	C02	6	Control	NLS-tdTomato	220	3987.932373	1896.654053	3987.932373	1.072184388
377	C02	7	Control	NLS-tdTomato	220	18815.44336	13271.2168	18815.44336	0.503616632
377	C02	7	Control	NLS-tdTomato	220	631.799866	288.409424	631.799866	1.131349325
377	C02	11	Control	NLS-tdTomato	220	312.439758	203.450882	312.439758	0.618897513
377	C02	12	Control	NLS-tdTomato	220	1505.35376	210.104218	1505.35376	2.840925531
377	C02	12	Control	NLS-tdTomato	220	3859.445313	267.800934	3859.445313	3.849160618
377	C02	12	Control	NLS-tdTomato	220	8991.267578	521.776672	8991.267578	4.10702017
377	C02	12	Control	NLS-tdTomato	220	15054.22363	1064.338379	15054.22363	3.822139512
377	C02	13	Control	NLS-tdTomato	220	2905.904541	351.245758	2905.904541	3.048434604
377	C02	13	Control	NLS-tdTomato	220	1531.510742	267.427765	1531.510742	2.517734324
377	C02	13	Control	NLS-tdTomato	220	2478.400635	243.251114	2478.400635	3.348891102
377	C02	14	Control	NLS-tdTomato	220	2344.927734	269.474274	2344.927734	3.121324008
377	C02	16	Control	NLS-tdTomato	220	3199.304932	312.655731	3199.304932	3.355111638
377	C02	16	Control	NLS-tdTomato	220	3964.541504	308.538116	3964.541504	3.683633397
377	C02	16	Control	NLS-tdTomato	220	19948.01953	798.783936	19948.01953	4.642296391
377	C02	16	Control	NLS-tdTomato	220	174.336929	178.441223	178.441223	-0.03357074
377	C02	18	Control	NLS-tdTomato	220	26379.78711	1445.824097	26379.78711	4.189468976
377	C02	18	Control	NLS-tdTomato	220	155.198853	151.452194	155.198853	0.035255418
377	C02	18	Control	NLS-tdTomato	220	1228.785278	492.287354	1228.785278	1.319660252
377	C02	18	Control	NLS-tdTomato	220	11743.47754	923.679138	11743.47754	3.668324096
377	C02	19	Control	NLS-tdTomato	220	2227.309082	281.249634	2227.309082	2.98537865
377	C02	19	Control	NLS-tdTomato	220	7134.708008	344.625885	7134.708008	4.371751416
377	C02	19	Control	NLS-tdTomato	220	6304.728027	527.870544	6304.728027	3.578178068
377	C02	19	Control	NLS-tdTomato	220	4138.255371	567.365906	4138.255371	2.866671312
377	C02	19	Control	NLS-tdTomato	220	8977.742188	1198.93457	8977.742188	2.904599739
377	C02	19	Control	NLS-tdTomato	220	6116.76123	400.966675	6116.76123	3.931213719
377	C02	19	Control	NLS-tdTomato	220	3363.750488	432.754089	3363.750488	2.958451339
377	C02	21	Control	NLS-tdTomato	220	1630.181396	308.856903	1630.181396	2.400022027
377	C02	21	Control	NLS-tdTomato	220	528.764343	193.489456	528.764343	1.450369942
377	C02	22	Control	NLS-tdTomato	220	1947.09668	188.300705	1947.09668	3.370214214
377	C02	22	Control	NLS-tdTomato	220	1979.400391	204.264908	1979.400391	3.276550188
377	C02	22	Control	NLS-tdTomato	220	935.085999	304.857361	935.085999	1.616964673
377	C02	24	Control	NLS-tdTomato	220	1097.56189	209.929031	1097.56189	2.386328698
377	C02	24	Control	NLS-tdTomato	220	621.555908	216.198486	621.555908	1.523527745
377	C02	25	Control	NLS-tdTomato	220	59438.77344	21274.57813	59438.77344	1.482273822
377	C03	6	Control	NLS-tdTomato	220	5357.20752	1090.519897	5357.20752	2.296465089
377	C03	8	Control	NLS-tdTomato	220	4162.555176	379.9888	4162.555176	3.453440594
377	C03	9	Control	NLS-tdTomato	220	7749.47168	1690.860107	7749.47168	2.196340654
377	C03	9	Control	NLS-tdTomato	220	21126.88867	5069.01123	21126.88867	2.059304054
377	C03	11	Control	NLS-tdTomato	220	3680.833984	415.47113	3680.833984	3.147212545
377	C03	12	Control	NLS-tdTomato	220	1749.380615	201.531342	1749.380615	3.117768084
377	C03	12	Control	NLS-tdTomato	220	219.798492	207.634308	219.798492	0.082136644
377	C03	12	Control	NLS-tdTomato	220	37095.9375	30293.57031	37095.9375	0.292249581
377	C03	12	Control	NLS-tdTomato	220	3878.174805	515.324402	3878.174805	2.911825018
377	C03	13	Control	NLS-tdTomato	220	11079.41113	1370.105469	11079.41113	3.015522345
377	C03	13	Control	NLS-tdTomato	220	7306.835449	1346.839233	7306.835449	2.439669066
377	C03	13	Control	NLS-tdTomato	220	10456.70019	617.384949	10456.70019	4.082113532
377	C03	13	Control	NLS-tdTomato	220	6039.13623	2553.984131	6039.13623	1.241592656
377	C03	16	Control	NLS-tdTomato	220	401.994751	194.896454	401.994751	1.044468822
377	C03	16	Control	NLS-tdTomato	220	6016.990723	927.2547	6016.990723	2.698004552
377	C03	16	Control	NLS-tdTomato	220	174.738708	152.08197	174.738708	0.200350103
377	C03	17	Control	NLS-tdTomato	220	4759.081543	1545.543823	4759.081543	1.622568613
377	C03	17	Control	NLS-tdTomato	220	11257.27246	1278.488647	11257.27246	3.138346063
377	C03	17	Control	NLS-tdTomato	220	1689.973877	592.680786	1689.973877	1.511673753
377	C03	17	Control	NLS-tdTomato	220	10872.15332	361.025085	10872.15332	4.912394813
377	C03	17	Control	NLS-tdTomato	220	8871.304688	379.785706	8871.304688	4.545888782
377	C03	17	Control	NLS-tdTomato	220	10370.17871	410.145081	10370.17871	4.66016262
377	C03	17	Control	NLS-tdTomato	220	151.459183	154.836426	154.836426	-0.031815861
377	C03	18	Control	NLS-tdTomato	220	14884.66406	951.67157	14884.66406	3.967219078
377	C03	18	Control	NLS-tdTomato	220	288.468201	222.031082	288.468201	0.377650641
377	C03	18	Control	NLS-tdTomato	220	183.495438	176.162903	183.495438	0.058834047
377	C03	18	Control	NLS-tdTomato	220	214.535431	161.451721	214.535431	0.410113112
377	C03	19	Control	NLS-tdTomato	220	16067.18555	7319.855469	16067.18555	1.13423017
377	C03	19	Control	NLS-tdTomato	220	274.181152	176.914078	274.181152	0.632080544
377	C03	21	Control	NLS-tdTomato	220	8217.113281	313.116577	8217.113281	4.713859861
377	C03	21	Control	NLS-tdTomato	220	13074.30176	720.439087	13074.30176	4.181713634
377	C03	22	Control	NLS-tdTomato	220	32913.0625	24248.25977	32913.0625	0.44077906
377	C03	22	Control	NLS-tdTomato	220	987.260986	192.036057	987.260986	2.362054298
377	C03	23	Control	NLS-tdTomato	220	12369.70801	3569.624023	12369.70801	1.792967412
377	C03	23	Control	NLS-tdTomato	220	8567.732422	4098.23291	8567.732422	1.063911446
377	C03	23	Control	NLS-tdTomato	220	882.933044	224.594208	882.933044	1.974983314
377	C04	3	Control	NLS-tdTomato	220	14482.49219	2191.681641	14482.49219	2.724199731
377	C04	3	Control	NLS-tdTomato	220	19914.61133	10398.08203	19914.61133	0.937509881
377	C04	5	Control	NLS-tdTomato	220	1023.254822	283.451874	1023.254822	1.851989753
377	C04	6	Control	NLS-tdTomato	220	27994.20313	4419.201172	27994.20313	2.663270601
377	C04	10	Control	NLS-tdTomato	220	6927.320313	584.401489	6927.320313	3.567265625
377	C04	14	Control	NLS-tdTomato	220	7852.335449	400.668396	7852.335449	4.292641183
377	C04	17	Control	NLS-tdTomato	220	8303.318359	324.706909	8303.318359	4.676478027
377	C04	17	Control	NLS-tdTomato	220	1017.721619	185.015411	1017.721619	2.459625639
377	C04	17	Control	NLS-tdTomato	220	585.327759	443.268402	585.327759	0.401064175
377	C04	17	Control	NLS-tdTomato	220	5760.900879	381.780396	5760.900879	3.915479506
377	C04	17	Control	NLS-tdTomato	220	209.994064	204.903564	209.994064	0.035403469
377	C04	17	Control	NLS-tdTomato	220	2688.865723	260.063782	2688.865723	3.370060311
377	C04	17	Control	NLS-tdTomato	220	5114.010742	369.251831	5114.010742	3.791778211
377	C04	18	Control	NLS-tdTomato	220	4532.18457	247.095581	4532.18457	4.1970655
377	C04	18	Control	NLS-tdTomato	220	13281.58594	2774.88623	13281.58594	2.2589269
377	C04	18	Control	NLS-tdTomato	220	6017.822754	1238.900879	6017.822754	2.280180849
377	C04	18	Control	NLS-tdTomato	220	6595.167969	3412.517334	6595.167969	0.950573029
377	C04	20	Control	NLS-tdTomato	220	9642.750977	882.390503	9642.750977	3.449955622
377	C04	20	Control	NLS-tdTomato	220	2241.434082	400.900696	2241.434082	2.483105245
377	C04	20	Control	NLS-tdTomato	220	1249.234131	202.413788	1249.234131	2.62566442
377	C04	20	Control	NLS-tdTomato	220	308.844666	170.401291	308.844666	0.857945149
377	C04	21	Control	NLS-tdTomato	220	268.28891	190.691757	268.28891	0.492544939
377	C04	21	Control	NLS-tdTomato	220	15612.95703	10497.31543	15612.95703	0.572723382
377	C04	21	Control	NLS-tdTomato	220	15730.86914	9353.993164	15730.86914	0.749944103
377	C04	21	Control	NLS-tdTomato	220	4332.229492	391.455292	4332.229492	3.468190217
377	C04	21	Control	NLS-tdTomato	220	4686.34082	377.154022	4686.34082	3.635236164
377	C04	24	Control	NLS-tdTomato	220	506.988342	169.135773	506.988342	1.583770745
377	C04	25	Control	NLS-tdTomato	220	8984.515625	5497.599121	8984.515625	0.708639016
377	C05	1	Control	Shuttle-tdTomato	220	9490.385742	6192.607422	9490.385742	0.615919738
377	C05	3	Control	Shuttle-tdTomato	220	49054.83203	10294.13574	49054.83203	2.252572541
377	C05	3	Control	Shuttle-tdTomato	220	16187.85254	8607.876953	16187.85254	0.911182252
377	C05	4	Control	Shuttle-tdTomato	220	19204.52344	6719.729004	19204.52344	1.514971206
377	C05	4	Control	Shuttle-tdTomato	220	30992.91992	8366.948242	30992.91992	1.889165266
377	C05	4	Control	Shuttle-tdTomato	220	19538.23047	9084.797852	19538.23047	1.104773494
377	C05	5	Control	Shuttle-tdTomato	220	5077.709473	7208.193848	7208.193848	-0.505459958
377	C05	5	Control	Shuttle-tdTomato	220	6279.742188	6432.230957	6432.230957	-0.034613878
377	C05	5	Control	Shuttle-tdTomato	220	8479.810547	3417.906006	8479.810547	1.31091931
377	C05	5	Control	Shuttle-tdTomato	220	7372.67334	6317.029297	7372.67334	0.222941574
377	C05	5	Control	Shuttle-tdTomato	220	11033.16406	15851.84473	15851.84473	-0.522804158
377	C05	5	Control	Shuttle-tdTomato	220	36790.57813	17490.86719	36790.57813	1.072734528
377	C05	7	Control	Shuttle-tdTomato	220	16065.17188	8667.443359	16065.17188	0.890258007
377	C05	7	Control	Shuttle-tdTomato	220	14704.34277	7527.891113	14704.34277	0.965924637
377	C05	8	Control	Shuttle-tdTomato	220	11728.33594	10094.27734	11728.33594	0.216460702
377	C05	11	Control	Shuttle-tdTomato	220	10166.61523	13063.61914	13063.61914	-0.361715193
377	C05	12	Control	Shuttle-tdTomato	220	9153.182617	9254.507813	9254.507813	-0.0158828
377	C05	12	Control	Shuttle-tdTomato	220	9629.619141	10828.25488	10828.25488	-0.169250108
377	C05	12	Control	Shuttle-tdTomato	220	8166.200684	10882.59961	10882.59961	-0.414286298
377	C05	12	Control	Shuttle-tdTomato	220	10436.84473	7255.640625	10436.84473	0.524510716
377	C05	12	Control	Shuttle-tdTomato	220	3763.499268	1503.77356	3763.499268	1.32348735
377	C05	12	Control	Shuttle-tdTomato	220	2309.113037	1531.179688	2309.113037	0.592695202
377	C05	13	Control	Shuttle-tdTomato	220	17720.46289	8616.785156	17720.46289	1.040194672
377	C05	13	Control	Shuttle-tdTomato	220	12533.60352	7571.348633	12533.60352	0.727179056
377	C05	14	Control	Shuttle-tdTomato	220	31085.13867	12934.76563	31085.13867	1.264971102
377	C05	14	Control	Shuttle-tdTomato	220	31833.5918	16784.07031	31833.5918	0.923457319
377	C05	14	Control	Shuttle-tdTomato	220	9507.880859	7550.484863	9507.880859	0.332554534
377	C05	14	Control	Shuttle-tdTomato	220	12528.11719	6297.870605	12528.11719	0.992233591
377	C05	14	Control	Shuttle-tdTomato	220	12562.32813	7563.56543	12562.32813	0.731965478
377	C05	16	Control	Shuttle-tdTomato	220	27757.03906	17726.88281	27757.03906	0.646914811
377	C05	16	Control	Shuttle-tdTomato	220	8361.306641	6677.211426	8361.306641	0.324482691
377	C05	17	Control	Shuttle-tdTomato	220	722.165039	510.135773	722.165039	0.501447307
377	C05	17	Control	Shuttle-tdTomato	220	907.014221	462.202057	907.014221	0.97260149
377	C05	17	Control	Shuttle-tdTomato	220	28717.58398	9268.686523	28717.58398	1.631497568
377	C05	17	Control	Shuttle-tdTomato	220	10445.35352	5491.408203	10445.35352	0.927613257
377	C05	21	Control	Shuttle-tdTomato	220	8743.648438	8565.810547	8743.648438	0.029645626
377	C05	21	Control	Shuttle-tdTomato	220	4039.767578	3072.137207	4039.767578	0.395029641
377	C05	21	Control	Shuttle-tdTomato	220	23376.32227	13249.38965	23376.32227	0.819122071
377	C05	21	Control	Shuttle-tdTomato	220	326.136932	239.957489	326.136932	0.442698982
377	C05	21	Control	Shuttle-tdTomato	220	287.669037	281.121094	287.669037	0.033218235
377	C05	21	Control	Shuttle-tdTomato	220	228.19371	211.655289	228.19371	0.108542485
377	C05	21	Control	Shuttle-tdTomato	220	6505.094238	6022.937988	6505.094238	0.111102552
377	C05	22	Control	Shuttle-tdTomato	220	24595.30078	9467.49707	24595.30078	1.377327723
377	C05	22	Control	Shuttle-tdTomato	220	17658.14844	5457.547852	17658.14844	1.694009296
377	C05	22	Control	Shuttle-tdTomato	220	5707.009766	5017.865723	5707.009766	0.185661167
377	C05	22	Control	Shuttle-tdTomato	220	17789.17773	8076.768066	17789.17773	1.13914981
377	C05	22	Control	Shuttle-tdTomato	220	3837.991943	3855.117432	3855.117432	-0.006423124
377	C05	22	Control	Shuttle-tdTomato	220	6833.308594	8191.271484	8191.271484	-0.26150313
377	C05	22	Control	Shuttle-tdTomato	220	3716.456543	2422.935791	3716.456543	0.617171565
377	C05	22	Control	Shuttle-tdTomato	220	3764.552246	3384.247559	3764.552246	0.153643176
377	C05	25	Control	Shuttle-tdTomato	220	1725.977051	774.275513	1725.977051	1.15649436
377	C05	25	Control	Shuttle-tdTomato	220	3578.534424	3888.148193	3888.148193	-0.119714349
377	C06	1	Control	Shuttle-tdTomato	220	9652.96582	6757.283691	9652.96582	0.514528845
377	C06	1	Control	Shuttle-tdTomato	220	28176.14844	13173.64453	28176.14844	1.096819888
377	C06	2	Control	Shuttle-tdTomato	220	7265.488281	6196.23877	7265.488281	0.229667019
377	C06	2	Control	Shuttle-tdTomato	220	7046.777832	6013.581055	7046.777832	0.228739366
377	C06	2	Control	Shuttle-tdTomato	220	14421.14844	12586.51758	14421.14844	0.196306884
377	C06	2	Control	Shuttle-tdTomato	220	13161.69824	9858.12793	13161.69824	0.416960042
377	C06	3	Control	Shuttle-tdTomato	220	10174.55078	7822.435059	10174.55078	0.379275418
377	C06	5	Control	Shuttle-tdTomato	220	23643.43555	7930.633789	23643.43555	1.575931613
377	C06	5	Control	Shuttle-tdTomato	220	26554.83203	6846.929688	26554.83203	1.955445301
377	C06	5	Control	Shuttle-tdTomato	220	13553.8457	11572.72559	13553.8457	0.227973568
377	C06	6	Control	Shuttle-tdTomato	220	12792.67578	11061	12792.67578	0.209836235
377	C06	6	Control	Shuttle-tdTomato	220	8810.878906	5572.781738	8810.878906	0.660888288
377	C06	7	Control	Shuttle-tdTomato	220	19456.16992	11444.97461	19456.16992	0.765513472
377	C06	7	Control	Shuttle-tdTomato	220	12231.05078	8172.936523	12231.05078	0.581621918
377	C06	8	Control	Shuttle-tdTomato	220	11519.65234	6060.794434	11519.65234	0.926518362
377	C06	8	Control	Shuttle-tdTomato	220	16012.27246	11189.75781	16012.27246	0.516999258
377	C06	8	Control	Shuttle-tdTomato	220	13211.58594	11238.65234	13211.58594	0.233334612
377	C06	8	Control	Shuttle-tdTomato	220	15381.81348	9710.428711	15381.81348	0.663618707
377	C06	8	Control	Shuttle-tdTomato	220	17589.6543	4712.350098	17589.6543	1.900208497
377	C06	9	Control	Shuttle-tdTomato	220	15926.38281	6556.546875	15926.38281	1.280410542
377	C06	10	Control	Shuttle-tdTomato	220	7709.020996	5075.5625	7709.020996	0.602979939
377	C06	11	Control	Shuttle-tdTomato	220	28081.35938	18130.84961	28081.35938	0.631166245
377	C06	12	Control	Shuttle-tdTomato	220	17700.86328	5980.177734	17700.86328	1.565559455
377	C06	12	Control	Shuttle-tdTomato	220	17298.62109	5281.430664	17298.62109	1.711656349
377	C06	12	Control	Shuttle-tdTomato	220	2668.372803	1194.708618	2668.372803	1.159301445
377	C06	12	Control	Shuttle-tdTomato	220	5170.453125	1377.991089	5170.453125	1.907724161
377	C06	12	Control	Shuttle-tdTomato	220	184.129196	175.654968	184.129196	0.067974022
377	C06	12	Control	Shuttle-tdTomato	220	6528.484863	2440.263672	6528.484863	1.419711168
377	C06	13	Control	Shuttle-tdTomato	220	33089.44531	19846.0957	33089.44531	0.737515892
377	C06	13	Control	Shuttle-tdTomato	220	32552.28906	12525.13867	32552.28906	1.37793242
377	C06	13	Control	Shuttle-tdTomato	220	20075.02539	5653.916992	20075.02539	1.828079205
377	C06	13	Control	Shuttle-tdTomato	220	9342.482422	5508.128418	9342.482422	0.762243749
377	C06	13	Control	Shuttle-tdTomato	220	13560.59863	7981.550781	13560.59863	0.764679879
377	C06	14	Control	Shuttle-tdTomato	220	28299.42969	11047.45606	28299.42969	1.357058787
377	C06	14	Control	Shuttle-tdTomato	220	23418.78906	10693.56348	23418.78906	1.130923788
377	C06	15	Control	Shuttle-tdTomato	220	10085.8584	6265.894043	10085.8584	0.686741597
377	C06	16	Control	Shuttle-tdTomato	220	3938.117432	2327.845459	3938.117432	0.758510848
377	C06	16	Control	Shuttle-tdTomato	220	2477.555908	1540.333862	2477.555908	0.685674529
377	C06	17	Control	Shuttle-tdTomato	220	9291.716797	4567.067871	9291.716797	1.024676953
377	C06	17	Control	Shuttle-tdTomato	220	7682.483887	6801.452637	7682.483887	0.17572993
377	C06	17	Control	Shuttle-tdTomato	220	16532.86133	8650.966797	16532.86133	0.934403156
377	C06	17	Control	Shuttle-tdTomato	220	14667.53125	13653.87109	14667.53125	0.103316029
377	C06	17	Control	Shuttle-tdTomato	220	11552.64356	6586.738281	11552.64356	0.810586885
377	C06	17	Control	Shuttle-tdTomato	220	18333.22852	6419.646484	18333.22852	1.513895111
377	C06	17	Control	Shuttle-tdTomato	220	5970.180664	5081.398926	5970.180664	0.232548859
377	C06	18	Control	Shuttle-tdTomato	220	164.061096	160.279419	164.061096	0.033643986
377	C06	19	Control	Shuttle-tdTomato	220	26922.7168	7405.55127	26922.7168	1.862144962
377	C06	19	Control	Shuttle-tdTomato	220	23051.9375	7356.101074	23051.9375	1.647874805
377	C06	21	Control	Shuttle-tdTomato	220	13329.08106	6860.525879	13329.08106	0.958186248
377	C06	21	Control	Shuttle-tdTomato	220	24508.91797	11447.21484	24508.91797	1.098310166
377	C06	21	Control	Shuttle-tdTomato	220	3661.552734	2713.096924	3661.552734	0.432514986
377	C06	22	Control	Shuttle-tdTomato	220	20424.9707	19567.08203	20424.9707	0.061905381
377	C06	22	Control	Shuttle-tdTomato	220	13938.70606	8523.787109	13938.70606	0.709530175
377	C06	22	Control	Shuttle-tdTomato	220	13112.84668	14136.76367	14136.76367	-0.108470966
377	C06	22	Control	Shuttle-tdTomato	220	12107.69922	9227.00293	12107.69922	0.391990721
377	C06	22	Control	Shuttle-tdTomato	220	10989.15625	10947.15527	10989.15625	0.0055246
377	C06	23	Control	Shuttle-tdTomato	220	9281.707031	12308.83496	12308.83496	-0.40723215
377	C06	24	Control	Shuttle-tdTomato	220	18430.37891	15722.31934	18430.37891	0.229271674
377	C06	25	Control	Shuttle-tdTomato	220	11896.57031	5461.240234	11896.57031	1.12324519
377	C07	2	Control	Shuttle-tdTomato	220	35543.10547	35291.51172	35543.10547	0.010248508
377	C07	2	Control	Shuttle-tdTomato	220	31694.36914	35325.66797	35325.66797	-0.156490288
377	C07	2	Control	Shuttle-tdTomato	220	35280.26563	21316.57031	35280.26563	0.726886086
377	C07	3	Control	Shuttle-tdTomato	220	16864.61133	5550.848633	16864.61133	1.603218812
377	C07	3	Control	Shuttle-tdTomato	220	14847.65918	7568.801758	14847.65918	0.972098674
377	C07	4	Control	Shuttle-tdTomato	220	25546.17383	16009.86133	25546.17383	0.674146416
377	C07	4	Control	Shuttle-tdTomato	220	21972.36914	10055.32227	21972.36914	1.127731115
377	C07	6	Control	Shuttle-tdTomato	220	12357.875	8539.587891	12357.875	0.533192332
377	C07	6	Control	Shuttle-tdTomato	220	9000.142578	7770.311523	9000.142578	0.211975417
377	C07	7	Control	Shuttle-tdTomato	220	11111.46289	8317.970703	11111.46289	0.41774526
377	C07	8	Control	Shuttle-tdTomato	220	22462.85742	14745.12988	22462.85742	0.607302929
377	C07	9	Control	Shuttle-tdTomato	220	12097.54492	6452.701172	12097.54492	0.906739176
377	C07	10	Control	Shuttle-tdTomato	220	63565.08203	37337.60547	63565.08203	0.767605065
377	C07	11	Control	Shuttle-tdTomato	220	11284.32129	10901.43066	11284.32129	0.049802167
377	C07	12	Control	Shuttle-tdTomato	220	1028.672485	614.550171	1028.672485	0.743181021
377	C07	12	Control	Shuttle-tdTomato	220	14290.82422	14051.76856	14290.82422	0.024337406
377	C07	12	Control	Shuttle-tdTomato	220	20738.85156	8683.800781	20738.85156	1.255937472
377	C07	13	Control	Shuttle-tdTomato	220	4189.36084	4425.474121	4425.474121	-0.079101873
377	C07	13	Control	Shuttle-tdTomato	220	6473.71875	5283.993164	6473.71875	0.292966089
377	C07	13	Control	Shuttle-tdTomato	220	7022.180664	4579.54248	7022.180664	0.616715641
377	C07	13	Control	Shuttle-tdTomato	220	8963.666016	10852.38867	10852.38867	-0.275851822
377	C07	13	Control	Shuttle-tdTomato	220	25378.49023	17875.1543	25378.49023	0.505650551
377	C07	13	Control	Shuttle-tdTomato	220	15699.30078	15625.49707	15699.30078	0.006798221
377	C07	13	Control	Shuttle-tdTomato	220	25564.89453	18629.59375	25564.89453	0.45656786
377	C07	13	Control	Shuttle-tdTomato	220	12774.56836	9921.935547	12774.56836	0.364581054
377	C07	14	Control	Shuttle-tdTomato	220	15110.57129	5298.277832	15110.57129	1.511962803
377	C07	16	Control	Shuttle-tdTomato	220	4838.29248	3055.892334	4838.29248	0.66290427
377	C07	16	Control	Shuttle-tdTomato	220	2817.210693	1792.041626	2817.210693	0.652663315
377	C07	17	Control	Shuttle-tdTomato	220	2412.424316	918.068787	2412.424316	1.393809524
377	C07	17	Control	Shuttle-tdTomato	220	8053.771973	3229.319092	8053.771973	1.318434624
377	C07	18	Control	Shuttle-tdTomato	220	6019.615234	4606.882813	6019.615234	0.385880375
377	C07	18	Control	Shuttle-tdTomato	220	21877.34766	7217.935059	21877.34766	1.599779772
377	C07	21	Control	Shuttle-tdTomato	220	9429.604492	4185.805664	9429.604492	1.171691928
377	C07	22	Control	Shuttle-tdTomato	220	13489.20313	5608.470215	13489.20313	1.266125908
377	C07	23	Control	Shuttle-tdTomato	220	2535.429932	1548.567261	2535.429932	0.711296358
377	C07	23	Control	Shuttle-tdTomato	220	1037.218628	534.776855	1037.218628	0.955711089
377	C07	24	Control	Shuttle-tdTomato	220	7959.862793	4772.339844	7959.862793	0.73804678
377	C07	24	Control	Shuttle-tdTomato	220	7430.125977	5203.377441	7430.125977	0.513938311
377	C07	25	Control	Shuttle-tdTomato	220	16996.08398	5222.878906	16996.08398	1.702285218
377	C08	1	Control	Shuttle-tdTomato	220	10306.93359	4123.625977	10306.93359	1.321629794
377	C08	1	Control	Shuttle-tdTomato	220	21148.31836	19009.99023	21148.31836	0.153785159
377	C08	1	Control	Shuttle-tdTomato	220	5815.021484	3754.909668	5815.021484	0.631006321
377	C08	1	Control	Shuttle-tdTomato	220	6738.066895	8797.350586	8797.350586	-0.384734355
377	C08	1	Control	Shuttle-tdTomato	220	1077.495972	2267.093506	2267.093506	-1.07316142
377	C08	2	Control	Shuttle-tdTomato	220	34867.28125	14728.85547	34867.28125	1.243228548
377	C08	3	Control	Shuttle-tdTomato	220	10460.77246	10818.94238	10818.94238	-0.048570085
377	C08	3	Control	Shuttle-tdTomato	220	22064.93359	9156.544922	22064.93359	1.268880178
377	C08	3	Control	Shuttle-tdTomato	220	19060.56641	9010.780273	19060.56641	1.080867047
377	C08	3	Control	Shuttle-tdTomato	220	24083.39648	15378.73438	24083.39648	0.647102091
377	C08	3	Control	Shuttle-tdTomato	220	14843.31641	7222.722656	14843.31641	1.039198787
377	C08	4	Control	Shuttle-tdTomato	220	52976.96875	28640.07813	52976.96875	0.88732987
377	C08	4	Control	Shuttle-tdTomato	220	5323.818848	6059.159668	6059.159668	-0.186656241
377	C08	4	Control	Shuttle-tdTomato	220	5228.3125	6866.361816	6866.361816	-0.393200506
377	C08	4	Control	Shuttle-tdTomato	220	20445.12109	9322.267578	20445.12109	1.133003779
377	C08	4	Control	Shuttle-tdTomato	220	16673.51563	8546.737305	16673.51563	0.964112645
377	C08	4	Control	Shuttle-tdTomato	220	20738.07031	23404.20898	23404.20898	-0.174486349
377	C08	4	Control	Shuttle-tdTomato	220	20296.79102	12176.21289	20296.79102	0.737186162
377	C08	4	Control	Shuttle-tdTomato	220	35864.45313	11444.2334	35864.45313	1.647933806
377	C08	4	Control	Shuttle-tdTomato	220	10081.73242	8527.43457	10081.73242	0.241559884
377	C08	4	Control	Shuttle-tdTomato	220	8917.624023	7161.388672	8917.624023	0.316420006
377	C08	5	Control	Shuttle-tdTomato	220	30986.04688	10823.68359	30986.04688	1.51742714
377	C08	5	Control	Shuttle-tdTomato	220	10853.45508	8734.744141	10853.45508	0.313317033
377	C08	5	Control	Shuttle-tdTomato	220	12837.67969	12251.13672	12837.67969	0.067468854
377	C08	5	Control	Shuttle-tdTomato	220	8024.490234	8272.203125	8272.203125	-0.043861866
377	C08	5	Control	Shuttle-tdTomato	220	29398.62891	20750.6582	29398.62891	0.502591773
377	C08	5	Control	Shuttle-tdTomato	220	8608.416992	5052.0625	8608.416992	0.768875477
377	C08	5	Control	Shuttle-tdTomato	220	12853.83594	12492.39063	12853.83594	0.041149377
377	C08	6	Control	Shuttle-tdTomato	220	6630.086426	3987.938721	6630.086426	0.733384435
377	C08	6	Control	Shuttle-tdTomato	220	16840.64258	8364.614258	16840.64258	1.009576272
377	C08	6	Control	Shuttle-tdTomato	220	18537.28125	9993.084961	18537.28125	0.891427643
377	C08	7	Control	Shuttle-tdTomato	220	6726.580078	11248.67481	11248.67481	-0.741809946
377	C08	8	Control	Shuttle-tdTomato	220	19105.41992	9268.603516	19105.41992	1.043558075
377	C08	9	Control	Shuttle-tdTomato	220	7106.334473	6723.16748	7106.334473	0.079964505
377	C08	9	Control	Shuttle-tdTomato	220	14382.39648	7543.475586	14382.39648	0.931002797
377	C08	10	Control	Shuttle-tdTomato	220	12420.46191	10081.87305	12420.46191	0.300955135
377	C08	10	Control	Shuttle-tdTomato	220	10687.09375	7594.069336	10687.09375	0.492924503
377	C08	11	Control	Shuttle-tdTomato	220	22260.15234	14641.66504	22260.15234	0.604383841
377	C08	11	Control	Shuttle-tdTomato	220	10755.01172	7022.604492	10755.01172	0.614931006
377	C08	11	Control	Shuttle-tdTomato	220	1007.64032	622.13446	1007.64032	0.695682432
377	C08	11	Control	Shuttle-tdTomato	220	6300.155762	2818.71167	6300.155762	1.160351587
377	C08	11	Control	Shuttle-tdTomato	220	1954.271973	2013.814453	2013.814453	-0.043299505
377	C08	12	Control	Shuttle-tdTomato	220	2500.548584	1257.615479	2500.548584	0.991553756
377	C08	12	Control	Shuttle-tdTomato	220	2152.983398	1463.038696	2152.983398	0.557369267
377	C08	12	Control	Shuttle-tdTomato	220	2442.512451	1555.78894	2442.512451	0.65071956
377	C08	12	Control	Shuttle-tdTomato	220	13210.19531	9019.382813	13210.19531	0.550551177
377	C08	12	Control	Shuttle-tdTomato	220	16635.73242	12348.34863	16635.73242	0.429967265
377	C08	12	Control	Shuttle-tdTomato	220	38745.48828	15932.40918	38745.48828	1.282063889
377	C08	13	Control	Shuttle-tdTomato	220	21116.98438	17006.85938	21116.98438	0.312287079
377	C08	13	Control	Shuttle-tdTomato	220	6526.797363	4318.977051	6526.797363	0.595685598
377	C08	13	Control	Shuttle-tdTomato	220	23276.33789	12980.06152	23276.33789	0.842566873
377	C08	13	Control	Shuttle-tdTomato	220	5168.333496	4409.675781	5168.333496	0.229026579
377	C08	14	Control	Shuttle-tdTomato	220	19739.62109	9190.085938	19739.62109	1.10294404
377	C08	16	Control	Shuttle-tdTomato	220	3498.297852	1795.132202	3498.297852	0.962563034
377	C08	17	Control	Shuttle-tdTomato	220	7148.284668	6865.552246	7148.284668	0.058221317
377	C08	17	Control	Shuttle-tdTomato	220	538.124634	370.730255	538.124634	0.537570494
377	C08	18	Control	Shuttle-tdTomato	220	7037.583984	3940.024414	7037.583984	0.836875665
377	C08	18	Control	Shuttle-tdTomato	220	4288.505371	3133.008789	4288.505371	0.452926111
377	C08	21	Control	Shuttle-tdTomato	220	8559.542969	6149.73584	8559.542969	0.477009326
377	C08	21	Control	Shuttle-tdTomato	220	13774.46387	7327.064453	13774.46387	0.910688955
377	C08	21	Control	Shuttle-tdTomato	220	2420.180176	1647.116333	2420.180176	0.555172003
377	C08	21	Control	Shuttle-tdTomato	220	18794.10352	3410.666748	18794.10352	2.462154397
377	C08	21	Control	Shuttle-tdTomato	220	1574.597656	1220.861572	1574.597656	0.367083607
377	C08	22	Control	Shuttle-tdTomato	220	14911.20117	5859.12207	14911.20117	1.347640066
377	C08	23	Control	Shuttle-tdTomato	220	15101.09766	5050.662109	15101.09766	1.580108985
377	C08	23	Control	Shuttle-tdTomato	220	9766.513672	7297.78418	9766.513672	0.420385173
377	C08	23	Control	Shuttle-tdTomato	220	12080.58203	8918.733398	12080.58203	0.43777922
377	C08	25	Control	Shuttle-tdTomato	220	15012.2041	11790.28516	15012.2041	0.348537199
377	C09	1	Control	tdTomato-NES	220	186.80159	228.56662	228.56662	-0.291107992
377	C09	1	Control	tdTomato-NES	220	7116.994141	10999.94922	10999.94922	-0.62815691
377	C09	4	Control	tdTomato-NES	220	541.746582	763.734802	763.734802	-0.49545362
377	C09	5	Control	tdTomato-NES	220	2411.655762	2726.660156	2726.660156	-0.177110905
377	C09	6	Control	tdTomato-NES	220	641.726929	249.767105	641.726929	1.361376042
377	C09	6	Control	tdTomato-NES	220	144.308304	152.731705	152.731705	-0.081845257
377	C09	7	Control	tdTomato-NES	220	7475.268555	6945.241699	7475.268555	0.106100508
377	C09	8	Control	tdTomato-NES	220	27559.26758	54980.40625	54980.40625	-0.99638002
377	C09	9	Control	tdTomato-NES	220	6055.20166	16840.62695	16840.62695	-1.475698936
377	C09	10	Control	tdTomato-NES	220	8821.189453	14183.44922	14183.44922	-0.685163311
377	C09	13	Control	tdTomato-NES	220	8540.709961	9353.839844	9353.839844	-0.131202726
377	C09	13	Control	tdTomato-NES	220	7819.736328	9898.066406	9898.066406	-0.340026759
377	C09	13	Control	tdTomato-NES	220	498.166229	988.493347	988.493347	-0.988604032
377	C09	16	Control	tdTomato-NES	220	1171.265869	2266.021973	2266.021973	-0.952093256
377	C09	16	Control	tdTomato-NES	220	698.876282	1372.165161	1372.165161	-0.973345151
377	C09	16	Control	tdTomato-NES	220	1734.854736	1412.373047	1734.854736	0.296693672
377	C09	16	Control	tdTomato-NES	220	2686.690186	6855.698242	6855.698242	-1.351473642
377	C09	16	Control	tdTomato-NES	220	835.677612	1637.013672	1637.013672	-0.97004798
377	C09	16	Control	tdTomato-NES	220	1364.63623	4015.477783	4015.477783	-1.557055233
377	C09	16	Control	tdTomato-NES	220	370.084564	550.604309	550.604309	-0.573160937
377	C09	18	Control	tdTomato-NES	220	611.396423	1426.527588	1426.527588	-1.222327631
377	C09	18	Control	tdTomato-NES	220	8659.229492	6913.297363	8659.229492	0.324864676
377	C09	18	Control	tdTomato-NES	220	395.784821	870.734802	870.734802	-1.137517103
377	C09	18	Control	tdTomato-NES	220	934.396729	1801.621338	1801.621338	-0.947188691
377	C09	18	Control	tdTomato-NES	220	3346.941406	3734.310303	3734.310303	-0.157998519
377	C09	18	Control	tdTomato-NES	220	327.450378	597.884277	597.884277	-0.868589975
377	C09	19	Control	tdTomato-NES	220	181.319901	237.011673	237.011673	-0.386420836
377	C09	20	Control	tdTomato-NES	220	181.851303	226.296356	226.296356	-0.31545409
377	C09	21	Control	tdTomato-NES	220	148.524643	176.078613	176.078613	-0.245517365
377	C09	21	Control	tdTomato-NES	220	3200.210449	8865.915039	8865.915039	-1.470102756
377	C09	22	Control	tdTomato-NES	220	1264.137329	2643.047363	2643.047363	-1.06404908
377	C09	23	Control	tdTomato-NES	220	402.839325	841.578064	841.578064	-1.062892575
377	C09	23	Control	tdTomato-NES	220	270.167084	479.332489	479.332489	-0.827174815
377	C09	23	Control	tdTomato-NES	220	191.189209	257.587128	257.587128	-0.430059404
377	C09	23	Control	tdTomato-NES	220	277.986847	491.783691	491.783691	-0.823007269
377	C09	24	Control	tdTomato-NES	220	486.577179	951.874268	951.874268	-0.968102364
377	C09	25	Control	tdTomato-NES	220	1582.046021	3684.169434	3684.169434	-1.219547844
377	C10	2	Control	tdTomato-NES	220	4690.568848	7898.096191	7898.096191	-0.751742043
377	C10	5	Control	tdTomato-NES	220	4139.645508	6930.435547	6930.435547	-0.743438792
377	C10	8	Control	tdTomato-NES	220	5772.503418	6021.592773	6021.592773	-0.060948023
377	C10	8	Control	tdTomato-NES	220	6658.23584	7329.860352	7329.860352	-0.13864574
377	C10	8	Control	tdTomato-NES	220	1997.137085	4374.661621	4374.661621	-1.131238065
377	C10	12	Control	tdTomato-NES	220	46851.25	48696.92578	48696.92578	-0.055743159
377	C10	12	Control	tdTomato-NES	220	1434.185669	2709.995605	2709.995605	-0.918058705
377	C10	12	Control	tdTomato-NES	220	3048.19458	6165.720215	6165.720215	-1.016314426
377	C10	13	Control	tdTomato-NES	220	11506.41504	12254.23731	12254.23731	-0.09084228
377	C10	13	Control	tdTomato-NES	220	507.942688	750.877319	750.877319	-0.56391149
377	C10	16	Control	tdTomato-NES	220	1233.815552	1243.872925	1243.872925	-0.01171237
377	C10	16	Control	tdTomato-NES	220	1562.296265	3240.899414	3240.899414	-1.052726181
377	C10	17	Control	tdTomato-NES	220	6941.708984	16659.78516	16659.78516	-1.263007006
377	C10	17	Control	tdTomato-NES	220	3527.665039	7153.006348	7153.006348	-1.019836142
377	C10	18	Control	tdTomato-NES	220	1063.143799	2815.722656	2815.722656	-1.405168491
377	C10	18	Control	tdTomato-NES	220	7582.749512	14698.80371	14698.80371	-0.954905773
377	C10	20	Control	tdTomato-NES	220	1409.073486	3306.592529	3306.592529	-1.23059842
377	C10	22	Control	tdTomato-NES	220	172.524628	194.168137	194.168137	-0.170504152
377	C10	22	Control	tdTomato-NES	220	427.82431	500.981781	500.981781	-0.227739676
377	C10	22	Control	tdTomato-NES	220	426.004639	918.869873	918.869873	-1.108991426
377	C10	22	Control	tdTomato-NES	220	791.262329	1901.846191	1901.846191	-1.265172596
377	C10	22	Control	tdTomato-NES	220	148.965408	156.614532	156.614532	-0.07224073
377	C10	23	Control	tdTomato-NES	220	162.010483	167.662842	167.662842	-0.049475823
377	C10	24	Control	tdTomato-NES	220	424.650787	1006.558472	1006.558472	-1.245082153
377	C11	6	Control	tdTomato-NES	220	5589.310547	11703.08984	11703.08984	-1.06614724
377	C11	6	Control	tdTomato-NES	220	60436.73438	28324.1582	60436.73438	1.093392629
377	C11	6	Control	tdTomato-NES	220	3555.098389	3531.469238	3555.098389	0.009620958
377	C11	7	Control	tdTomato-NES	220	4453.766602	11677.37305	11677.37305	-1.390617899
377	C11	7	Control	tdTomato-NES	220	4761.941406	4457.222656	4761.941406	0.095404838
377	C11	8	Control	tdTomato-NES	220	537.8927	782.031738	782.031738	-0.53990875
377	C11	8	Control	tdTomato-NES	220	475.668152	718.265991	718.265991	-0.594562773
377	C11	8	Control	tdTomato-NES	220	6736.137695	6858.756348	6858.756348	-0.026025377
377	C11	8	Control	tdTomato-NES	220	7556.318359	7267.858398	7556.318359	0.056153175
377	C11	8	Control	tdTomato-NES	220	35528.71484	37124.85938	37124.85938	-0.063400057
377	C11	11	Control	tdTomato-NES	220	1700.62439	3935.196777	3935.196777	-1.210371245
377	C11	11	Control	tdTomato-NES	220	791.862	1659.917847	1659.917847	-1.067790906
377	C11	11	Control	tdTomato-NES	220	7888.75	12203.86523	12203.86523	-0.62946953
377	C11	12	Control	tdTomato-NES	220	2995.537598	3893.164551	3893.164551	-0.378128382
377	C11	12	Control	tdTomato-NES	220	17941.08398	28091.36914	28091.36914	-0.646859882
377	C11	13	Control	tdTomato-NES	220	581.037781	1294.697998	1294.697998	-1.155911733
377	C11	13	Control	tdTomato-NES	220	691.719604	1155.745728	1155.745728	-0.74056478
377	C11	13	Control	tdTomato-NES	220	5571.993652	6174.641602	6174.641602	-0.148161786
377	C11	13	Control	tdTomato-NES	220	5276.729492	8575.416992	8575.416992	-0.700562799
377	C11	14	Control	tdTomato-NES	220	975.901978	1440.76355	1440.76355	-0.562025436
377	C11	14	Control	tdTomato-NES	220	384.599457	714.393494	714.393494	-0.893362216
377	C11	16	Control	tdTomato-NES	220	21270.99609	22215.41406	22215.41406	-0.062673437
377	C11	16	Control	tdTomato-NES	220	4031.946533	6015.316406	6015.316406	-0.577164118
377	C11	16	Control	tdTomato-NES	220	206.45517	197.825546	206.45517	0.061599808
377	C11	17	Control	tdTomato-NES	220	61498.29297	51896.44531	61498.29297	0.244910642
377	C11	17	Control	tdTomato-NES	220	287.852661	497.69754	497.69754	-0.789938707
377	C11	17	Control	tdTomato-NES	220	316.149994	443.859955	443.859955	-0.489495363
377	C11	17	Control	tdTomato-NES	220	4778.964844	11561.5957	11561.5957	-1.274570469
377	C11	17	Control	tdTomato-NES	220	1652.140991	3355.306641	3355.306641	-1.022107811
377	C11	17	Control	tdTomato-NES	220	5144.490234	5192.08252	5192.08252	-0.013285185
377	C11	17	Control	tdTomato-NES	220	923.853271	1674.95105	1674.95105	-0.858383292
377	C11	18	Control	tdTomato-NES	220	143.108978	151.532043	151.532043	-0.082508716
377	C11	18	Control	tdTomato-NES	220	201.305176	244.645615	244.645615	-0.281309157
377	C11	18	Control	tdTomato-NES	220	312.486786	261.720428	312.486786	0.255768649
377	C11	18	Control	tdTomato-NES	220	145.618866	146.749252	146.749252	-0.01115587
377	C11	18	Control	tdTomato-NES	220	507.869293	1068.943237	1068.943237	-1.073656092
377	C11	18	Control	tdTomato-NES	220	4906.045898	7726.775879	7726.775879	-0.655305821
377	C11	18	Control	tdTomato-NES	220	6506.384277	6274.743164	6506.384277	0.052299624
377	C11	18	Control	tdTomato-NES	220	596.337402	1315.763062	1315.763062	-1.141698987
377	C11	19	Control	tdTomato-NES	220	1275.296509	2158.471191	2158.471191	-0.759177122
377	C11	19	Control	tdTomato-NES	220	335.108521	1387.218628	1387.218628	-2.0494949
377	C11	19	Control	tdTomato-NES	220	609.122742	1220.184448	1220.184448	-1.002294373
377	C11	19	Control	tdTomato-NES	220	627.421997	1433.416992	1433.416992	-1.191950347
377	C11	21	Control	tdTomato-NES	220	297.566864	376.668854	376.668854	-0.340082863
377	C11	22	Control	tdTomato-NES	220	368.119385	681.821777	681.821777	-0.889220956
377	C11	22	Control	tdTomato-NES	220	4323.45752	3979.575928	4323.45752	0.119570812
377	C11	22	Control	tdTomato-NES	220	190.819733	215.196381	215.196381	-0.173443445
377	C11	22	Control	tdTomato-NES	220	167.099533	167.987274	167.987274	-0.007644243
377	C11	23	Control	tdTomato-NES	220	7448.432617	7254.066406	7448.432617	0.038146917
377	C11	23	Control	tdTomato-NES	220	6752.480469	6483.671387	6752.480469	0.05860659
377	C11	24	Control	tdTomato-NES	220	152.874435	166.632782	166.632782	-0.124325086
377	C11	24	Control	tdTomato-NES	220	461.917877	1255.069946	1255.069946	-1.442059482
377	C11	24	Control	tdTomato-NES	220	257.718079	466.380554	466.380554	-0.85571389
377	C11	25	Control	tdTomato-NES	220	809.308289	1942.160278	1942.160278	-1.262900988
377	C12	2	Control	tdTomato-NES	220	449.511627	911.375183	911.375183	-1.019686653
377	C12	3	Control	tdTomato-NES	220	20960.22656	38245.06641	38245.06641	-0.867619342
377	C12	4	Control	tdTomato-NES	220	11753.27441	24232.19727	24232.19727	-1.043862486
377	C12	6	Control	tdTomato-NES	220	5553.792969	12256.80762	12256.80762	-1.142037963
377	C12	8	Control	tdTomato-NES	220	560.993347	1492.436523	1492.436523	-1.411614005
377	C12	11	Control	tdTomato-NES	220	15379.70996	41842.75391	41842.75391	-1.44394951
377	C12	12	Control	tdTomato-NES	220	408.467834	912.837708	912.837708	-1.160135915
377	C12	12	Control	tdTomato-NES	220	428.918732	822.441467	822.441467	-0.939208683
377	C12	13	Control	tdTomato-NES	220	276.929077	470.031097	470.031097	-0.763239666
377	C12	14	Control	tdTomato-NES	220	1571.48291	3562.655762	3562.655762	-1.180826508
377	C12	14	Control	tdTomato-NES	220	1643.613159	3361.139893	3361.139893	-1.032079804
377	C12	15	Control	tdTomato-NES	220	6219.586426	7209.225586	7209.225586	-0.213025643
377	C12	15	Control	tdTomato-NES	220	7773.194824	7343.806641	7773.194824	0.081979602
377	C12	15	Control	tdTomato-NES	220	20731.91211	27456.4668	27456.4668	-0.405292803
377	C12	15	Control	tdTomato-NES	220	15618.02051	15996.55176	15996.55176	-0.034549337
377	C12	16	Control	tdTomato-NES	220	323.929749	688.930786	688.930786	-1.08867808
377	C12	17	Control	tdTomato-NES	220	3078.131348	3216.380371	3216.380371	-0.063383236
377	C12	17	Control	tdTomato-NES	220	10762.1582	8147.12793	10762.1582	0.401603952
377	C12	17	Control	tdTomato-NES	220	4302.085449	4529.287598	4529.287598	-0.07424797
377	C12	17	Control	tdTomato-NES	220	219.802002	317.269836	317.269836	-0.529505839
377	C12	18	Control	tdTomato-NES	220	1291.921387	3403.7229	3403.7229	-1.397595306
377	C12	18	Control	tdTomato-NES	220	169.178772	214.22673	214.22673	-0.340589947
377	C12	19	Control	tdTomato-NES	220	365.387787	533.116821	533.116821	-0.54502329
377	C12	21	Control	tdTomato-NES	220	2392.986328	6901.687988	6901.687988	-1.5281371
377	C12	23	Control	tdTomato-NES	220	756.118896	1663.672974	1663.672974	-1.137686859
377	C12	24	Control	tdTomato-NES	220	143.445526	153.462173	153.462173	-0.097380117
377	C12	24	Control	tdTomato-NES	220	147.196442	156.089172	156.089172	-0.084627661
377	C12	25	Control	tdTomato-NES	220	2535.710938	5249.473145	5249.473145	-1.049782343
377	C12	25	Control	tdTomato-NES	220	792.694946	2041.674805	2041.674805	-1.364915411
377	C12	25	Control	tdTomato-NES	220	1373.778564	1133.867065	1373.778564	0.27689797
377	C12	25	Control	tdTomato-NES	220	1226.046631	2409.402588	2409.402588	-0.974661623
377	C12	25	Control	tdTomato-NES	220	1193.316162	1027.239868	1193.316162	0.216203226
377	C12	25	Control	tdTomato-NES	220	1279.54895	2211.664063	2211.664063	-0.789496927
377	D01	1	2A	NLS-tdTomato	220	220.70108	204.652084	220.70108	0.108920331
377	D01	1	2A	NLS-tdTomato	220	3389.665527	2835.956055	3389.665527	0.257307746
377	D01	1	2A	NLS-tdTomato	220	456.005524	330.366547	456.005524	0.464983695
377	D01	1	2A	NLS-tdTomato	220	184.27887	180.51123	184.27887	0.029802063
377	D01	1	2A	NLS-tdTomato	220	404.068787	334.863281	404.068787	0.271028724
377	D01	1	2A	NLS-tdTomato	220	522.814453	395.247955	522.814453	0.403541026
377	D01	1	2A	NLS-tdTomato	220	218.58252	204.512344	218.58252	0.095990109
377	D01	1	2A	NLS-tdTomato	220	482.983551	417.83194	482.983551	0.209051277
377	D01	2	2A	NLS-tdTomato	220	292.43576	258.092255	292.43576	0.180232891
377	D01	2	2A	NLS-tdTomato	220	292.350952	252.644272	292.350952	0.210593818
377	D01	2	2A	NLS-tdTomato	220	533.325562	410.613434	533.325562	0.377235649
377	D01	2	2A	NLS-tdTomato	220	257.069336	229.127151	257.069336	0.166009107
377	D01	2	2A	NLS-tdTomato	220	454.881866	370.65271	454.881866	0.295423863
377	D01	2	2A	NLS-tdTomato	220	585.226196	453	585.226196	0.369483299
377	D01	2	2A	NLS-tdTomato	220	3481.229004	2325.707031	3481.229004	0.581927349
377	D01	2	2A	NLS-tdTomato	220	3275.217041	2169.752197	3275.217041	0.594060229
377	D01	2	2A	NLS-tdTomato	220	393.411591	340.234222	393.411591	0.209511204
377	D01	2	2A	NLS-tdTomato	220	408.148804	329.022308	408.148804	0.310909827
377	D01	2	2A	NLS-tdTomato	220	2030.130493	1004.703796	2030.130493	1.014802231
377	D01	2	2A	NLS-tdTomato	220	288.453461	242.187988	288.453461	0.252211261
377	D01	2	2A	NLS-tdTomato	220	336.74408	292.465454	336.74408	0.203386359
377	D01	2	2A	NLS-tdTomato	220	356.337646	289.189972	356.337646	0.301227382
377	D01	2	2A	NLS-tdTomato	220	911.652161	740.468079	911.652161	0.300045929
377	D01	3	2A	NLS-tdTomato	220	563.176392	430.343109	563.176392	0.388099491
377	D01	3	2A	NLS-tdTomato	220	1673.928345	1262.735474	1673.928345	0.406685327
377	D01	3	2A	NLS-tdTomato	220	492.805115	404.96402	492.805115	0.283223496
377	D01	3	2A	NLS-tdTomato	220	1234.018677	1076.625366	1234.018677	0.196847908
377	D01	3	2A	NLS-tdTomato	220	1982.816772	1717.770386	1982.816772	0.207014163
377	D01	3	2A	NLS-tdTomato	220	466.003326	322.315155	466.003326	0.531868227
377	D01	3	2A	NLS-tdTomato	220	1795.283325	1440.052002	1795.283325	0.318090633
377	D01	3	2A	NLS-tdTomato	220	2772.069824	2092.311035	2772.069824	0.405866264
377	D01	3	2A	NLS-tdTomato	220	3196.693848	2407.523193	3196.693848	0.409030885
377	D01	3	2A	NLS-tdTomato	220	13347.13184	12126.2334	13347.13184	0.138398259
377	D01	3	2A	NLS-tdTomato	220	4232.930176	3044.517822	4232.930176	0.475442933
377	D01	3	2A	NLS-tdTomato	220	3891.699707	3048.669189	3891.699707	0.352220781
377	D01	3	2A	NLS-tdTomato	220	3554.589111	2394.251221	3554.589111	0.570108265
377	D01	3	2A	NLS-tdTomato	220	4249.587891	2744.657715	4249.587891	0.630696698
377	D01	4	2A	NLS-tdTomato	220	1085.484375	765.125244	1085.484375	0.504571131
377	D01	4	2A	NLS-tdTomato	220	366.66748	300.389832	366.66748	0.287636339
377	D01	4	2A	NLS-tdTomato	220	292.28714	273.41626	292.28714	0.096287313
377	D01	4	2A	NLS-tdTomato	220	231.258484	223.888626	231.258484	0.046725055
377	D01	4	2A	NLS-tdTomato	220	2521.905273	1747.152832	2521.905273	0.529508273
377	D01	4	2A	NLS-tdTomato	220	987.60498	827.020203	987.60498	0.256011538
377	D01	4	2A	NLS-tdTomato	220	2535.5354	1539.038574	2535.5354	0.720261025
377	D01	4	2A	NLS-tdTomato	220	1862.513672	1390.365601	1862.513672	0.421786722
377	D01	5	2A	NLS-tdTomato	220	1696.578247	1202.016479	1696.578247	0.497171295
377	D01	5	2A	NLS-tdTomato	220	1272.200195	739.169556	1272.200195	0.78334847
377	D01	5	2A	NLS-tdTomato	220	6379.34375	6498.76709	6498.76709	-0.026758024
377	D01	5	2A	NLS-tdTomato	220	1354.738892	1043.581909	1354.738892	0.376470978
377	D01	5	2A	NLS-tdTomato	220	2148.170654	1478.346802	2148.170654	0.53912386
377	D01	5	2A	NLS-tdTomato	220	1561.959839	1251.133911	1561.959839	0.320121148
377	D01	5	2A	NLS-tdTomato	220	2007.654907	1616.967529	2007.654907	0.3122206
377	D01	5	2A	NLS-tdTomato	220	4516.77002	3966.957275	4516.77002	0.187258599
377	D01	5	2A	NLS-tdTomato	220	3895.827637	3509.728516	3895.827637	0.15057041
377	D01	5	2A	NLS-tdTomato	220	4521.566406	3473.001709	4521.566406	0.380639531
377	D01	5	2A	NLS-tdTomato	220	300.65802	262.345001	300.65802	0.196658143
377	D01	5	2A	NLS-tdTomato	220	181.066666	180.718002	181.066666	0.002780748
377	D01	5	2A	NLS-tdTomato	220	248.312271	233.675812	248.312271	0.087647151
377	D01	5	2A	NLS-tdTomato	220	215.02211	214.412338	215.02211	0.004097089
377	D01	6	2A	NLS-tdTomato	220	1558.472046	852.758362	1558.472046	0.869923376
377	D01	6	2A	NLS-tdTomato	220	849.391235	646.479797	849.391235	0.393823936
377	D01	6	2A	NLS-tdTomato	220	153.377884	159.685089	159.685089	-0.058139132
377	D01	6	2A	NLS-tdTomato	220	155.146988	153.367142	155.146988	0.016646262
377	D01	6	2A	NLS-tdTomato	220	1014.752197	816.808838	1014.752197	0.313057082
377	D01	6	2A	NLS-tdTomato	220	179.198792	176.456879	179.198792	0.022245239
377	D01	6	2A	NLS-tdTomato	220	206.40094	206.447693	206.447693	-0.000326756
377	D01	6	2A	NLS-tdTomato	220	892.432373	596.284058	892.432373	0.581743082
377	D01	6	2A	NLS-tdTomato	220	499.849854	435.496399	499.849854	0.19883401
377	D01	6	2A	NLS-tdTomato	220	905.42395	622.346985	905.42395	0.5408743
377	D01	6	2A	NLS-tdTomato	220	777.619812	628.623718	777.619812	0.30686827
377	D01	6	2A	NLS-tdTomato	220	647.846436	550.651184	647.846436	0.234513163
377	D01	6	2A	NLS-tdTomato	220	752.61322	576.736389	752.61322	0.38399658
377	D01	6	2A	NLS-tdTomato	220	235.629837	218.935684	235.629837	0.106015118
377	D01	6	2A	NLS-tdTomato	220	977.65863	629.186584	977.65863	0.635842897
377	D01	6	2A	NLS-tdTomato	220	332.699249	240.978058	332.699249	0.46531682
377	D01	6	2A	NLS-tdTomato	220	842.615173	684.704163	842.615173	0.299393111
377	D01	6	2A	NLS-tdTomato	220	5824.006348	4170.57959	5824.006348	0.481764038
377	D01	6	2A	NLS-tdTomato	220	13006.07227	9721.833984	13006.07227	0.419884942
377	D01	6	2A	NLS-tdTomato	220	291.671417	248.973923	291.671417	0.228349368
377	D01	6	2A	NLS-tdTomato	220	229.052628	220.42543	229.052628	0.055388441
377	D01	6	2A	NLS-tdTomato	220	271.916046	245.167313	271.916046	0.149394644
377	D01	6	2A	NLS-tdTomato	220	272.848938	260.360199	272.848938	0.067593506
377	D01	7	2A	NLS-tdTomato	220	458.364532	402.490326	458.364532	0.187541306
377	D01	7	2A	NLS-tdTomato	220	205.286942	196.885345	205.286942	0.060286133
377	D01	7	2A	NLS-tdTomato	220	858.997681	793.408203	858.997681	0.114590923
377	D01	7	2A	NLS-tdTomato	220	240.116272	226.869095	240.116272	0.081873081
377	D01	7	2A	NLS-tdTomato	220	207.940353	201.802475	207.940353	0.043225887
377	D01	7	2A	NLS-tdTomato	220	500.263794	387.799988	500.263794	0.367376284
377	D01	7	2A	NLS-tdTomato	220	267.125732	249.866165	267.125732	0.096363401
377	D01	7	2A	NLS-tdTomato	220	957.776672	686.66156	957.776672	0.480090095
377	D01	7	2A	NLS-tdTomato	220	916.152039	794.764221	916.152039	0.205060113
377	D01	7	2A	NLS-tdTomato	220	314.27475	287.201385	314.27475	0.129963659
377	D01	7	2A	NLS-tdTomato	220	307.934631	280.651764	307.934631	0.133842998
377	D01	7	2A	NLS-tdTomato	220	298.01889	273.817322	298.01889	0.122190063
377	D01	7	2A	NLS-tdTomato	220	268.41095	253.345856	268.41095	0.083335298
377	D01	8	2A	NLS-tdTomato	220	459.157074	411.810699	459.157074	0.15700646
377	D01	8	2A	NLS-tdTomato	220	2774.258789	2181.877686	2774.258789	0.346532144
377	D01	8	2A	NLS-tdTomato	220	371.713379	322.787872	371.713379	0.203604242
377	D01	8	2A	NLS-tdTomato	220	2667.98584	1844.718994	2667.98584	0.532349942
377	D01	8	2A	NLS-tdTomato	220	423.389313	355.629425	423.389313	0.251610155
377	D01	8	2A	NLS-tdTomato	220	401.046783	342.82309	401.046783	0.226306258
377	D01	8	2A	NLS-tdTomato	220	514.872314	385.079285	514.872314	0.419059178
377	D01	8	2A	NLS-tdTomato	220	2737.467285	1572.79895	2737.467285	0.79950746
377	D01	8	2A	NLS-tdTomato	220	3247.639404	1214.182129	3247.639404	1.41940661
377	D01	8	2A	NLS-tdTomato	220	361.712738	295.83783	361.712738	0.290037857
377	D01	8	2A	NLS-tdTomato	220	468.029755	320.0625	468.029755	0.548246598
377	D01	8	2A	NLS-tdTomato	220	1175.883545	889.872925	1175.883545	0.402073951
377	D01	8	2A	NLS-tdTomato	220	1051.700195	688.449158	1051.700195	0.611301478
377	D01	8	2A	NLS-tdTomato	220	2864.769775	1809.816895	2864.769775	0.66257546
377	D01	8	2A	NLS-tdTomato	220	211.488281	194.145569	211.488281	0.123438942
377	D01	9	2A	NLS-tdTomato	220	902.7854	671.59967	902.7854	0.426781566
377	D01	9	2A	NLS-tdTomato	220	910.796936	750.434387	910.796936	0.2794035
377	D01	9	2A	NLS-tdTomato	220	497.147369	454.240143	497.147369	0.130218364
377	D01	9	2A	NLS-tdTomato	220	905.660522	638.384766	905.660522	0.504544147
377	D01	9	2A	NLS-tdTomato	220	1176.740845	843.172363	1176.740845	0.480897144
377	D01	9	2A	NLS-tdTomato	220	227.507233	219.277267	227.507233	0.053156161
377	D01	9	2A	NLS-tdTomato	220	2261.17041	1887.789917	2261.17041	0.2603715
377	D01	9	2A	NLS-tdTomato	220	2270.39624	1842.030884	2270.39624	0.301646855
377	D01	9	2A	NLS-tdTomato	220	822.835876	668.675537	822.835876	0.299298359
377	D01	9	2A	NLS-tdTomato	220	823.74646	694.705872	823.74646	0.245798068
377	D01	9	2A	NLS-tdTomato	220	342.0242	317.456055	342.0242	0.107541511
377	D01	9	2A	NLS-tdTomato	220	411.904327	371.785309	411.904327	0.147839518
377	D01	9	2A	NLS-tdTomato	220	214.86998	213.900497	214.86998	0.0065241
377	D01	9	2A	NLS-tdTomato	220	285.194031	277.378723	285.194031	0.040086661
377	D01	9	2A	NLS-tdTomato	220	411.480072	365.435669	411.480072	0.171205105
377	D01	10	2A	NLS-tdTomato	220	1102.009033	848.972351	1102.009033	0.376346575
377	D01	10	2A	NLS-tdTomato	220	3065.106934	1385.832275	3065.106934	1.145184746
377	D01	10	2A	NLS-tdTomato	220	361.902191	295.412079	361.902191	0.292871025
377	D01	11	2A	NLS-tdTomato	220	573.655884	396.713837	573.655884	0.532086856
377	D01	11	2A	NLS-tdTomato	220	550.852234	379.957947	550.852234	0.535825615
377	D01	11	2A	NLS-tdTomato	220	534.005554	375.871155	534.005554	0.506616542
377	D01	11	2A	NLS-tdTomato	220	329.464752	287.670258	329.464752	0.195708056
377	D01	11	2A	NLS-tdTomato	220	355.13858	379.888123	379.888123	-0.097192514
377	D01	11	2A	NLS-tdTomato	220	594.084595	455.07843	594.084595	0.384553173
377	D01	11	2A	NLS-tdTomato	220	654.740173	502.679169	654.740173	0.381284596
377	D01	12	2A	NLS-tdTomato	220	368.229156	320.076935	368.229156	0.202185143
377	D01	12	2A	NLS-tdTomato	220	300.305511	296.71875	300.305511	0.017334855
377	D01	12	2A	NLS-tdTomato	220	395.581909	343.070007	395.581909	0.205473446
377	D01	12	2A	NLS-tdTomato	220	603.774414	545.467285	603.774414	0.146516949
377	D01	12	2A	NLS-tdTomato	220	188.192947	181.219315	188.192947	0.054475829
377	D01	12	2A	NLS-tdTomato	220	249.754364	226.902405	249.754364	0.138437986
377	D01	12	2A	NLS-tdTomato	220	206.21347	193.239822	206.21347	0.093746145
377	D01	12	2A	NLS-tdTomato	220	178.218506	174.567841	178.218506	0.029859343
377	D01	12	2A	NLS-tdTomato	220	209.481171	205.261139	209.481171	0.029360059
377	D01	12	2A	NLS-tdTomato	220	176.148468	176.149902	176.149902	-1.17447E-05
377	D01	12	2A	NLS-tdTomato	220	171.067871	172.60762	172.60762	-0.012927329
377	D01	12	2A	NLS-tdTomato	220	347.396271	301.691406	347.396271	0.203508668
377	D01	12	2A	NLS-tdTomato	220	289.666168	271.013214	289.666168	0.096027997
377	D01	12	2A	NLS-tdTomato	220	324.55899	305.754028	324.55899	0.086109213
377	D01	12	2A	NLS-tdTomato	220	496.417419	551.24469	551.24469	-0.151139114
377	D01	12	2A	NLS-tdTomato	220	2961.177979	2113.658447	2961.177979	0.486428939
377	D01	12	2A	NLS-tdTomato	220	2412.098877	1941.642578	2412.098877	0.313011397
377	D01	12	2A	NLS-tdTomato	220	211.328217	200.249542	211.328217	0.077686469
377	D01	12	2A	NLS-tdTomato	220	194.086868	185.765656	194.086868	0.063218704
377	D01	13	2A	NLS-tdTomato	220	231.880539	235.058929	235.058929	-0.01964074
377	D01	13	2A	NLS-tdTomato	220	404.685242	347.339539	404.685242	0.22045359
377	D01	13	2A	NLS-tdTomato	220	460.290192	438.683838	460.290192	0.069362146
377	D01	13	2A	NLS-tdTomato	220	719.649841	430.58252	719.649841	0.741005354
377	D01	13	2A	NLS-tdTomato	220	494.611023	375.157257	494.611023	0.398798926
377	D01	13	2A	NLS-tdTomato	220	456.79657	358.208405	456.79657	0.350752629
377	D01	13	2A	NLS-tdTomato	220	179.09967	174.02504	179.09967	0.041467773
377	D01	13	2A	NLS-tdTomato	220	4999.348145	3588.209961	4999.348145	0.478475686
377	D01	13	2A	NLS-tdTomato	220	497.620117	408.458191	497.620117	0.284856395
377	D01	13	2A	NLS-tdTomato	220	500.256775	343.987274	500.256775	0.540313608
377	D01	13	2A	NLS-tdTomato	220	508.352264	397.297607	508.352264	0.355608459
377	D01	13	2A	NLS-tdTomato	220	4173.323242	2921.083252	4173.323242	0.514693192
377	D01	13	2A	NLS-tdTomato	220	670.517151	575.754272	670.517151	0.219821024
377	D01	13	2A	NLS-tdTomato	220	702.751343	551.196838	702.751343	0.350446694
377	D01	13	2A	NLS-tdTomato	220	765.531006	641.731079	765.531006	0.254491957
377	D01	13	2A	NLS-tdTomato	220	268.404816	249.223007	268.404816	0.106973301
377	D01	13	2A	NLS-tdTomato	220	265.180725	249.94043	265.180725	0.085391627
377	D01	13	2A	NLS-tdTomato	220	539.251221	446.934448	539.251221	0.270894292
377	D01	13	2A	NLS-tdTomato	220	545.026184	410.889832	545.026184	0.407573912
377	D01	13	2A	NLS-tdTomato	220	634.094727	504.650299	634.094727	0.329414371
377	D01	14	2A	NLS-tdTomato	220	4043.904785	1595.769287	4043.904785	1.341496944
377	D01	14	2A	NLS-tdTomato	220	467.081787	360.702576	467.081787	0.372865465
377	D01	14	2A	NLS-tdTomato	220	463.993958	381.373901	463.993958	0.282899902
377	D01	14	2A	NLS-tdTomato	220	1607.093384	1105.549927	1607.093384	0.539689583
377	D01	14	2A	NLS-tdTomato	220	1680.873169	1202.118042	1680.873169	0.483632301
377	D01	14	2A	NLS-tdTomato	220	906.841064	811.439697	906.841064	0.160365838
377	D01	15	2A	NLS-tdTomato	220	2652.232422	1538.829224	2652.232422	0.785374075
377	D01	15	2A	NLS-tdTomato	220	441.276245	367.287964	441.276245	0.264770466
377	D01	15	2A	NLS-tdTomato	220	2176.026855	1278.250732	2176.026855	0.767525509
377	D01	15	2A	NLS-tdTomato	220	283.102661	251.726807	283.102661	0.169466449
377	D01	15	2A	NLS-tdTomato	220	1924.700317	1376.187866	1924.700317	0.483956402
377	D01	15	2A	NLS-tdTomato	220	1019.594116	725.112732	1019.594116	0.491717742
377	D01	15	2A	NLS-tdTomato	220	252.590195	194.612015	252.590195	0.376197856
377	D01	15	2A	NLS-tdTomato	220	878.045776	629.83728	878.045776	0.479317002
377	D01	15	2A	NLS-tdTomato	220	985.062927	644.334351	985.062927	0.612406378
377	D01	15	2A	NLS-tdTomato	220	408.886963	354.206573	408.886963	0.20711108
377	D01	15	2A	NLS-tdTomato	220	363.049896	317.470581	363.049896	0.193544932
377	D01	15	2A	NLS-tdTomato	220	1039.615234	813.385986	1039.615234	0.35403764
377	D01	15	2A	NLS-tdTomato	220	860.277954	626.083862	860.277954	0.458446952
377	D01	16	2A	NLS-tdTomato	220	822.691345	740.420898	822.691345	0.152005651
377	D01	16	2A	NLS-tdTomato	220	1312.298828	1026.80127	1312.298828	0.353939293
377	D01	16	2A	NLS-tdTomato	220	1272.322998	955.438171	1272.322998	0.413230546
377	D01	16	2A	NLS-tdTomato	220	633.314575	534.464661	633.314575	0.244827722
377	D01	16	2A	NLS-tdTomato	220	1056.744507	795.511658	1056.744507	0.409671635
377	D01	16	2A	NLS-tdTomato	220	753.332947	612.519714	753.332947	0.298531349
377	D01	16	2A	NLS-tdTomato	220	302.298096	299.310455	302.298096	0.014329219
377	D01	16	2A	NLS-tdTomato	220	923.360596	765	923.360596	0.27143442
377	D01	16	2A	NLS-tdTomato	220	1516.215332	979.734497	1516.215332	0.630011914
377	D01	16	2A	NLS-tdTomato	220	3282.34375	2364.73877	3282.34375	0.473045516
377	D01	16	2A	NLS-tdTomato	220	1163.580444	834.457397	1163.580444	0.479660655
377	D01	17	2A	NLS-tdTomato	220	428.604065	339.993134	428.604065	0.334139921
377	D01	17	2A	NLS-tdTomato	220	410.909241	311.196899	410.909241	0.400992092
377	D01	17	2A	NLS-tdTomato	220	1707.821533	1231.809692	1707.821533	0.471377837
377	D01	17	2A	NLS-tdTomato	220	1642.079224	1246.569702	1642.079224	0.39756018
377	D01	18	2A	NLS-tdTomato	220	12419.54004	6289	12419.54004	0.981709203
377	D01	18	2A	NLS-tdTomato	220	1303.251709	876.853638	1303.251709	0.571707795
377	D01	18	2A	NLS-tdTomato	220	454.546631	393.664154	454.546631	0.207462955
377	D01	18	2A	NLS-tdTomato	220	3315.68042	3012.855225	3315.68042	0.138173611
377	D01	18	2A	NLS-tdTomato	220	4013.802979	3227.25	4013.802979	0.314664461
377	D01	18	2A	NLS-tdTomato	220	277.429962	264.149384	277.429962	0.070769559
377	D01	18	2A	NLS-tdTomato	220	433.520355	429.2005	433.520355	0.014447977
377	D01	18	2A	NLS-tdTomato	220	2569.192627	2036.465332	2569.192627	0.335247807
377	D01	18	2A	NLS-tdTomato	220	986.863831	429.379761	986.863831	1.200596842
377	D01	18	2A	NLS-tdTomato	220	1975.188354	1592.088623	1975.188354	0.31106959
377	D01	18	2A	NLS-tdTomato	220	388.318176	333.162323	388.318176	0.22101398
377	D01	19	2A	NLS-tdTomato	220	2193.916504	1353.181274	2193.916504	0.697153503
377	D01	19	2A	NLS-tdTomato	220	2041.308838	1236.360229	2041.308838	0.723395318
377	D01	19	2A	NLS-tdTomato	220	1887.102539	1136.630737	1887.102539	0.731409182
377	D01	19	2A	NLS-tdTomato	220	1067.214844	815.666687	1067.214844	0.387799002
377	D01	19	2A	NLS-tdTomato	220	279.534058	257.535645	279.534058	0.118251943
377	D01	19	2A	NLS-tdTomato	220	779.919312	671.111572	779.919312	0.216772241
377	D01	19	2A	NLS-tdTomato	220	285.340088	274.523193	285.340088	0.055754408
377	D01	19	2A	NLS-tdTomato	220	817.77594	683.894409	817.77594	0.257932023
377	D01	19	2A	NLS-tdTomato	220	390.858246	334.08783	390.858246	0.226418045
377	D01	19	2A	NLS-tdTomato	220	330.715027	301.299255	330.715027	0.134391494
377	D01	19	2A	NLS-tdTomato	220	326.476715	296.463562	326.476715	0.139125304
377	D01	20	2A	NLS-tdTomato	220	226.995728	224.792664	226.995728	0.014070192
377	D01	20	2A	NLS-tdTomato	220	228.521072	204.418747	228.521072	0.160799693
377	D01	21	2A	NLS-tdTomato	220	350.190399	295.674988	350.190399	0.244127324
377	D01	21	2A	NLS-tdTomato	220	6877.841797	4884.125488	6877.841797	0.493855664
377	D01	21	2A	NLS-tdTomato	220	1004.331848	574.038025	1004.331848	0.807017827
377	D01	21	2A	NLS-tdTomato	220	6915.876465	4164.500977	6915.876465	0.731768468
377	D01	21	2A	NLS-tdTomato	220	1465.219971	964.842529	1465.219971	0.602751864
377	D01	21	2A	NLS-tdTomato	220	20643.01953	12747.06055	20643.01953	0.695489412
377	D01	21	2A	NLS-tdTomato	220	778.703857	614.012451	778.703857	0.342806861
377	D01	21	2A	NLS-tdTomato	220	580.724548	486.264709	580.724548	0.256112129
377	D01	21	2A	NLS-tdTomato	220	502.493134	391	502.493134	0.361935276
377	D01	21	2A	NLS-tdTomato	220	3376.106445	811.454529	3376.106445	2.056778233
377	D01	21	2A	NLS-tdTomato	220	292.669891	236.437607	292.669891	0.307814809
377	D01	21	2A	NLS-tdTomato	220	4611.947754	2831.696777	4611.947754	0.703709382
377	D01	21	2A	NLS-tdTomato	220	595.974487	454.988373	595.974487	0.389420893
377	D01	21	2A	NLS-tdTomato	220	468.183533	419.705536	468.183533	0.1576967
377	D01	21	2A	NLS-tdTomato	220	6262.365723	463.924927	6262.365723	3.754744494
377	D01	21	2A	NLS-tdTomato	220	735.065918	525.271973	735.065918	0.484809023
377	D01	21	2A	NLS-tdTomato	220	1258.453491	593.549011	1258.453491	1.084212832
377	D01	23	2A	NLS-tdTomato	220	1748.776489	1487.614258	1748.776489	0.23334543
377	D01	23	2A	NLS-tdTomato	220	1421.272705	1119.797852	1421.272705	0.343945079
377	D01	23	2A	NLS-tdTomato	220	1469.56604	1019.058899	1469.56604	0.528152755
377	D01	23	2A	NLS-tdTomato	220	1969.088379	1496.339844	1969.088379	0.396089993
377	D01	24	2A	NLS-tdTomato	220	1146.225464	1045.501099	1146.225464	0.132696274
377	D01	25	2A	NLS-tdTomato	220	598.631592	438.093597	598.631592	0.450429288
377	D01	25	2A	NLS-tdTomato	220	520.82843	465.295197	520.82843	0.162661907
377	D02	1	2A	NLS-tdTomato	220	338.117065	301.663696	338.117065	0.164581747
377	D02	1	2A	NLS-tdTomato	220	207.828171	187.787262	207.828171	0.146292019
377	D02	1	2A	NLS-tdTomato	220	385.566498	359.633057	385.566498	0.100454063
377	D02	1	2A	NLS-tdTomato	220	1604.693359	1079.011597	1604.693359	0.572587268
377	D02	1	2A	NLS-tdTomato	220	1428.826782	1197.531616	1428.826782	0.254767283
377	D02	1	2A	NLS-tdTomato	220	270.597656	245.868744	270.597656	0.138260998
377	D02	1	2A	NLS-tdTomato	220	413.81778	375.90802	413.81778	0.138615937
377	D02	1	2A	NLS-tdTomato	220	536.419983	434.818939	536.419983	0.302948202
377	D02	1	2A	NLS-tdTomato	220	393.619415	320.863312	393.619415	0.294842543
377	D02	1	2A	NLS-tdTomato	220	370.952667	324.292694	370.952667	0.193938591
377	D02	1	2A	NLS-tdTomato	220	245.356262	236.647888	245.356262	0.052136046
377	D02	1	2A	NLS-tdTomato	220	272.83606	265.213867	272.83606	0.040878124
377	D02	1	2A	NLS-tdTomato	220	226.111465	211.421555	226.111465	0.096911675
377	D02	1	2A	NLS-tdTomato	220	246.895233	218.231888	246.895233	0.178037058
377	D02	1	2A	NLS-tdTomato	220	199.343918	194.79039	199.343918	0.033337086
377	D02	1	2A	NLS-tdTomato	220	290.034027	275.003906	290.034027	0.076770058
377	D02	1	2A	NLS-tdTomato	220	246.935822	227.673996	246.935822	0.117166616
377	D02	1	2A	NLS-tdTomato	220	267.975494	241.757324	267.975494	0.148541478
377	D02	1	2A	NLS-tdTomato	220	1816.355591	635.038452	1816.355591	1.516130813
377	D02	1	2A	NLS-tdTomato	220	387.526764	312.748749	387.526764	0.309291838
377	D02	2	2A	NLS-tdTomato	220	642.469788	460.819611	642.469788	0.479426499
377	D02	2	2A	NLS-tdTomato	220	7861.603027	3572.106689	7861.603027	1.138048346
377	D02	2	2A	NLS-tdTomato	220	214.319962	201.894974	214.319962	0.086161234
377	D02	2	2A	NLS-tdTomato	220	834.618835	678.232788	834.618835	0.299336948
377	D02	2	2A	NLS-tdTomato	220	320.125214	279.148712	320.125214	0.197602413
377	D02	2	2A	NLS-tdTomato	220	705.678955	558.380798	705.678955	0.337762656
377	D02	2	2A	NLS-tdTomato	220	232.859055	157.99498	232.859055	0.559578264
377	D02	2	2A	NLS-tdTomato	220	246.402008	224.034042	246.402008	0.137296046
377	D02	2	2A	NLS-tdTomato	220	333.354218	302.432678	333.354218	0.14044195
377	D02	2	2A	NLS-tdTomato	220	359.706879	325.917267	359.706879	0.142315962
377	D02	2	2A	NLS-tdTomato	220	353.201752	312.897491	353.201752	0.174802409
377	D02	3	2A	NLS-tdTomato	220	479.950012	407.884796	479.950012	0.234722422
377	D02	3	2A	NLS-tdTomato	220	185.402573	167.174911	185.402573	0.149302916
377	D02	3	2A	NLS-tdTomato	220	231.110184	208.866943	231.110184	0.145996657
377	D02	3	2A	NLS-tdTomato	220	261.172699	258.389465	261.172699	0.015456846
377	D02	3	2A	NLS-tdTomato	220	2400.310791	1745.724609	2400.310791	0.459395228
377	D02	3	2A	NLS-tdTomato	220	250.267029	224.537415	250.267029	0.156512375
377	D02	3	2A	NLS-tdTomato	220	328.912415	367.537323	367.537323	-0.160187297
377	D02	3	2A	NLS-tdTomato	220	344.754456	294.027069	344.754456	0.229620219
377	D02	3	2A	NLS-tdTomato	220	376.289764	324.873291	376.289764	0.211966906
377	D02	3	2A	NLS-tdTomato	220	196.911194	191.160004	196.911194	0.042764425
377	D02	3	2A	NLS-tdTomato	220	2194.239014	1700.820557	2194.239014	0.367489745
377	D02	3	2A	NLS-tdTomato	220	448.797546	388.511047	448.797546	0.208109166
377	D02	3	2A	NLS-tdTomato	220	634.573914	415.338745	634.573914	0.611499756
377	D02	3	2A	NLS-tdTomato	220	1852.799194	1594.654297	1852.799194	0.216462833
377	D02	3	2A	NLS-tdTomato	220	1833.396851	1350.445068	1833.396851	0.441084144
377	D02	4	2A	NLS-tdTomato	220	1626.909058	1426.580078	1626.909058	0.189572877
377	D02	4	2A	NLS-tdTomato	220	627.35968	412.807007	627.35968	0.603825352
377	D02	4	2A	NLS-tdTomato	220	358.731293	313.521667	358.731293	0.194338452
377	D02	4	2A	NLS-tdTomato	220	358.37912	310.550781	358.37912	0.206657389
377	D02	4	2A	NLS-tdTomato	220	3732.374512	2418.252197	3732.374512	0.626129046
377	D02	4	2A	NLS-tdTomato	220	808.346619	608.723755	808.346619	0.409186386
377	D02	4	2A	NLS-tdTomato	220	454.600616	363.8078	454.600616	0.321423165
377	D02	4	2A	NLS-tdTomato	220	459.151886	389.324402	459.151886	0.237998699
377	D02	4	2A	NLS-tdTomato	220	577.33844	470.323334	577.33844	0.295764375
377	D02	4	2A	NLS-tdTomato	220	984.474915	784.132568	984.474915	0.328256864
377	D02	5	2A	NLS-tdTomato	220	374.756866	296.020538	374.756866	0.340257636
377	D02	5	2A	NLS-tdTomato	220	414.609009	298.25296	414.609009	0.475215009
377	D02	5	2A	NLS-tdTomato	220	325.703766	276.575409	325.703766	0.235887513
377	D02	5	2A	NLS-tdTomato	220	1465.871582	1008.568359	1465.871582	0.539449851
377	D02	5	2A	NLS-tdTomato	220	1637.765381	1016.180054	1637.765381	0.688572646
377	D02	5	2A	NLS-tdTomato	220	524.606262	438.299072	524.606262	0.259319404
377	D02	5	2A	NLS-tdTomato	220	200.92482	166.163406	200.92482	0.274053096
377	D02	5	2A	NLS-tdTomato	220	168.617188	173.101624	173.101624	-0.037867655
377	D02	5	2A	NLS-tdTomato	220	490.662445	439.855316	490.662445	0.157701804
377	D02	6	2A	NLS-tdTomato	220	307.61673	250.655548	307.61673	0.295427801
377	D02	6	2A	NLS-tdTomato	220	281.93927	227.421967	281.93927	0.310012825
377	D02	6	2A	NLS-tdTomato	220	194.985916	191.55864	194.985916	0.025583823
377	D02	6	2A	NLS-tdTomato	220	261.16922	236.815109	261.16922	0.14122375
377	D02	6	2A	NLS-tdTomato	220	260.388245	240.367126	260.388245	0.115424723
377	D02	6	2A	NLS-tdTomato	220	218.225098	206.917236	218.225098	0.07676321
377	D02	6	2A	NLS-tdTomato	220	2496.425537	1245.024536	2496.425537	1.003689701
377	D02	6	2A	NLS-tdTomato	220	219	202.961716	219	0.109723248
377	D02	6	2A	NLS-tdTomato	220	730.990234	626.153503	730.990234	0.223335751
377	D02	6	2A	NLS-tdTomato	220	657.380066	470.778473	657.380066	0.481679357
377	D02	6	2A	NLS-tdTomato	220	630.875305	521.441406	630.875305	0.274849732
377	D02	6	2A	NLS-tdTomato	220	665.766907	529.066406	665.766907	0.331568347
377	D02	6	2A	NLS-tdTomato	220	291.513641	270.79892	291.513641	0.106341409
377	D02	6	2A	NLS-tdTomato	220	177.096771	173.772125	177.096771	0.027341231
377	D02	6	2A	NLS-tdTomato	220	174.08049	169.031311	174.08049	0.04246401
377	D02	7	2A	NLS-tdTomato	220	173.736923	171.973679	173.736923	0.014716618
377	D02	7	2A	NLS-tdTomato	220	179.881577	174.435699	179.881577	0.044352113
377	D02	7	2A	NLS-tdTomato	220	1093.618774	663.805725	1093.618774	0.720276938
377	D02	7	2A	NLS-tdTomato	220	520.313171	439.969971	520.313171	0.241975168
377	D02	7	2A	NLS-tdTomato	220	526.55603	432.248749	526.55603	0.284725266
377	D02	7	2A	NLS-tdTomato	220	1790.912231	1109.985352	1790.912231	0.690153997
377	D02	7	2A	NLS-tdTomato	220	387.416229	324.230499	387.416229	0.256864585
377	D02	7	2A	NLS-tdTomato	220	1617.300537	1068.13562	1617.300537	0.598492958
377	D02	7	2A	NLS-tdTomato	220	1793.309448	1282.890137	1793.309448	0.483226829
377	D02	7	2A	NLS-tdTomato	220	364.128418	322.444458	364.128418	0.175396665
377	D02	7	2A	NLS-tdTomato	220	279.98056	263.60733	279.98056	0.086936172
377	D02	7	2A	NLS-tdTomato	220	1161.597778	932.010193	1161.597778	0.317692961
377	D02	7	2A	NLS-tdTomato	220	741.050415	621.973389	741.050415	0.252718839
377	D02	7	2A	NLS-tdTomato	220	1033.021606	875.721252	1033.021606	0.238326801
377	D02	7	2A	NLS-tdTomato	220	494.294128	307.367065	494.294128	0.685407182
377	D02	7	2A	NLS-tdTomato	220	504.330017	405.379181	504.330017	0.315096097
377	D02	7	2A	NLS-tdTomato	220	1395.56897	1041.944092	1395.56897	0.421575557
377	D02	7	2A	NLS-tdTomato	220	471.940277	411.393372	471.940277	0.198085751
377	D02	8	2A	NLS-tdTomato	220	701.720337	566.636353	701.720337	0.308473013
377	D02	8	2A	NLS-tdTomato	220	535.79541	452.375977	535.79541	0.244159904
377	D02	8	2A	NLS-tdTomato	220	334.194092	312.076385	334.194092	0.098787037
377	D02	8	2A	NLS-tdTomato	220	745.891479	602.880493	745.891479	0.307093696
377	D02	8	2A	NLS-tdTomato	220	186.593613	185.353699	186.593613	0.009618698
377	D02	8	2A	NLS-tdTomato	220	16694.10156	10191.86035	16694.10156	0.711921038
377	D02	8	2A	NLS-tdTomato	220	13362.19141	8585.151367	13362.19141	0.638241154
377	D02	8	2A	NLS-tdTomato	220	1043.489014	861.565979	1043.489014	0.276382224
377	D02	8	2A	NLS-tdTomato	220	371.328156	311.333954	371.328156	0.254231787
377	D02	8	2A	NLS-tdTomato	220	593.692139	503.648346	593.692139	0.237298234
377	D02	8	2A	NLS-tdTomato	220	209.455185	207.209473	209.455185	0.015551638
377	D02	8	2A	NLS-tdTomato	220	220.664352	198.961945	220.664352	0.149361067
377	D02	8	2A	NLS-tdTomato	220	240.458389	218.88266	240.458389	0.135629591
377	D02	8	2A	NLS-tdTomato	220	455.951416	325.390503	455.951416	0.486707961
377	D02	8	2A	NLS-tdTomato	220	629.488708	387.555542	629.488708	0.699777415
377	D02	8	2A	NLS-tdTomato	220	329.6922	280.219666	329.6922	0.234561547
377	D02	8	2A	NLS-tdTomato	220	594.149353	476.046143	594.149353	0.319724211
377	D02	8	2A	NLS-tdTomato	220	410.5914	356.966492	410.5914	0.201914753
377	D02	8	2A	NLS-tdTomato	220	367.044586	342.511963	367.044586	0.099800944
377	D02	8	2A	NLS-tdTomato	220	578.11853	507.326477	578.11853	0.188450859
377	D02	8	2A	NLS-tdTomato	220	1216.169556	1040.0177	1216.169556	0.225736299
377	D02	8	2A	NLS-tdTomato	220	1301.318604	1169.46106	1301.318604	0.154130398
377	D02	8	2A	NLS-tdTomato	220	2135.531494	1229.036865	2135.531494	0.797066984
377	D02	8	2A	NLS-tdTomato	220	205.67041	214.992493	214.992493	-0.063952039
377	D02	8	2A	NLS-tdTomato	220	212.343079	194.975403	212.343079	0.123104954
377	D02	8	2A	NLS-tdTomato	220	514.063049	443.346588	514.063049	0.213510342
377	D02	8	2A	NLS-tdTomato	220	544.482544	473.121155	544.482544	0.202676127
377	D02	9	2A	NLS-tdTomato	220	942.468994	911.878479	942.468994	0.047603579
377	D02	9	2A	NLS-tdTomato	220	2417.220215	1978.006836	2417.220215	0.2893015
377	D02	9	2A	NLS-tdTomato	220	762.327026	591.639954	762.327026	0.365690541
377	D02	9	2A	NLS-tdTomato	220	428.105072	370.030762	428.105072	0.210319716
377	D02	9	2A	NLS-tdTomato	220	417.683136	341.651031	417.683136	0.289885415
377	D02	9	2A	NLS-tdTomato	220	404.658173	355.577423	404.658173	0.18654001
377	D02	9	2A	NLS-tdTomato	220	163.147064	161.517944	163.147064	0.014478573
377	D02	9	2A	NLS-tdTomato	220	162.955154	164.361237	164.361237	-0.012395111
377	D02	9	2A	NLS-tdTomato	220	449.14917	393.850098	449.14917	0.189548033
377	D02	9	2A	NLS-tdTomato	220	1018.677917	744.837463	1018.677917	0.451700433
377	D02	9	2A	NLS-tdTomato	220	1424.624512	1018.533325	1424.624512	0.484088534
377	D02	9	2A	NLS-tdTomato	220	597.766785	419.709717	597.766785	0.510190871
377	D02	9	2A	NLS-tdTomato	220	362.462799	300.580109	362.462799	0.270083392
377	D02	9	2A	NLS-tdTomato	220	389.386108	331.199463	389.386108	0.233501081
377	D02	9	2A	NLS-tdTomato	220	552.418457	488.757874	552.418457	0.176641578
377	D02	10	2A	NLS-tdTomato	220	182.29248	175.963287	182.29248	0.050980592
377	D02	10	2A	NLS-tdTomato	220	1756.566162	1123.393188	1756.566162	0.644894958
377	D02	10	2A	NLS-tdTomato	220	265.604431	230.67511	265.604431	0.20341687
377	D02	10	2A	NLS-tdTomato	220	14982.34277	9580.166992	14982.34277	0.645140525
377	D02	10	2A	NLS-tdTomato	220	251.876221	229.680191	251.876221	0.133088492
377	D02	11	2A	NLS-tdTomato	220	349.799133	247.593979	349.799133	0.498550482
377	D02	11	2A	NLS-tdTomato	220	222.675827	214.97995	222.675827	0.050742838
377	D02	11	2A	NLS-tdTomato	220	528.404602	398.392487	528.404602	0.407452591
377	D02	11	2A	NLS-tdTomato	220	589.889099	478.636047	589.889099	0.301514696
377	D02	11	2A	NLS-tdTomato	220	610.266907	494.612244	610.266907	0.303142406
377	D02	11	2A	NLS-tdTomato	220	328.166656	273.05307	328.166656	0.265247281
377	D02	11	2A	NLS-tdTomato	220	552.979065	431.442688	552.979065	0.358055936
377	D02	11	2A	NLS-tdTomato	220	471.686615	414.791229	471.686615	0.185443274
377	D02	11	2A	NLS-tdTomato	220	1936.738892	573.541687	1936.738892	1.75565921
377	D02	11	2A	NLS-tdTomato	220	328.615051	301.95694	328.615051	0.122055728
377	D02	11	2A	NLS-tdTomato	220	304.829987	267.325378	304.829987	0.189408028
377	D02	12	2A	NLS-tdTomato	220	202.622009	195.099594	202.622009	0.054580114
377	D02	12	2A	NLS-tdTomato	220	291.822784	257.181732	291.822784	0.182304356
377	D02	12	2A	NLS-tdTomato	220	169.164612	171.776962	171.776962	-0.022108763
377	D02	12	2A	NLS-tdTomato	220	391.616791	337.711121	391.616791	0.213652935
377	D02	12	2A	NLS-tdTomato	220	449.185883	406.278198	449.185883	0.14484464
377	D02	12	2A	NLS-tdTomato	220	169.111115	173.09938	173.09938	-0.033629072
377	D02	12	2A	NLS-tdTomato	220	2746.642822	1778.224854	2746.642822	0.62723155
377	D02	12	2A	NLS-tdTomato	220	353.788025	328.685791	353.788025	0.106176126
377	D02	12	2A	NLS-tdTomato	220	949.292786	757.112427	949.292786	0.326345571
377	D02	12	2A	NLS-tdTomato	220	431.579773	277.985962	431.579773	0.634615221
377	D02	12	2A	NLS-tdTomato	220	870.313477	731.335144	870.313477	0.251002445
377	D02	12	2A	NLS-tdTomato	220	227.838516	237.827759	237.827759	-0.06190546
377	D02	12	2A	NLS-tdTomato	220	240.201416	212.017487	240.201416	0.180061394
377	D02	12	2A	NLS-tdTomato	220	265.380585	268.034607	268.034607	-0.014356456
377	D02	12	2A	NLS-tdTomato	220	271.172455	211.439026	271.172455	0.358968956
377	D02	12	2A	NLS-tdTomato	220	415.679596	360.123901	415.679596	0.206978581
377	D02	12	2A	NLS-tdTomato	220	3357.516602	2438.649902	3357.516602	0.461311877
377	D02	12	2A	NLS-tdTomato	220	3158.656982	2445.007324	3158.656982	0.369472488
377	D02	13	2A	NLS-tdTomato	220	2707.833008	1694.257935	2707.833008	0.676485242
377	D02	13	2A	NLS-tdTomato	220	1140.619385	917.314697	1140.619385	0.314328797
377	D02	13	2A	NLS-tdTomato	220	1322.55835	1040.337524	1322.55835	0.346279706
377	D02	13	2A	NLS-tdTomato	220	533.315979	449.143158	533.315979	0.247815197
377	D02	13	2A	NLS-tdTomato	220	1070.130371	875.625	1070.130371	0.289401516
377	D02	13	2A	NLS-tdTomato	220	1114.52832	911.617004	1114.52832	0.289933536
377	D02	13	2A	NLS-tdTomato	220	1016.638306	749.313293	1016.638306	0.440165546
377	D02	13	2A	NLS-tdTomato	220	189.627609	222.611542	222.611542	-0.231359366
377	D02	13	2A	NLS-tdTomato	220	179.722656	167.580643	179.722656	0.100916773
377	D02	13	2A	NLS-tdTomato	220	403.448242	331.671967	403.448242	0.282626523
377	D02	13	2A	NLS-tdTomato	220	390.630005	345.139282	390.630005	0.178624086
377	D02	13	2A	NLS-tdTomato	220	229.26236	221.953537	229.26236	0.046741815
377	D02	13	2A	NLS-tdTomato	220	306.060089	265.74942	306.060089	0.203748383
377	D02	13	2A	NLS-tdTomato	220	244.878448	229.944687	244.878448	0.090778943
377	D02	13	2A	NLS-tdTomato	220	158.404694	159.034546	159.034546	-0.005725099
377	D02	13	2A	NLS-tdTomato	220	342.385986	265.565735	342.385986	0.36655464
377	D02	14	2A	NLS-tdTomato	220	1761.951904	1619.462891	1761.951904	0.121659134
377	D02	14	2A	NLS-tdTomato	220	1569.777954	1283.894409	1569.777954	0.290033947
377	D02	14	2A	NLS-tdTomato	220	435.720398	368.274628	435.720398	0.242620646
377	D02	14	2A	NLS-tdTomato	220	169.861206	169.857773	169.861206	2.91581E-05
377	D02	14	2A	NLS-tdTomato	220	2696.441895	1285.458618	2696.441895	1.068773779
377	D02	14	2A	NLS-tdTomato	220	1265.917358	1002.907654	1265.917358	0.335994454
377	D02	14	2A	NLS-tdTomato	220	411.886658	342.168823	411.886658	0.267539081
377	D02	14	2A	NLS-tdTomato	220	1253.66394	842.673096	1253.66394	0.573105698
377	D02	14	2A	NLS-tdTomato	220	2651.42749	1873.408936	2651.42749	0.501103443
377	D02	14	2A	NLS-tdTomato	220	760.16156	594.035278	760.16156	0.355757462
377	D02	14	2A	NLS-tdTomato	220	676.717957	509.321533	676.717957	0.409977959
377	D02	14	2A	NLS-tdTomato	220	2843.198975	2256.741211	2843.198975	0.333274078
377	D02	14	2A	NLS-tdTomato	220	578.299133	465.417297	578.299133	0.31329111
377	D02	14	2A	NLS-tdTomato	220	425.760071	342.549286	425.760071	0.313729078
377	D02	14	2A	NLS-tdTomato	220	422.694153	340.790497	422.694153	0.31072905
377	D02	14	2A	NLS-tdTomato	220	534.273438	455.185974	534.273438	0.23112219
377	D02	14	2A	NLS-tdTomato	220	4312.245605	3158.07666	4312.245605	0.449393157
377	D02	14	2A	NLS-tdTomato	220	2980.076416	2532.766846	2980.076416	0.234635049
377	D02	14	2A	NLS-tdTomato	220	5078.586914	3466.520752	5078.586914	0.550938735
377	D02	14	2A	NLS-tdTomato	220	245.851013	187.827087	245.851013	0.388379167
377	D02	14	2A	NLS-tdTomato	220	2150.406982	1423.040649	2150.406982	0.595632855
377	D02	14	2A	NLS-tdTomato	220	2121.288086	1225.352661	2121.288086	0.79174354
377	D02	14	2A	NLS-tdTomato	220	262.281708	227.457138	262.281708	0.205522485
377	D02	14	2A	NLS-tdTomato	220	274.350189	261.108063	274.350189	0.071371561
377	D02	15	2A	NLS-tdTomato	220	698.796692	369.609894	698.796692	0.918869402
377	D02	15	2A	NLS-tdTomato	220	370.03244	473.694489	473.694489	-0.356305133
377	D02	15	2A	NLS-tdTomato	220	492.436554	383.32959	492.436554	0.361352491
377	D02	15	2A	NLS-tdTomato	220	497.535004	434.309387	497.535004	0.196074895
377	D02	16	2A	NLS-tdTomato	220	1653.645874	909.425659	1653.645874	0.862622702
377	D02	16	2A	NLS-tdTomato	220	1850.385864	1347.100342	1850.385864	0.457968832
377	D02	16	2A	NLS-tdTomato	220	596.875122	474.917297	596.875122	0.329752821
377	D02	16	2A	NLS-tdTomato	220	472.415375	340.393951	472.415375	0.472850519
377	D02	16	2A	NLS-tdTomato	220	1793.477051	1127.596558	1793.477051	0.669508306
377	D02	16	2A	NLS-tdTomato	220	787.831848	544.293579	787.831848	0.533502722
377	D02	16	2A	NLS-tdTomato	220	445.440552	365.700745	445.440552	0.284569338
377	D02	16	2A	NLS-tdTomato	220	1627.426636	938.360657	1627.426636	0.794378077
377	D02	16	2A	NLS-tdTomato	220	190.071426	184.027847	190.071426	0.046617573
377	D02	16	2A	NLS-tdTomato	220	224.599167	203.936447	224.599167	0.139232944
377	D02	16	2A	NLS-tdTomato	220	467.982086	364.483673	467.982086	0.360599115
377	D02	16	2A	NLS-tdTomato	220	211.114655	201.324905	211.114655	0.068501077
377	D02	16	2A	NLS-tdTomato	220	217.477707	200.941422	217.477707	0.114092531
377	D02	17	2A	NLS-tdTomato	220	3527.012695	1784.811401	3527.012695	0.982675134
377	D02	17	2A	NLS-tdTomato	220	3132.549561	1881.858643	3132.549561	0.735179072
377	D02	17	2A	NLS-tdTomato	220	970.824768	792.069824	970.824768	0.2935833
377	D02	17	2A	NLS-tdTomato	220	932.760925	684.587708	932.760925	0.446271964
377	D02	17	2A	NLS-tdTomato	220	808.146484	581.030762	808.146484	0.476002271
377	D02	17	2A	NLS-tdTomato	220	301.13916	251.473877	301.13916	0.260021786
377	D02	17	2A	NLS-tdTomato	220	529.082031	438.755737	529.082031	0.270073431
377	D02	17	2A	NLS-tdTomato	220	311.837433	265.850494	311.837433	0.230178972
377	D02	17	2A	NLS-tdTomato	220	173.142731	167.663162	173.142731	0.046396078
377	D02	18	2A	NLS-tdTomato	220	336.443054	270.488098	336.443054	0.314797222
377	D02	18	2A	NLS-tdTomato	220	371.801086	327.032379	371.801086	0.185097502
377	D02	18	2A	NLS-tdTomato	220	382.936096	349.733032	382.936096	0.130849593
377	D02	18	2A	NLS-tdTomato	220	644.275513	349.626526	644.275513	0.881863118
377	D02	18	2A	NLS-tdTomato	220	20080.31836	12430.49316	20080.31836	0.691898608
377	D02	18	2A	NLS-tdTomato	220	581.135498	437.761505	581.135498	0.408729487
377	D02	18	2A	NLS-tdTomato	220	3251.584961	2090.607666	3251.584961	0.637220777
377	D02	18	2A	NLS-tdTomato	220	182.314743	172.32724	182.314743	0.081280462
377	D02	18	2A	NLS-tdTomato	220	1681.395996	1151.151978	1681.395996	0.546581228
377	D02	18	2A	NLS-tdTomato	220	1500.509155	1642.294189	1642.294189	-0.130260463
377	D02	18	2A	NLS-tdTomato	220	1397.983521	993.186096	1397.983521	0.493211385
377	D02	18	2A	NLS-tdTomato	220	503.707886	406.428558	503.707886	0.30958554
377	D02	18	2A	NLS-tdTomato	220	489.238556	404.223541	489.238556	0.275384761
377	D02	19	2A	NLS-tdTomato	220	435.479645	320.652893	435.479645	0.441592863
377	D02	19	2A	NLS-tdTomato	220	335.917572	288.424408	335.917572	0.219914007
377	D02	19	2A	NLS-tdTomato	220	4628.039551	2681.310791	4628.039551	0.787462742
377	D02	19	2A	NLS-tdTomato	220	1192.159058	837.424194	1192.159058	0.509546229
377	D02	19	2A	NLS-tdTomato	220	3945.564209	2906.748291	3945.564209	0.440825471
377	D02	19	2A	NLS-tdTomato	220	211.21788	201.302597	211.21788	0.069366182
377	D02	19	2A	NLS-tdTomato	220	4621.493164	2990.876953	4621.493164	0.627790491
377	D02	19	2A	NLS-tdTomato	220	3905.309326	2471.044922	3905.309326	0.660315586
377	D02	20	2A	NLS-tdTomato	220	167.359589	164.290146	167.359589	0.026705263
377	D02	20	2A	NLS-tdTomato	220	510.998291	397.314484	510.998291	0.363037079
377	D02	21	2A	NLS-tdTomato	220	2316.54126	1765.279663	2316.54126	0.392075619
377	D02	21	2A	NLS-tdTomato	220	840.088196	636.461426	840.088196	0.400467717
377	D02	21	2A	NLS-tdTomato	220	883.382996	772.110291	883.382996	0.194232121
377	D02	21	2A	NLS-tdTomato	220	820.008545	751.74469	820.008545	0.125396171
377	D02	21	2A	NLS-tdTomato	220	2028.267334	1549.948242	2028.267334	0.388027778
377	D02	21	2A	NLS-tdTomato	220	2159.438721	1775.655884	2159.438721	0.282304358
377	D02	21	2A	NLS-tdTomato	220	1213.456909	775.923157	1213.456909	0.64513719
377	D02	21	2A	NLS-tdTomato	220	595.66333	398.478668	595.66333	0.579994654
377	D02	21	2A	NLS-tdTomato	220	480.95282	407.689514	480.95282	0.238424527
377	D02	21	2A	NLS-tdTomato	220	994.01123	761.151855	994.01123	0.385077841
377	D02	21	2A	NLS-tdTomato	220	2599.791504	1820.125732	2599.791504	0.514357814
377	D02	21	2A	NLS-tdTomato	220	1029.178345	825.074341	1029.178345	0.318896986
377	D02	23	2A	NLS-tdTomato	220	186.363464	180.172684	186.363464	0.048738751
377	D02	23	2A	NLS-tdTomato	220	249.933044	223.273483	249.933044	0.162729735
377	D02	25	2A	NLS-tdTomato	220	875.481079	608.631714	875.481079	0.524506489
377	D02	25	2A	NLS-tdTomato	220	736.612122	644.957153	736.612122	0.191701819
377	D02	25	2A	NLS-tdTomato	220	605.383911	570.464172	605.383911	0.085714053
377	D02	25	2A	NLS-tdTomato	220	602.287292	506.890808	602.287292	0.248776817
377	D02	25	2A	NLS-tdTomato	220	1403.516479	594.750549	1403.516479	1.238689399
377	D02	25	2A	NLS-tdTomato	220	1119.323975	517.336304	1119.323975	1.113453327
377	D02	25	2A	NLS-tdTomato	220	2053.447021	1293.220459	2053.447021	0.66707949
377	D02	25	2A	NLS-tdTomato	220	2002.096436	1208.896973	2002.096436	0.727820169
377	D02	25	2A	NLS-tdTomato	220	710.465759	500.544586	710.465759	0.505266537
377	D02	25	2A	NLS-tdTomato	220	2237.240234	1554.173462	2237.240234	0.525572648
377	D02	25	2A	NLS-tdTomato	220	168.308014	163.487244	168.308014	0.041925798
377	D02	25	2A	NLS-tdTomato	220	682.437927	494.064606	682.437927	0.465998121
377	D02	25	2A	NLS-tdTomato	220	2494.27124	1519.851196	2494.27124	0.714688279
377	D02	25	2A	NLS-tdTomato	220	875.973755	484.718536	875.973755	0.853740393
377	D02	25	2A	NLS-tdTomato	220	172.805634	157.832184	172.805634	0.130758835
377	D02	25	2A	NLS-tdTomato	220	1892.037964	1488.462402	1892.037964	0.346118257
377	D02	25	2A	NLS-tdTomato	220	164.435135	156.052017	164.435135	0.075491589
377	D03	1	2A	NLS-tdTomato	220	280.468048	251.148849	280.468048	0.15929376
377	D03	1	2A	NLS-tdTomato	220	278.662842	215.731293	278.662842	0.369285178
377	D03	1	2A	NLS-tdTomato	220	569.637756	485.514526	569.637756	0.230530312
377	D03	1	2A	NLS-tdTomato	220	315.798309	286.708893	315.798309	0.139416792
377	D03	1	2A	NLS-tdTomato	220	1160.459961	855.877808	1160.459961	0.439220001
377	D03	1	2A	NLS-tdTomato	220	193.501221	184.144577	193.501221	0.071503759
377	D03	1	2A	NLS-tdTomato	220	1278.699707	948.772339	1278.699707	0.430543643
377	D03	1	2A	NLS-tdTomato	220	1358.140869	1004.175598	1358.140869	0.435621554
377	D03	1	2A	NLS-tdTomato	220	265.50705	234.685806	265.50705	0.17801958
377	D03	1	2A	NLS-tdTomato	220	1922.97583	1459.268433	1922.97583	0.398095337
377	D03	1	2A	NLS-tdTomato	220	487.370331	436.086182	487.370331	0.160405151
377	D03	1	2A	NLS-tdTomato	220	952.502136	750.741699	952.502136	0.34340571
377	D03	1	2A	NLS-tdTomato	220	946.227051	729.663208	946.227051	0.374955695
377	D03	1	2A	NLS-tdTomato	220	396.180176	321.655426	396.180176	0.300640667
377	D03	1	2A	NLS-tdTomato	220	298.960815	261.254883	298.960815	0.1944984
377	D03	1	2A	NLS-tdTomato	220	302.512421	269.737427	302.512421	0.165438666
377	D03	1	2A	NLS-tdTomato	220	237.003815	225.439102	237.003815	0.072172512
377	D03	1	2A	NLS-tdTomato	220	252.636108	215.122177	252.636108	0.231904591
377	D03	1	2A	NLS-tdTomato	220	434.206116	376.066681	434.206116	0.207391556
377	D03	2	2A	NLS-tdTomato	220	422.854156	327.697266	422.854156	0.367796522
377	D03	2	2A	NLS-tdTomato	220	417.292694	350.715668	417.292694	0.250757778
377	D03	2	2A	NLS-tdTomato	220	360.356995	317.361664	360.356995	0.183298983
377	D03	2	2A	NLS-tdTomato	220	411.892456	348.154419	411.892456	0.242540368
377	D03	2	2A	NLS-tdTomato	220	181.106293	180.166306	181.106293	0.007507448
377	D03	2	2A	NLS-tdTomato	220	276.868774	245.384293	276.868774	0.174159447
377	D03	2	2A	NLS-tdTomato	220	215.502197	168.361237	215.502197	0.356142563
377	D03	2	2A	NLS-tdTomato	220	157.073212	156.408966	157.073212	0.006113941
377	D03	2	2A	NLS-tdTomato	220	384.242859	335.680695	384.242859	0.194928878
377	D03	2	2A	NLS-tdTomato	220	356.716675	299.898529	356.716675	0.250304211
377	D03	2	2A	NLS-tdTomato	220	169.484344	164.707596	169.484344	0.041244921
377	D03	2	2A	NLS-tdTomato	220	195.819641	182.844833	195.819641	0.098905618
377	D03	2	2A	NLS-tdTomato	220	206.970367	197.405411	206.970367	0.068262689
377	D03	2	2A	NLS-tdTomato	220	603.172241	432.777435	603.172241	0.478944756
377	D03	2	2A	NLS-tdTomato	220	1023.956299	942.482422	1023.956299	0.119616528
377	D03	2	2A	NLS-tdTomato	220	800.862305	593.218689	800.862305	0.432990167
377	D03	2	2A	NLS-tdTomato	220	864.571289	626.081238	864.571289	0.465635059
377	D03	2	2A	NLS-tdTomato	220	228.952179	213.960861	228.952179	0.097699381
377	D03	2	2A	NLS-tdTomato	220	813.599243	348.380341	813.599243	1.223655121
377	D03	2	2A	NLS-tdTomato	220	202.730057	192.260071	202.730057	0.076500829
377	D03	2	2A	NLS-tdTomato	220	226.860062	213.78389	226.860062	0.085649509
377	D03	2	2A	NLS-tdTomato	220	2941.353027	1653.708618	2941.353027	0.830774894
377	D03	2	2A	NLS-tdTomato	220	599.159485	863.264709	863.264709	-0.526862939
377	D03	2	2A	NLS-tdTomato	220	185.708481	180.794113	185.708481	0.038692001
377	D03	2	2A	NLS-tdTomato	220	277.660522	247.505066	277.660522	0.165864013
377	D03	3	2A	NLS-tdTomato	220	164.773087	154.930511	164.773087	0.088859334
377	D03	3	2A	NLS-tdTomato	220	2499.171143	1708.238403	2499.171143	0.548940368
377	D03	3	2A	NLS-tdTomato	220	17591.70313	1511.315186	17591.70313	3.541018691
377	D03	3	2A	NLS-tdTomato	220	1016.78418	613.389587	1016.78418	0.729137908
377	D03	3	2A	NLS-tdTomato	220	749.173462	579.311462	749.173462	0.370960586
377	D03	3	2A	NLS-tdTomato	220	165.172638	161.917023	165.172638	0.028720044
377	D03	3	2A	NLS-tdTomato	220	608.392944	466.73877	608.392944	0.38238811
377	D03	3	2A	NLS-tdTomato	220	539.027832	469.733063	539.027832	0.198518623
377	D03	3	2A	NLS-tdTomato	220	922.837463	752.28595	922.837463	0.294795426
377	D03	3	2A	NLS-tdTomato	220	671.654785	555.994873	671.654785	0.272648332
377	D03	3	2A	NLS-tdTomato	220	1233.62854	687.75116	1233.62854	0.842949475
377	D03	3	2A	NLS-tdTomato	220	1236.101685	772.398438	1236.101685	0.678380276
377	D03	3	2A	NLS-tdTomato	220	176.526321	165.765549	176.526321	0.09073911
377	D03	3	2A	NLS-tdTomato	220	351.098755	295.932922	351.098755	0.246606678
377	D03	3	2A	NLS-tdTomato	220	335.429565	272.554291	335.429565	0.299466221
377	D03	3	2A	NLS-tdTomato	220	8867.885742	6091.692871	8867.885742	0.541746976
377	D03	3	2A	NLS-tdTomato	220	8849.738281	5501.237793	8849.738281	0.685878525
377	D03	3	2A	NLS-tdTomato	220	346.085602	320.118469	346.085602	0.112523009
377	D03	3	2A	NLS-tdTomato	220	14757.69727	12185.21875	14757.69727	0.276335476
377	D03	4	2A	NLS-tdTomato	220	366.884338	263.030243	366.884338	0.480096629
377	D03	4	2A	NLS-tdTomato	220	388.724182	312.47229	388.724182	0.315018601
377	D03	4	2A	NLS-tdTomato	220	4198.893555	1807.199951	4198.893555	1.216253079
377	D03	4	2A	NLS-tdTomato	220	337.09494	561.347656	561.347656	-0.735739571
377	D03	4	2A	NLS-tdTomato	220	710.937988	529.606628	710.937988	0.424802548
377	D03	4	2A	NLS-tdTomato	220	959.673035	716.258118	959.673035	0.422063371
377	D03	4	2A	NLS-tdTomato	220	180.488556	165.322525	180.488556	0.126624061
377	D03	4	2A	NLS-tdTomato	220	5168.394043	2621.401367	5168.394043	0.979377803
377	D03	4	2A	NLS-tdTomato	220	634.77301	442.520752	634.77301	0.520495675
377	D03	4	2A	NLS-tdTomato	220	707.917542	496.491241	707.917542	0.511813059
377	D03	4	2A	NLS-tdTomato	220	644.739075	417.057373	644.739075	0.628469559
377	D03	4	2A	NLS-tdTomato	220	250.812714	226.493668	250.812714	0.147139764
377	D03	4	2A	NLS-tdTomato	220	246.32193	232.385605	246.32193	0.084024372
377	D03	4	2A	NLS-tdTomato	220	535.015442	512.06842	535.015442	0.063243943
377	D03	4	2A	NLS-tdTomato	220	303.4151	289.578094	303.4151	0.067340416
377	D03	4	2A	NLS-tdTomato	220	729.902039	573.610291	729.902039	0.347631944
377	D03	4	2A	NLS-tdTomato	220	235.757233	319.478333	319.478333	-0.438416058
377	D03	4	2A	NLS-tdTomato	220	600.909912	354.71524	600.909912	0.760487404
377	D03	4	2A	NLS-tdTomato	220	270.769745	245.590622	270.769745	0.140811074
377	D03	4	2A	NLS-tdTomato	220	704.495117	627.883423	704.495117	0.166092983
377	D03	4	2A	NLS-tdTomato	220	1671.107178	1148.675903	1671.107178	0.540832464
377	D03	4	2A	NLS-tdTomato	220	2827.27417	1587.309326	2827.27417	0.832828493
377	D03	4	2A	NLS-tdTomato	220	715.218811	591.979492	715.218811	0.272837484
377	D03	4	2A	NLS-tdTomato	220	1053.166992	660.768433	1053.166992	0.672517539
377	D03	4	2A	NLS-tdTomato	220	586.985168	535.977539	586.985168	0.131151506
377	D03	5	2A	NLS-tdTomato	220	213.6521	207.822311	213.6521	0.039912953
377	D03	5	2A	NLS-tdTomato	220	603.577087	526.052856	603.577087	0.198330275
377	D03	5	2A	NLS-tdTomato	220	257.495575	235.041321	257.495575	0.131633231
377	D03	5	2A	NLS-tdTomato	220	290.48764	191.962021	290.48764	0.597655872
377	D03	5	2A	NLS-tdTomato	220	302.078491	303.511169	303.511169	-0.006826145
377	D03	5	2A	NLS-tdTomato	220	202.401962	190.712891	202.401962	0.085820911
377	D03	5	2A	NLS-tdTomato	220	416.294189	376.028229	416.294189	0.146762449
377	D03	5	2A	NLS-tdTomato	220	366.022919	332.852661	366.022919	0.137050286
377	D03	5	2A	NLS-tdTomato	220	376.971924	337.710663	376.971924	0.158669347
377	D03	5	2A	NLS-tdTomato	220	440.79364	301.905334	440.79364	0.546007162
377	D03	5	2A	NLS-tdTomato	220	556.834595	456.062622	556.834595	0.288016911
377	D03	5	2A	NLS-tdTomato	220	499.412109	433.881927	499.412109	0.202928309
377	D03	5	2A	NLS-tdTomato	220	226.657639	223.448196	226.657639	0.020574388
377	D03	5	2A	NLS-tdTomato	220	289.443024	223.962234	289.443024	0.37002391
377	D03	5	2A	NLS-tdTomato	220	398.346161	258.952271	398.346161	0.62133646
377	D03	6	2A	NLS-tdTomato	220	1280.381592	991.161926	1280.381592	0.369381166
377	D03	6	2A	NLS-tdTomato	220	254.469223	209.438751	254.469223	0.28096278
377	D03	6	2A	NLS-tdTomato	220	502.249054	409.876068	502.249054	0.293215186
377	D03	6	2A	NLS-tdTomato	220	1294.096069	959.067017	1294.096069	0.432241186
377	D03	6	2A	NLS-tdTomato	220	1599.68396	817.943176	1599.68396	0.967714384
377	D03	6	2A	NLS-tdTomato	220	982.485352	756.154114	982.485352	0.377755594
377	D03	6	2A	NLS-tdTomato	220	1222.704834	750.117249	1222.704834	0.704888151
377	D03	6	2A	NLS-tdTomato	220	423.652374	345.674133	423.652374	0.293468304
377	D03	6	2A	NLS-tdTomato	220	1173.323486	969.185364	1173.323486	0.275756297
377	D03	6	2A	NLS-tdTomato	220	3626.648926	1941.893066	3626.648926	0.901173335
377	D03	6	2A	NLS-tdTomato	220	3419.031738	2135.195557	3419.031738	0.679219606
377	D03	6	2A	NLS-tdTomato	220	3645.009277	2782.179199	3645.009277	0.38970714
377	D03	6	2A	NLS-tdTomato	220	3007.043213	2418.465088	3007.043213	0.314253889
377	D03	6	2A	NLS-tdTomato	220	658.138245	527.973083	658.138245	0.31792628
377	D03	6	2A	NLS-tdTomato	220	361.748108	306.047119	361.748108	0.241231684
377	D03	6	2A	NLS-tdTomato	220	702.035522	546.479492	702.035522	0.361376674
377	D03	6	2A	NLS-tdTomato	220	581.438354	501.007843	581.438354	0.214793052
377	D03	7	2A	NLS-tdTomato	220	297.572021	267.318268	297.572021	0.154680453
377	D03	7	2A	NLS-tdTomato	220	210.802216	193.319412	210.802216	0.124903521
377	D03	7	2A	NLS-tdTomato	220	334.08316	336.338654	336.338654	-0.009707328
377	D03	7	2A	NLS-tdTomato	220	228.473007	207.678665	228.473007	0.137670713
377	D03	7	2A	NLS-tdTomato	220	211.694122	185.863159	211.694122	0.187740378
377	D03	7	2A	NLS-tdTomato	220	275.580933	251.25946	275.580933	0.133298159
377	D03	7	2A	NLS-tdTomato	220	1106.673218	482.618256	1106.673218	1.197274887
377	D03	7	2A	NLS-tdTomato	220	1085.108032	828.502197	1085.108032	0.389261254
377	D03	7	2A	NLS-tdTomato	220	1142.181396	848.081787	1142.181396	0.429516484
377	D03	7	2A	NLS-tdTomato	220	297.013824	270.322968	297.013824	0.135845985
377	D03	7	2A	NLS-tdTomato	220	547.119019	566.400391	566.400391	-0.049967554
377	D03	7	2A	NLS-tdTomato	220	1291.515503	827.176086	1291.515503	0.642798579
377	D03	7	2A	NLS-tdTomato	220	351.963837	356.262848	356.262848	-0.017514839
377	D03	7	2A	NLS-tdTomato	220	985.019958	836.826904	985.019958	0.235223721
377	D03	7	2A	NLS-tdTomato	220	276.899872	237.334076	276.899872	0.222445132
377	D03	7	2A	NLS-tdTomato	220	339.997986	305.865295	339.997986	0.15262978
377	D03	7	2A	NLS-tdTomato	220	421.395813	347.613342	421.395813	0.277692523
377	D03	7	2A	NLS-tdTomato	220	338.131195	286.939117	338.131195	0.236838464
377	D03	7	2A	NLS-tdTomato	220	276.043732	262.561371	276.043732	0.072242166
377	D03	7	2A	NLS-tdTomato	220	228.621979	217.620422	228.621979	0.071150158
377	D03	7	2A	NLS-tdTomato	220	291.524841	249.167725	291.524841	0.226501615
377	D03	8	2A	NLS-tdTomato	220	2298.737549	1171.248047	2298.737549	0.972795118
377	D03	8	2A	NLS-tdTomato	220	1719.070068	1261.402466	1719.070068	0.44659969
377	D03	8	2A	NLS-tdTomato	220	2268.769531	1639.056152	2268.769531	0.469044783
377	D03	8	2A	NLS-tdTomato	220	183.952957	190.729218	190.729218	-0.052189001
377	D03	8	2A	NLS-tdTomato	220	466.549866	431.753784	466.549866	0.111822466
377	D03	8	2A	NLS-tdTomato	220	226.674286	201.353287	226.674286	0.170891717
377	D03	8	2A	NLS-tdTomato	220	188.585571	189.659088	189.659088	-0.008189207
377	D03	8	2A	NLS-tdTomato	220	378.914886	251.065369	378.914886	0.593810776
377	D03	8	2A	NLS-tdTomato	220	361.605865	280.779297	361.605865	0.364981514
377	D03	8	2A	NLS-tdTomato	220	480.835205	420.57251	480.835205	0.193187975
377	D03	8	2A	NLS-tdTomato	220	256.827759	210.655334	256.827759	0.285916696
377	D03	8	2A	NLS-tdTomato	220	347.87323	176.690811	347.87323	0.97733465
377	D03	8	2A	NLS-tdTomato	220	455.110138	392.335541	455.110138	0.214127691
377	D03	8	2A	NLS-tdTomato	220	476.39563	396.091522	476.39563	0.266326357
377	D03	8	2A	NLS-tdTomato	220	644.440369	433.415527	644.440369	0.572296032
377	D03	8	2A	NLS-tdTomato	220	1306.996216	926.354919	1306.996216	0.496618013
377	D03	8	2A	NLS-tdTomato	220	554.584229	452.600006	554.584229	0.293169987
377	D03	8	2A	NLS-tdTomato	220	595.808777	500.02771	595.808777	0.25284133
377	D03	8	2A	NLS-tdTomato	220	331.360931	287.055542	331.360931	0.207073603
377	D03	8	2A	NLS-tdTomato	220	307.147919	277.050964	307.147919	0.148782222
377	D03	8	2A	NLS-tdTomato	220	187.108932	175.807404	187.108932	0.0898826
377	D03	8	2A	NLS-tdTomato	220	537.711914	460.16272	537.711914	0.224689329
377	D03	8	2A	NLS-tdTomato	220	247.055389	220.502075	247.055389	0.164042293
377	D03	8	2A	NLS-tdTomato	220	312.672363	257.38681	312.672363	0.280713582
377	D03	8	2A	NLS-tdTomato	220	387.083893	327.604156	387.083893	0.240692618
377	D03	9	2A	NLS-tdTomato	220	201.354675	187.41275	201.354675	0.103519864
377	D03	9	2A	NLS-tdTomato	220	645.426331	457.811584	645.426331	0.495498468
377	D03	9	2A	NLS-tdTomato	220	161.783737	160.170319	161.783737	0.014459763
377	D03	9	2A	NLS-tdTomato	220	796.364136	511.982513	796.364136	0.637333716
377	D03	9	2A	NLS-tdTomato	220	209.730576	197.343475	209.730576	0.087828385
377	D03	9	2A	NLS-tdTomato	220	276.046265	261.570587	276.046265	0.077709759
377	D03	9	2A	NLS-tdTomato	220	261.077728	232.275665	261.077728	0.168641375
377	D03	9	2A	NLS-tdTomato	220	171.314529	175.830002	175.830002	-0.03753375
377	D03	9	2A	NLS-tdTomato	220	207.126373	200.396683	207.126373	0.047652632
377	D03	10	2A	NLS-tdTomato	220	1084.036255	899.004883	1084.036255	0.270012151
377	D03	10	2A	NLS-tdTomato	220	425.706329	603.509521	603.509521	-0.503517992
377	D03	10	2A	NLS-tdTomato	220	369.53653	319.12558	369.53653	0.211592732
377	D03	10	2A	NLS-tdTomato	220	312.253693	290.553619	312.253693	0.10391421
377	D03	10	2A	NLS-tdTomato	220	165.248932	166.853989	166.853989	-0.01394523
377	D03	10	2A	NLS-tdTomato	220	169.512238	164.419052	169.512238	0.044011953
377	D03	10	2A	NLS-tdTomato	220	6418.63623	4321.456543	6418.63623	0.570749147
377	D03	10	2A	NLS-tdTomato	220	407.042664	339.080627	407.042664	0.263551658
377	D03	11	2A	NLS-tdTomato	220	353.059875	289.608704	353.059875	0.285807907
377	D03	11	2A	NLS-tdTomato	220	178.942551	167.831741	178.942551	0.092480899
377	D03	11	2A	NLS-tdTomato	220	543.167053	467.279877	543.167053	0.217109062
377	D03	11	2A	NLS-tdTomato	220	1265.585327	736.671753	1265.585327	0.780710949
377	D03	11	2A	NLS-tdTomato	220	250.185684	215.616089	250.185684	0.214534405
377	D03	11	2A	NLS-tdTomato	220	225.538879	198.298355	225.538879	0.185703441
377	D03	11	2A	NLS-tdTomato	220	226.357224	200.992966	226.357224	0.171456336
377	D03	11	2A	NLS-tdTomato	220	194.31012	186.814331	194.31012	0.056755909
377	D03	11	2A	NLS-tdTomato	220	709.35437	409.157318	709.35437	0.793850875
377	D03	11	2A	NLS-tdTomato	220	246.016388	229.702835	246.016388	0.098985759
377	D03	11	2A	NLS-tdTomato	220	239.419312	219.518127	239.419312	0.12519945
377	D03	11	2A	NLS-tdTomato	220	444.676605	367.136444	444.676605	0.276440173
377	D03	12	2A	NLS-tdTomato	220	304.604218	207.519073	304.604218	0.55369198
377	D03	12	2A	NLS-tdTomato	220	698.352539	618.271912	698.352539	0.175714049
377	D03	12	2A	NLS-tdTomato	220	259.657471	232.571426	259.657471	0.15893588
377	D03	12	2A	NLS-tdTomato	220	215.091492	191.406601	215.091492	0.168309875
377	D03	12	2A	NLS-tdTomato	220	740.482544	485.331238	740.482544	0.609496005
377	D03	12	2A	NLS-tdTomato	220	2491.711426	1684.398804	2491.711426	0.564903238
377	D03	12	2A	NLS-tdTomato	220	2593.077393	1743.98999	2593.077393	0.572273506
377	D03	12	2A	NLS-tdTomato	220	2342.5979	1096.109009	2342.5979	1.095718058
377	D03	12	2A	NLS-tdTomato	220	829.401978	528.55249	829.401978	0.650024737
377	D03	12	2A	NLS-tdTomato	220	266.91095	239.691742	266.91095	0.155178288
377	D03	12	2A	NLS-tdTomato	220	324.194824	265.264099	324.194824	0.289431624
377	D03	12	2A	NLS-tdTomato	220	207.238129	201.071823	207.238129	0.043578539
377	D03	12	2A	NLS-tdTomato	220	2037.671631	1524.109497	2037.671631	0.418955027
377	D03	12	2A	NLS-tdTomato	220	1779.367676	1048.988525	1779.367676	0.762365754
377	D03	12	2A	NLS-tdTomato	220	1444.963745	1146.675049	1444.963745	0.333576685
377	D03	12	2A	NLS-tdTomato	220	1480.532959	1274.197388	1480.532959	0.216527822
377	D03	12	2A	NLS-tdTomato	220	2590.324951	2024.071533	2590.324951	0.355872815
377	D03	12	2A	NLS-tdTomato	220	767.217041	625.257935	767.217041	0.295183304
377	D03	12	2A	NLS-tdTomato	220	721.188293	615.56488	721.188293	0.228465054
377	D03	13	2A	NLS-tdTomato	220	5216.615723	3749.606934	5216.615723	0.476374795
377	D03	13	2A	NLS-tdTomato	220	253.845367	399.325928	399.325928	-0.653616819
377	D03	13	2A	NLS-tdTomato	220	973.896545	771.764404	973.896545	0.335608022
377	D03	13	2A	NLS-tdTomato	220	6570.89502	4942.139648	6570.89502	0.410954116
377	D03	13	2A	NLS-tdTomato	220	468.784485	383.172943	468.784485	0.290929131
377	D03	13	2A	NLS-tdTomato	220	458.735168	362.831879	458.735168	0.338360294
377	D03	13	2A	NLS-tdTomato	220	2706.010742	1423.430298	2706.010742	0.926795717
377	D03	13	2A	NLS-tdTomato	220	1812.356567	616.090698	1812.356567	1.556652164
377	D03	13	2A	NLS-tdTomato	220	394.735504	335.716064	394.735504	0.233644715
377	D03	13	2A	NLS-tdTomato	220	407.647217	353.465515	407.647217	0.205751697
377	D03	13	2A	NLS-tdTomato	220	444.914337	328.921387	444.914337	0.435784771
377	D03	13	2A	NLS-tdTomato	220	349.011475	366.96701	366.96701	-0.072375901
377	D03	13	2A	NLS-tdTomato	220	1123.467773	935.618469	1123.467773	0.263966495
377	D03	13	2A	NLS-tdTomato	220	1263.592163	1148.542725	1263.592163	0.137726369
377	D03	13	2A	NLS-tdTomato	220	449.659729	363.026062	449.659729	0.308760559
377	D03	13	2A	NLS-tdTomato	220	834.394653	504.511871	834.394653	0.725841697
377	D03	13	2A	NLS-tdTomato	220	407.641907	344.943207	407.641907	0.240943524
377	D03	13	2A	NLS-tdTomato	220	464.248627	388.490021	464.248627	0.257020102
377	D03	13	2A	NLS-tdTomato	220	675.320068	326.588776	675.320068	1.04809622
377	D03	13	2A	NLS-tdTomato	220	471.333801	327.04248	471.333801	0.527271104
377	D03	14	2A	NLS-tdTomato	220	1899.17041	1390.936401	1899.17041	0.449312907
377	D03	14	2A	NLS-tdTomato	220	1598.34314	1062.976685	1598.34314	0.588467213
377	D03	14	2A	NLS-tdTomato	220	489.420319	397.216949	489.420319	0.301146815
377	D03	14	2A	NLS-tdTomato	220	184.823959	180.872589	184.823959	0.031178002
377	D03	14	2A	NLS-tdTomato	220	7681.666016	6717.820801	7681.666016	0.193425928
377	D03	14	2A	NLS-tdTomato	220	3876.580566	2622.59375	3876.580566	0.563790303
377	D03	14	2A	NLS-tdTomato	220	446.62146	389.394409	446.62146	0.197820404
377	D03	14	2A	NLS-tdTomato	220	274.774872	239.053726	274.774872	0.200915184
377	D03	14	2A	NLS-tdTomato	220	894.261902	581.546326	894.261902	0.620803293
377	D03	14	2A	NLS-tdTomato	220	334.378815	285.59259	334.378815	0.227524899
377	D03	14	2A	NLS-tdTomato	220	1519.674683	994.121338	1519.674683	0.612268662
377	D03	14	2A	NLS-tdTomato	220	272.850006	210.772964	272.850006	0.372418252
377	D03	14	2A	NLS-tdTomato	220	192.129227	183.274338	192.129227	0.068072206
377	D03	14	2A	NLS-tdTomato	220	334.53598	310.665955	334.53598	0.106797235
377	D03	15	2A	NLS-tdTomato	220	748.738953	572.946167	748.738953	0.38606322
377	D03	15	2A	NLS-tdTomato	220	1508.918945	1106.964966	1508.918945	0.446905747
377	D03	15	2A	NLS-tdTomato	220	2760.021484	2009.937622	2760.021484	0.457528769
377	D03	15	2A	NLS-tdTomato	220	3273.956055	2309.422607	3273.956055	0.503502758
377	D03	15	2A	NLS-tdTomato	220	1704.387939	1748.095703	1748.095703	-0.036530423
377	D03	15	2A	NLS-tdTomato	220	3211.595459	1927.987427	3211.595459	0.736194535
377	D03	15	2A	NLS-tdTomato	220	363.752777	437.951569	437.951569	-0.267813076
377	D03	15	2A	NLS-tdTomato	220	3073.951416	2099.6875	3073.951416	0.549919738
377	D03	15	2A	NLS-tdTomato	220	262.356354	223.565735	262.356354	0.230828642
377	D03	15	2A	NLS-tdTomato	220	194.834671	204.089111	204.089111	-0.066948782
377	D03	15	2A	NLS-tdTomato	220	335.523346	307.573669	335.523346	0.125481153
377	D03	15	2A	NLS-tdTomato	220	1385.215454	1036.603394	1385.215454	0.418246366
377	D03	15	2A	NLS-tdTomato	220	1713.489014	1030.258423	1713.489014	0.733930683
377	D03	15	2A	NLS-tdTomato	220	307.963837	267.254913	307.963837	0.204544481
377	D03	15	2A	NLS-tdTomato	220	647.689575	561.01886	647.689575	0.207253252
377	D03	15	2A	NLS-tdTomato	220	2115.706055	1826.273926	2115.706055	0.212236027
377	D03	15	2A	NLS-tdTomato	220	2563.7229	1830.725464	2563.7229	0.485824876
377	D03	15	2A	NLS-tdTomato	220	1256.426636	886.953796	1256.426636	0.502395576
377	D03	16	2A	NLS-tdTomato	220	1947.690063	1497.58728	1947.690063	0.379124033
377	D03	16	2A	NLS-tdTomato	220	229.634918	220.044342	229.634918	0.061547757
377	D03	16	2A	NLS-tdTomato	220	1869.106567	1475.562012	1869.106567	0.341084274
377	D03	16	2A	NLS-tdTomato	220	166.149887	161.851288	166.149887	0.037816465
377	D03	16	2A	NLS-tdTomato	220	937.537048	694.403015	937.537048	0.43310249
377	D03	16	2A	NLS-tdTomato	220	256.014435	227.68306	256.014435	0.1691982
377	D03	16	2A	NLS-tdTomato	220	1506.403687	792.019165	1506.403687	0.92750119
377	D03	16	2A	NLS-tdTomato	220	21042.24609	8997.535156	21042.24609	1.22568697
377	D03	16	2A	NLS-tdTomato	220	242.024933	230.027084	242.024933	0.073351941
377	D03	16	2A	NLS-tdTomato	220	229.056229	215.614075	229.056229	0.087250438
377	D03	17	2A	NLS-tdTomato	220	258.607758	275.694855	275.694855	-0.092306789
377	D03	17	2A	NLS-tdTomato	220	290.479004	279.55661	290.479004	0.055293431
377	D03	17	2A	NLS-tdTomato	220	238.104309	221.26915	238.104309	0.105791409
377	D03	17	2A	NLS-tdTomato	220	381.313751	313.049408	381.313751	0.284588186
377	D03	17	2A	NLS-tdTomato	220	2960.124512	1909.148193	2960.124512	0.632728769
377	D03	17	2A	NLS-tdTomato	220	326.348206	269.804688	326.348206	0.274496692
377	D03	17	2A	NLS-tdTomato	220	5414.678711	3590.64917	5414.678711	0.592631037
377	D03	17	2A	NLS-tdTomato	220	4451.84668	3417.920898	4451.84668	0.381284899
377	D03	18	2A	NLS-tdTomato	220	308.374695	249.572723	308.374695	0.30522412
377	D03	18	2A	NLS-tdTomato	220	1419.659058	1077.947632	1419.659058	0.397257405
377	D03	18	2A	NLS-tdTomato	220	398.361359	358.473999	398.361359	0.152209232
377	D03	18	2A	NLS-tdTomato	220	1312.994629	954.272888	1312.994629	0.460387225
377	D03	18	2A	NLS-tdTomato	220	375.361115	346.284058	375.361115	0.116323233
377	D03	18	2A	NLS-tdTomato	220	421.038452	330.740204	421.038452	0.348253569
377	D03	18	2A	NLS-tdTomato	220	226.104889	217.394501	226.104889	0.05667674
377	D03	18	2A	NLS-tdTomato	220	236.998642	224.769547	236.998642	0.076432208
377	D03	18	2A	NLS-tdTomato	220	36641.94922	9161.75	36641.94922	1.99980115
377	D03	18	2A	NLS-tdTomato	220	261.373962	226.25351	261.373962	0.208175254
377	D03	18	2A	NLS-tdTomato	220	56399.95703	42737.375	56399.95703	0.400195765
377	D03	18	2A	NLS-tdTomato	220	281.946136	236.36882	281.946136	0.254379833
377	D03	18	2A	NLS-tdTomato	220	260.023163	229.675781	260.023163	0.179041411
377	D03	18	2A	NLS-tdTomato	220	264.45285	235.850922	264.45285	0.165135283
377	D03	18	2A	NLS-tdTomato	220	542.366882	478.674591	542.366882	0.18022386
377	D03	19	2A	NLS-tdTomato	220	1622.603394	1264.480713	1622.603394	0.359765379
377	D03	19	2A	NLS-tdTomato	220	382.910522	322.755188	382.910522	0.246567019
377	D03	19	2A	NLS-tdTomato	220	261.839325	246.800491	261.839325	0.085336524
377	D03	19	2A	NLS-tdTomato	220	1757.018677	1309.323975	1757.018677	0.42430741
377	D03	19	2A	NLS-tdTomato	220	801.854858	556.265137	801.854858	0.527568431
377	D03	19	2A	NLS-tdTomato	220	854.96051	648.627441	854.96051	0.398467724
[truncated: 11,246 more rows]
