# Supplementary material for: Enterovirus D68 2A protease causes nuclear pore complex dysfunction and independently contributes to motor neuron toxicity
Source: eLife. 2026 Jun 18;14:RP108672. doi: 10.7554/eLife.108672 (PMC13278737; doi:10.7554/eLife.108672)
Supplement: Figure 2—source data 2. [file elife-108672-fig2-data2.zip › Fig 2D LINus-LEXY replicate 230505.csv]

Plate ID	Well Name	Site ID	Group	Compound	Time Point	MEASUREMENT SET ID	Cell: Nucleus Avg Intensity (MJE Nuclear-Cytoplasmic)	Cell: Cytoplasm Avg Intensity (MJE Nuclear-Cytoplasmic)	Log N/C
284	B02	1	Control	LINus	1	168	3633.591797	2325.984619	0.643554797
284	B02	1	Control	LINus	1	168	945.751221	1305.568481	-0.465145494
284	B02	1	Control	LINus	1	168	2662.637695	3300.298828	-0.309740526
284	B02	1	Control	LINus	1	168	1079.779541	1239.857178	-0.199437156
284	B02	1	Control	LINus	1	168	1094.429321	1260.021362	-0.203269406
284	B02	1	Control	LINus	1	168	8522.272461	8327.136719	0.033417665
284	B02	1	Control	LINus	1	168	4323.791504	4277.020996	0.015690668
284	B02	1	Control	LINus	1	168	4191.722168	4476.455566	-0.094813769
284	B02	1	Control	LINus	1	168	1012.705994	1728.421387	-0.771239592
284	B02	1	Control	LINus	1	168	1049.232788	1268.109741	-0.273344803
284	B02	1	Control	LINus	1	168	4786.26709	5905.969238	-0.303272936
284	B02	1	Control	LINus	1	168	1074.618164	1205.79834	-0.166164519
284	B02	1	Control	LINus	1	168	4467.041016	4934.94043	-0.143713169
284	B02	1	Control	LINus	1	168	3885.427979	3381.132568	0.200566937
284	B02	1	Control	LINus	1	168	4277.768066	4335.677734	-0.019399263
284	B02	1	Control	LINus	2	168	3412.706543	2180.14502	0.646492259
284	B02	1	Control	LINus	2	168	867.361328	1183.859009	-0.448792248
284	B02	1	Control	LINus	2	168	808.856628	1028.502686	-0.346589653
284	B02	1	Control	LINus	2	168	2521.35791	3070.406738	-0.284228857
284	B02	1	Control	LINus	2	168	1022.240234	1061.738159	-0.054693739
284	B02	1	Control	LINus	2	168	3993.935059	3894.451904	0.036390574
284	B02	1	Control	LINus	2	168	7907.268066	7452.520996	0.0854508
284	B02	1	Control	LINus	2	168	3903.028564	4101.648438	-0.071609819
284	B02	1	Control	LINus	2	168	955.817322	1130.752563	-0.242476448
284	B02	1	Control	LINus	2	168	1011.779541	1148.062622	-0.182306365
284	B02	1	Control	LINus	2	168	4541.997559	5301.19043	-0.222989436
284	B02	1	Control	LINus	2	168	980.25116	1091.923584	-0.155648547
284	B02	1	Control	LINus	2	168	4174.73877	4515.940918	-0.113340686
284	B02	1	Control	LINus	2	168	3716.367432	3070.962402	0.275202297
284	B02	1	Control	LINus	3	168	3537.445801	2162.0354	0.710317899
284	B02	1	Control	LINus	3	168	859.161499	1159.240356	-0.432178475
284	B02	1	Control	LINus	3	168	2615.314209	3121.905273	-0.255442478
284	B02	1	Control	LINus	3	168	2697.327637	2811.394287	-0.059755028
284	B02	1	Control	LINus	3	168	3936.636475	3223.039307	0.288541711
284	B02	1	Control	LINus	3	168	4261.041504	3904.534668	0.126055482
284	B02	1	Control	LINus	3	168	8332.849609	7428.280762	0.165781598
284	B02	1	Control	LINus	3	168	3565.758545	3591.947021	-0.010557057
284	B02	1	Control	LINus	3	168	4171.462402	4247.90332	-0.026197689
284	B02	1	Control	LINus	3	168	983.209045	1159.506348	-0.237940625
284	B02	1	Control	LINus	3	168	1034.188477	1070.134766	-0.049293357
284	B02	1	Control	LINus	3	168	1031.439331	1155.060547	-0.163309513
284	B02	1	Control	LINus	3	168	4873.053223	5562.070801	-0.19079613
284	B02	1	Control	LINus	3	168	993.343323	1102.831299	-0.150847779
284	B02	1	Control	LINus	3	168	4468.666504	4715.285645	-0.077500789
284	B02	1	Control	LINus	4	168	3770.094238	5013.327148	-0.411167795
284	B02	1	Control	LINus	4	168	3611.320801	2253.600586	0.68029474
284	B02	1	Control	LINus	4	168	923.368103	1200.156372	-0.37824459
284	B02	1	Control	LINus	4	168	879.531677	1065.026978	-0.276082532
284	B02	1	Control	LINus	4	168	7639.678223	6424.826172	0.249854453
284	B02	1	Control	LINus	4	168	8474.893555	8351.458984	0.021166992
284	B02	1	Control	LINus	4	168	3630.266357	3628.918457	0.000535765
284	B02	1	Control	LINus	4	168	4213.655273	4238.71582	-0.008554956
284	B02	1	Control	LINus	4	168	1057.893677	1212.158325	-0.19638351
284	B02	1	Control	LINus	4	168	4980.664551	5465.535156	-0.134024515
284	B02	1	Control	LINus	4	168	1044.734375	1158.189941	-0.14873569
284	B02	1	Control	LINus	4	168	4600.352539	4674.173828	-0.022966964
284	B02	1	Control	LINus	4	168	3987.088867	3339.453369	0.255723792
284	B02	1	Control	LINus	4	168	4331.013672	3919.74707	0.143944162
284	B02	1	Control	LINus	4	168	927.235168	1023.535706	-0.142554241
284	B02	1	Control	LINus	4	168	2680.441406	3103.730225	-0.211532566
284	B02	1	Control	LINus	4	168	2770.439453	2869.331543	-0.050599839
284	B02	1	Control	LINus	4	168	1088.256348	1121.647095	-0.043600395
284	B02	1	Control	LINus	4	168	1096.791138	1210.621582	-0.142459156
284	B02	1	Control	LINus	5	168	8450.488281	7896.069824	0.097899957
284	B02	1	Control	LINus	5	168	3623.557861	3535.812256	0.035365259
284	B02	1	Control	LINus	5	168	4179.854492	4231.774902	-0.017810169
284	B02	1	Control	LINus	5	168	1058.282837	1204.428955	-0.186624043
284	B02	1	Control	LINus	5	168	5000.246094	5428.87207	-0.118653387
284	B02	1	Control	LINus	5	168	1037.343262	1150.355591	-0.149186519
284	B02	1	Control	LINus	5	168	4563.210449	4625.437012	-0.019540488
284	B02	1	Control	LINus	5	168	3958.308838	3271.62793	0.274875494
284	B02	1	Control	LINus	5	168	4334.69043	3873.452637	0.162308865
284	B02	1	Control	LINus	5	168	7663.872559	6160.141602	0.315110057
284	B02	1	Control	LINus	5	168	2697.165283	3075.91333	-0.18957092
284	B02	1	Control	LINus	5	168	1082.386597	1083.700439	-0.001750136
284	B02	1	Control	LINus	5	168	1104.126587	1184.027344	-0.100796814
284	B02	1	Control	LINus	5	168	3784.75293	4926.566406	-0.38038338
284	B02	1	Control	LINus	5	168	3596.824951	2228.275391	0.690796403
284	B02	1	Control	LINus	5	168	913.880432	1189.789307	-0.38062879
284	B02	1	Control	LINus	5	168	884.143372	1056.831055	-0.257392526
284	B02	1	Control	LINus	6	168	3825.898926	4837.939453	-0.338593954
284	B02	1	Control	LINus	6	168	3592.320801	2212.624756	0.699157389
284	B02	1	Control	LINus	6	168	897.728149	1179.793335	-0.394183626
284	B02	1	Control	LINus	6	168	7747.143555	6011.512695	0.365936407
284	B02	1	Control	LINus	6	168	3678.029053	3556.304688	0.048553943
284	B02	1	Control	LINus	6	168	4234.334961	4215.116211	0.006562993
284	B02	1	Control	LINus	6	168	1039.121826	1170.494995	-0.171753961
284	B02	1	Control	LINus	6	168	1016.879639	1132.380249	-0.155209564
284	B02	1	Control	LINus	6	168	4605.615234	4699.391602	-0.029080104
284	B02	1	Control	LINus	6	168	3983.088135	3200.452393	0.315611554
284	B02	1	Control	LINus	6	168	4356.184082	3847.877686	0.17900198
284	B02	1	Control	LINus	6	168	8471.15332	7694.158691	0.138794816
284	B02	1	Control	LINus	6	168	2679.202637	3018.061279	-0.171818398
284	B02	1	Control	LINus	6	168	2754.564697	2789.531494	-0.018198491
284	B02	1	Control	LINus	6	168	1053.193237	1065.1698	-0.016313268
284	B02	1	Control	LINus	6	168	1093.845947	1154.184692	-0.077464533
284	B02	1	Control	LINus	6	168	5079.658203	5473.399414	-0.107705714
284	B02	1	Control	LINus	7	168	3984.990479	4967.15625	-0.317843853
284	B02	1	Control	LINus	7	168	3730.288574	2258.662109	0.723818778
284	B02	1	Control	LINus	7	168	896.56366	1202.030396	-0.422995449
284	B02	1	Control	LINus	7	168	8111.54248	6142.013672	0.401264558
284	B02	1	Control	LINus	7	168	8939.086914	8205.493164	0.12353743
284	B02	1	Control	LINus	7	168	3764.577637	3650.264648	0.044486948
284	B02	1	Control	LINus	7	168	4495.815918	4469.288086	0.008537923
284	B02	1	Control	LINus	7	168	1063.4823	1200.550903	-0.174900553
284	B02	1	Control	LINus	7	168	5396.433594	5711.424805	-0.081844423
284	B02	1	Control	LINus	7	168	1032.811768	1145.073853	-0.148863306
284	B02	1	Control	LINus	7	168	4835.412598	4934.586914	-0.02929032
284	B02	1	Control	LINus	7	168	4144.654785	3230.248535	0.359606772
284	B02	1	Control	LINus	7	168	4618.472656	4006.647705	0.205020164
284	B02	1	Control	LINus	7	168	2761.433105	3027.935059	-0.132917085
284	B02	1	Control	LINus	7	168	2846.020264	2898.684082	-0.026452173
284	B02	1	Control	LINus	7	168	1059.965088	1091.229858	-0.041938277
284	B02	1	Control	LINus	7	168	1112.004517	1161.737793	-0.063121837
284	B02	1	Control	LINus	8	168	979.841675	1078.535156	-0.138452644
284	B02	1	Control	LINus	8	168	3595.495117	2904.339111	0.307980538
284	B02	1	Control	LINus	8	168	4005.593018	3475.075439	0.204971549
284	B02	1	Control	LINus	8	168	7877.916992	6852.380859	0.201208876
284	B02	1	Control	LINus	8	168	3488.093018	3283.606445	0.087157289
284	B02	1	Control	LINus	8	168	3895.598145	3842.901367	0.019648914
284	B02	1	Control	LINus	8	168	2550.604492	2613.973877	-0.035405518
284	B02	1	Control	LINus	8	168	988.669739	1026.557129	-0.054253337
284	B02	1	Control	LINus	8	168	1040.649048	1077.781006	-0.050580456
284	B02	1	Control	LINus	8	168	4644.957031	4788.640625	-0.043950918
284	B02	1	Control	LINus	8	168	958.804016	1038.077881	-0.114606828
284	B02	1	Control	LINus	8	168	4127.394531	4291.709473	-0.056321066
284	B02	1	Control	LINus	8	168	3398.66626	2100.684326	0.694109318
284	B02	1	Control	LINus	8	168	851.50592	1099.614014	-0.368908733
284	B02	1	Control	LINus	8	168	2535.30542	2702	-0.09186812
284	B02	1	Control	LINus	9	168	3832.469971	4770.127441	-0.315753323
284	B02	1	Control	LINus	9	168	3426.582031	2108.945068	0.700248707
284	B02	1	Control	LINus	9	168	864.900269	1151.841309	-0.413336277
284	B02	1	Control	LINus	9	168	4150.763672	4092.858887	0.020267866
284	B02	1	Control	LINus	9	168	1019.470276	1114.589233	-0.12869241
284	B02	1	Control	LINus	9	168	4412.987305	4616.635254	-0.065086157
284	B02	1	Control	LINus	9	168	3811.904297	2939.250488	0.375063586
284	B02	1	Control	LINus	9	168	4289.09082	3713.20874	0.208005446
284	B02	1	Control	LINus	9	168	8379.500977	7041.952637	0.250888806
284	B02	1	Control	LINus	9	168	4141.618652	3355.935303	0.303479817
284	B02	1	Control	LINus	9	168	2660.583496	2850.76709	-0.099607495
284	B02	1	Control	LINus	9	168	2678.538086	2722.86499	-0.02367964
284	B02	1	Control	LINus	9	168	1021.341675	1074.918823	-0.073762133
284	B02	1	Control	LINus	9	168	1068.703491	1106.124023	-0.049651519
284	B02	1	Control	LINus	9	168	5008.72168	5093.789551	-0.024296909
284	B02	1	Control	LINus	9	168	996.327332	1065.281494	-0.096542998
284	B02	1	Control	LINus	10	168	3455.418457	2099.721436	0.718662492
284	B02	1	Control	LINus	10	168	867.727783	1121.042236	-0.369526206
284	B02	1	Control	LINus	10	168	2695.977783	2813.004639	-0.061303324
284	B02	1	Control	LINus	10	168	1034.474487	1120.215576	-0.114878329
284	B02	1	Control	LINus	10	168	3820.494629	2988.442627	0.354365586
284	B02	1	Control	LINus	10	168	4332.452148	3752.044189	0.207506996
284	B02	1	Control	LINus	10	168	8286.015625	6679.621582	0.310912168
284	B02	1	Control	LINus	10	168	4088.537354	3315.096924	0.30253377
284	B02	1	Control	LINus	10	168	4162.797363	4009.639648	0.054080747
284	B02	1	Control	LINus	10	168	2692.537354	2731.551025	-0.020754013
284	B02	1	Control	LINus	10	168	1020.458069	1062.777832	-0.058623138
284	B02	1	Control	LINus	10	168	1069.5177	1105.151245	-0.047283464
284	B02	1	Control	LINus	10	168	5018.01416	5171.717285	-0.04352687
284	B02	1	Control	LINus	10	168	999.197815	1075.584717	-0.106278934
284	B02	1	Control	LINus	10	168	4404.187988	4567.33252	-0.052475777
284	B02	1	Control	LINus	11	168	4142.901855	4876.40332	-0.235175811
284	B02	1	Control	LINus	11	168	3721.875488	2099.913086	0.825700175
284	B02	1	Control	LINus	11	168	897.805603	1179.596069	-0.393817915
284	B02	1	Control	LINus	11	168	899.00531	1003.283447	-0.158327711
284	B02	1	Control	LINus	11	168	8314.478516	6075.986328	0.452507157
284	B02	1	Control	LINus	11	168	9045.625	8323.287109	0.120066785
284	B02	1	Control	LINus	11	168	4428.111328	3531.791504	0.326291316
284	B02	1	Control	LINus	11	168	4556.061523	4288.234375	0.08740347
284	B02	1	Control	LINus	11	168	1057.364624	1646.61792	-0.639032867
284	B02	1	Control	LINus	11	168	1110.9729	1204.002441	-0.116014692
284	B02	1	Control	LINus	11	168	5536.823242	5621.686035	-0.021944417
284	B02	1	Control	LINus	11	168	1051.667114	1147.756958	-0.12613906
284	B02	1	Control	LINus	11	168	4882.807617	4942.458008	-0.017517772
284	B02	1	Control	LINus	11	168	4145.531738	3110.298828	0.414503968
284	B02	1	Control	LINus	11	168	4796.388184	4042.695068	0.246631036
284	B02	1	Control	LINus	11	168	2881.724854	3045.748779	-0.079864356
284	B02	1	Control	LINus	11	168	2915.090576	2902.984375	0.006003904
284	B02	1	Control	LINus	11	168	1066.338501	1119.964478	-0.070787492
284	B02	1	Control	LINus	11	168	1129.699585	1152.453979	-0.028769965
284	B02	1	Control	LINus	12	168	3924.995605	4586.487793	-0.224698761
284	B02	1	Control	LINus	12	168	3509.880859	2032.709351	0.788018115
284	B02	1	Control	LINus	12	168	877.506836	1115.08252	-0.345668209
284	B02	1	Control	LINus	12	168	8393.759766	7615.259766	0.140423923
284	B02	1	Control	LINus	12	168	4210.326172	3356.078125	0.327155702
284	B02	1	Control	LINus	12	168	4224.762695	3997.223389	0.079872106
284	B02	1	Control	LINus	12	168	1054.259277	1130.931519	-0.101281856
284	B02	1	Control	LINus	12	168	5117.698242	5240.118652	-0.034104396
284	B02	1	Control	LINus	12	168	1005.303955	1095.493652	-0.123949356
284	B02	1	Control	LINus	12	168	4533.046387	4498.737305	0.010960798
284	B02	1	Control	LINus	12	168	3921.894775	2967.833252	0.402140792
284	B02	1	Control	LINus	12	168	4460.816406	3778.226318	0.23959865
284	B02	1	Control	LINus	12	168	2770.401367	2951.537842	-0.091371834
284	B02	1	Control	LINus	12	168	2734.815918	2739.894043	-0.002676375
284	B02	1	Control	LINus	12	168	1023.272156	1068.755371	-0.062741766
284	B02	1	Control	LINus	12	168	1085.496948	1118.893677	-0.043717281
284	B02	1	Control	LINus	13	168	3438.310791	2048.681885	0.747003974
284	B02	1	Control	LINus	13	168	878.415771	1105.871216	-0.332207525
284	B02	1	Control	LINus	13	168	2725.857666	2889.341797	-0.084030647
284	B02	1	Control	LINus	13	168	3912.878418	2901.831543	0.431266513
284	B02	1	Control	LINus	13	168	4329.635254	3754.188721	0.205744316
284	B02	1	Control	LINus	13	168	4188.513672	3323.584717	0.333698255
284	B02	1	Control	LINus	13	168	4094.686035	3862.806885	0.084103282
284	B02	1	Control	LINus	13	168	1040.433105	1104.587158	-0.08632305
284	B02	1	Control	LINus	13	168	1002.014221	1062.285034	-0.08426794
284	B02	1	Control	LINus	13	168	1067.540039	1087.776489	-0.027091969
284	B02	1	Control	LINus	13	168	4983.289551	4997.283691	-0.004045717
284	B02	1	Control	LINus	13	168	982.729065	1066.727905	-0.118326598
284	B02	1	Control	LINus	13	168	4414.413574	4336.359863	0.025737311
284	B02	1	Control	LINus	14	168	4234.514648	3127.352783	0.437254648
284	B02	1	Control	LINus	14	168	4708.771973	4142.433105	0.18487246
284	B02	1	Control	LINus	14	168	8863.625	7606.084961	0.220742791
284	B02	1	Control	LINus	14	168	4452.436523	3607.097412	0.303756659
284	B02	1	Control	LINus	14	168	4439.788086	4151.727539	0.096779049
284	B02	1	Control	LINus	14	168	1137.158325	1206.712158	-0.085648452
284	B02	1	Control	LINus	14	168	1144.661011	1156.519531	-0.01486922
284	B02	1	Control	LINus	14	168	9085.239258	3736.891846	1.281685699
284	B02	1	Control	LINus	14	168	5412.209961	5405.534668	0.001780485
284	B02	1	Control	LINus	14	168	1054.981934	1133.355835	-0.103382595
284	B02	1	Control	LINus	14	168	4803.505371	4726.965332	0.023173317
284	B02	1	Control	LINus	14	168	935.670044	1033.471069	-0.143426232
284	B02	1	Control	LINus	14	168	2916.388428	3107.804199	-0.09171273
284	B02	1	Control	LINus	14	168	2841.150635	2824.195801	0.00863521
284	B02	1	Control	LINus	14	168	1069.461426	1126.108521	-0.074461417
284	B02	1	Control	LINus	14	168	3638.271973	2161.675537	0.7511034
284	B02	1	Control	LINus	14	168	936.702881	1175.842529	-0.328031457
284	B02	1	Control	LINus	15	168	3687.429443	2119.031982	0.799210082
284	B02	1	Control	LINus	15	168	934.833618	1179.318237	-0.335171558
284	B02	1	Control	LINus	15	168	1004.36145	742.036804	0.436715911
284	B02	1	Control	LINus	15	168	2948.220459	3116.554932	-0.080107733
284	B02	1	Control	LINus	15	168	1080.615967	1645.791016	-0.606927248
284	B02	1	Control	LINus	15	168	1148.907104	1211.643921	-0.076703628
284	B02	1	Control	LINus	15	168	4285.349609	3134.103027	0.451360301
284	B02	1	Control	LINus	15	168	4799.417969	4232.882813	0.181218911
284	B02	1	Control	LINus	15	168	8941.266602	7684.406738	0.218545332
284	B02	1	Control	LINus	15	168	4486.40625	3698.894531	0.2784661
284	B02	1	Control	LINus	15	168	4522.916016	4154.045898	0.122736051
284	B02	1	Control	LINus	15	168	2874.933105	2906.010498	-0.015511527
284	B02	1	Control	LINus	15	168	1072.636475	1125.611328	-0.069547535
284	B02	1	Control	LINus	15	168	1146.39624	1158.586792	-0.01526034
284	B02	1	Control	LINus	15	168	5503.779297	5489.318359	0.003795606
284	B02	1	Control	LINus	15	168	1054.59668	1122.681396	-0.090257206
284	B02	1	Control	LINus	15	168	4923.271973	4789.532227	0.039732679
284	B02	1	Control	LINus	16	168	3348.941895	1967.294189	0.767492631
284	B02	1	Control	LINus	16	168	812.529907	1074.043335	-0.402559383
284	B02	1	Control	LINus	16	168	2679.292969	2836.295654	-0.082155584
284	B02	1	Control	LINus	16	168	998.682007	1007.308472	-0.012408269
284	B02	1	Control	LINus	16	168	7931.211914	7044.336914	0.17107742
284	B02	1	Control	LINus	16	168	4059.298828	3380.302979	0.264077987
284	B02	1	Control	LINus	16	168	3960.237549	3707.432373	0.095166594
284	B02	1	Control	LINus	16	168	934.525452	1404.030762	-0.587268683
284	B02	1	Control	LINus	16	168	976.484924	1031.577759	-0.079182898
284	B02	1	Control	LINus	16	168	4810.893066	4709.315918	0.030787225
284	B02	1	Control	LINus	16	168	4291.384277	4185.026367	0.036206382
284	B02	1	Control	LINus	16	168	3797.187012	2902.208496	0.387779887
284	B02	1	Control	LINus	16	168	4209.158691	3666.780273	0.199018085
284	B02	1	Control	LINus	17	168	3540.838379	2017.690796	0.81138589
284	B02	1	Control	LINus	17	168	866.667175	1139.403076	-0.394728237
284	B02	1	Control	LINus	17	168	2866.231445	3098.36084	-0.112350062
284	B02	1	Control	LINus	17	168	4305.12793	3938.06543	0.128569028
284	B02	1	Control	LINus	17	168	1015.222778	1433.164307	-0.497407675
284	B02	1	Control	LINus	17	168	1065.817993	1125.385254	-0.078457871
284	B02	1	Control	LINus	17	168	4668.589355	4344.392578	0.103832219
284	B02	1	Control	LINus	17	168	4082.746338	3072.911133	0.40993389
284	B02	1	Control	LINus	17	168	4569.206543	4089.823975	0.159904907
284	B02	1	Control	LINus	17	168	8597.550781	7155.754395	0.264821861
284	B02	1	Control	LINus	17	168	4332.071289	3536.996826	0.29253206
284	B02	1	Control	LINus	17	168	2770.717773	2791.428467	-0.010743822
284	B02	1	Control	LINus	17	168	1000.438782	1040.259521	-0.056310603
284	B02	1	Control	LINus	17	168	1074.858521	1068.988281	0.007900739
284	B02	1	Control	LINus	17	168	8587.801758	3659.767334	1.230536955
284	B02	1	Control	LINus	17	168	5283.255859	5059.622559	0.062397513
284	B02	1	Control	LINus	17	168	974.976196	1052.783447	-0.11076981
284	B02	1	Control	LINus	18	168	3620.371826	2020.405396	0.841493075
284	B02	1	Control	LINus	18	168	875.222046	1094.894531	-0.323070921
284	B02	1	Control	LINus	18	168	2945.307861	3168.0896	-0.105194697
284	B02	1	Control	LINus	18	168	4435.945801	4030.236084	0.138377387
284	B02	1	Control	LINus	18	168	1035.84436	1463.48584	-0.498601539
284	B02	1	Control	LINus	18	168	1091.557495	1150.432251	-0.075787903
284	B02	1	Control	LINus	18	168	4871.352539	4466.711426	0.125109343
284	B02	1	Control	LINus	18	168	4203.417969	3100.293945	0.439157912
284	B02	1	Control	LINus	18	168	4751.219238	4297.950684	0.14464885
284	B02	1	Control	LINus	18	168	8855.104492	7322.724121	0.274128887
284	B02	1	Control	LINus	18	168	4428.420898	3542.667236	0.32195639
284	B02	1	Control	LINus	18	168	2847.334473	2788.615479	0.030062959
284	B02	1	Control	LINus	18	168	1016.770264	1034.514038	-0.024959479
284	B02	1	Control	LINus	18	168	1083.714111	1097.749023	-0.018564033
284	B02	1	Control	LINus	18	168	8840.375977	3759.812012	1.233447198
284	B02	1	Control	LINus	18	168	5511.350098	5244.520508	0.071594897
284	B02	1	Control	LINus	18	168	993.468262	1075.836914	-0.114913612
284	B02	1	Control	LINus	19	168	3675.366699	2062.925781	0.83319628
284	B02	1	Control	LINus	19	168	901.190186	1076.355835	-0.256251593
284	B02	1	Control	LINus	19	168	3032.58252	3205.990967	-0.080223457
284	B02	1	Control	LINus	19	168	4522.646973	4040.680176	0.162569222
284	B02	1	Control	LINus	19	168	1060.520386	1493.883911	-0.494295688
284	B02	1	Control	LINus	19	168	1118.951294	1173.854248	-0.069106047
284	B02	1	Control	LINus	19	168	4987.864258	4588.246094	0.12047943
284	B02	1	Control	LINus	19	168	4234.105957	3097.593994	0.450909312
284	B02	1	Control	LINus	19	168	4826.48291	4312.84375	0.162332821
284	B02	1	Control	LINus	19	168	8852.1875	6731.686035	0.395066118
284	B02	1	Control	LINus	19	168	4539.799805	3552.229004	0.353904087
284	B02	1	Control	LINus	19	168	2860.517822	2772.748047	0.044959805
284	B02	1	Control	LINus	19	168	1041.432739	1080.285767	-0.052843332
284	B02	1	Control	LINus	19	168	1108.577026	1115.410522	-0.008865771
284	B02	1	Control	LINus	19	168	8766.817383	3652.770996	1.263061887
284	B02	1	Control	LINus	19	168	5583.053711	5391.116699	0.050470296
284	B02	1	Control	LINus	19	168	1015.90741	1102	-0.117355303
284	B02	1	Control	LINus	20	168	3600.287598	2050.680176	0.81200965
284	B02	1	Control	LINus	20	168	894.54071	1076.688477	-0.267381844
284	B02	1	Control	LINus	20	168	4539.187988	3506.682617	0.372327377
284	B02	1	Control	LINus	20	168	4379.63916	3981.9104	0.137351252
284	B02	1	Control	LINus	20	168	1045.747681	1444.667969	-0.466203155
284	B02	1	Control	LINus	20	168	1098.084595	1135.683838	-0.048572058
284	B02	1	Control	LINus	20	168	995.458923	1078.523071	-0.115623348
284	B02	1	Control	LINus	20	168	4839.433105	4390.29248	0.140521004
284	B02	1	Control	LINus	20	168	4113.756348	3035.325195	0.438605257
284	B02	1	Control	LINus	20	168	4674.375977	4164.962891	0.166470138
284	B02	1	Control	LINus	20	168	8638.87207	6889.467773	0.326450424
284	B02	1	Control	LINus	20	168	2972.793701	3088.669678	-0.055166238
284	B02	1	Control	LINus	20	168	2788.118652	2713.007813	0.039398756
284	B02	1	Control	LINus	20	168	1029.510864	1045.218994	-0.021846193
284	B02	1	Control	LINus	20	168	1087.759644	1085.419556	0.003107001
284	B02	1	Control	LINus	20	168	8438.280273	3968.036377	1.088523755
284	B02	1	Control	LINus	20	168	5394.110352	5203.140625	0.052002337
284	B02	1	Control	LINus	21	168	3782.25415	2074.368408	0.866574169
284	B02	1	Control	LINus	21	168	913.539246	1087.98999	-0.252126669
284	B02	1	Control	LINus	21	168	4910.223145	3725.68042	0.398284661
284	B02	1	Control	LINus	21	168	4765.311035	4294.585449	0.150051506
284	B02	1	Control	LINus	21	168	1096.986084	1564.038208	-0.511730532
284	B02	1	Control	LINus	21	168	1158.532593	1209.046875	-0.061571547
284	B02	1	Control	LINus	21	168	1030.850586	1120.907593	-0.120832108
284	B02	1	Control	LINus	21	168	5290.953125	4789.737793	0.143580956
284	B02	1	Control	LINus	21	168	4451.694824	3056.592529	0.542430454
284	B02	1	Control	LINus	21	168	5095.577148	4535.276855	0.168054939
284	B02	1	Control	LINus	21	168	9481.730469	8074.397949	0.231795691
284	B02	1	Control	LINus	21	168	3137.765381	3226.358398	-0.040169226
284	B02	1	Control	LINus	21	168	2972.968262	2836.610352	0.067736072
284	B02	1	Control	LINus	21	168	1064.670288	1071.454712	-0.009164153
284	B02	1	Control	LINus	21	168	1122.836548	1114.708496	0.010481444
284	B02	1	Control	LINus	21	168	9248.947266	4254.46582	1.120311162
284	B02	1	Control	LINus	21	168	5898.159668	5584.917969	0.078728787
284	B02	1	Control	LINus	22	168	3652.575439	2034.122925	0.844507204
284	B02	1	Control	LINus	22	168	900.396362	1085.034912	-0.269109331
284	B02	1	Control	LINus	22	168	3014.083984	3201.569092	-0.087059528
284	B02	1	Control	LINus	22	168	1066.919922	1470.300415	-0.462659061
284	B02	1	Control	LINus	22	168	1118.828247	1153.12146	-0.043555899
284	B02	1	Control	LINus	22	168	4974.463379	4538.950195	0.132182245
284	B02	1	Control	LINus	22	168	4237.686523	2993.254639	0.501561855
284	B02	1	Control	LINus	22	168	4799.417969	4383.604004	0.130741982
284	B02	1	Control	LINus	22	168	4807.766113	3696.517334	0.379200035
284	B02	1	Control	LINus	22	168	4458.762207	4099.217773	0.121294625
284	B02	1	Control	LINus	22	168	2848.691162	2757.262939	0.047062369
284	B02	1	Control	LINus	22	168	1029.173706	1029.569458	-0.000554658
284	B02	1	Control	LINus	22	168	1093.368286	1094.558594	-0.001569752
284	B02	1	Control	LINus	22	168	8751.503906	3989.072754	1.133477523
284	B02	1	Control	LINus	22	168	5552.979004	5209.966797	0.091987763
284	B02	1	Control	LINus	22	168	1001.710632	1083.840332	-0.113686427
284	B02	1	Control	LINus	23	168	3625.808594	2056.22876	0.818301991
284	B02	1	Control	LINus	23	168	917.136047	1087.773071	-0.246169953
284	B02	1	Control	LINus	23	168	4397.80127	4071.173828	0.111337591
284	B02	1	Control	LINus	23	168	1080.819092	1461.066772	-0.434897048
284	B02	1	Control	LINus	23	168	1128.934937	1169.194824	-0.050553005
284	B02	1	Control	LINus	23	168	1015.0849	1091.353516	-0.104518104
284	B02	1	Control	LINus	23	168	4899.211914	4547.915527	0.107344238
284	B02	1	Control	LINus	23	168	4171.799316	3052.881836	0.450498009
284	B02	1	Control	LINus	23	168	4780.064941	4621.072754	0.048802415
284	B02	1	Control	LINus	23	168	4020.085693	3772.521729	0.091697044
284	B02	1	Control	LINus	23	168	2999.440918	3204.86792	-0.095571287
284	B02	1	Control	LINus	23	168	2825.285156	2762.033447	0.032665696
284	B02	1	Control	LINus	23	168	1039.448242	1048.16748	-0.012051332
284	B02	1	Control	LINus	23	168	1108.483887	1104.265991	0.005500075
284	B02	1	Control	LINus	23	168	8723.8125	3756.253662	1.21566427
284	B02	1	Control	LINus	23	168	5510.530273	5075.057617	0.118766953
284	B02	1	Control	LINus	24	168	3582.974121	2006.498291	0.836477696
284	B02	1	Control	LINus	24	168	877.486877	1051.629028	-0.261176415
284	B02	1	Control	LINus	24	168	3007.936523	3207.172119	-0.092527659
284	B02	1	Control	LINus	24	168	1051.481812	1430.294067	-0.443887899
284	B02	1	Control	LINus	24	168	1100.210815	1128.246216	-0.03630195
284	B02	1	Control	LINus	24	168	4178.03418	2976.129883	0.489386806
284	B02	1	Control	LINus	24	168	4837.849609	4814.040039	0.007117781
284	B02	1	Control	LINus	24	168	8725.072266	7476.330566	0.222836721
284	B02	1	Control	LINus	24	168	4968.39502	3751.617676	0.40526707
284	B02	1	Control	LINus	24	168	4424.568848	4057.446289	0.124964882
284	B02	1	Control	LINus	24	168	2815.661377	2696.214844	0.06253838
284	B02	1	Control	LINus	24	168	1004.506897	1028.736938	-0.034386643
284	B02	1	Control	LINus	24	168	1078.130737	1063.970703	0.019073708
284	B02	1	Control	LINus	24	168	5510.568359	5174.437988	0.09079895
284	B02	1	Control	LINus	24	168	987.298157	1064.407593	-0.108492968
284	B02	1	Control	LINus	24	168	4950.895508	4673.862305	0.083074269
284	B02	1	Control	LINus	25	168	3538.772949	2017.105957	0.81096233
284	B02	1	Control	LINus	25	168	877.432495	1055.130859	-0.266061894
284	B02	1	Control	LINus	25	168	2960.045654	3116.619385	-0.07436255
284	B02	1	Control	LINus	25	168	1043.103882	1383.727661	-0.407677184
284	B02	1	Control	LINus	25	168	1086.25415	1112.322144	-0.034212984
284	B02	1	Control	LINus	25	168	4076.590088	2957.603271	0.462934353
284	B02	1	Control	LINus	25	168	4674.416016	4760.011719	-0.026178988
284	B02	1	Control	LINus	25	168	8334.076172	7023.708984	0.246789216
284	B02	1	Control	LINus	25	168	4879.84082	3709.103271	0.395763651
284	B02	1	Control	LINus	25	168	4294.041504	3862.13501	0.152937538
284	B02	1	Control	LINus	25	168	2744.394287	2655.196533	0.047669118
284	B02	1	Control	LINus	25	168	1000.816528	1034.931396	-0.048357617
284	B02	1	Control	LINus	25	168	1071.1698	1059.736816	0.015481174
284	B02	1	Control	LINus	25	168	5295.618164	5023.148926	0.076207053
284	B02	1	Control	LINus	25	168	974.276428	1052.226196	-0.111041806
284	B02	1	Control	LINus	25	168	4782.557129	4538.395996	0.075599706
284	B02	1	Control	LINus	26	168	3376.218018	2003.060303	0.753202214
284	B02	1	Control	LINus	26	168	869.321045	1040.399048	-0.259176009
284	B02	1	Control	LINus	26	168	2864.247803	3063.104248	-0.096838154
284	B02	1	Control	LINus	26	168	2627.141602	2566.290527	0.033809458
284	B02	1	Control	LINus	26	168	1058.31958	1077.661377	-0.026128583
284	B02	1	Control	LINus	26	168	3836.106934	2889.616699	0.408764802
284	B02	1	Control	LINus	26	168	4414.863281	4542.555664	-0.041135432
284	B02	1	Control	LINus	26	168	4691.516602	3652.599121	0.361130946
284	B02	1	Control	LINus	26	168	4035.426758	3641.904297	0.148028239
284	B02	1	Control	LINus	26	168	1022.060852	1342.668701	-0.393622274
284	B02	1	Control	LINus	26	168	1010.508301	1020.786743	-0.014600325
284	B02	1	Control	LINus	26	168	1039.296631	1039.774536	-0.000663249
284	B02	1	Control	LINus	26	168	7914.284668	3478.469238	1.186006396
284	B02	1	Control	LINus	26	168	5001.015625	4728.284668	0.080904216
284	B02	1	Control	LINus	26	168	951.338928	1019.163208	-0.099353784
284	B02	1	Control	LINus	26	168	4480.692871	4194.875	0.095094019
284	B02	1	Control	LINus	27	168	3271.9646	1999.06604	0.710831007
284	B02	1	Control	LINus	27	168	850.779053	1035.755615	-0.283827223
284	B02	1	Control	LINus	27	168	2825.646973	2974.084961	-0.07386463
284	B02	1	Control	LINus	27	168	3770.895508	2813.760498	0.422407639
284	B02	1	Control	LINus	27	168	4346.319336	4733.942871	-0.123248119
284	B02	1	Control	LINus	27	168	4646.515137	3568.44751	0.380852556
284	B02	1	Control	LINus	27	168	3959.824707	3549.026855	0.158013076
284	B02	1	Control	LINus	27	168	998.812439	1302.503052	-0.383001059
284	B02	1	Control	LINus	27	168	1032.872437	1049.497314	-0.023036386
284	B02	1	Control	LINus	27	168	998.2901	1109.225342	-0.152021458
284	B02	1	Control	LINus	27	168	1015.51886	1004.640625	0.015537513
284	B02	1	Control	LINus	27	168	4958.342773	4605.799316	0.106406458
284	B02	1	Control	LINus	27	168	4379.742188	4111.405273	0.091214359
284	B02	1	Control	LINus	28	168	5114.74707	4740.669922	0.109571953
284	B02	1	Control	LINus	28	168	929.759094	1015.951782	-0.127903073
284	B02	1	Control	LINus	28	168	4514.166992	4219.954102	0.097232481
284	B02	1	Control	LINus	28	168	3875.991943	2885.5271	0.425730691
284	B02	1	Control	LINus	28	168	4521.698242	5017.156738	-0.150005293
284	B02	1	Control	LINus	28	168	1015.737915	1007.019653	0.012436361
284	B02	1	Control	LINus	28	168	3292.74707	2005.486084	0.715339741
284	B02	1	Control	LINus	28	168	2892.957764	2930.82959	-0.018763826
284	B02	1	Control	LINus	28	168	2636.583496	2608.309082	0.015554847
284	B02	1	Control	LINus	28	168	4010.280273	3627.989014	0.144532981
284	B02	1	Control	LINus	28	168	4061.951172	3643.143311	0.15698915
284	B02	1	Control	LINus	28	168	1004.486511	1352.764404	-0.429452412
284	B02	1	Control	LINus	28	168	1037.229492	1054.632813	-0.024005657
284	B02	1	Control	LINus	29	168	3359.48291	2043.768433	0.717007449
284	B02	1	Control	LINus	29	168	863.31189	1042.273438	-0.271780052
284	B02	1	Control	LINus	29	168	2983.914307	3054.646729	-0.033799437
284	B02	1	Control	LINus	29	168	1033.11084	1378.991821	-0.416618854
284	B02	1	Control	LINus	29	168	1061.047485	1078.776123	-0.023906273
284	B02	1	Control	LINus	29	168	4691.98877	4289.557617	0.12937069
284	B02	1	Control	LINus	29	168	3964.509766	2942.44043	0.430129272
284	B02	1	Control	LINus	29	168	4710.231445	5111.195801	-0.117862909
284	B02	1	Control	LINus	29	168	4852.407227	3740.772217	0.37536451
284	B02	1	Control	LINus	29	168	4182.915527	3803.83252	0.137055137
284	B02	1	Control	LINus	29	168	2692.773193	2661.097656	0.017071265
284	B02	1	Control	LINus	29	168	964.710815	1011.239929	-0.06795689
284	B02	1	Control	LINus	29	168	1043.908691	1041.494141	0.003340804
284	B02	1	Control	LINus	29	168	8626.746094	3580.053711	1.268835262
284	B02	1	Control	LINus	29	168	5326.412109	5007.437012	0.089091687
284	B02	1	Control	LINus	29	168	950.093201	1041.352173	-0.132317104
284	B02	1	Control	LINus	30	168	3317.96875	2048.730957	0.695569759
284	B02	1	Control	LINus	30	168	892.329224	1081.138184	-0.276902936
284	B02	1	Control	LINus	30	168	2966.667725	3003.610596	-0.017854436
284	B02	1	Control	LINus	30	168	2635.441162	2632.115967	0.00182143
284	B02	1	Control	LINus	30	168	1083.543457	1095.727295	-0.016131769
284	B02	1	Control	LINus	30	168	3885.13916	2858.347656	0.442784875
284	B02	1	Control	LINus	30	168	4574.566895	5073.679688	-0.149397282
284	B02	1	Control	LINus	30	168	4754.401855	3687.798828	0.366503891
284	B02	1	Control	LINus	30	168	4032.1604	3700.554688	0.123811493
284	B02	1	Control	LINus	30	168	1051.092163	1410.853027	-0.424678531
284	B02	1	Control	LINus	30	168	984.67627	1031.685547	-0.067281915
284	B02	1	Control	LINus	30	168	1063.53479	1062.262695	0.001726642
284	B02	1	Control	LINus	30	168	8242.638672	3603.03418	1.193893916
284	B02	1	Control	LINus	30	168	5102.740234	4882.959473	0.063516396
284	B02	1	Control	LINus	30	168	975.967224	1059.204224	-0.118076177
284	B02	1	Control	LINus	30	168	4552.713379	4150.67627	0.133380222
284	B02	1	Control	LINus	31	168	3336.45459	2007.79126	0.732706581
284	B02	1	Control	LINus	31	168	858.620178	1050.058105	-0.290377179
284	B02	1	Control	LINus	31	168	2935.92041	2985.571533	-0.024194277
284	B02	1	Control	LINus	31	168	2614.544678	2675.42627	-0.033209048
284	B02	1	Control	LINus	31	168	1039.336792	1056.263062	-0.023305954
284	B02	1	Control	LINus	31	168	3890.76709	2784.646729	0.482560307
284	B02	1	Control	LINus	31	168	4523.866699	5199.430176	-0.200797103
284	B02	1	Control	LINus	31	168	4769.001953	3932.174072	0.278360184
284	B02	1	Control	LINus	31	168	4003.139648	3698.063477	0.114361956
284	B02	1	Control	LINus	31	168	1022.023193	1345.47644	-0.396689193
284	B02	1	Control	LINus	31	168	1032.560669	1017.24707	0.021556426
284	B02	1	Control	LINus	31	168	8183.900391	3676.720215	1.154369189
284	B02	1	Control	LINus	31	168	5060.156738	4874.201172	0.054016277
284	B02	1	Control	LINus	31	168	940.253052	1015.704041	-0.111359097
284	B02	1	Control	LINus	31	168	4544.509766	4096.015625	0.149903455
284	B02	1	Control	LINus	32	168	3505.534912	2047.631836	0.775678261
284	B02	1	Control	LINus	32	168	869.756165	1087.203979	-0.321939736
284	B02	1	Control	LINus	32	168	3088.971191	3169.436768	-0.03710007
284	B02	1	Control	LINus	32	168	1054.802124	1415.971558	-0.424819906
284	B02	1	Control	LINus	32	168	1077	1097.769043	-0.027556311
284	B02	1	Control	LINus	32	168	4891.600098	4382.854492	0.158435681
284	B02	1	Control	LINus	32	168	4120.338379	2892.415283	0.510488118
284	B02	1	Control	LINus	32	168	4859.068359	5527.047852	-0.185829374
284	B02	1	Control	LINus	32	168	5031.613281	4121.083008	0.287997521
284	B02	1	Control	LINus	32	168	4280.893066	3872.483154	0.144652835
284	B02	1	Control	LINus	32	168	2751.825684	2848.323975	-0.049724167
284	B02	1	Control	LINus	32	168	973.12146	1012.8255	-0.057693842
284	B02	1	Control	LINus	32	168	1060.247437	1033.439453	0.036947129
284	B02	1	Control	LINus	32	168	9019.293945	4089.611328	1.141050762
284	B02	1	Control	LINus	32	168	5391.443848	5202.82666	0.051376041
284	B02	1	Control	LINus	32	168	961.423828	1033.71582	-0.104595162
284	B02	1	Control	LINus	33	168	3328.023438	2624.789551	0.342463838
284	B02	1	Control	LINus	33	168	892.140686	1087.200439	-0.285274805
284	B02	1	Control	LINus	33	168	1005.51062	663.041016	0.600758295
284	B02	1	Control	LINus	33	168	3227.916016	3380.613525	-0.066682052
284	B02	1	Control	LINus	33	168	1103.312866	1482.847534	-0.426528314
284	B02	1	Control	LINus	33	168	1131.995361	1157.845947	-0.032575268
284	B02	1	Control	LINus	33	168	5229.578613	4710.506348	0.150812554
284	B02	1	Control	LINus	33	168	4340.125488	3025.802979	0.520418705
284	B02	1	Control	LINus	33	168	5210.419922	5843.03125	-0.165317357
284	B02	1	Control	LINus	33	168	5340.895508	4292.584961	0.31523497
284	B02	1	Control	LINus	33	168	4618.513672	4176.696289	0.145066398
284	B02	1	Control	LINus	33	168	2883.453369	2995.882324	-0.055183266
284	B02	1	Control	LINus	33	168	1012.904785	1052.809937	-0.055746447
284	B02	1	Control	LINus	33	168	1092.498901	1068.830078	0.031599316
284	B02	1	Control	LINus	33	168	9804.442383	4117.306641	1.251734682
284	B02	1	Control	LINus	33	168	5788.905762	5408.059082	0.098179758
284	B02	1	Control	LINus	33	168	998.766174	1075.804688	-0.107197315
284	B02	1	Control	LINus	34	168	3502.631836	2053.5271	0.770335367
284	B02	1	Control	LINus	34	168	874.753296	1076.098511	-0.298862054
284	B02	1	Control	LINus	34	168	3143.835449	3260.05542	-0.052370782
284	B02	1	Control	LINus	34	168	1071.050537	1458.112305	-0.445075287
284	B02	1	Control	LINus	34	168	1095.768555	1113.595459	-0.023282125
284	B02	1	Control	LINus	34	168	4940.90332	4533.304199	0.124211853
284	B02	1	Control	LINus	34	168	4143.068848	2986.009521	0.472481029
284	B02	1	Control	LINus	34	168	4945.892578	5665.310547	-0.195924135
284	B02	1	Control	LINus	34	168	5183.638184	4076.19751	0.346741064
284	B02	1	Control	LINus	34	168	4401.96875	3978.970947	0.145753538
284	B02	1	Control	LINus	34	168	2780.483887	2851.75708	-0.036515118
284	B02	1	Control	LINus	34	168	990.53595	1032.425171	-0.059755979
284	B02	1	Control	LINus	34	168	1073.894287	1046.752441	0.036931701
284	B02	1	Control	LINus	34	168	9250.042969	4085.487793	1.178951726
284	B02	1	Control	LINus	34	168	5486.162109	5037.948242	0.122960952
284	B02	1	Control	LINus	34	168	977.936707	1056.62207	-0.111646449
284	B02	1	Control	LINus	35	168	3459.763184	1999.637451	0.790934838
284	B02	1	Control	LINus	35	168	852.186401	1015.596558	-0.253086476
284	B02	1	Control	LINus	35	168	3091.371094	3133.603271	-0.019575691
284	B02	1	Control	LINus	35	168	1040.414185	1440.938599	-0.469850887
284	B02	1	Control	LINus	35	168	1064.251587	1080.335083	-0.021639615
284	B02	1	Control	LINus	35	168	4821.888184	4461.933594	0.111929154
284	B02	1	Control	LINus	35	168	4057.589111	2913.397705	0.477920123
284	B02	1	Control	LINus	35	168	4800.184082	5330.268066	-0.151118357
284	B02	1	Control	LINus	35	168	5141.155762	4036.467529	0.348999436
284	B02	1	Control	LINus	35	168	4304.10791	3855.266357	0.158883711
284	B02	1	Control	LINus	35	168	2726.837891	2779.010254	-0.027342222
284	B02	1	Control	LINus	35	168	975.413757	1195.931641	-0.294048703
284	B02	1	Control	LINus	35	168	1047.731689	1012.7276	0.049023133
284	B02	1	Control	LINus	35	168	9018.624023	3918.393555	1.202645031
284	B02	1	Control	LINus	35	168	5354.754395	4800.869141	0.157524792
284	B02	1	Control	LINus	35	168	954.767639	1040.650391	-0.1242639
284	B02	1	Control	LINus	36	168	3365.114746	1960.07373	0.779747776
284	B02	1	Control	LINus	36	168	861.250732	1017.336609	-0.240291898
284	B02	1	Control	LINus	36	168	3000.814941	3071.758057	-0.033710237
284	B02	1	Control	LINus	36	168	2641.725342	2737.281738	-0.051263455
284	B02	1	Control	LINus	36	168	969.774719	1247.170532	-0.362937196
284	B02	1	Control	LINus	36	168	3889.158447	2829.774902	0.458770716
284	B02	1	Control	LINus	36	168	4552.257813	5265.714844	-0.210047131
284	B02	1	Control	LINus	36	168	4986.269531	3962.291016	0.331626024
284	B02	1	Control	LINus	36	168	4090.979492	3686.833252	0.150064137
284	B02	1	Control	LINus	36	168	1031.474854	1422.590942	-0.463812232
284	B02	1	Control	LINus	36	168	1051.518555	1065.609253	-0.019204207
284	B02	1	Control	LINus	36	168	1040.669922	1003.557068	0.052389891
284	B02	1	Control	LINus	36	168	8443.986328	3865.495117	1.127271027
284	B02	1	Control	LINus	36	168	5102.216797	4539.141113	0.168704862
284	B02	1	Control	LINus	36	168	948.347534	1023.974609	-0.110692187
284	B02	1	Control	LINus	36	168	4575.778809	4165.445801	0.135546408
284	B02	1	Control	LINus	37	168	3375.257568	2514.803223	0.424552082
284	B02	1	Control	LINus	37	168	919.142883	1080.012329	-0.232686727
284	B02	1	Control	LINus	37	168	1032.071411	683.395264	0.594750642
284	B02	1	Control	LINus	37	168	3258.383301	3338.647705	-0.035107542
284	B02	1	Control	LINus	37	168	1125.224487	1551.066528	-0.463047714
284	B02	1	Control	LINus	37	168	1155.430664	1186.055298	-0.037740587
284	B02	1	Control	LINus	37	168	5229.582031	4715.178711	0.149383193
284	B02	1	Control	LINus	37	168	4341.34668	3036.708252	0.515634324
284	B02	1	Control	LINus	37	168	5150.473145	6257.568848	-0.280897288
284	B02	1	Control	LINus	37	168	5460.996582	4217.449219	0.372793556
284	B02	1	Control	LINus	37	168	4616.918457	4091.009521	0.174473357
284	B02	1	Control	LINus	37	168	2918.207764	3042.64209	-0.060242037
284	B02	1	Control	LINus	37	168	1034.389526	1217.299805	-0.234904957
284	B02	1	Control	LINus	37	168	1129.121826	1077.042847	0.068125509
284	B02	1	Control	LINus	37	168	9500.773438	4200.481445	1.177490271
284	B02	1	Control	LINus	37	168	5785.288574	5030.896484	0.201573419
284	B02	1	Control	LINus	37	168	1025.38562	1098.934448	-0.099938761
284	B02	1	Control	LINus	38	168	3348.12207	2469.734131	0.438996386
284	B02	1	Control	LINus	38	168	911.15979	1040.54541	-0.19156394
284	B02	1	Control	LINus	38	168	1018.961548	675.904541	0.592208198
284	B02	1	Control	LINus	38	168	3218.020508	3272.381592	-0.02416747
284	B02	1	Control	LINus	38	168	1103.211182	1541.419312	-0.482550386
284	B02	1	Control	LINus	38	168	1134.586548	1160.511353	-0.032593972
284	B02	1	Control	LINus	38	168	5165.587402	4655.432617	0.150017174
284	B02	1	Control	LINus	38	168	4254.438477	3002.77124	0.50267416
284	B02	1	Control	LINus	38	168	5107.353027	6033.172363	-0.240341016
284	B02	1	Control	LINus	38	168	5361.134766	4286.688965	0.32267466
284	B02	1	Control	LINus	38	168	4527.432617	4036.800537	0.165480866
284	B02	1	Control	LINus	38	168	2859.253174	3003.716797	-0.071110426
284	B02	1	Control	LINus	38	168	1015.899109	1066.927246	-0.07070467
284	B02	1	Control	LINus	38	168	1107.75708	1054.542847	0.071023833
284	B02	1	Control	LINus	38	168	9415.597656	3982.918945	1.241226553
284	B02	1	Control	LINus	38	168	5706.602051	4865.599609	0.230014355
284	B02	1	Control	LINus	38	168	1005.38208	1077.835815	-0.100393552
284	B02	1	Control	LINus	39	168	3266.887695	1867.655518	0.806688481
284	B02	1	Control	LINus	39	168	2925.456543	3025.333252	-0.048432282
284	B02	1	Control	LINus	39	168	2545.212402	2609.861816	-0.036187366
284	B02	1	Control	LINus	39	168	3730.929932	2760.844971	0.434425387
284	B02	1	Control	LINus	39	168	4442.623535	5018.566406	-0.175863412
284	B02	1	Control	LINus	39	168	4750.55957	3777.936768	0.330498904
284	B02	1	Control	LINus	39	168	3923.001465	3517.468018	0.157420568
284	B02	1	Control	LINus	39	168	990.095886	1363.796387	-0.461988113
284	B02	1	Control	LINus	39	168	1004.579468	1028.884033	-0.034488689
284	B02	1	Control	LINus	39	168	8166.337402	3512.543213	1.217173201
284	B02	1	Control	LINus	39	168	4907.041992	4180.052246	0.231332643
284	B02	1	Control	LINus	39	168	4419.236816	4048.561279	0.126387929
284	B02	1	Control	LINus	40	168	3225.912598	1836.126099	0.813042209
284	B02	1	Control	LINus	40	168	2910.88501	3002.299805	-0.0446102
284	B02	1	Control	LINus	40	168	2518.495361	2506.128174	0.007101872
284	B02	1	Control	LINus	40	168	3613.700439	2713.165039	0.41350011
284	B02	1	Control	LINus	40	168	4369.994629	5037.566406	-0.205095445
284	B02	1	Control	LINus	40	168	4680.838379	3722.428955	0.330522638
284	B02	1	Control	LINus	40	168	3862.50415	3501.83374	0.141425894
284	B02	1	Control	LINus	40	168	944.015747	1307.456909	-0.469880569
284	B02	1	Control	LINus	40	168	8199.423828	3768.342529	1.121592429
284	B02	1	Control	LINus	40	168	4839.495117	4189.38623	0.208117649
284	B02	1	Control	LINus	40	168	4340.995117	3951.161133	0.135749117
284	B02	1	Control	LINus	41	168	3470.287109	1962.445435	0.822402486
284	B02	1	Control	LINus	41	168	888.24469	1055.42749	-0.248798402
284	B02	1	Control	LINus	41	168	3166.874023	3305.960449	-0.062009986
284	B02	1	Control	LINus	41	168	1076.424683	1476.378784	-0.455815533
284	B02	1	Control	LINus	41	168	1090.487427	1119.508911	-0.037892875
284	B02	1	Control	LINus	41	168	4754.861328	4299.541016	0.145220609
284	B02	1	Control	LINus	41	168	3917.781738	2857.84668	0.455108507
284	B02	1	Control	LINus	41	168	4758.124023	5356.95166	-0.171019401
284	B02	1	Control	LINus	41	168	5032.718262	3970.993164	0.341837959
284	B02	1	Control	LINus	41	168	4215.00293	3799.365967	0.14977495
284	B02	1	Control	LINus	41	168	2765.628662	2739.038574	0.013937877
284	B02	1	Control	LINus	41	168	992.622437	1059.329468	-0.093834389
284	B02	1	Control	LINus	41	168	1074.237915	1023.646606	0.069595808
284	B02	1	Control	LINus	41	168	8898.05957	4141.774902	1.103241609
284	B02	1	Control	LINus	41	168	5312.422852	4601.487305	0.207269737
284	B02	1	Control	LINus	41	168	976.796082	1058.10376	-0.11535179
284	B02	2	Control	LINus	1	168	4238.183594	3943.326172	0.104033037
284	B02	2	Control	LINus	1	168	1718.57605	2274.772705	-0.404508704
284	B02	2	Control	LINus	1	168	1291.973877	1699.972168	-0.395934227
284	B02	2	Control	LINus	1	168	2025.080444	3043.425781	-0.587716965
284	B02	2	Control	LINus	2	168	4324.78125	3983.922363	0.118437629
284	B02	2	Control	LINus	2	168	3141.962158	4758.408691	-0.598813383
284	B02	2	Control	LINus	2	168	13233.20019	11098.96875	0.253736356
284	B02	2	Control	LINus	2	168	3091.429688	3321.765381	-0.103675985
284	B02	2	Control	LINus	2	168	1788.529175	2300.071533	-0.362905078
284	B02	2	Control	LINus	2	168	1347.790771	1740.670898	-0.369046912
284	B02	2	Control	LINus	2	168	2102.710693	3067.32959	-0.544732828
284	B02	2	Control	LINus	3	168	4672.866211	4245.780762	0.138277855
284	B02	2	Control	LINus	3	168	3356.052246	5066.640137	-0.594264188
284	B02	2	Control	LINus	3	168	14233.33691	11612.79492	0.293558696
284	B02	2	Control	LINus	3	168	3302.908691	3506.657471	-0.086359429
284	B02	2	Control	LINus	3	168	1859.674927	2394.626465	-0.36475017
284	B02	2	Control	LINus	3	168	1381.199341	1776.345459	-0.36299063
284	B02	2	Control	LINus	3	168	2240.803467	3264.812744	-0.542984127
284	B02	2	Control	LINus	4	168	4814.950684	4328.28418	0.153725797
284	B02	2	Control	LINus	4	168	3450.416016	5117.878906	-0.568775694
284	B02	2	Control	LINus	4	168	14527.34863	11679.92481	0.314740436
284	B02	2	Control	LINus	4	168	3385.617432	3583.9021	-0.082112268
284	B02	2	Control	LINus	4	168	1910.858398	2417.660889	-0.339391027
284	B02	2	Control	LINus	4	168	1424.40686	1838.262329	-0.367981372
284	B02	2	Control	LINus	5	168	4734.615723	4210.675293	0.16919571
284	B02	2	Control	LINus	5	168	3397.453369	4922.05957	-0.534808369
284	B02	2	Control	LINus	5	168	14266.81055	11387.45508	0.325217483
284	B02	2	Control	LINus	5	168	3320.813232	3462.960938	-0.060469529
284	B02	2	Control	LINus	5	168	1873.984497	2356.095947	-0.330289273
284	B02	2	Control	LINus	5	168	1418.702148	1767.758667	-0.317349601
284	B02	2	Control	LINus	6	168	3545.489258	3690.866699	-0.057974908
284	B02	2	Control	LINus	6	168	1970.999023	2419.127686	-0.295559858
284	B02	2	Control	LINus	6	168	1461.514526	1811.583374	-0.309787036
284	B02	2	Control	LINus	6	168	5055.219238	4452.091797	0.183290322
284	B02	2	Control	LINus	6	168	3637.567871	5220.437988	-0.521196686
284	B02	2	Control	LINus	6	168	15198.96582	11845.29394	0.359659162
284	B02	2	Control	LINus	7	168	5037.652344	4398.510742	0.195736428
284	B02	2	Control	LINus	7	168	3640.958496	5152.356445	-0.500914109
284	B02	2	Control	LINus	7	168	15077.40527	11584.00781	0.380253691
284	B02	2	Control	LINus	7	168	3536.851074	3593.353516	-0.022865403
284	B02	2	Control	LINus	7	168	1970.406738	2414.008545	-0.292937316
284	B02	2	Control	LINus	7	168	1469.16394	1809.449463	-0.300555423
284	B02	2	Control	LINus	8	168	4713.696777	4090.639648	0.204532503
284	B02	2	Control	LINus	8	168	3435.130371	4762.824707	-0.471452598
284	B02	2	Control	LINus	8	168	14139.55371	10865.63769	0.379963737
284	B02	2	Control	LINus	8	168	3312.110596	3303.809082	0.003620527
284	B02	2	Control	LINus	8	168	1872.95166	2254.323975	-0.267381199
284	B02	2	Control	LINus	8	168	1398.791748	1719.025757	-0.297409971
284	B02	2	Control	LINus	9	168	4859.614746	4173.20752	0.219685283
284	B02	2	Control	LINus	9	168	3552.152832	4853.502441	-0.450332562
284	B02	2	Control	LINus	9	168	14435.40527	11094.65527	0.37974677
284	B02	2	Control	LINus	9	168	3416.975098	3369.286865	0.020276467
284	B02	2	Control	LINus	9	168	1956.836182	2314.31665	-0.242063286
284	B02	2	Control	LINus	9	168	1461.155396	1740.55127	-0.252434692
284	B02	2	Control	LINus	10	168	4572.585449	3904.954834	0.227704268
284	B02	2	Control	LINus	10	168	3347.800293	4500.567871	-0.42689358
284	B02	2	Control	LINus	10	168	13639.26465	10479.98633	0.38012903
284	B02	2	Control	LINus	10	168	3227.198242	3137.021729	0.040886681
284	B02	2	Control	LINus	10	168	1846.38269	2168.745605	-0.23215923
284	B02	2	Control	LINus	10	168	1379.243896	1635.096802	-0.245498454
284	B02	2	Control	LINus	11	168	3588.30835	4766.521973	-0.409633078
284	B02	2	Control	LINus	11	168	14628.02344	10961.67773	0.416266217
284	B02	2	Control	LINus	11	168	3486.303223	3392.64209	0.039288814
284	B02	2	Control	LINus	11	168	1944.659058	2284.722412	-0.232501651
284	B02	2	Control	LINus	11	168	1446.849487	1705.335449	-0.237140704
284	B02	2	Control	LINus	12	168	3543.332031	4604.827637	-0.378040495
284	B02	2	Control	LINus	12	168	14307.15918	10641.32617	0.427059282
284	B02	2	Control	LINus	12	168	3442.389404	3287.660156	0.066349129
284	B02	2	Control	LINus	12	168	1951.366943	2248.375732	-0.204398055
284	B02	2	Control	LINus	12	168	1451.741211	1675.804321	-0.2070694
284	B02	2	Control	LINus	13	168	3272.150391	4223.199707	-0.368097414
284	B02	2	Control	LINus	13	168	13180.9707	9841.163086	0.421555884
284	B02	2	Control	LINus	13	168	1818.480591	2100.372803	-0.207911892
284	B02	2	Control	LINus	13	168	1368.466675	1555.944214	-0.185230033
284	B02	2	Control	LINus	14	168	3683.656006	4704.197754	-0.352810366
284	B02	2	Control	LINus	14	168	14835.93359	10784.05957	0.460195344
284	B02	2	Control	LINus	14	168	3547.921143	3329.100586	0.091841483
284	B02	2	Control	LINus	14	168	1971.850952	2278.399902	-0.208470484
284	B02	2	Control	LINus	14	168	1453.745605	1658.71582	-0.190291907
284	B02	2	Control	LINus	15	168	4620.638184	3803.306641	0.280837864
284	B02	2	Control	LINus	15	168	3433.624756	4344.726074	-0.339532838
284	B02	2	Control	LINus	15	168	13728.04102	10162.44434	0.433878318
284	B02	2	Control	LINus	15	168	3285.413818	3055.545166	0.104645292
284	B02	2	Control	LINus	15	168	1864.752563	2152.356934	-0.206933136
284	B02	2	Control	LINus	15	168	1393.376709	1561.623169	-0.164461009
284	B02	2	Control	LINus	16	168	4965.370605	4040.04248	0.297530939
284	B02	2	Control	LINus	16	168	3701.798096	4612.306641	-0.317262222
284	B02	2	Control	LINus	16	168	14677.08984	10662.88477	0.460968139
284	B02	2	Control	LINus	16	168	3547.135986	3291.188721	0.108045885
284	B02	2	Control	LINus	16	168	1986.189331	2262.592529	-0.18797364
284	B02	2	Control	LINus	16	168	1457.787109	1625.741943	-0.157318226
284	B02	2	Control	LINus	17	168	4826.625	3898.731201	0.308010051
284	B02	2	Control	LINus	17	168	3628.88623	4428.012207	-0.287132372
284	B02	2	Control	LINus	17	168	14292.6582	10382.74512	0.461086328
284	B02	2	Control	LINus	17	168	3451.722168	3163.86792	0.125626972
284	B02	2	Control	LINus	17	168	1935.049438	2198.204346	-0.18395508
284	B02	2	Control	LINus	17	168	1422.832764	1617.072754	-0.184618488
284	B02	2	Control	LINus	18	168	5047.860352	4065.379639	0.312281917
284	B02	2	Control	LINus	18	168	3823.677979	4572.005371	-0.25786607
284	B02	2	Control	LINus	18	168	14860.91797	10658.85254	0.479471099
284	B02	2	Control	LINus	18	168	3643.653076	3312.988281	0.137252502
284	B02	2	Control	LINus	18	168	2025.27002	2275.618408	-0.168144388
284	B02	2	Control	LINus	18	168	1500.392334	1682.023438	-0.164858012
284	B02	2	Control	LINus	19	168	4440.005859	3565.071045	0.316630753
284	B02	2	Control	LINus	19	168	3383.892578	4041.267822	-0.256124194
284	B02	2	Control	LINus	19	168	13161.90234	9614.232422	0.453124437
284	B02	2	Control	LINus	19	168	3175.862305	2885.931396	0.138111359
284	B02	2	Control	LINus	19	168	1809.966675	2035.109131	-0.169143025
284	B02	2	Control	LINus	19	168	1358.576416	1503.618042	-0.146342416
284	B02	2	Control	LINus	20	168	3557.495117	4231.268066	-0.250228312
284	B02	2	Control	LINus	20	168	13794.06055	9952.560547	0.470907556
284	B02	2	Control	LINus	20	168	3352.259766	3016.480225	0.152267823
284	B02	2	Control	LINus	20	168	1871.82251	2094.518555	-0.162175023
284	B02	2	Control	LINus	20	168	1399.989624	1552.908081	-0.149556302
284	B02	2	Control	LINus	21	168	4381.992676	3476.011719	0.334154127
284	B02	2	Control	LINus	21	168	3364.593262	3972.303955	-0.239543909
284	B02	2	Control	LINus	21	168	12931.4043	9389.347656	0.461782122
284	B02	2	Control	LINus	21	168	3136.479492	2840.982178	0.142756348
284	B02	2	Control	LINus	21	168	1788.891968	1986.909912	-0.151460196
284	B02	2	Control	LINus	21	168	1348.379395	1480.555786	-0.134912365
284	B02	2	Control	LINus	22	168	3614.043945	4197.399414	-0.215881704
284	B02	2	Control	LINus	22	168	13684.37305	9898.342773	0.467270431
284	B02	2	Control	LINus	22	168	3378.056396	3039.023682	0.152585497
284	B02	2	Control	LINus	22	168	1912.11853	2091.936279	-0.12966695
284	B02	2	Control	LINus	22	168	1427.994751	1579.29834	-0.145293055
284	B02	2	Control	LINus	23	168	4081.82666	3245.183838	0.330914709
284	B02	2	Control	LINus	23	168	3164.429443	3630.403564	-0.19818453
284	B02	2	Control	LINus	23	168	2946.593994	2629.708008	0.16414567
284	B02	2	Control	LINus	23	168	1699.442261	1842.228394	-0.116390587
284	B02	2	Control	LINus	23	168	1275.990356	1412.002197	-0.146124908
284	B02	2	Control	LINus	24	168	3598.917725	4112.224609	-0.192355945
284	B02	2	Control	LINus	24	168	13584.98242	9824.219727	0.467597966
284	B02	2	Control	LINus	24	168	3344.241455	2995.573975	0.158846553
284	B02	2	Control	LINus	24	168	1891.742676	2041.804932	-0.110129182
284	B02	2	Control	LINus	24	168	1391.136719	1546.287842	-0.152544689
284	B02	2	Control	LINus	25	168	4134.644531	4644.016113	-0.167609676
284	B02	2	Control	LINus	25	168	15503.37793	10905.06836	0.507583776
284	B02	2	Control	LINus	25	168	3893.741943	3488.827881	0.158414848
284	B02	2	Control	LINus	25	168	2114.383057	2275.229004	-0.105774992
284	B02	2	Control	LINus	25	168	1525.45166	1687.683105	-0.145807573
284	B02	2	Control	LINus	26	168	4018.171143	4480.12793	-0.157000916
284	B02	2	Control	LINus	26	168	14979.27246	10694.16309	0.486143971
284	B02	2	Control	LINus	26	168	3750.672363	3324.590576	0.17397256
284	B02	2	Control	LINus	26	168	2045.493042	2182.294189	-0.093396971
284	B02	2	Control	LINus	26	168	1462.889404	1666.685059	-0.18816081
284	B02	2	Control	LINus	27	168	3924.869873	4390.453613	-0.161725181
284	B02	2	Control	LINus	27	168	14623.27051	10458.11523	0.483643136
284	B02	2	Control	LINus	27	168	3648.68457	3194.541016	0.191767772
284	B02	2	Control	LINus	27	168	1987.631836	2137.410156	-0.104813224
284	B02	2	Control	LINus	27	168	1416.411987	1607.78894	-0.182837073
284	B02	2	Control	LINus	28	168	3555.5896	3986.219482	-0.164932335
284	B02	2	Control	LINus	28	168	13055.4707	9550.532227	0.451001435
284	B02	2	Control	LINus	28	168	3267.360107	2868.33667	0.187911098
284	B02	2	Control	LINus	28	168	1860.026489	1985.039917	-0.093844852
284	B02	2	Control	LINus	28	168	1357.777832	1511.263916	-0.154508188
284	B02	2	Control	LINus	29	168	4721.594238	2860.032227	0.723242662
284	B02	2	Control	LINus	29	168	3952.728027	4397.869141	-0.153955985
284	B02	2	Control	LINus	29	168	14452.84082	10314.70606	0.486650385
284	B02	2	Control	LINus	29	168	3666.39624	3198.292725	0.197060723
284	B02	2	Control	LINus	29	168	2034.057373	2143.301514	-0.075474446
284	B02	2	Control	LINus	29	168	1462.729858	1661.091064	-0.183467814
284	B02	2	Control	LINus	30	168	3506.647949	3946.410645	-0.170448486
284	B02	2	Control	LINus	30	168	3234.82959	2836.773926	0.189438532
284	B02	2	Control	LINus	30	168	1847.989746	1959.046997	-0.084195256
284	B02	2	Control	LINus	30	168	1360.5177	1522.321289	-0.162117149
284	B02	2	Control	LINus	31	168	3781.473877	4193.214355	-0.149107929
284	B02	2	Control	LINus	31	168	13803.18555	9938.036133	0.473968563
284	B02	2	Control	LINus	31	168	3472.723145	3035.033447	0.194354984
284	B02	2	Control	LINus	31	168	1941.908569	2066.251221	-0.089540396
284	B02	2	Control	LINus	31	168	1403.676025	1591.46167	-0.181142417
284	B02	2	Control	LINus	32	168	3624.508057	3981.355957	-0.135474667
284	B02	2	Control	LINus	32	168	13316.6582	9684.368164	0.459502254
284	B02	2	Control	LINus	32	168	3306.728027	2885.156738	0.196754695
284	B02	2	Control	LINus	32	168	1837.713623	1956.944458	-0.090690846
284	B02	2	Control	LINus	32	168	1315.12854	1510.319214	-0.199649688
284	B02	2	Control	LINus	33	168	5002.282227	3000.835938	0.73722201
284	B02	2	Control	LINus	33	168	4278.379395	4628.835938	-0.113585007
284	B02	2	Control	LINus	33	168	15501.34375	10909.20215	0.506847689
284	B02	2	Control	LINus	33	168	3977.09375	3454.79834	0.203113069
284	B02	2	Control	LINus	33	168	2123.954102	2239.716064	-0.076563259
284	B02	2	Control	LINus	33	168	1499.041992	1723.283569	-0.201119321
284	B02	2	Control	LINus	34	168	5091.740234	3034.792969	0.746560719
284	B02	2	Control	LINus	34	168	4330.831543	4692.669434	-0.115764779
284	B02	2	Control	LINus	34	168	15731.34473	11035.97949	0.511427318
284	B02	2	Control	LINus	34	168	4039.124512	3490.337891	0.210675913
284	B02	2	Control	LINus	34	168	2134.610352	2262.404053	-0.083883863
284	B02	2	Control	LINus	34	168	1507.094727	1698.889771	-0.17282215
284	B02	2	Control	LINus	35	168	4630.125	2760.281738	0.746235614
284	B02	2	Control	LINus	35	168	3914.630859	4233.821777	-0.113084269
284	B02	2	Control	LINus	35	168	3602.885742	3114.074951	0.210349232
284	B02	2	Control	LINus	35	168	1958.609253	2063.366455	-0.075170462
284	B02	2	Control	LINus	35	168	1391.684814	1591.799194	-0.193825841
284	B02	2	Control	LINus	36	168	2845.824219	2846.528809	-0.000357149
284	B02	2	Control	LINus	36	168	4023.483154	4318.473145	-0.102076326
284	B02	2	Control	LINus	36	168	14565.38281	10300.43262	0.499838688
284	B02	2	Control	LINus	36	168	3708.553955	3223.225586	0.202351596
284	B02	2	Control	LINus	36	168	2015.710083	2118.21582	-0.071561437
284	B02	2	Control	LINus	36	168	1419.285767	1637.010498	-0.205898475
284	B02	2	Control	LINus	37	168	2500.568604	2590.232666	-0.050825506
284	B02	2	Control	LINus	37	168	3631.876221	3895.691895	-0.101164547
284	B02	2	Control	LINus	37	168	3325.183105	2885.940674	0.204392144
284	B02	2	Control	LINus	37	168	1858.352173	1942.37915	-0.06380091
284	B02	2	Control	LINus	37	168	1312.146118	1512.136841	-0.204660318
284	B02	2	Control	LINus	38	168	4618.375488	2741.551758	0.752392763
284	B02	2	Control	LINus	38	168	3874.97583	4217.04834	-0.122046248
284	B02	2	Control	LINus	38	168	3562.637451	3073.532715	0.213047835
284	B02	2	Control	LINus	38	168	1940.786133	2034.838135	-0.06827289
284	B02	2	Control	LINus	38	168	1350.664307	1555.831177	-0.204016369
284	B02	2	Control	LINus	39	168	5238.727539	3151.712158	0.73308065
284	B02	2	Control	LINus	39	168	4468.118652	4798.817383	-0.103011415
284	B02	2	Control	LINus	39	168	16005.09082	11058.34863	0.533394902
284	B02	2	Control	LINus	39	168	4186.790527	3609.219971	0.214157665
284	B02	2	Control	LINus	39	168	2214.383301	2297.586182	-0.053214009
284	B02	2	Control	LINus	39	168	1566.03772	1810.844482	-0.209543689
284	B02	2	Control	LINus	40	168	5009.224609	2975.501709	0.751454356
284	B02	2	Control	LINus	40	168	4206.09082	4552.150391	-0.114068219
284	B02	2	Control	LINus	40	168	15218.63965	10589.20703	0.523244848
284	B02	2	Control	LINus	40	168	3927.304932	3411.206543	0.203257509
284	B02	2	Control	LINus	40	168	2111.181641	2164.168213	-0.035761929
284	B02	2	Control	LINus	40	168	1487.497559	1700.865234	-0.193381534
284	B02	2	Control	LINus	41	168	5009.854492	2987.071045	0.746037151
284	B02	2	Control	LINus	41	168	4240.841309	4610.869141	-0.120688223
284	B02	2	Control	LINus	41	168	15397.97852	10725.66699	0.521673596
284	B02	2	Control	LINus	41	168	3958.247559	3399.102051	0.219708169
284	B02	2	Control	LINus	41	168	2094.025635	2167.845459	-0.04998281
284	B02	2	Control	LINus	41	168	1479.550537	1675.645752	-0.179558206
284	B03	1	Control	LINus	1	168	2863.096191	4288.976563	-0.583057291
284	B03	1	Control	LINus	1	168	3351.016602	2461.173096	0.445252707
284	B03	1	Control	LINus	1	168	1324.524414	1727.963379	-0.383598206
284	B03	1	Control	LINus	1	168	3440.526855	3608.630127	-0.068821774
284	B03	1	Control	LINus	1	168	2039.140747	2234.408447	-0.131931575
284	B03	1	Control	LINus	1	168	1443.778442	1683.457764	-0.221578159
284	B03	1	Control	LINus	1	168	3111.463135	4605.374512	-0.565725329
284	B03	1	Control	LINus	1	168	1036.086548	1364.195068	-0.39690543
284	B03	1	Control	LINus	1	168	978.877075	1437.896362	-0.554760089
284	B03	1	Control	LINus	1	168	3132.098633	3625.291992	-0.210967554
284	B03	1	Control	LINus	1	168	882.213501	1055.671143	-0.25896074
284	B03	1	Control	LINus	2	168	3136.828857	4642.175781	-0.565494334
284	B03	1	Control	LINus	2	168	3632.325439	2741.749512	0.405796695
284	B03	1	Control	LINus	2	168	1478.067627	1935.072998	-0.388675712
284	B03	1	Control	LINus	2	168	3762.256348	3946.031006	-0.068804139
284	B03	1	Control	LINus	2	168	2321.161377	2447.910645	-0.076704068
284	B03	1	Control	LINus	2	168	1613.202637	1833.629883	-0.184774792
284	B03	1	Control	LINus	2	168	3529.223633	5079.046875	-0.525206938
284	B03	1	Control	LINus	2	168	1164.516235	1495.842163	-0.361227201
284	B03	1	Control	LINus	2	168	1100.82373	1563.637085	-0.506322232
284	B03	1	Control	LINus	2	168	987.44873	1154.959961	-0.226065091
284	B03	1	Control	LINus	2	168	1076.914063	1055.278198	0.029279748
284	B03	1	Control	LINus	2	168	1022.894592	1051.288574	-0.039501252
284	B03	1	Control	LINus	3	168	2877.450195	4151.486328	-0.52883699
284	B03	1	Control	LINus	3	168	3353.643311	2547.867432	0.396439039
284	B03	1	Control	LINus	3	168	3344.168945	3505.700928	-0.068055192
284	B03	1	Control	LINus	3	168	2121.828369	2217.304688	-0.063499066
284	B03	1	Control	LINus	3	168	3167.593994	4447.169434	-0.489499941
284	B03	1	Control	LINus	3	168	1091.729248	1358.929199	-0.315855185
284	B03	1	Control	LINus	3	168	1029.52002	1409.454224	-0.453164738
284	B03	1	Control	LINus	3	168	928.319885	1047.16626	-0.173796592
284	B03	1	Control	LINus	3	168	1012.774963	986.647217	0.037707409
284	B03	1	Control	LINus	3	168	1479.468018	1649.827515	-0.157236693
284	B03	1	Control	LINus	4	168	3136.114746	4499.70752	-0.520852883
284	B03	1	Control	LINus	4	168	3620.726318	2644.054199	0.453527381
284	B03	1	Control	LINus	4	168	1463.404785	1889.092651	-0.36836458
284	B03	1	Control	LINus	4	168	3692.253418	3918.054688	-0.085635959
284	B03	1	Control	LINus	4	168	2331.92041	2332.932373	-0.000625938
284	B03	1	Control	LINus	4	168	1591.74353	1759.233643	-0.144339199
284	B03	1	Control	LINus	4	168	3568.661133	4960.342285	-0.475056761
284	B03	1	Control	LINus	4	168	1161.300781	1445.49292	-0.315819859
284	B03	1	Control	LINus	4	168	1096.435303	1508.927246	-0.460702561
284	B03	1	Control	LINus	4	168	951.229187	1064.641113	-0.162502297
284	B03	1	Control	LINus	4	168	1058.038818	994.970886	0.088666342
284	B03	1	Control	LINus	4	168	1005.552185	993.287903	0.017704108
284	B03	1	Control	LINus	5	168	3177.765381	4459.541992	-0.488882936
284	B03	1	Control	LINus	5	168	3629.048828	2624.164063	0.467733548
284	B03	1	Control	LINus	5	168	1483.75354	1920.685547	-0.37236987
284	B03	1	Control	LINus	5	168	3723.527344	3839.081787	-0.044091343
284	B03	1	Control	LINus	5	168	2364.172119	2340.967285	0.014230299
284	B03	1	Control	LINus	5	168	1615.467285	1753.343018	-0.118156733
284	B03	1	Control	LINus	5	168	3622.19043	4963.62207	-0.454530878
284	B03	1	Control	LINus	5	168	1167.952759	1447.981689	-0.310061437
284	B03	1	Control	LINus	5	168	1114.834595	1514.391479	-0.441908521
284	B03	1	Control	LINus	5	168	970.506714	1031.995483	-0.088626557
284	B03	1	Control	LINus	5	168	1058.352783	997.580872	0.085314896
284	B03	1	Control	LINus	5	168	1008.104309	1003.144653	0.007115266
284	B03	1	Control	LINus	6	168	2991.339111	4123.125	-0.46294673
284	B03	1	Control	LINus	6	168	3413.541016	2495.306641	0.452051972
284	B03	1	Control	LINus	6	168	1424.891113	1744.140869	-0.291664891
284	B03	1	Control	LINus	6	168	3433.003662	3523.339111	-0.03747194
284	B03	1	Control	LINus	6	168	2239.910156	2181.791748	0.037927463
284	B03	1	Control	LINus	6	168	1523.381714	1611.807495	-0.081401964
284	B03	1	Control	LINus	6	168	3326.433838	4462.580078	-0.423901718
284	B03	1	Control	LINus	6	168	1122.22583	1356.673462	-0.273710496
284	B03	1	Control	LINus	6	168	1076.275635	1410.177856	-0.389829531
284	B03	1	Control	LINus	6	168	945.341919	1002.282776	-0.084381462
284	B03	1	Control	LINus	6	168	1010.792053	971.034546	0.057891699
284	B03	1	Control	LINus	7	168	3201.353271	4396.313965	-0.457612533
284	B03	1	Control	LINus	7	168	3619.287109	2559.194824	0.500015578
284	B03	1	Control	LINus	7	168	3719.324707	3783.147461	-0.024546307
284	B03	1	Control	LINus	7	168	2394.044922	2316.544678	0.047475716
284	B03	1	Control	LINus	7	168	3664.872314	4883.237305	-0.414074954
284	B03	1	Control	LINus	7	168	1584.522339	1665.631104	-0.072020916
284	B03	1	Control	LINus	7	168	1140.964111	1379.438354	-0.273827573
284	B03	1	Control	LINus	7	168	1102.981567	1446.155396	-0.390813904
284	B03	1	Control	LINus	7	168	3619.931396	3751.831543	-0.051632696
284	B03	1	Control	LINus	7	168	1004.550659	973.179871	0.045771935
284	B03	1	Control	LINus	8	168	3066.599365	4080.638428	-0.412155185
284	B03	1	Control	LINus	8	168	3465.385254	2454.072021	0.497838159
284	B03	1	Control	LINus	8	168	3512.327393	3469.994141	0.017494102
284	B03	1	Control	LINus	8	168	2311.538574	2202.833252	0.069493146
284	B03	1	Control	LINus	8	168	3436.057373	4471.948242	-0.380149365
284	B03	1	Control	LINus	8	168	1150.395264	1355.387451	-0.236575678
284	B03	1	Control	LINus	8	168	1112.618042	1432.918091	-0.364997739
284	B03	1	Control	LINus	8	168	973.153748	1026.798218	-0.077413039
284	B03	1	Control	LINus	8	168	1023.353699	975.85144	0.068571427
284	B03	1	Control	LINus	8	168	1557.971436	1613.510376	-0.050534072
284	B03	1	Control	LINus	9	168	3299.201416	4387.499023	-0.411281947
284	B03	1	Control	LINus	9	168	3707.469971	2520.099365	0.556954389
284	B03	1	Control	LINus	9	168	2906.46582	2031.432861	0.516768258
284	B03	1	Control	LINus	9	168	1560.050781	1894.980103	-0.28058971
284	B03	1	Control	LINus	9	168	3799.990723	3766.711914	0.012690199
284	B03	1	Control	LINus	9	168	1023.683899	1034.693726	-0.015433489
284	B03	1	Control	LINus	9	168	1679.559326	1706.607422	-0.023048472
284	B03	1	Control	LINus	9	168	2521.013672	2373.633301	0.08690687
284	B03	1	Control	LINus	9	168	3802.38916	4949.977051	-0.380515643
284	B03	1	Control	LINus	9	168	1229.025269	1447.319824	-0.235869181
284	B03	1	Control	LINus	9	168	1184.238281	1502.781616	-0.343675977
284	B03	1	Control	LINus	9	168	1022.422424	1062.4729	-0.05543466
284	B03	1	Control	LINus	9	168	1071.24646	1015.472412	0.077139391
284	B03	1	Control	LINus	10	168	3304.495117	4322.552246	-0.387453538
284	B03	1	Control	LINus	10	168	3728.110352	2466.076416	0.596227059
284	B03	1	Control	LINus	10	168	1548.168701	1872.028198	-0.274039478
284	B03	1	Control	LINus	10	168	3805.16333	3788.887695	0.006184002
284	B03	1	Control	LINus	10	168	2513.150146	2340.729736	0.102538498
284	B03	1	Control	LINus	10	168	990.419067	1001.182739	-0.01559433
284	B03	1	Control	LINus	10	168	1652.011475	1674.51123	-0.019516344
284	B03	1	Control	LINus	10	168	4056.016602	3784.227539	0.10006472
284	B03	1	Control	LINus	10	168	3839.594971	4951.154297	-0.366810777
284	B03	1	Control	LINus	10	168	1208.604126	1410.148071	-0.222504887
284	B03	1	Control	LINus	10	168	1159.450195	1464.956909	-0.33741738
284	B03	1	Control	LINus	10	168	985.885437	1019.397766	-0.048225181
284	B03	1	Control	LINus	10	168	1037.50354	992.619446	0.063803636
284	B03	1	Control	LINus	11	168	3399.315674	4413.697754	-0.376743496
284	B03	1	Control	LINus	11	168	3789.343506	2533.734863	0.580682362
284	B03	1	Control	LINus	11	168	1619.562134	1945.255615	-0.264355926
284	B03	1	Control	LINus	11	168	3895.836914	3924.286377	-0.010497042
284	B03	1	Control	LINus	11	168	2621.266846	2405.335449	0.124026121
284	B03	1	Control	LINus	11	168	1736.344604	1751.438721	-0.012487211
284	B03	1	Control	LINus	11	168	3966.632568	5071	-0.354355509
284	B03	1	Control	LINus	11	168	1288.456665	1490.844116	-0.210485401
284	B03	1	Control	LINus	11	168	1246.378174	1533.584473	-0.29916576
284	B03	1	Control	LINus	11	168	1053.376831	1082.168457	-0.038903463
284	B03	1	Control	LINus	11	168	1111.38501	1053.572144	0.07706958
284	B03	1	Control	LINus	11	168	1065.2146	1063.747559	0.001988286
284	B03	1	Control	LINus	12	168	3073.438721	3941.590576	-0.358924207
284	B03	1	Control	LINus	12	168	3457.625	2321.770752	0.574555879
284	B03	1	Control	LINus	12	168	3491.755859	3469.140137	0.00937457
284	B03	1	Control	LINus	12	168	2340.505615	2119.617188	0.143016495
284	B03	1	Control	LINus	12	168	3529.891846	4476.525879	-0.342755546
284	B03	1	Control	LINus	12	168	1132.173218	1315.760742	-0.216802472
284	B03	1	Control	LINus	12	168	1096.899536	1359.006104	-0.309120539
284	B03	1	Control	LINus	12	168	1522.919556	1531.957153	-0.00853621
284	B03	1	Control	LINus	13	168	3069.138428	3917.955322	-0.352267229
284	B03	1	Control	LINus	13	168	3464.313232	2363.836182	0.551439322
284	B03	1	Control	LINus	13	168	1464.672852	1733.448853	-0.243066808
284	B03	1	Control	LINus	13	168	3487.891602	3447.179443	0.016938804
284	B03	1	Control	LINus	13	168	1549.643188	1552.785767	-0.002922732
284	B03	1	Control	LINus	13	168	2371.436035	2136.34668	0.150615173
284	B03	1	Control	LINus	13	168	3528.148438	4412.116211	-0.322559531
284	B03	1	Control	LINus	13	168	1183.156616	1343.983643	-0.183874522
284	B03	1	Control	LINus	13	168	1140.267456	1390.137329	-0.285855155
284	B03	1	Control	LINus	13	168	1008.803284	966.700256	0.061504348
284	B03	1	Control	LINus	14	168	2918.213379	3695.911133	-0.340844691
284	B03	1	Control	LINus	14	168	3336.07959	2267.424561	0.557099156
284	B03	1	Control	LINus	14	168	3324.435791	3255.709229	0.030137657
284	B03	1	Control	LINus	14	168	2270.211914	2044.270142	0.151241118
284	B03	1	Control	LINus	14	168	3339.305176	4146.785645	-0.312445528
284	B03	1	Control	LINus	14	168	1121.579224	1277.652222	-0.187963657
284	B03	1	Control	LINus	14	168	1086.991455	1313.924072	-0.27354131
284	B03	1	Control	LINus	14	168	1473.164551	1468.00415	0.00506254
284	B03	1	Control	LINus	15	168	2915.518799	3669.492188	-0.331827801
284	B03	1	Control	LINus	15	168	3324.863037	2234.451904	0.573373921
284	B03	1	Control	LINus	15	168	3323.516357	3258.805908	0.028367025
284	B03	1	Control	LINus	15	168	2267.429199	2024.369751	0.163584681
284	B03	1	Control	LINus	15	168	3341.696289	4116.714844	-0.3009129
284	B03	1	Control	LINus	15	168	1110.141235	1254.338867	-0.176183922
284	B03	1	Control	LINus	15	168	1069.081177	1289.414429	-0.27034463
284	B03	1	Control	LINus	15	168	1451.634155	1437.427368	0.014188847
284	B03	1	Control	LINus	16	168	3486.926025	4394.868652	-0.333864291
284	B03	1	Control	LINus	16	168	3876.678955	2479.341553	0.644864234
284	B03	1	Control	LINus	16	168	1621.658081	1919.691895	-0.243405115
284	B03	1	Control	LINus	16	168	4006.816406	3960.327637	0.016836617
284	B03	1	Control	LINus	16	168	2774.928711	2427.737061	0.192838531
284	B03	1	Control	LINus	16	168	1018.489624	1035.222168	-0.023509134
284	B03	1	Control	LINus	16	168	1731.478638	1698.483887	0.027757057
284	B03	1	Control	LINus	16	168	4376.969727	3685.838379	0.247939594
284	B03	1	Control	LINus	16	168	4173.803711	5153.941406	-0.304313382
284	B03	1	Control	LINus	16	168	1295.439819	1470.040771	-0.182414173
284	B03	1	Control	LINus	16	168	1266.959473	1517.302368	-0.260138238
284	B03	1	Control	LINus	16	168	1006.190247	992.809204	0.019314715
284	B03	1	Control	LINus	16	168	1066.028198	1028.643066	0.051503139
284	B03	1	Control	LINus	17	168	3195.074463	3970.373779	-0.313425278
284	B03	1	Control	LINus	17	168	3566.291992	2343.302002	0.60588193
284	B03	1	Control	LINus	17	168	1509.19397	1754.677002	-0.217427245
284	B03	1	Control	LINus	17	168	3610.025879	3514.431152	0.038717987
284	B03	1	Control	LINus	17	168	2482.914795	2174.64917	0.19125208
284	B03	1	Control	LINus	17	168	3724.174072	4540.377441	-0.285891726
284	B03	1	Control	LINus	17	168	1215.653687	1359.108643	-0.16092849
284	B03	1	Control	LINus	17	168	1189.573364	1409.327881	-0.244563045
284	B03	1	Control	LINus	17	168	1010.847351	959.75592	0.074825692
284	B03	1	Control	LINus	17	168	1593.388672	1555.380615	0.03483056
284	B03	1	Control	LINus	18	168	3300.663574	4069.310547	-0.302028286
284	B03	1	Control	LINus	18	168	3674.35498	2409.448486	0.608788056
284	B03	1	Control	LINus	18	168	1602.016479	1849.815918	-0.207492722
284	B03	1	Control	LINus	18	168	3725.637939	3663.588867	0.024229867
284	B03	1	Control	LINus	18	168	2599.306396	2272.403076	0.193907942
284	B03	1	Control	LINus	18	168	1682.204956	1620.727783	0.053711694
284	B03	1	Control	LINus	18	168	3875.585205	4662.530273	-0.266698922
284	B03	1	Control	LINus	18	168	1291.629883	1434.839844	-0.151696989
284	B03	1	Control	LINus	18	168	1274.658691	1485.229492	-0.220574872
284	B03	1	Control	LINus	18	168	1026.345947	1019.546082	0.009590113
284	B03	1	Control	LINus	18	168	1063.606323	1036.261108	0.037576692
284	B03	1	Control	LINus	18	168	1043.781982	1052.61731	-0.012160622
284	B03	1	Control	LINus	19	168	1586.766724	1520.147217	0.061879002
284	B03	1	Control	LINus	19	168	3744.887451	4512.494629	-0.269002854
284	B03	1	Control	LINus	19	168	1210.287476	1340.383179	-0.14729572
284	B03	1	Control	LINus	19	168	1198.337891	1372.513306	-0.195785379
284	B03	1	Control	LINus	19	168	3173.606689	3918.060547	-0.304016349
284	B03	1	Control	LINus	19	168	3537.844482	2339.856934	0.596450309
284	B03	1	Control	LINus	19	168	3603.279541	3477.52417	0.051250038
284	B03	1	Control	LINus	19	168	2494.849121	2164.853271	0.204683324
284	B03	1	Control	LINus	20	168	3263.400146	4033.705078	-0.30572971
284	B03	1	Control	LINus	20	168	3665.495117	2395.359375	0.613765964
284	B03	1	Control	LINus	20	168	1561.060669	1788.5	-0.196223511
284	B03	1	Control	LINus	20	168	3750.257568	3593.036865	0.061785946
284	B03	1	Control	LINus	20	168	2614.162598	2241.984619	0.221572497
284	B03	1	Control	LINus	20	168	1645.687622	1597.317749	0.043039183
284	B03	1	Control	LINus	20	168	3912.106934	4687.608398	-0.260906247
284	B03	1	Control	LINus	20	168	1255.436768	1387.448975	-0.144245349
284	B03	1	Control	LINus	20	168	1243.33728	1417.220459	-0.188846488
284	B03	1	Control	LINus	20	168	1025.171387	985.039673	0.057611382
284	B03	1	Control	LINus	20	168	984.562988	1014.260864	-0.042873344
284	B03	1	Control	LINus	21	168	3183.448242	3918.236816	-0.299614288
284	B03	1	Control	LINus	21	168	3577.600342	2355.366943	0.603040396
284	B03	1	Control	LINus	21	168	3657.301758	3457.095459	0.081219225
284	B03	1	Control	LINus	21	168	2561.162842	2211.724609	0.211627223
284	B03	1	Control	LINus	21	168	3801.175537	4537.358398	-0.25540697
284	B03	1	Control	LINus	21	168	1254.247314	1363.234741	-0.120212159
284	B03	1	Control	LINus	21	168	1026.644897	979.697632	0.0675288
284	B03	1	Control	LINus	21	168	1624.418945	1566.391479	0.052478936
284	B03	1	Control	LINus	22	168	3037.531006	3711.279785	-0.289017631
284	B03	1	Control	LINus	22	168	3431.884521	2297.316162	0.579051591
284	B03	1	Control	LINus	22	168	3486.12793	3266.613281	0.093829842
284	B03	1	Control	LINus	22	168	2449.154053	2113.569824	0.212601749
284	B03	1	Control	LINus	22	168	3611.496826	4287.099609	-0.247405036
284	B03	1	Control	LINus	22	168	1194.384888	1292.848389	-0.114285285
284	B03	1	Control	LINus	22	168	1545.030762	1472.594727	0.069275122
284	B03	1	Control	LINus	23	168	3112.938477	3802.527344	-0.288681558
284	B03	1	Control	LINus	23	168	3512.706299	2318.141357	0.599614414
284	B03	1	Control	LINus	23	168	3595.30542	3309.265137	0.119603448
284	B03	1	Control	LINus	23	168	2517.477783	2159.649658	0.221181751
284	B03	1	Control	LINus	23	168	3768.693604	4480.67334	-0.249651044
284	B03	1	Control	LINus	23	168	1202.082397	1293.281372	-0.105500399
284	B03	1	Control	LINus	23	168	1558.298462	1490.667969	0.064012632
284	B03	1	Control	LINus	24	168	3001.513916	3650.42749	-0.282375067
284	B03	1	Control	LINus	24	168	3408.090088	2269.653076	0.586491678
284	B03	1	Control	LINus	24	168	3445.050781	3164.639893	0.122483905
284	B03	1	Control	LINus	24	168	2434.58667	2089.735107	0.220356782
284	B03	1	Control	LINus	24	168	3597.698486	4231.964355	-0.234253193
284	B03	1	Control	LINus	24	168	1177.834595	1273.432129	-0.112585116
284	B03	1	Control	LINus	24	168	1521.040405	1451.768188	0.067247369
284	B03	1	Control	LINus	25	168	3055.504395	3724.631348	-0.285687083
284	B03	1	Control	LINus	25	168	3467.839844	2269.873291	0.611425506
284	B03	1	Control	LINus	25	168	3547.466064	3238.056885	0.131660553
284	B03	1	Control	LINus	25	168	2496.48291	2112.577148	0.240893003
284	B03	1	Control	LINus	25	168	3736.662842	4374.606934	-0.227402998
284	B03	1	Control	LINus	25	168	1186.89624	1286.905518	-0.116712319
284	B03	1	Control	LINus	25	168	3536.95459	3178.106934	0.154340029
284	B03	1	Control	LINus	25	168	1543.650757	1482.898804	0.057926238
284	B03	1	Control	LINus	26	168	3247.530762	3939.909912	-0.278819451
284	B03	1	Control	LINus	26	168	3658.684814	2387.739014	0.615679982
284	B03	1	Control	LINus	26	168	1558.331299	1827.770508	-0.230082958
284	B03	1	Control	LINus	26	168	3797.803955	3533.950928	0.103883428
284	B03	1	Control	LINus	26	168	2702.107422	2293.665283	0.236430157
284	B03	1	Control	LINus	26	168	1666.735962	1611.034302	0.049038364
284	B03	1	Control	LINus	26	168	4027.665039	4685.263672	-0.218186534
284	B03	1	Control	LINus	26	168	1288.693604	1380.142578	-0.098908021
284	B03	1	Control	LINus	26	168	3816.004883	3451.842529	0.144696366
284	B03	1	Control	LINus	26	168	1023.502686	977.687012	0.066070296
284	B03	1	Control	LINus	26	168	988.454529	1023.624023	-0.050439405
284	B03	1	Control	LINus	27	168	3094.065918	3740.20166	-0.273612125
284	B03	1	Control	LINus	27	168	3500.958252	2267.561279	0.626608319
284	B03	1	Control	LINus	27	168	1482.557373	1750.138794	-0.239381403
284	B03	1	Control	LINus	27	168	3622.712646	3232.492188	0.164423492
284	B03	1	Control	LINus	27	168	2554.566895	2147.621582	0.250338907
284	B03	1	Control	LINus	27	168	1576.825073	1508.040161	0.064347772
284	B03	1	Control	LINus	27	168	3814.008789	4456.90625	-0.224734446
284	B03	1	Control	LINus	27	168	1216.411133	1288.400024	-0.082949667
284	B03	1	Control	LINus	27	168	3623.82959	3313.519043	0.129150904
284	B03	1	Control	LINus	28	168	3354.672363	4050.100098	-0.271785693
284	B03	1	Control	LINus	28	168	3804.009033	2395.673096	0.667089615
284	B03	1	Control	LINus	28	168	1615.1073	1903.49292	-0.23701919
284	B03	1	Control	LINus	28	168	3966.442383	3541.727539	0.163392361
284	B03	1	Control	LINus	28	168	2825.714111	2368.664551	0.25454161
284	B03	1	Control	LINus	28	168	1712.961792	1655.998047	0.048792001
284	B03	1	Control	LINus	28	168	4254.651855	4946.163086	-0.217268724
284	B03	1	Control	LINus	28	168	1311.298706	1399.28479	-0.093693257
284	B03	1	Control	LINus	28	168	4027.432129	3711.423828	0.117887517
284	B03	1	Control	LINus	28	168	1017.148071	958.254639	0.086048732
284	B03	1	Control	LINus	28	168	977.667725	1027.766724	-0.072096716
284	B03	1	Control	LINus	29	168	3063.556396	3676.829102	-0.263254712
284	B03	1	Control	LINus	29	168	3500.433838	2245.012207	0.640810449
284	B03	1	Control	LINus	29	168	3548.059082	3158.432373	0.167821351
284	B03	1	Control	LINus	29	168	2536.590088	2141.11499	0.244528121
284	B03	1	Control	LINus	29	168	3759.92627	4340.479492	-0.207150054
284	B03	1	Control	LINus	29	168	1211.342163	1290.145508	-0.090927353
284	B03	1	Control	LINus	29	168	3575.394775	3306.800537	0.112666519
284	B03	1	Control	LINus	29	168	1560.698364	1496.528198	0.060572272
284	B03	1	Control	LINus	30	168	3096.206299	3689.399658	-0.252884478
284	B03	1	Control	LINus	30	168	3524.42334	2270.505371	0.634373776
284	B03	1	Control	LINus	30	168	3581.843018	3225.938965	0.150982967
284	B03	1	Control	LINus	30	168	2578.785156	2170.358398	0.248758285
284	B03	1	Control	LINus	30	168	3806.377441	4357.055176	-0.194934757
284	B03	1	Control	LINus	30	168	1230.445557	1306.442383	-0.086462675
284	B03	1	Control	LINus	30	168	1580.205322	1513.867188	0.061873383
284	B03	1	Control	LINus	31	168	3015.239014	3595.539307	-0.253935814
284	B03	1	Control	LINus	31	168	3438.256836	2248.527588	0.612696732
284	B03	1	Control	LINus	31	168	3481.625488	3187.603271	0.127288941
284	B03	1	Control	LINus	31	168	2504.473389	2118.256592	0.241629924
284	B03	1	Control	LINus	31	168	3699.478516	4252.320313	-0.200928354
284	B03	1	Control	LINus	31	168	1183.261475	1255.034912	-0.084958584
284	B03	1	Control	LINus	31	168	1518.65332	1457.251953	0.059542232
284	B03	1	Control	LINus	32	168	3307.570068	3939.651855	-0.252296426
284	B03	1	Control	LINus	32	168	3721.574707	2389.673828	0.639099482
284	B03	1	Control	LINus	32	168	3872.375488	3493.966553	0.148353054
284	B03	1	Control	LINus	32	168	2822.325928	2335.938232	0.272882477
284	B03	1	Control	LINus	32	168	4162.813477	4779.720215	-0.199367254
284	B03	1	Control	LINus	32	168	1300.019043	1378.389404	-0.08445076
284	B03	1	Control	LINus	32	168	3890.600586	3548.204102	0.132903879
284	B03	1	Control	LINus	32	168	1023.317932	960.382751	0.091573045
284	B03	1	Control	LINus	32	168	981.124573	1017.373047	-0.052340547
284	B03	1	Control	LINus	32	168	1676.010742	1608.480103	0.059333306
284	B03	1	Control	LINus	33	168	3131.737061	3718.883057	-0.247906292
284	B03	1	Control	LINus	33	168	3542.268799	2320.653809	0.610142373
284	B03	1	Control	LINus	33	168	3632.617188	3209.574463	0.178627308
284	B03	1	Control	LINus	33	168	2648.731201	2219.576172	0.255017223
284	B03	1	Control	LINus	33	168	3874.586426	4448.95752	-0.199424998
284	B03	1	Control	LINus	33	168	1232.432861	1300.644775	-0.07771794
284	B03	1	Control	LINus	33	168	1579.490356	1518.58606	0.056730458
284	B03	1	Control	LINus	34	168	3154.179443	3704.152832	-0.231878887
284	B03	1	Control	LINus	34	168	3561.062744	2338.708496	0.606595805
284	B03	1	Control	LINus	34	168	1552.384399	1812.150513	-0.223216948
284	B03	1	Control	LINus	34	168	3642.872803	3188.912842	0.192011955
284	B03	1	Control	LINus	34	168	2681.360352	2250.645752	0.252626121
284	B03	1	Control	LINus	34	168	3863.889648	4451.95752	-0.204385935
284	B03	1	Control	LINus	34	168	1261.437866	1331.087891	-0.077536689
284	B03	1	Control	LINus	34	168	1005.841553	948.128662	0.085248307
284	B03	1	Control	LINus	34	168	1604.467041	1542.322021	0.056990137
284	B03	1	Control	LINus	35	168	3215.285156	3777.22583	-0.232380349
284	B03	1	Control	LINus	35	168	3616.750732	2362.772949	0.61421317
284	B03	1	Control	LINus	35	168	3730.171143	3298.439697	0.177458095
284	B03	1	Control	LINus	35	168	2759.872803	2282.60791	0.273918713
284	B03	1	Control	LINus	35	168	3999.278076	4583.89502	-0.196834407
284	B03	1	Control	LINus	35	168	1274.396118	1333.403687	-0.065299844
284	B03	1	Control	LINus	35	168	3775.561523	3429.165283	0.138833784
284	B03	1	Control	LINus	35	168	1000.716003	941.424011	0.08811605
284	B03	1	Control	LINus	35	168	1627.352173	1562.421997	0.058742331
284	B03	1	Control	LINus	36	168	3063.962646	3583.408203	-0.225933688
284	B03	1	Control	LINus	36	168	3463.088135	2293.599365	0.594445694
284	B03	1	Control	LINus	36	168	3548.928467	3163.63623	0.165799774
284	B03	1	Control	LINus	36	168	2623.211914	2181.857666	0.265777369
284	B03	1	Control	LINus	36	168	3773.858887	4324.434082	-0.196470868
284	B03	1	Control	LINus	36	168	1210.021606	1262.564087	-0.061323812
284	B03	1	Control	LINus	36	168	1536.006226	1479.849121	0.053733971
284	B03	1	Control	LINus	37	168	3163.958008	3720.859131	-0.23390532
284	B03	1	Control	LINus	37	168	3572.01001	2302.081543	0.633797187
284	B03	1	Control	LINus	37	168	3702.053955	3241.422119	0.191699012
284	B03	1	Control	LINus	37	168	2740.844971	2283.867432	0.263141817
284	B03	1	Control	LINus	37	168	3932.49707	4509.374512	-0.197481643
284	B03	1	Control	LINus	37	168	1274.686523	1323.157349	-0.05384214
284	B03	1	Control	LINus	37	168	1610.347412	1548.432861	0.056563135
284	B03	1	Control	LINus	38	168	1646.44458	1584.127075	0.055665881
284	B03	1	Control	LINus	38	168	4118.30127	4727.205566	-0.19893823
284	B03	1	Control	LINus	38	168	1292.433105	1325.936157	-0.036921702
284	B03	1	Control	LINus	38	168	3873.93335	3397.262695	0.189426353
284	B03	1	Control	LINus	38	168	3259.323242	3872.645264	-0.248746918
284	B03	1	Control	LINus	38	168	3653.237305	2338.92749	0.643328334
284	B03	1	Control	LINus	38	168	1598.129395	1808.596069	-0.17848601
284	B03	1	Control	LINus	38	168	3850.456543	3312.144775	0.217263779
284	B03	1	Control	LINus	38	168	2857.618164	2362.374512	0.27457546
284	B03	1	Control	LINus	39	168	987.46167	1017.005188	-0.042530385
284	B03	1	Control	LINus	39	168	1661.177856	1597.403198	0.056478038
284	B03	1	Control	LINus	39	168	2835.623291	2379.937988	0.252741902
284	B03	1	Control	LINus	39	168	4029.506592	4609.55957	-0.194025719
284	B03	1	Control	LINus	39	168	1322.150391	1358.438965	-0.039063458
284	B03	1	Control	LINus	39	168	3797.420166	3376.928711	0.169307911
284	B03	1	Control	LINus	39	168	1039.844238	1004.826233	0.049421404
284	B03	1	Control	LINus	39	168	3226.089844	3814.976318	-0.241887484
284	B03	1	Control	LINus	39	168	3614.472656	2388.356445	0.597767012
284	B03	1	Control	LINus	39	168	3776.151367	3219.637207	0.230018464
284	B03	1	Control	LINus	40	168	3084.396973	3635.903564	-0.237325478
284	B03	1	Control	LINus	40	168	3491.926514	2273.347656	0.619204871
284	B03	1	Control	LINus	40	168	3591.376221	3081.99585	0.220671874
284	B03	1	Control	LINus	40	168	2692.085449	2253.225098	0.256732756
284	B03	1	Control	LINus	40	168	3829.390625	4365.737305	-0.18911049
284	B03	1	Control	LINus	40	168	1247.334229	1289.613281	-0.048090413
284	B03	1	Control	LINus	40	168	3604.249268	3213.767822	0.165433085
284	B03	1	Control	LINus	40	168	1574.005493	1503.352661	0.066257095
284	B03	1	Control	LINus	41	168	3223.175293	3786.703857	-0.232459946
284	B03	1	Control	LINus	41	168	3636.254395	2350.187744	0.629677124
284	B03	1	Control	LINus	41	168	3765.159424	3209.955811	0.230157516
284	B03	1	Control	LINus	41	168	2852.678711	2385.769531	0.257862586
284	B03	1	Control	LINus	41	168	4055.651367	4610.199219	-0.184895454
284	B03	1	Control	LINus	41	168	1303.861938	1342.985596	-0.042652716
284	B03	1	Control	LINus	41	168	3819.322021	3372.178223	0.179635778
284	B03	1	Control	LINus	41	168	1030.400024	1004.896545	0.03615755
284	B03	1	Control	LINus	41	168	967.730652	1004.331604	-0.053558224
284	B03	1	Control	LINus	41	168	1649.56189	1584.02002	0.058492338
284	B03	2	Control	LINus	1	168	4628.248047	5203.557129	-0.169031994
284	B03	2	Control	LINus	1	168	2558.67334	2995.415527	-0.227360175
284	B03	2	Control	LINus	1	168	929.046631	1489.251709	-0.680764699
284	B03	2	Control	LINus	1	168	847.201843	1456.449463	-0.78167801
284	B03	2	Control	LINus	1	168	9135.108398	4696.826172	0.959735647
284	B03	2	Control	LINus	1	168	3535.190674	3079.982422	0.198865913
284	B03	2	Control	LINus	1	168	3219.333252	4480.223145	-0.476808664
284	B03	2	Control	LINus	1	168	1097.412598	1234.476929	-0.169793832
284	B03	2	Control	LINus	1	168	3644.709473	4055.311279	-0.154008839
284	B03	2	Control	LINus	1	168	5152.263184	5600.759766	-0.120416258
284	B03	2	Control	LINus	2	168	4390.907715	4749.430664	-0.113235368
284	B03	2	Control	LINus	2	168	2400.822021	2756.784668	-0.199458126
284	B03	2	Control	LINus	2	168	881.083557	1360.291992	-0.626565617
284	B03	2	Control	LINus	2	168	800.113586	1339.069458	-0.742954068
284	B03	2	Control	LINus	2	168	8393.761719	4178.092285	1.00647315
284	B03	2	Control	LINus	2	168	3274.370361	2833.13208	0.208819652
284	B03	2	Control	LINus	2	168	3040.151855	4053.061035	-0.414868513
284	B03	2	Control	LINus	2	168	1052.962402	1167.13623	-0.148519041
284	B03	2	Control	LINus	2	168	3401.841797	3541.375977	-0.057993968
284	B03	2	Control	LINus	2	168	4689.864258	5039.901367	-0.103849333
284	B03	2	Control	LINus	3	168	5034.498047	5227.008301	-0.054137506
284	B03	2	Control	LINus	3	168	8809.335938	4392.802734	1.003891556
284	B03	2	Control	LINus	3	168	3549.804688	3010.705322	0.23763814
284	B03	2	Control	LINus	3	168	3292.042725	4280.828613	-0.378907017
284	B03	2	Control	LINus	3	168	1119.321167	1224.770996	-0.129887975
284	B03	2	Control	LINus	3	168	3678.964355	3775.304688	-0.037293384
284	B03	2	Control	LINus	3	168	4738.062988	4980.750488	-0.072065763
284	B03	2	Control	LINus	3	168	2578.029541	2914.096191	-0.176779705
284	B03	2	Control	LINus	3	168	961.281311	1436.668945	-0.579697066
284	B03	2	Control	LINus	3	168	877.981201	1447.754517	-0.721555043
284	B03	2	Control	LINus	4	168	5014.430176	5150.342773	-0.038582685
284	B03	2	Control	LINus	4	168	2701.279297	3005.203857	-0.153820045
284	B03	2	Control	LINus	4	168	1001.254028	1473.119873	-0.557066786
284	B03	2	Control	LINus	4	168	911.172729	1481.496582	-0.701258824
284	B03	2	Control	LINus	4	168	9144.428711	4495.641602	1.024366015
284	B03	2	Control	LINus	4	168	3742.560791	3094.198242	0.274460119
284	B03	2	Control	LINus	4	168	3476.919189	4462.362793	-0.359998274
284	B03	2	Control	LINus	4	168	1115.305298	1236.384399	-0.148688675
284	B03	2	Control	LINus	4	168	3891.7229	4027.739502	-0.049561388
284	B03	2	Control	LINus	4	168	5295.036621	5472.840332	-0.047649105
284	B03	2	Control	LINus	5	168	4969.455566	4989.519531	-0.005813093
284	B03	2	Control	LINus	5	168	2650.554688	2935.613281	-0.147367622
284	B03	2	Control	LINus	5	168	999.243164	1445.988525	-0.5331484
284	B03	2	Control	LINus	5	168	913.588562	1467.509033	-0.68375289
284	B03	2	Control	LINus	5	168	8691.161133	4454.440918	0.964304564
284	B03	2	Control	LINus	5	168	3683.328369	3056.963135	0.268910865
284	B03	2	Control	LINus	5	168	3439.553223	4284.67627	-0.316965025
284	B03	2	Control	LINus	5	168	1094.385376	1214.130493	-0.149802632
284	B03	2	Control	LINus	5	168	3820.663086	3852.291016	-0.01189365
284	B03	2	Control	LINus	5	168	5151.205078	5336.255859	-0.050917864
284	B03	2	Control	LINus	6	168	4856.944824	4807.325195	0.014814698
284	B03	2	Control	LINus	6	168	2580.049316	2816.970459	-0.126745792
284	B03	2	Control	LINus	6	168	959.643616	1366.004517	-0.509391619
284	B03	2	Control	LINus	6	168	872.232422	1381.244263	-0.663183949
284	B03	2	Control	LINus	6	168	8398.65332	4229.89502	0.98953616
284	B03	2	Control	LINus	6	168	3564.509521	2897.174316	0.299057084
284	B03	2	Control	LINus	6	168	3361.521729	4122.62207	-0.294447737
284	B03	2	Control	LINus	6	168	1046.453247	1151.502075	-0.138009154
284	B03	2	Control	LINus	6	168	3673.986572	3607.460449	0.026362776
284	B03	2	Control	LINus	6	168	4952.918457	5079.016602	-0.036270321
284	B03	2	Control	LINus	7	168	4838.841797	4752.911621	0.025850197
284	B03	2	Control	LINus	7	168	2568.538086	2792.862305	-0.120796981
284	B03	2	Control	LINus	7	168	984.650208	1368.837891	-0.47526839
284	B03	2	Control	LINus	7	168	894.760742	1400.115601	-0.645972085
284	B03	2	Control	LINus	7	168	8259.024414	4240.787598	0.961639149
284	B03	2	Control	LINus	7	168	3556.858154	2896.469238	0.296308099
284	B03	2	Control	LINus	7	168	3378.428955	4048.245361	-0.260944216
284	B03	2	Control	LINus	7	168	1082.168945	1184.644043	-0.130527883
284	B03	2	Control	LINus	7	168	3600.334229	3611.539551	-0.004483128
284	B03	2	Control	LINus	7	168	4859.120117	4888.505371	-0.008698342
284	B03	2	Control	LINus	8	168	5043.853516	4864.632324	0.052195609
284	B03	2	Control	LINus	8	168	2660.107666	2871.83374	-0.11048759
284	B03	2	Control	LINus	8	168	1000.17627	1388.403687	-0.47317282
284	B03	2	Control	LINus	8	168	915.762085	1426.841675	-0.63978052
284	B03	2	Control	LINus	8	168	8473.645508	4282.958496	0.984375078
284	B03	2	Control	LINus	8	168	3699.897461	3011.420654	0.297041042
284	B03	2	Control	LINus	8	168	3520.611084	4133.609863	-0.231576367
284	B03	2	Control	LINus	8	168	1079.174072	1177.719727	-0.126068656
284	B03	2	Control	LINus	8	168	3689.331787	3736.312988	-0.018255775
284	B03	2	Control	LINus	8	168	5053.378418	5107.517578	-0.015374045
284	B03	2	Control	LINus	9	168	5119.700684	4845.586914	0.079388047
284	B03	2	Control	LINus	9	168	2700.768555	2877.724365	-0.091558402
284	B03	2	Control	LINus	9	168	1022.545593	1386.957031	-0.439757921
284	B03	2	Control	LINus	9	168	938.96051	1433.034302	-0.609936755
284	B03	2	Control	LINus	9	168	8523.988281	4240.010254	1.007460856
284	B03	2	Control	LINus	9	168	3756.562012	3024.811035	0.3125679
284	B03	2	Control	LINus	9	168	3585.113525	4156.787598	-0.213450228
284	B03	2	Control	LINus	9	168	1131.874878	1206.894287	-0.092584829
284	B03	2	Control	LINus	9	168	3741.301758	3816.306885	-0.028636857
284	B03	2	Control	LINus	9	168	5077.78418	5086.139648	-0.002371996
284	B03	2	Control	LINus	10	168	5149.69043	4768.630371	0.110910748
284	B03	2	Control	LINus	10	168	2715.193359	2876.973145	-0.083496813
284	B03	2	Control	LINus	10	168	1032.779541	1377.501099	-0.415521143
284	B03	2	Control	LINus	10	168	951.177307	1427.653687	-0.585859859
284	B03	2	Control	LINus	10	168	8363.758789	4051.865234	1.045565265
284	B03	2	Control	LINus	10	168	3766.131836	2997.192139	0.329471931
284	B03	2	Control	LINus	10	168	3615.908936	4122.092773	-0.18901863
284	B03	2	Control	LINus	10	168	1143.031128	1200.3573	-0.070599212
284	B03	2	Control	LINus	10	168	3790.153076	3777.685791	0.004753406
284	B03	2	Control	LINus	10	168	5042.907227	5046.868164	-0.001132716
284	B03	2	Control	LINus	11	168	5177.416992	4709.400391	0.136689133
284	B03	2	Control	LINus	11	168	2697.684082	2833.031738	-0.070625356
284	B03	2	Control	LINus	11	168	1001.978149	1345.698364	-0.425504022
284	B03	2	Control	LINus	11	168	909.761841	1385.593628	-0.606943372
284	B03	2	Control	LINus	11	168	8305.201172	3990.641113	1.057394574
284	B03	2	Control	LINus	11	168	3772.543701	2947.54248	0.356025007
284	B03	2	Control	LINus	11	168	3638.244629	4047.90332	-0.153932283
284	B03	2	Control	LINus	11	168	1104.025391	1167.405884	-0.080532892
284	B03	2	Control	LINus	11	168	3771.082031	3808.307373	-0.014171392
284	B03	2	Control	LINus	11	168	5003.871094	5066.492676	-0.01794275
284	B03	2	Control	LINus	12	168	5073.132324	4629.637695	0.131977495
284	B03	2	Control	LINus	12	168	2664.010254	2785.630615	-0.064404328
284	B03	2	Control	LINus	12	168	1014.871094	1326.806763	-0.386661779
284	B03	2	Control	LINus	12	168	931.720764	1380.116211	-0.566820202
284	B03	2	Control	LINus	12	168	7958.112793	4175.825684	0.930364858
284	B03	2	Control	LINus	12	168	3690.274902	2918.290771	0.338604655
284	B03	2	Control	LINus	12	168	3607.138672	3993.053711	-0.146637591
284	B03	2	Control	LINus	12	168	1135.618042	1188.447998	-0.065601103
284	B03	2	Control	LINus	12	168	3698.862793	3697.25708	0.000626424
284	B03	2	Control	LINus	12	168	4889.10791	4889.367676	-7.66506E-05
284	B03	2	Control	LINus	13	168	5373.501953	4855.699219	0.146183552
284	B03	2	Control	LINus	13	168	2825.790527	2925.51709	-0.050037122
284	B03	2	Control	LINus	13	168	1069.741699	1403.052124	-0.391306123
284	B03	2	Control	LINus	13	168	984.533997	1439.986328	-0.548542184
284	B03	2	Control	LINus	13	168	8433.251953	4228.124512	0.996071195
284	B03	2	Control	LINus	13	168	3928.645508	3041.08252	0.369447031
284	B03	2	Control	LINus	13	168	3845.218994	4146.309082	-0.108761899
284	B03	2	Control	LINus	13	168	1202.225952	1249.761963	-0.055945268
284	B03	2	Control	LINus	13	168	3959.990723	3889.387451	0.025954091
284	B03	2	Control	LINus	13	168	5262.581543	5208.196289	0.01498686
284	B03	2	Control	LINus	14	168	5161.089844	4659.975586	0.147353349
284	B03	2	Control	LINus	14	168	2663.127197	2731.931396	-0.036799919
284	B03	2	Control	LINus	14	168	958.503845	1267.485229	-0.40311281
284	B03	2	Control	LINus	14	168	873.455566	1312.322632	-0.587316229
284	B03	2	Control	LINus	14	168	8065.105957	4134.590332	0.963949097
284	B03	2	Control	LINus	14	168	3719.151367	2865.01416	0.376431197
284	B03	2	Control	LINus	14	168	3689.297119	3926.869141	-0.090033541
284	B03	2	Control	LINus	14	168	1106.069946	1140.358032	-0.044044229
284	B03	2	Control	LINus	14	168	3728.295166	3613.763428	0.045014017
284	B03	2	Control	LINus	14	168	4987.097168	4954.753418	0.009387052
284	B03	2	Control	LINus	15	168	5112.588379	4636.81543	0.140919577
284	B03	2	Control	LINus	15	168	2678.353516	2737.781982	-0.03166117
284	B03	2	Control	LINus	15	168	1007.082886	1299.898682	-0.368216753
284	B03	2	Control	LINus	15	168	938.048645	1330.632813	-0.504377871
284	B03	2	Control	LINus	15	168	7784.596191	3966.544678	0.972739405
284	B03	2	Control	LINus	15	168	3670.092285	2844.991211	0.367392145
284	B03	2	Control	LINus	15	168	3695.313477	3907.449951	-0.08053064
284	B03	2	Control	LINus	15	168	1183.085327	1206.09668	-0.027791429
284	B03	2	Control	LINus	15	168	3692.295166	3628.22876	0.025252467
284	B03	2	Control	LINus	15	168	4885.887695	4809.623047	0.022696875
284	B03	2	Control	LINus	16	168	5448.712402	4852.873535	0.167076079
284	B03	2	Control	LINus	16	168	2853.05127	2884.69458	-0.015912907
284	B03	2	Control	LINus	16	168	1014.622742	1313.650757	-0.372638373
284	B03	2	Control	LINus	16	168	944.159912	1376.870972	-0.544290235
284	B03	2	Control	LINus	16	168	8329.276367	4163.385254	1.000434099
284	B03	2	Control	LINus	16	168	3947.489258	2988.42041	0.40155222
284	B03	2	Control	LINus	16	168	3936.076904	4036.726807	-0.036427544
284	B03	2	Control	LINus	16	168	1186.862915	1194.287231	-0.008996542
284	B03	2	Control	LINus	16	168	3954.806396	3909.817383	0.016505846
284	B03	2	Control	LINus	16	168	5263.052246	5173.54248	0.024747241
284	B03	2	Control	LINus	17	168	5041.334961	4520.739746	0.157246949
284	B03	2	Control	LINus	17	168	2636.192139	2674.927979	-0.021044523
284	B03	2	Control	LINus	17	168	933.164368	1207.65686	-0.372007464
284	B03	2	Control	LINus	17	168	871.952942	1259.876099	-0.530959678
284	B03	2	Control	LINus	17	168	7657.147461	3909.068115	0.969982317
284	B03	2	Control	LINus	17	168	3606.737061	2734.033447	0.399663359
284	B03	2	Control	LINus	17	168	3672.681641	3761.195801	-0.034357568
284	B03	2	Control	LINus	17	168	1135.132324	1125.91333	0.011764708
284	B03	2	Control	LINus	17	168	3554.07373	3605.250488	-0.020625889
284	B03	2	Control	LINus	17	168	4780.971191	4676.149902	0.031982534
284	B03	2	Control	LINus	18	168	1185.816772	1172.588623	0.016184143
284	B03	2	Control	LINus	18	168	3768.043701	3826.730957	-0.022296777
284	B03	2	Control	LINus	18	168	5123.739258	4953.508301	0.04874639
284	B03	2	Control	LINus	18	168	987.985962	1277.932129	-0.371248769
284	B03	2	Control	LINus	18	168	929.784729	1328.575684	-0.514911779
284	B03	2	Control	LINus	18	168	8054.135254	4064.989502	0.986478073
284	B03	2	Control	LINus	18	168	3835.756592	2888.726563	0.409077523
284	B03	2	Control	LINus	18	168	3911.520996	3925.423096	-0.005118452
284	B03	2	Control	LINus	18	168	5313.739746	4741.348633	0.164430091
284	B03	2	Control	LINus	18	168	2799.099365	2809.935547	-0.005574337
284	B03	2	Control	LINus	19	168	5368.321777	4797.391602	0.16222094
284	B03	2	Control	LINus	19	168	2829.815186	2823.772217	0.003084118
284	B03	2	Control	LINus	19	168	1007.453247	1286.246582	-0.352454354
284	B03	2	Control	LINus	19	168	947.804688	1346.45874	-0.50650832
284	B03	2	Control	LINus	19	168	8112.740234	4064.166748	0.997229699
284	B03	2	Control	LINus	19	168	3875.22168	2879.42041	0.428500396
284	B03	2	Control	LINus	19	168	3979.144775	3927.948975	0.018682201
284	B03	2	Control	LINus	19	168	1207.983032	1192.924072	0.01809797
284	B03	2	Control	LINus	19	168	3781.005371	3868.520752	-0.033012114
284	B03	2	Control	LINus	19	168	5155.133301	4984.975098	0.048423435
284	B03	2	Control	LINus	20	168	5352.440918	4780.273926	0.163103674
284	B03	2	Control	LINus	20	168	2826.041992	2789.142822	0.018961091
284	B03	2	Control	LINus	20	168	1028.703491	1298.204102	-0.335690014
284	B03	2	Control	LINus	20	168	975.587341	1341.77417	-0.459798933
284	B03	2	Control	LINus	20	168	8200.242188	3973.984375	1.045080319
284	B03	2	Control	LINus	20	168	3847.160645	2879.129639	0.418161322
284	B03	2	Control	LINus	20	168	4005.750244	3896.734375	0.039806881
284	B03	2	Control	LINus	20	168	1225.837036	1210.17627	0.018549998
284	B03	2	Control	LINus	20	168	3791.266357	3811.751465	-0.007774238
284	B03	2	Control	LINus	20	168	5097.989746	4968.592285	0.03709131
284	B03	2	Control	LINus	21	168	5286.964355	4672.189453	0.178340825
284	B03	2	Control	LINus	21	168	2790.073242	2743.923584	0.02406269
284	B03	2	Control	LINus	21	168	1017.283508	1269.366699	-0.319387098
284	B03	2	Control	LINus	21	168	966.946106	1321.143188	-0.450279451
284	B03	2	Control	LINus	21	168	8325.607422	4080.417969	1.028838593
284	B03	2	Control	LINus	21	168	3791.528809	2836.538086	0.41864845
284	B03	2	Control	LINus	21	168	3998.380127	3838.019531	0.059053583
284	B03	2	Control	LINus	21	168	1191.293213	1189.673706	0.00196261
284	B03	2	Control	LINus	21	168	3775.96582	3714.627686	0.023628088
284	B03	2	Control	LINus	21	168	5029.536133	4887.859863	0.041222425
284	B03	2	Control	LINus	22	168	5352.106934	4675.07959	0.195116015
284	B03	2	Control	LINus	22	168	2822.6521	2750.881592	0.037157281
284	B03	2	Control	LINus	22	168	1009.340271	1254.803711	-0.31404908
284	B03	2	Control	LINus	22	168	958.106506	1311.727905	-0.453210545
284	B03	2	Control	LINus	22	168	8548.689453	4123.420898	1.051861534
284	B03	2	Control	LINus	22	168	3839.465332	2828.633057	0.440800385
284	B03	2	Control	LINus	22	168	4043.832764	3854.112549	0.069324632
284	B03	2	Control	LINus	22	168	1187.842407	1185.532959	0.002807672
284	B03	2	Control	LINus	22	168	3818.056396	3824.319824	-0.002364767
284	B03	2	Control	LINus	22	168	5100.335449	4895.716309	0.059072175
284	B03	2	Control	LINus	23	168	5367.777344	4673.23291	0.199903888
284	B03	2	Control	LINus	23	168	2845.223877	2782.044922	0.03239646
284	B03	2	Control	LINus	23	168	1018.709656	1263.521729	-0.310707549
284	B03	2	Control	LINus	23	168	969.858582	1317.16394	-0.441588617
284	B03	2	Control	LINus	23	168	8633.239258	4197.099609	1.040509268
284	B03	2	Control	LINus	23	168	3846.756592	2843.906494	0.435768514
284	B03	2	Control	LINus	23	168	4062.54834	3785.759277	0.101802302
284	B03	2	Control	LINus	23	168	1198.396729	1206.824585	-0.010110401
284	B03	2	Control	LINus	23	168	3809.928467	3757.923584	0.01982818
284	B03	2	Control	LINus	23	168	5111.490723	4924.289063	0.05382865
284	B03	2	Control	LINus	24	168	5220.560547	4564.689453	0.193688008
284	B03	2	Control	LINus	24	168	2768.03125	2705.380859	0.033028522
284	B03	2	Control	LINus	24	168	979.133179	1217.887573	-0.31480395
284	B03	2	Control	LINus	24	168	935.295715	1278.646484	-0.451122965
284	B03	2	Control	LINus	24	168	8241.921875	4052.525146	1.024159651
284	B03	2	Control	LINus	24	168	3719.979004	2782.502686	0.418911398
284	B03	2	Control	LINus	24	168	3997.333984	3696.327393	0.112945572
284	B03	2	Control	LINus	24	168	1174.27002	1177.339722	-0.003766481
284	B03	2	Control	LINus	24	168	3677.20752	3653.166992	0.009462893
284	B03	2	Control	LINus	24	168	4940.834961	4698.912598	0.072427933
284	B03	2	Control	LINus	25	168	5356.32959	4641.844727	0.206546472
284	B03	2	Control	LINus	25	168	2850.124512	2787.549805	0.032027365
284	B03	2	Control	LINus	25	168	1026.779053	1264.509155	-0.300451713
284	B03	2	Control	LINus	25	168	980.400024	1323.443359	-0.432854027
284	B03	2	Control	LINus	25	168	8435.404297	4115.611328	1.035350474
284	B03	2	Control	LINus	25	168	3856.135742	2851.511475	0.435428999
284	B03	2	Control	LINus	25	168	1382.245483	1205.463501	0.197425887
284	B03	2	Control	LINus	25	168	4144.729492	3758.350342	0.14117839
284	B03	2	Control	LINus	25	168	1223.232666	1209.172607	0.016678638
284	B03	2	Control	LINus	25	168	3809.323975	3752.592285	0.02164744
284	B03	2	Control	LINus	25	168	5110.823242	4960.929199	0.042945329
284	B03	2	Control	LINus	26	168	5588.455078	4822.114258	0.212783671
284	B03	2	Control	LINus	26	168	2997.862061	2894.733887	0.050503276
284	B03	2	Control	LINus	26	168	1054.526978	1295.078369	-0.296443398
284	B03	2	Control	LINus	26	168	1009.687134	1365.79541	-0.435833068
284	B03	2	Control	LINus	26	168	8708.480469	4166.765625	1.063493054
284	B03	2	Control	LINus	26	168	4058.885498	2931.808105	0.469292964
284	B03	2	Control	LINus	26	168	4323.805664	3836.135986	0.172647819
284	B03	2	Control	LINus	26	168	1241.446167	1224.033813	0.020378291
284	B03	2	Control	LINus	26	168	4025.172607	3946.667969	0.028415499
284	B03	2	Control	LINus	26	168	5395.050293	5168.093262	0.062004304
284	B03	2	Control	LINus	27	168	5642.927734	4870.503906	0.212372832
284	B03	2	Control	LINus	27	168	3004.454834	2894.036865	0.054019935
284	B03	2	Control	LINus	27	168	1038.536987	1279.452881	-0.30097442
284	B03	2	Control	LINus	27	168	4079.973633	4068.457764	0.004077815
284	B03	2	Control	LINus	27	168	5484.714844	5249.167969	0.063327852
284	B03	2	Control	LINus	27	168	998.238647	1350.914185	-0.436479368
284	B03	2	Control	LINus	27	168	8873.600586	4300.719727	1.044941501
284	B03	2	Control	LINus	27	168	4106.117676	2904.019531	0.499723818
284	B03	2	Control	LINus	27	168	4328.193359	3846.847412	0.170088347
284	B03	2	Control	LINus	27	168	1224.559692	1188.29895	0.043365268
284	B03	2	Control	LINus	28	168	4062.609375	3618.030762	0.16720198
284	B03	2	Control	LINus	28	168	1188.078003	1141.51062	0.057685277
284	B03	2	Control	LINus	28	168	3746.026367	3732.599121	0.005180482
284	B03	2	Control	LINus	28	168	5030.530762	4761.295898	0.079356334
284	B03	2	Control	LINus	28	168	3968.680908	1894.043457	1.067190138
284	B03	2	Control	LINus	28	168	2798.178223	2711.159668	0.045577774
284	B03	2	Control	LINus	28	168	982.725037	1208.334106	-0.2981597
284	B03	2	Control	LINus	28	168	945.76886	1267.565796	-0.42250109
284	B03	2	Control	LINus	28	168	8283.745117	3973.668457	1.059811658
284	B03	2	Control	LINus	28	168	3792.567383	2729.611084	0.474479403
284	B03	2	Control	LINus	28	168	5279.868164	4591.538086	0.201524394
284	B03	2	Control	LINus	29	168	5289.022949	4570.402832	0.210679906
284	B03	2	Control	LINus	29	168	2807.928711	2723.431641	0.044080653
284	B03	2	Control	LINus	29	168	1004.007874	1214.866699	-0.275027439
284	B03	2	Control	LINus	29	168	966.08429	1295.694214	-0.423504306
284	B03	2	Control	LINus	29	168	8423.680664	3982.447266	1.080795488
284	B03	2	Control	LINus	29	168	3779.320068	2735.380859	0.466384985
284	B03	2	Control	LINus	29	168	4095.928467	3633.650391	0.172770901
284	B03	2	Control	LINus	29	168	1206.035156	1168.027466	0.046197763
284	B03	2	Control	LINus	29	168	3753.301514	3696.566406	0.02197436
284	B03	2	Control	LINus	29	168	5009.519043	4721.087402	0.085552907
284	B03	2	Control	LINus	30	168	5460.207031	4637.622559	0.235570245
284	B03	2	Control	LINus	30	168	2912.487793	2833.254395	0.039791857
284	B03	2	Control	LINus	30	168	1061.292114	1266.912842	-0.255495473
284	B03	2	Control	LINus	30	168	1021.938049	1362.705078	-0.415165621
284	B03	2	Control	LINus	30	168	8797.792969	4091.5979	1.10447728
284	B03	2	Control	LINus	30	168	3917.588623	2802.433594	0.483285724
284	B03	2	Control	LINus	30	168	4269.20459	3692.918701	0.209205799
284	B03	2	Control	LINus	30	168	1249.999023	1215.548706	0.040319265
284	B03	2	Control	LINus	30	168	3933.626953	3849.567383	0.031163822
284	B03	2	Control	LINus	30	168	5201.641113	4920.592773	0.08013474
284	B03	2	Control	LINus	31	168	4461.438477	3788.790039	0.235771752
284	B03	2	Control	LINus	31	168	1188.672729	1176.806396	0.014474567
284	B03	2	Control	LINus	31	168	4149.061035	4031.423096	0.041495679
284	B03	2	Control	LINus	31	168	5510.226563	5212.400391	0.08016373
284	B03	2	Control	LINus	31	168	5672.212891	4797.415527	0.241654278
284	B03	2	Control	LINus	31	168	3020.141113	2926.204834	0.045585198
284	B03	2	Control	LINus	31	168	1042.303101	1250.489624	-0.262718213
284	B03	2	Control	LINus	31	168	1006.577942	1357.72998	-0.431737702
284	B03	2	Control	LINus	31	168	9210.484375	4273.398926	1.107893029
284	B03	2	Control	LINus	31	168	4114.995605	2920.646729	0.494603024
284	B03	2	Control	LINus	32	168	3777.841553	2767.227051	0.449121173
284	B03	2	Control	LINus	32	168	4145.48584	3624.036621	0.193943658
284	B03	2	Control	LINus	32	168	1192.335571	1169.262817	0.028191082
284	B03	2	Control	LINus	32	168	3767.354004	3638.404297	0.050245741
284	B03	2	Control	LINus	32	168	4988.458984	4721.88623	0.079230931
284	B03	2	Control	LINus	32	168	5271.687988	4502.312012	0.227598945
284	B03	2	Control	LINus	32	168	4191.228027	1951.945557	1.1024602
284	B03	2	Control	LINus	32	168	2819.156494	2723.706543	0.049692292
284	B03	2	Control	LINus	32	168	1013.998657	1207.162109	-0.251563686
284	B03	2	Control	LINus	32	168	975.645874	1285.354858	-0.397737211
284	B03	2	Control	LINus	32	168	8448.959961	3895.186768	1.117081256
284	B03	2	Control	LINus	33	168	5578.291016	4735.730469	0.236236228
284	B03	2	Control	LINus	33	168	2975.921631	2850.391113	0.062176644
284	B03	2	Control	LINus	33	168	1029.567261	1232.757446	-0.259850883
284	B03	2	Control	LINus	33	168	999.872986	1332.379883	-0.414188731
284	B03	2	Control	LINus	33	168	9092.109375	4119.732422	1.142064402
284	B03	2	Control	LINus	33	168	4048.318848	2879.405029	0.491552183
284	B03	2	Control	LINus	33	168	4373.36084	3766.869385	0.215376379
284	B03	2	Control	LINus	33	168	1209.086792	1172.236328	0.044654357
284	B03	2	Control	LINus	33	168	4032.378906	3845.616455	0.068416328
284	B03	2	Control	LINus	33	168	5372.976563	5098.858398	0.075547272
284	B03	2	Control	LINus	34	168	5477.016602	4639.807617	0.239325266
284	B03	2	Control	LINus	34	168	4828.483398	2033.974243	1.247268707
284	B03	2	Control	LINus	34	168	2945.875	2831.260498	0.05725172
284	B03	2	Control	LINus	34	168	1021.180725	1209.111084	-0.243708583
284	B03	2	Control	LINus	34	168	995.077026	1284.531128	-0.368361742
284	B03	2	Control	LINus	34	168	9039.844727	4094.012939	1.14278233
284	B03	2	Control	LINus	34	168	3982.253906	2881.056641	0.466987185
284	B03	2	Control	LINus	34	168	4308.909668	3706.401367	0.217303735
284	B03	2	Control	LINus	34	168	1226.047729	1179.513794	0.055822853
284	B03	2	Control	LINus	34	168	3961.946045	3741.533936	0.082579373
284	B03	2	Control	LINus	34	168	5249.685547	5045.511719	0.057230413
284	B03	2	Control	LINus	35	168	5436.055176	4617.877441	0.235330215
284	B03	2	Control	LINus	35	168	2930.176025	2833.318604	0.048494494
284	B03	2	Control	LINus	35	168	1014.872803	1199.245361	-0.240827937
284	B03	2	Control	LINus	35	168	981.621338	1273.908081	-0.376022668
284	B03	2	Control	LINus	35	168	9041.774414	3906.25708	1.210819024
284	B03	2	Control	LINus	35	168	3936.008789	2828.236816	0.476830516
284	B03	2	Control	LINus	35	168	4293.866699	3707.739746	0.211737422
284	B03	2	Control	LINus	35	168	1250.020142	1187.174805	0.074418962
284	B03	2	Control	LINus	35	168	3924.710938	3706.606934	0.082487268
284	B03	2	Control	LINus	35	168	5191.249512	4904.110352	0.082090388
284	B03	2	Control	LINus	36	168	5147.787109	4440.555176	0.213212332
284	B03	2	Control	LINus	36	168	4987.802246	2093.929443	1.252191437
284	B03	2	Control	LINus	36	168	2782.154053	2698.950195	0.043803952
284	B03	2	Control	LINus	36	168	987.221313	1164.124146	-0.237799474
284	B03	2	Control	LINus	36	168	952.934753	1220.484863	-0.35700506
284	B03	2	Control	LINus	36	168	8530.25293	3623.405762	1.235242146
284	B03	2	Control	LINus	36	168	3687.584961	2672.339111	0.464573196
284	B03	2	Control	LINus	36	168	4079.31543	3641.729248	0.163703401
284	B03	2	Control	LINus	36	168	1257.231445	1183.531128	0.087152611
284	B03	2	Control	LINus	36	168	3687.5979	3431.707764	0.10375465
284	B03	2	Control	LINus	36	168	4876.312988	4500.811523	0.115605577
284	B03	2	Control	LINus	37	168	5460.59082	4670.473145	0.225488345
284	B03	2	Control	LINus	37	168	5470.323242	2142.609375	1.352257232
284	B03	2	Control	LINus	37	168	2944.381348	2860.368896	0.041763317
284	B03	2	Control	LINus	37	168	1026.512573	1211.805054	-0.23940633
284	B03	2	Control	LINus	37	168	995.967712	1280.778564	-0.362850189
284	B03	2	Control	LINus	37	168	9153.808594	3856.57373	1.247052433
284	B03	2	Control	LINus	37	168	3925.696289	2813.925781	0.480364286
284	B03	2	Control	LINus	37	168	4339.682617	3800.265381	0.191489366
284	B03	2	Control	LINus	37	168	1274.859863	1188.283569	0.101459511
284	B03	2	Control	LINus	37	168	3941.083252	3711.49707	0.086590996
284	B03	2	Control	LINus	37	168	5251.450684	4802.713379	0.128866302
284	B03	2	Control	LINus	38	168	4012.448975	2875.466553	0.480686989
284	B03	2	Control	LINus	38	168	4410.75	3663.65332	0.267740999
284	B03	2	Control	LINus	38	168	1276.406006	1204.741943	0.083363149
284	B03	2	Control	LINus	38	168	4029.641602	3793.151855	0.087254401
284	B03	2	Control	LINus	38	168	5380.818848	4937.937012	0.123917304
284	B03	2	Control	LINus	38	168	5561.882813	4753.157715	0.226687075
284	B03	2	Control	LINus	38	168	5921.602539	2208.726807	1.422772674
284	B03	2	Control	LINus	38	168	3023.376221	2916.714355	0.051816411
284	B03	2	Control	LINus	38	168	1056.76062	1247.363892	-0.239233791
284	B03	2	Control	LINus	38	168	1021.398193	1316.199097	-0.365832325
284	B03	2	Control	LINus	38	168	9299.509766	3834.651367	1.278059246
284	B03	2	Control	LINus	39	168	5495.468262	4672.130859	0.234161734
284	B03	2	Control	LINus	39	168	4978.267578	2052.376221	1.278348561
284	B03	2	Control	LINus	39	168	2980.855225	2871.717041	0.053812705
284	B03	2	Control	LINus	39	168	1059.658936	1246.47229	-0.23425082
284	B03	2	Control	LINus	39	168	1020.887634	1315.81665	-0.366134392
284	B03	2	Control	LINus	39	168	9076.662109	3680.994873	1.302066112
284	B03	2	Control	LINus	39	168	3941.751465	2892.829834	0.446355353
284	B03	2	Control	LINus	39	168	4332.337402	3591.365479	0.270613126
284	B03	2	Control	LINus	39	168	1260.112427	1203.227661	0.066642818
284	B03	2	Control	LINus	39	168	3924.761963	3798.196533	0.047290599
284	B03	2	Control	LINus	39	168	5301.182129	4890.991699	0.116187091
284	B03	2	Control	LINus	40	168	5582.061523	4734.406738	0.23761437
284	B03	2	Control	LINus	40	168	4934.315918	2059.352295	1.260659433
284	B03	2	Control	LINus	40	168	3021.424072	2883.891113	0.067211994
284	B03	2	Control	LINus	40	168	1037.185791	1237.509277	-0.254764993
284	B03	2	Control	LINus	40	168	1007.14856	1303.609253	-0.372234993
284	B03	2	Control	LINus	40	168	9409.62793	3731.920898	1.334219271
284	B03	2	Control	LINus	40	168	3999.330322	2882.306396	0.472534739
284	B03	2	Control	LINus	40	168	4369.745117	4040.394287	0.113053044
284	B03	2	Control	LINus	40	168	1219.145996	1165.815063	0.064531956
284	B03	2	Control	LINus	40	168	3988.594727	3841.365479	0.054261309
284	B03	2	Control	LINus	40	168	5419.04541	4919.016602	0.139668812
284	B03	2	Control	LINus	41	168	5276.70459	4533.197266	0.219108276
284	B03	2	Control	LINus	41	168	4809.631348	1951.746826	1.301160394
284	B03	2	Control	LINus	41	168	2854.876465	2706.65332	0.076918207
284	B03	2	Control	LINus	41	168	990.267212	1176.458496	-0.248560648
284	B03	2	Control	LINus	41	168	3709.44751	3539.606934	0.067615165
284	B03	2	Control	LINus	41	168	5042.481445	4580.887207	0.13850683
284	B03	2	Control	LINus	41	168	960.007629	1243.802734	-0.373639918
284	B03	2	Control	LINus	41	168	8840.861328	3564.452393	1.31050648
284	B03	2	Control	LINus	41	168	3725.37915	2713.326172	0.457324777
284	B03	2	Control	LINus	41	168	4181.852539	3816.236328	0.131991674
284	B03	2	Control	LINus	41	168	1171.969971	1131.870728	0.050226408
284	B04	1	Control	LINus	1	168	1182.873901	1318.021362	-0.156077468
284	B04	1	Control	LINus	1	168	1174.475342	1816.675781	-0.629284543
284	B04	1	Control	LINus	1	168	835.040955	1149.289551	-0.460823453
284	B04	1	Control	LINus	1	168	1252.778564	1636.836426	-0.385778724
284	B04	1	Control	LINus	1	168	1329.259399	1962.287354	-0.561913655
284	B04	1	Control	LINus	1	168	1038.073364	1449.002808	-0.481151983
284	B04	1	Control	LINus	1	168	817.249023	1049.303711	-0.36058466
284	B04	1	Control	LINus	1	168	4824.271973	4899.688477	-0.022378782
284	B04	1	Control	LINus	1	168	4145.585449	4831.847168	-0.220998966
284	B04	1	Control	LINus	1	168	921.361938	1250.689575	-0.440883847
284	B04	1	Control	LINus	1	168	992.186096	1302.854248	-0.392993051
284	B04	1	Control	LINus	1	168	3220.500488	3387.767334	-0.073049886
284	B04	1	Control	LINus	1	168	2253.158447	1432.346191	0.653568544
284	B04	1	Control	LINus	1	168	2456.504639	3660.266602	-0.57534177
284	B04	1	Control	LINus	1	168	1547.859009	1981.801758	-0.35653859
284	B04	1	Control	LINus	1	168	4998.859863	2511.259277	0.993188095
284	B04	1	Control	LINus	1	168	5751.387695	5680.788574	0.017818881
284	B04	1	Control	LINus	1	168	1216.058228	1606.644043	-0.40183802
284	B04	1	Control	LINus	1	168	1565.070068	2061.765625	-0.397653093
284	B04	1	Control	LINus	2	168	1176	1743.516235	-0.568111738
284	B04	1	Control	LINus	2	168	837.247925	1134.355835	-0.438146468
284	B04	1	Control	LINus	2	168	2596.418213	3200.25415	-0.301663701
284	B04	1	Control	LINus	2	168	1241.704956	1589.446777	-0.356202296
284	B04	1	Control	LINus	2	168	1034.833618	1406.240234	-0.442444249
284	B04	1	Control	LINus	2	168	805.840942	1021.407288	-0.341991247
284	B04	1	Control	LINus	2	168	4739.519043	4835.526367	-0.028932277
284	B04	1	Control	LINus	2	168	4138.820801	4665.029297	-0.172666356
284	B04	1	Control	LINus	2	168	905.4151	1204.115967	-0.411323071
284	B04	1	Control	LINus	2	168	1304.893311	1914.05896	-0.552703415
284	B04	1	Control	LINus	2	168	970.667725	1251.069092	-0.366112039
284	B04	1	Control	LINus	2	168	3189.63208	3288.990234	-0.044254704
284	B04	1	Control	LINus	2	168	2208.130371	1392.19519	0.665463858
284	B04	1	Control	LINus	2	168	2457.816406	3529.142822	-0.521940663
284	B04	1	Control	LINus	2	168	1537.469482	1937.91626	-0.333948457
284	B04	1	Control	LINus	2	168	4932.533691	2520.39502	0.968679041
284	B04	1	Control	LINus	2	168	5710.174805	5452.599121	0.06659082
284	B04	1	Control	LINus	2	168	1197.782104	1539.553345	-0.362146375
284	B04	1	Control	LINus	2	168	1539.613159	1997.302856	-0.375485202
284	B04	1	Control	LINus	3	168	880.010193	1173.613159	-0.415364813
284	B04	1	Control	LINus	3	168	1262.416626	1890.607422	-0.582661713
284	B04	1	Control	LINus	3	168	1027.767944	1405.395142	-0.451461256
284	B04	1	Control	LINus	3	168	784.72113	1010.385986	-0.364654581
284	B04	1	Control	LINus	3	168	4923.394531	4956.232422	-0.009590491
284	B04	1	Control	LINus	3	168	3298.112793	3372.851563	-0.032328089
284	B04	1	Control	LINus	3	168	2205.044189	1403.083374	0.652206828
284	B04	1	Control	LINus	3	168	2575.475342	3701.275635	-0.52318385
284	B04	1	Control	LINus	3	168	1567.184082	1919.60437	-0.292634353
284	B04	1	Control	LINus	3	168	4324.110352	4875.650879	-0.173191484
284	B04	1	Control	LINus	3	168	6043.469727	5699.164551	0.084626631
284	B04	1	Control	LINus	3	168	1203.708984	1541.887085	-0.357210479
284	B04	1	Control	LINus	3	168	952.784119	1240.713379	-0.380948601
284	B04	1	Control	LINus	3	168	5097.665527	2612.744385	0.96427073
284	B04	1	Control	LINus	3	168	1239.44751	1586.914795	-0.356527493
284	B04	1	Control	LINus	3	168	1537.298584	1996.577148	-0.377131417
284	B04	1	Control	LINus	3	168	1193.294067	1777.874023	-0.575203487
284	B04	1	Control	LINus	3	168	815.318787	1109.591797	-0.444592863
284	B04	1	Control	LINus	3	168	13574.96387	8176.654785	0.731365721
284	B04	1	Control	LINus	3	168	2726.089355	3267.044189	-0.261153117
284	B04	1	Control	LINus	4	168	1148.034912	1271.300659	-0.147138749
284	B04	1	Control	LINus	4	168	1238.199951	1779.633179	-0.523335594
284	B04	1	Control	LINus	4	168	871.543152	1107.820068	-0.346079576
284	B04	1	Control	LINus	4	168	13269.9043	7950.457031	0.739048265
284	B04	1	Control	LINus	4	168	1289.338867	1870.698853	-0.536945845
284	B04	1	Control	LINus	4	168	1058.229126	1398.085205	-0.401800256
284	B04	1	Control	LINus	4	168	825.305237	1019.963623	-0.305517999
284	B04	1	Control	LINus	4	168	4781.818359	4766.477539	0.004635831
284	B04	1	Control	LINus	4	168	2125.14209	1479.879395	0.522079699
284	B04	1	Control	LINus	4	168	2593.61084	3574.861572	-0.462925352
284	B04	1	Control	LINus	4	168	1583.707886	1929.511841	-0.284929642
284	B04	1	Control	LINus	4	168	4284.156738	4669.058594	-0.124120431
284	B04	1	Control	LINus	4	168	913.810425	1177.6604	-0.365956765
284	B04	1	Control	LINus	4	168	5934.547852	5399.225586	0.136385621
284	B04	1	Control	LINus	4	168	1224.525635	1521.541382	-0.313310595
284	B04	1	Control	LINus	4	168	980.260986	1235.576782	-0.333946856
284	B04	1	Control	LINus	4	168	3242.88916	3285.609131	-0.018881148
284	B04	1	Control	LINus	4	168	4956.587402	2593.19043	0.934619017
284	B04	1	Control	LINus	4	168	2729.334473	3164.494629	-0.213425915
284	B04	1	Control	LINus	4	168	1265.795044	1560.557861	-0.302018025
284	B04	1	Control	LINus	4	168	1576.690796	1968.289185	-0.320042438
284	B04	1	Control	LINus	5	168	1039.342285	1149.586548	-0.145444232
284	B04	1	Control	LINus	5	168	1145.285034	1614.195679	-0.495108783
284	B04	1	Control	LINus	5	168	2457.27832	2819.160645	-0.198204418
284	B04	1	Control	LINus	5	168	4230.786621	4244.155762	-0.004551679
284	B04	1	Control	LINus	5	168	1430.955566	1722.992676	-0.267937695
284	B04	1	Control	LINus	5	168	830.912537	1042.466797	-0.327232904
284	B04	1	Control	LINus	5	168	1220.825317	1709.289429	-0.485539919
284	B04	1	Control	LINus	5	168	958.133728	1213.893799	-0.341343275
284	B04	1	Control	LINus	5	168	1089.29541	1329.985718	-0.288015497
284	B04	1	Control	LINus	5	168	882.567383	1087.818359	-0.301659344
284	B04	1	Control	LINus	5	168	2886.117676	2910.920166	-0.012345149
284	B04	1	Control	LINus	5	168	1885.670654	1257.307007	0.584740753
284	B04	1	Control	LINus	5	168	2353.717529	3126.030762	-0.409390783
284	B04	1	Control	LINus	5	168	4395.605957	2251.697021	0.965049345
284	B04	1	Control	LINus	5	168	5281.183105	4738.451172	0.156445591
284	B04	1	Control	LINus	5	168	1148.029297	1383.106201	-0.268752478
284	B04	1	Control	LINus	5	168	1473.386597	1776.092163	-0.269570422
284	B04	1	Control	LINus	6	168	1130.307495	1260.077759	-0.15679746
284	B04	1	Control	LINus	6	168	1289.58252	1785.434692	-0.46937127
284	B04	1	Control	LINus	6	168	883.852356	1018.946533	-0.205201053
284	B04	1	Control	LINus	6	168	13469.74219	7788.772949	0.79025427
284	B04	1	Control	LINus	6	168	2823.428223	3216.21875	-0.187917579
284	B04	1	Control	LINus	6	168	1087.784058	1379.270752	-0.342513499
284	B04	1	Control	LINus	6	168	856.414185	1029.733887	-0.265890955
284	B04	1	Control	LINus	6	168	4831.620605	4840.438477	-0.002630568
284	B04	1	Control	LINus	6	168	2746.227783	3633.393799	-0.403866445
284	B04	1	Control	LINus	6	168	1627.134399	1925.30603	-0.242754362
284	B04	1	Control	LINus	6	168	4391.201172	4599.224609	-0.066775026
284	B04	1	Control	LINus	6	168	924.26947	1163.818481	-0.332480626
284	B04	1	Control	LINus	6	168	1277.579712	1840.953003	-0.527039489
284	B04	1	Control	LINus	6	168	6123.127441	5315.419922	0.20408504
284	B04	1	Control	LINus	6	168	1245.743164	1507.196411	-0.274860777
284	B04	1	Control	LINus	6	168	990.507507	1226.004517	-0.30772448
284	B04	1	Control	LINus	6	168	3277.9375	3270.209961	0.003405081
284	B04	1	Control	LINus	6	168	2093.189453	1385.27063	0.595535042
284	B04	1	Control	LINus	6	168	4935.739746	2430.268799	1.022150434
284	B04	1	Control	LINus	6	168	1276.879028	1549.154419	-0.278859108
284	B04	1	Control	LINus	6	168	1602.968628	1956.293701	-0.28737679
284	B04	1	Control	LINus	7	168	1172.510986	1294.116699	-0.14236628
284	B04	1	Control	LINus	7	168	1353.547119	1807.080811	-0.416915913
284	B04	1	Control	LINus	7	168	929.707703	1075.572998	-0.210256328
284	B04	1	Control	LINus	7	168	2923.945557	3211.263916	-0.135224788
284	B04	1	Control	LINus	7	168	1298.163086	1843.444458	-0.505932311
284	B04	1	Control	LINus	7	168	1133.979614	1416.141357	-0.320570576
284	B04	1	Control	LINus	7	168	922.327637	1073.364624	-0.218789012
284	B04	1	Control	LINus	7	168	4947.756348	4912.447266	0.010332536
284	B04	1	Control	LINus	7	168	3375.058838	3289.741211	0.036938555
284	B04	1	Control	LINus	7	168	2119.805176	1409.675293	0.58856879
284	B04	1	Control	LINus	7	168	2870.7146	3778.217773	-0.396295952
284	B04	1	Control	LINus	7	168	1698.416504	1969.469849	-0.213617035
284	B04	1	Control	LINus	7	168	964.71283	1196.391357	-0.310517935
284	B04	1	Control	LINus	7	168	6323.151367	5457.563477	0.212386751
284	B04	1	Control	LINus	7	168	1299.41272	1565.763062	-0.269006181
284	B04	1	Control	LINus	7	168	1043.328613	1273.740479	-0.287877733
284	B04	1	Control	LINus	7	168	5000.824219	2462.562012	1.02200584
284	B04	1	Control	LINus	7	168	1320.728638	1585.690308	-0.263776959
284	B04	1	Control	LINus	7	168	1634.456787	1979.1521	-0.276071255
284	B04	1	Control	LINus	8	168	1343.846558	1760.514648	-0.389628812
284	B04	1	Control	LINus	8	168	923.226929	1091.08667	-0.241008495
284	B04	1	Control	LINus	8	168	2846.337158	3039.57666	-0.094763841
284	B04	1	Control	LINus	8	168	950.33197	1176.668579	-0.308204559
284	B04	1	Control	LINus	8	168	1293.419678	1807.73999	-0.482996723
284	B04	1	Control	LINus	8	168	1120.492188	1370.638062	-0.290715065
284	B04	1	Control	LINus	8	168	4754.842285	4729.077637	0.007838662
284	B04	1	Control	LINus	8	168	1260.996094	1498.74353	-0.249189719
284	B04	1	Control	LINus	8	168	1024.927979	1234.022705	-0.267846403
284	B04	1	Control	LINus	8	168	3274.070313	3188.49707	0.03820875
284	B04	1	Control	LINus	8	168	2826.24292	3618.885742	-0.356660086
284	B04	1	Control	LINus	8	168	1673.067383	1914.928833	-0.194795225
284	B04	1	Control	LINus	8	168	4825.815918	2494.209229	0.952190393
284	B04	1	Control	LINus	8	168	6126.529297	5158.475098	0.248125361
284	B04	1	Control	LINus	8	168	1299.574585	1537.899536	-0.242921827
284	B04	1	Control	LINus	8	168	1621.593872	1938.155762	-0.257271977
284	B04	1	Control	LINus	9	168	1131.266724	1195.7323	-0.079955315
284	B04	1	Control	LINus	9	168	1337.400024	1746.631958	-0.385144594
284	B04	1	Control	LINus	9	168	888.545654	1067.915771	-0.265280053
284	B04	1	Control	LINus	9	168	2919.770996	3030.048828	-0.053485822
284	B04	1	Control	LINus	9	168	1118.276245	1383.491699	-0.30703737
284	B04	1	Control	LINus	9	168	878.933594	1020.549622	-0.215520257
284	B04	1	Control	LINus	9	168	4872.751953	4824.655273	0.01431092
284	B04	1	Control	LINus	9	168	2913.857666	3669.758301	-0.332754639
284	B04	1	Control	LINus	9	168	1691.106934	1895.122925	-0.164323541
284	B04	1	Control	LINus	9	168	4462.72168	4491.969238	-0.009424213
284	B04	1	Control	LINus	9	168	921.721863	1144.130737	-0.311848538
284	B04	1	Control	LINus	9	168	1245.192017	1751.988159	-0.492624792
284	B04	1	Control	LINus	9	168	6377.750977	5305.967285	0.265431987
284	B04	1	Control	LINus	9	168	1250.213379	1471.582031	-0.235193619
284	B04	1	Control	LINus	9	168	997.936523	1212.981934	-0.281538107
284	B04	1	Control	LINus	9	168	3337.600342	3201.553467	0.060039107
284	B04	1	Control	LINus	9	168	2021.664307	1364.251709	0.56743361
284	B04	1	Control	LINus	9	168	4948.212402	2387.680176	1.051297825
284	B04	1	Control	LINus	9	168	1287.394165	1508.487549	-0.228648953
284	B04	1	Control	LINus	9	168	1594.490479	1905.755005	-0.257267182
284	B04	1	Control	LINus	10	168	1371.040283	1735.319092	-0.339930011
284	B04	1	Control	LINus	10	168	938.897705	1082.37561	-0.205161349
284	B04	1	Control	LINus	10	168	2870.599365	2959.164795	-0.043838047
284	B04	1	Control	LINus	10	168	907.159485	1023.823547	-0.174538978
284	B04	1	Control	LINus	10	168	4733.443359	4700.124512	0.010191083
284	B04	1	Control	LINus	10	168	2871.409912	3559.462402	-0.309900063
284	B04	1	Control	LINus	10	168	1704.332764	1877.546753	-0.13964179
284	B04	1	Control	LINus	10	168	955.404907	1156.761841	-0.275907675
284	B04	1	Control	LINus	10	168	1269.720947	1710.686401	-0.430063849
284	B04	1	Control	LINus	10	168	6212.64209	5057.065918	0.296906359
284	B04	1	Control	LINus	10	168	1265.395996	1464.573975	-0.210892129
284	B04	1	Control	LINus	10	168	1025.584351	1212.392334	-0.241410481
284	B04	1	Control	LINus	10	168	3279.648682	3126.613037	0.068940605
284	B04	1	Control	LINus	10	168	1994.37793	1379.49646	0.531797068
284	B04	1	Control	LINus	10	168	4820.187012	2365.045166	1.027221385
284	B04	1	Control	LINus	10	168	1304.791504	1516.784912	-0.217197225
284	B04	1	Control	LINus	10	168	1633.682861	1921.539307	-0.234134541
284	B04	1	Control	LINus	11	168	1405.318115	1778.781372	-0.339992458
284	B04	1	Control	LINus	11	168	943.093018	1077.040283	-0.191600233
284	B04	1	Control	LINus	11	168	2981.484131	3026.40332	-0.021573606
284	B04	1	Control	LINus	11	168	1175.026978	1427.346313	-0.280641534
284	B04	1	Control	LINus	11	168	905.788696	1043.719971	-0.20448825
284	B04	1	Control	LINus	11	168	4933.549805	4829.100586	0.030871559
284	B04	1	Control	LINus	11	168	2989.764404	3697.226074	-0.306411459
284	B04	1	Control	LINus	11	168	1741.879395	1909.119263	-0.132262494
284	B04	1	Control	LINus	11	168	4547.585449	4437.968262	0.035201396
284	B04	1	Control	LINus	11	168	955.197815	1154.539673	-0.273446307
284	B04	1	Control	LINus	11	168	1247.894531	1694.848022	-0.441659906
284	B04	1	Control	LINus	11	168	6482.904785	5259.476074	0.301721292
284	B04	1	Control	LINus	11	168	1290.880737	1499.963745	-0.216571913
284	B04	1	Control	LINus	11	168	1022.010376	1229.274902	-0.266397737
284	B04	1	Control	LINus	11	168	3378.794189	3225.079102	0.067173929
284	B04	1	Control	LINus	11	168	1987.593872	1408.817139	0.496538633
284	B04	1	Control	LINus	11	168	4947.272461	2455.626465	1.010542232
284	B04	1	Control	LINus	11	168	1312.509644	1521.724976	-0.213379618
284	B04	1	Control	LINus	11	168	1634.05835	1924.01123	-0.235657719
284	B04	1	Control	LINus	12	168	1269.773682	1574.05127	-0.309911152
284	B04	1	Control	LINus	12	168	2584.726807	2631.033936	-0.025618054
284	B04	1	Control	LINus	12	168	864.739868	1030.743774	-0.253347637
284	B04	1	Control	LINus	12	168	1185.815186	1555.492798	-0.391492537
284	B04	1	Control	LINus	12	168	4213.498535	4104.393555	0.037849551
284	B04	1	Control	LINus	12	168	917.648926	1078.371338	-0.232839839
284	B04	1	Control	LINus	12	168	2933.633301	2783.819824	0.075622709
284	B04	1	Control	LINus	12	168	2593.278564	3107.93042	-0.26117702
284	B04	1	Control	LINus	12	168	1540.322266	1702.700562	-0.144592521
284	B04	1	Control	LINus	12	168	4322.525879	2224.776855	0.95821396
284	B04	1	Control	LINus	12	168	5509.355469	4380.355469	0.3308356
284	B04	1	Control	LINus	12	168	1142.373657	1294.611694	-0.180484824
284	B04	1	Control	LINus	12	168	1183.355835	1345.438354	-0.185192333
284	B04	1	Control	LINus	12	168	1517.903809	1745.054199	-0.201191477
284	B04	1	Control	LINus	13	168	1340.887695	1672.139038	-0.318506402
284	B04	1	Control	LINus	13	168	2792.580322	2849.631592	-0.029176639
284	B04	1	Control	LINus	13	168	896.857117	1068.741455	-0.25296282
284	B04	1	Control	LINus	13	168	1186.314697	1574.343872	-0.408263924
284	B04	1	Control	LINus	13	168	1105.794189	1287.313721	-0.219280789
284	B04	1	Control	LINus	13	168	4560.307617	4431.211914	0.041429823
284	B04	1	Control	LINus	13	168	1209.680664	1375.973755	-0.185826703
284	B04	1	Control	LINus	13	168	946.19696	1124.860962	-0.249534258
284	B04	1	Control	LINus	13	168	3167.550049	2972.266357	0.091804007
284	B04	1	Control	LINus	13	168	2828.342529	3376.547852	-0.255592154
284	B04	1	Control	LINus	13	168	1639.647827	1810.637085	-0.143111431
284	B04	1	Control	LINus	13	168	4624.320313	2257.620117	1.034438584
284	B04	1	Control	LINus	13	168	6020.964355	4644.603027	0.374439281
284	B04	1	Control	LINus	13	168	1240.341309	1419.154907	-0.194294908
284	B04	1	Control	LINus	13	168	1576.045044	1813.376953	-0.202370086
284	B04	1	Control	LINus	14	168	1349.428589	1675.154297	-0.311945355
284	B04	1	Control	LINus	14	168	2754.567383	2736.134033	0.009686851
284	B04	1	Control	LINus	14	168	4426.64209	4217.480957	0.069831177
284	B04	1	Control	LINus	14	168	920.870972	1078.834595	-0.228402758
284	B04	1	Control	LINus	14	168	1222.758911	1603.362305	-0.390960484
284	B04	1	Control	LINus	14	168	1117.114136	1294.005493	-0.212067147
284	B04	1	Control	LINus	14	168	1219.235352	1365.769043	-0.163736899
284	B04	1	Control	LINus	14	168	965.095947	1131.768921	-0.229835143
284	B04	1	Control	LINus	14	168	3098.056641	2897.508789	0.096550483
284	B04	1	Control	LINus	14	168	2788.342041	3290.152832	-0.238747056
284	B04	1	Control	LINus	14	168	1635.295044	1790.395508	-0.130727368
284	B04	1	Control	LINus	14	168	4484.333496	2298.597656	0.964139614
284	B04	1	Control	LINus	14	168	5822.200684	4487.79834	0.375556719
284	B04	1	Control	LINus	14	168	1246.348755	1403.436401	-0.171255866
284	B04	1	Control	LINus	14	168	1585.297729	1806.065796	-0.188096639
284	B04	1	Control	LINus	15	168	1477.845215	1798.473022	-0.283277345
284	B04	1	Control	LINus	15	168	987.530945	1064.576782	-0.108382145
284	B04	1	Control	LINus	15	168	3050.743408	3013.068604	0.017927321
284	B04	1	Control	LINus	15	168	4877.54541	4563.871094	0.095897261
284	B04	1	Control	LINus	15	168	1793.775146	1954.741211	-0.123978565
284	B04	1	Control	LINus	15	168	995.871643	1170.172974	-0.232690092
284	B04	1	Control	LINus	15	168	1271.058838	1680.138062	-0.402548973
284	B04	1	Control	LINus	15	168	1219.394043	1408.517944	-0.20801354
284	B04	1	Control	LINus	15	168	1341.899292	1506.316528	-0.166748558
284	B04	1	Control	LINus	15	168	1052.248413	1235.387207	-0.231487962
284	B04	1	Control	LINus	15	168	3390.532959	3157.831055	0.10257808
284	B04	1	Control	LINus	15	168	1859.387329	1424.182007	0.384693798
284	B04	1	Control	LINus	15	168	3137.230469	3683.671875	-0.231653041
284	B04	1	Control	LINus	15	168	4900.95752	2528.39624	0.954841067
284	B04	1	Control	LINus	15	168	6452.158203	4962.832031	0.378618186
284	B04	1	Control	LINus	15	168	1347.615845	1533.294556	-0.186225578
284	B04	1	Control	LINus	15	168	1693.086792	1928.176514	-0.187581197
284	B04	1	Control	LINus	16	168	1384.361572	1709.360962	-0.30423628
284	B04	1	Control	LINus	16	168	2919.738281	2849.69165	0.035033233
284	B04	1	Control	LINus	16	168	4677.072266	4359.400391	0.101476005
284	B04	1	Control	LINus	16	168	1692.803711	1840.665405	-0.120812703
284	B04	1	Control	LINus	16	168	914.352661	1077.089355	-0.236315323
284	B04	1	Control	LINus	16	168	1179.483154	1575.399048	-0.417562496
284	B04	1	Control	LINus	16	168	1122.198853	1296.095337	-0.207843499
284	B04	1	Control	LINus	16	168	1235.864014	1391.997925	-0.171637053
284	B04	1	Control	LINus	16	168	955.473511	1133.270386	-0.246204331
284	B04	1	Control	LINus	16	168	3241.399414	3011.807617	0.105987185
284	B04	1	Control	LINus	16	168	1924.747559	1358.21521	0.502957147
284	B04	1	Control	LINus	16	168	3018.756592	3523.438721	-0.223029689
284	B04	1	Control	LINus	16	168	4727.85791	2465.569092	0.939265996
284	B04	1	Control	LINus	16	168	6214.228516	4827.172363	0.364396953
284	B04	1	Control	LINus	16	168	1261.429321	1422.771729	-0.17364484
284	B04	1	Control	LINus	16	168	1607.645264	1825.616821	-0.183434887
284	B04	1	Control	LINus	17	168	1478.550659	1798.984009	-0.282998688
284	B04	1	Control	LINus	17	168	3096.496338	2929.162109	0.080148701
284	B04	1	Control	LINus	17	168	1201.521851	1371.0802	-0.190450077
284	B04	1	Control	LINus	17	168	927.26123	1078.922241	-0.218543152
284	B04	1	Control	LINus	17	168	4948.571289	4681.099121	0.080164748
284	B04	1	Control	LINus	17	168	3239.291992	3806.426758	-0.232758799
284	B04	1	Control	LINus	17	168	1797.763672	1925.209229	-0.098811863
284	B04	1	Control	LINus	17	168	4559.657715	4190.041992	0.121960826
284	B04	1	Control	LINus	17	168	975.653076	1129.783325	-0.211605964
284	B04	1	Control	LINus	17	168	1233.737061	1635.520508	-0.406714895
284	B04	1	Control	LINus	17	168	6589.900879	5069.524902	0.378406216
284	B04	1	Control	LINus	17	168	1329.89563	1483.261597	-0.157460035
284	B04	1	Control	LINus	17	168	1017.515747	1209.847534	-0.249774128
284	B04	1	Control	LINus	17	168	3433.999268	3147.003906	0.125910763
284	B04	1	Control	LINus	17	168	2638.769043	1368.350708	0.947427045
284	B04	1	Control	LINus	17	168	4963.439941	2476.53125	1.00301951
284	B04	1	Control	LINus	17	168	1336.059814	1497.177734	-0.164260901
284	B04	1	Control	LINus	17	168	1674.235718	1910.029297	-0.190092106
284	B04	1	Control	LINus	18	168	1368.185425	1652.582397	-0.272458439
284	B04	1	Control	LINus	18	168	2775.371338	2615.666748	0.085502069
284	B04	1	Control	LINus	18	168	1105.626099	1233.245972	-0.157596998
284	B04	1	Control	LINus	18	168	4422.92041	4228.97168	0.064692382
284	B04	1	Control	LINus	18	168	1641.549927	1770.501831	-0.109099706
284	B04	1	Control	LINus	18	168	4055.235107	3690.870361	0.135824494
284	B04	1	Control	LINus	18	168	900.437012	1033.717529	-0.199144748
284	B04	1	Control	LINus	18	168	1175.56665	1520.195679	-0.370900702
284	B04	1	Control	LINus	18	168	5845.100098	4575.899414	0.353172392
284	B04	1	Control	LINus	18	168	1202.202881	1327.325928	-0.142842289
284	B04	1	Control	LINus	18	168	935.523315	1087.171387	-0.216733878
284	B04	1	Control	LINus	18	168	3078.92041	2848.88501	0.112027183
284	B04	1	Control	LINus	18	168	2900.072266	3330.773926	-0.199768585
[truncated: 28,070 more rows]
