# Supplementary material for: Enterovirus D68 2A protease causes nuclear pore complex dysfunction and independently contributes to motor neuron toxicity
Source: eLife. 2026 Jun 18;14:RP108672. doi: 10.7554/eLife.108672 (PMC13278737; doi:10.7554/eLife.108672)
Supplement: Figure 2—source data 2. [file elife-108672-fig2-data2.zip › Fig 2D LINus-LEXY replicate 230310.csv]

Plate ID	Well Name	Site ID	Group	Compound	Concentration	Time Point	MEASUREMENT SET ID	Cell: Nucleus Avg Intensity (MJE Nuclear-Cytoplasmic)	Cell: Cytoplasm Avg Intensity (MJE Nuclear-Cytoplasmic)	Log(N/C)
214	A04	1	Control	LINus	250	1	132	12690.74512	11302.95117	0.167077271
214	A04	1	Control	LINus	250	1	132	17661.08203	13434.15137	0.394668545
214	A04	1	Control	LINus	250	1	132	16278.76563	7374.049805	1.142462242
214	A04	1	Control	LINus	250	2	132	17885.47461	13242.54785	0.43360768
214	A04	1	Control	LINus	250	2	132	16401.7832	7585.339844	1.11256695
214	A04	1	Control	LINus	250	3	132	13423.64356	11915.1084	0.171984236
214	A04	1	Control	LINus	250	3	132	18346.46289	17588.92188	0.060834891
214	A04	1	Control	LINus	250	3	132	18025.03125	13041.42773	0.466899941
214	A04	1	Control	LINus	250	3	132	16580.02734	7386.822266	1.166420616
214	A04	1	Control	LINus	250	4	132	13197.49902	10865.66699	0.280487822
214	A04	1	Control	LINus	250	4	132	18105.31836	30958.32422	-0.773913835
214	A04	1	Control	LINus	250	4	132	18036.64648	12563.62891	0.521677891
214	A04	1	Control	LINus	250	4	132	16549.23047	7062.725586	1.228467186
214	A04	1	Control	LINus	250	5	132	12961.62207	11874.97266	0.126322083
214	A04	1	Control	LINus	250	5	132	18687.77539	15655.64941	0.255411485
214	A04	1	Control	LINus	250	5	132	17840.63477	12333.97461	0.532529165
214	A04	1	Control	LINus	250	5	132	16847.12695	7261.987305	1.214066267
214	A04	1	Control	LINus	250	6	132	13221.67871	12902.03516	0.035306709
214	A04	1	Control	LINus	250	6	132	18190.36328	12730.5293	0.514881952
214	A04	1	Control	LINus	250	6	132	16912.51563	7047.819336	1.262842419
214	A04	1	Control	LINus	250	7	132	13213.63281	11530.57422	0.1965628
214	A04	1	Control	LINus	250	7	132	19240.18359	16394.16406	0.230940225
214	A04	1	Control	LINus	250	7	132	18339.31641	12047.33691	0.606225592
214	A04	1	Control	LINus	250	7	132	17506.96094	12576.70898	0.477174212
214	A04	1	Control	LINus	250	7	132	16478.77344	6806.096191	1.275709416
214	A04	1	Control	LINus	250	7	132	11946.68262	10387.29883	0.201789526
214	A04	1	Control	LINus	250	8	132	13014.08496	10557.79492	0.301765329
214	A04	1	Control	LINus	250	8	132	18369.08398	12660.07617	0.5369936
214	A04	1	Control	LINus	250	8	132	16473.32031	6797.90332	1.276969621
214	A04	1	Control	LINus	250	8	132	11764.99805	10415.07227	0.175828231
214	A04	1	Control	LINus	250	9	132	13128.68457	10952.78613	0.261424468
214	A04	1	Control	LINus	250	9	132	32753.66406	16155.95996	1.01958983
214	A04	1	Control	LINus	250	9	132	18567.0918	12717.94922	0.545881807
214	A04	1	Control	LINus	250	9	132	16891.20117	6681.813477	1.33796031
214	A04	1	Control	LINus	250	9	132	11822.66797	10506.48535	0.170275502
214	A04	1	Control	LINus	250	10	132	13039.41406	11182.15527	0.221680759
214	A04	1	Control	LINus	250	10	132	18301.14258	12194.57813	0.585693873
214	A04	1	Control	LINus	250	10	132	17018.9043	6733.470215	1.337716037
214	A04	1	Control	LINus	250	10	132	11775.10352	10904.97754	0.110752944
214	A04	1	Control	LINus	250	11	132	13197.88769	12301.79102	0.101438674
214	A04	1	Control	LINus	250	11	132	18316.67773	12283.46387	0.576440402
214	A04	1	Control	LINus	250	11	132	17003.60156	6523.668457	1.38208499
214	A04	1	Control	LINus	250	12	132	13385.72656	11677.33789	0.196984032
214	A04	1	Control	LINus	250	12	132	18441.66406	12279.64844	0.586699584
214	A04	1	Control	LINus	250	12	132	16489.45117	6766.219727	1.285121448
214	A04	1	Control	LINus	250	13	132	13218.72461	11654.97559	0.181637005
214	A04	1	Control	LINus	250	13	132	18448.12695	12464.73828	0.565621755
214	A04	1	Control	LINus	250	13	132	16280.81738	6766.231445	1.266748701
214	A04	1	Control	LINus	250	14	132	13766.14648	11626.71973	0.243680643
214	A04	1	Control	LINus	250	14	132	18488.43555	12318.50098	0.585796445
214	A04	1	Control	LINus	250	14	132	16283.75	6881.46582	1.242645166
214	A04	1	Control	LINus	250	15	132	19069.76758	12273.38184	0.635754433
214	A04	1	Control	LINus	250	15	132	16631.01367	6849.046387	1.279901068
214	A04	1	Control	LINus	250	16	132	19161.61523	11583.98535	0.726087495
214	A04	1	Control	LINus	250	16	132	16920.94531	12359.41113	0.453200162
214	A04	1	Control	LINus	250	16	132	16686.10742	6713.841309	1.313437096
214	A04	1	Control	LINus	250	16	132	11806.08594	10363.28027	0.188050019
214	A04	1	Control	LINus	250	17	132	18749.26563	12134.1582	0.627760063
214	A04	1	Control	LINus	250	17	132	16874.27344	6678.687988	1.337188763
214	A04	1	Control	LINus	250	17	132	11987.5	10605.31934	0.176742753
214	A04	1	Control	LINus	250	18	132	18617.29492	11667.46484	0.674152345
214	A04	1	Control	LINus	250	18	132	17128.5332	6578.693359	1.380528638
214	A04	1	Control	LINus	250	19	132	19289.63086	11032.28418	0.80609401
214	A04	1	Control	LINus	250	19	132	17023.43945	11970.87891	0.507993472
214	A04	1	Control	LINus	250	19	132	17465.81836	6455.275391	1.435983692
214	A04	1	Control	LINus	250	20	132	19676.83594	12333.5	0.673915986
214	A04	1	Control	LINus	250	20	132	17756.8125	6687.470215	1.408840163
214	A04	1	Control	LINus	250	21	132	19649.34766	11312.36816	0.796580438
214	A04	1	Control	LINus	250	21	132	16899.40039	11848.33301	0.512287964
214	A04	1	Control	LINus	250	21	132	17643.1582	6766.160645	1.382699497
214	A04	1	Control	LINus	250	21	132	11882.41894	10079.63965	0.237384498
214	A04	1	Control	LINus	250	22	132	18945.28711	12243.16309	0.629862669
214	A04	1	Control	LINus	250	22	132	17455.25391	6962.582031	1.325967018
214	A04	1	Control	LINus	250	22	132	11790.33984	9983.294922	0.240017352
214	A04	1	Control	LINus	250	23	132	18941.63086	11675.24023	0.698108315
214	A04	1	Control	LINus	250	23	132	17222.33984	7016.338867	1.29549083
214	A04	1	Control	LINus	250	23	132	11732.48438	9941.47168	0.238977198
214	A04	1	Control	LINus	250	24	132	19791.1875	10924.51172	0.85728938
214	A04	1	Control	LINus	250	24	132	16626.97266	12433.05469	0.419344718
214	A04	1	Control	LINus	250	24	132	17300.96289	6999.149902	1.305600722
214	A04	1	Control	LINus	250	24	132	11815.19043	10458.76172	0.17593083
214	A04	1	Control	LINus	250	25	132	19873.45703	11042.63965	0.847757777
214	A04	1	Control	LINus	250	25	132	16748.96875	12789.52246	0.389109873
214	A04	1	Control	LINus	250	25	132	16723.69727	6965.12207	1.26367329
214	A04	1	Control	LINus	250	25	132	11811.02441	10565.28418	0.160802528
214	A04	1	Control	LINus	250	26	132	19099.3418	11675.44434	0.710045465
214	A04	1	Control	LINus	250	26	132	16678.39844	6746.253418	1.305822341
214	A04	1	Control	LINus	250	26	132	11972.70606	10349.08398	0.210246187
214	A04	1	Control	LINus	250	27	132	18996.80469	11505.76074	0.723400399
214	A04	1	Control	LINus	250	27	132	17073.4668	6733.279785	1.342374711
214	A04	1	Control	LINus	250	27	132	11713.95996	9953.490234	0.234954462
214	A04	1	Control	LINus	250	28	132	19878.00195	11155.93945	0.833360741
214	A04	1	Control	LINus	250	28	132	16645.12891	13338.69141	0.319482906
214	A04	1	Control	LINus	250	28	132	17848.42188	6597.828125	1.435733418
214	A04	1	Control	LINus	250	28	132	11388.09961	9397.265625	0.277214083
214	A04	1	Control	LINus	250	29	132	20123.17188	11278.72754	0.835253412
214	A04	1	Control	LINus	250	29	132	16793.38672	12998.15234	0.369586645
214	A04	1	Control	LINus	250	29	132	18088.89844	6765.068848	1.418928033
214	A04	1	Control	LINus	250	29	132	11713.05078	9805.041992	0.256521175
214	A04	1	Control	LINus	250	30	132	20256.03125	11681.63965	0.794108749
214	A04	1	Control	LINus	250	30	132	16634.5625	12584.54199	0.402531212
214	A04	1	Control	LINus	250	30	132	18214.63281	7078.069824	1.363670013
214	A04	1	Control	LINus	250	30	132	11687.13086	10095.73047	0.211175498
214	A04	1	Control	LINus	250	31	132	20327.89453	11403.89258	0.833934441
214	A04	1	Control	LINus	250	31	132	16589.51563	12390.62988	0.421022234
214	A04	1	Control	LINus	250	31	132	18048.20313	6762.599121	1.41620547
214	A04	1	Control	LINus	250	31	132	11798.29492	11081.74023	0.090393923
214	A04	1	Control	LINus	250	32	132	20110.50391	11512.16211	0.804790419
214	A04	1	Control	LINus	250	32	132	16613.56445	12717.41406	0.385556293
214	A04	1	Control	LINus	250	32	132	17951.35742	6864.70752	1.386822781
214	A04	1	Control	LINus	250	32	132	11660.23633	10513.84473	0.149306695
214	A04	1	Control	LINus	250	33	132	20138.10156	11266.43066	0.83789716
214	A04	1	Control	LINus	250	33	132	16803.86328	12752.51074	0.398011637
214	A04	1	Control	LINus	250	33	132	17683.15039	6537.683105	1.435523971
214	A04	1	Control	LINus	250	33	132	11784.83984	10363.16797	0.185467057
214	A04	1	Control	LINus	250	34	132	20180.34961	11390.54981	0.825113783
214	A04	1	Control	LINus	250	34	132	16813.82227	12448.91992	0.43362715
214	A04	1	Control	LINus	250	34	132	17734.79688	6577.695313	1.430928719
214	A04	1	Control	LINus	250	34	132	11756.23828	10113.34863	0.217165738
214	A04	1	Control	LINus	250	35	132	20313.22852	11425.94434	0.830106148
214	A04	1	Control	LINus	250	35	132	16965.83984	12262.08496	0.468428542
214	A04	1	Control	LINus	250	35	132	17816.60547	6655.490234	1.42060565
214	A04	1	Control	LINus	250	35	132	11736.33203	10469.08691	0.164845972
214	A04	1	Control	LINus	250	36	132	20318.4043	11190.62695	0.860496239
214	A04	1	Control	LINus	250	36	132	16907.89844	12075.09375	0.485662961
214	A04	1	Control	LINus	250	36	132	17991.47461	6675.865234	1.430286701
214	A04	1	Control	LINus	250	36	132	11737.43359	9955.717773	0.237519758
214	A04	1	Control	LINus	250	37	132	20195.10938	10945.15723	0.883713281
214	A04	1	Control	LINus	250	37	132	16822.51953	12286.87012	0.453276337
214	A04	1	Control	LINus	250	37	132	18172.55078	6496.343262	1.484061166
214	A04	1	Control	LINus	250	37	132	11850.64356	10039.0625	0.239340858
214	A04	1	Control	LINus	250	38	132	20024.53906	10454.21973	0.937683647
214	A04	1	Control	LINus	250	38	132	16754.35156	11923.53613	0.490723696
214	A04	1	Control	LINus	250	38	132	18475.01367	6480.325195	1.511437315
214	A04	1	Control	LINus	250	38	132	11612.38672	9567.946289	0.279383327
214	A04	1	Control	LINus	250	39	132	20223.98828	10247.86621	0.980743987
214	A04	1	Control	LINus	250	39	132	16879.61914	11900.03711	0.50431628
214	A04	1	Control	LINus	250	39	132	18833.06055	6684.080078	1.494466548
214	A04	1	Control	LINus	250	39	132	11820.27441	10374.17871	0.188266401
214	A04	1	Control	LINus	250	40	132	20458.0957	10227.39551	1.000233064
214	A04	1	Control	LINus	250	40	132	16966.91602	11856.89746	0.516997802
214	A04	1	Control	LINus	250	40	132	19016.20117	6390.743652	1.573173347
214	A04	1	Control	LINus	250	40	132	11948.94043	10603.35644	0.172361677
214	A04	1	Control	LINus	250	41	132	19022.96875	6428.897949	1.565099058
214	A04	1	Control	LINus	250	41	132	11781.67871	10325.56738	0.190324057
214	A04	1	Control	LINus	250	41	132	20323.65234	10563.38672	0.944087241
214	A04	1	Control	LINus	250	41	132	16944.04492	12043.10547	0.492570862
214	A04	2	Control	LINus	250	1	132	2090.726563	3248.408447	-0.635728654
214	A04	2	Control	LINus	250	1	132	8286.810547	17766.77148	-1.100292699
214	A04	2	Control	LINus	250	1	132	8195.386719	12317.68359	-0.587847042
214	A04	2	Control	LINus	250	1	132	2592.993408	6118.414063	-1.238539206
214	A04	2	Control	LINus	250	1	132	25867.35547	26382.58789	-0.028453518
214	A04	2	Control	LINus	250	1	132	8315.132813	5015.352051	0.729388333
214	A04	2	Control	LINus	250	1	132	10752.57324	15299.66113	-0.508817741
214	A04	2	Control	LINus	250	1	132	12376.01856	14714.19922	-0.249661765
214	A04	2	Control	LINus	250	1	132	11677.33008	7976.718262	0.549843224
214	A04	2	Control	LINus	250	1	132	21739.32227	23369.0957	-0.104294944
214	A04	2	Control	LINus	250	1	132	9059.397461	11194.21875	-0.30526684
214	A04	2	Control	LINus	250	1	132	11040.09277	19103.30273	-0.791069789
214	A04	2	Control	LINus	250	1	132	9300.611328	13721.87695	-0.561080382
214	A04	2	Control	LINus	250	1	132	4138.778809	5629.638184	-0.443837056
214	A04	2	Control	LINus	250	2	132	2198.879883	3328.330811	-0.598030037
214	A04	2	Control	LINus	250	2	132	11909.11035	17015.81055	-0.514810232
214	A04	2	Control	LINus	250	2	132	8742.668945	12100.06934	-0.468869639
214	A04	2	Control	LINus	250	2	132	2671.50293	6181.878418	-1.210393681
214	A04	2	Control	LINus	250	2	132	14630.55957	9970.055664	0.553311484
214	A04	2	Control	LINus	250	2	132	4378.190918	4752.854492	-0.118459367
214	A04	2	Control	LINus	250	2	132	26730.80859	27084.0293	-0.018938906
214	A04	2	Control	LINus	250	2	132	9891.150391	9202.387695	0.104130085
214	A04	2	Control	LINus	250	2	132	4055.293457	9128.974609	-1.170646505
214	A04	2	Control	LINus	250	2	132	13438.91016	14241.32813	-0.08366755
214	A04	2	Control	LINus	250	2	132	972.992371	3108.081543	-1.675523956
214	A04	2	Control	LINus	250	2	132	12345.01172	8371.007813	0.560454977
214	A04	2	Control	LINus	250	2	132	22387.63086	22112.35156	0.017849407
214	A04	2	Control	LINus	250	2	132	9950.242188	11294.60352	-0.182830081
214	A04	2	Control	LINus	250	2	132	11596.66992	19046.92578	-0.715847579
214	A04	2	Control	LINus	250	2	132	9953.589844	13466.61816	-0.436098752
214	A04	2	Control	LINus	250	2	132	4300.069336	5837.056641	-0.440881145
214	A04	2	Control	LINus	250	3	132	2264.88623	3284.643066	-0.536298022
214	A04	2	Control	LINus	250	3	132	12142.07031	16873.48633	-0.474743655
214	A04	2	Control	LINus	250	3	132	8902.394531	12064.4209	-0.438493323
214	A04	2	Control	LINus	250	3	132	3074.641113	7376.342773	-1.262487676
214	A04	2	Control	LINus	250	3	132	4385.085449	4772.412598	-0.122113821
214	A04	2	Control	LINus	250	3	132	2425.870605	4742.70752	-0.967208301
214	A04	2	Control	LINus	250	3	132	9946.37793	9230.084961	0.107827322
214	A04	2	Control	LINus	250	3	132	27510.14258	26194.4043	0.070704964
214	A04	2	Control	LINus	250	3	132	2240.59668	4320.785156	-0.947410518
214	A04	2	Control	LINus	250	3	132	21720.76172	26417.39648	-0.282413594
214	A04	2	Control	LINus	250	3	132	4023.369873	9075.265625	-1.173535497
214	A04	2	Control	LINus	250	3	132	13439.66699	14088.38281	-0.068008625
214	A04	2	Control	LINus	250	3	132	992.129517	3039.337891	-1.615156698
214	A04	2	Control	LINus	250	3	132	12476.99902	8299.978516	0.588091471
214	A04	2	Control	LINus	250	3	132	22572.85742	24344.32227	-0.108996281
214	A04	2	Control	LINus	250	3	132	10018.38769	11414.85254	-0.188261875
214	A04	2	Control	LINus	250	3	132	11797.36133	19195.27539	-0.702287045
214	A04	2	Control	LINus	250	3	132	10248.66113	13868.99707	-0.436428013
214	A04	2	Control	LINus	250	3	132	4302.284668	5754.388672	-0.419559683
214	A04	2	Control	LINus	250	4	132	2280.292969	3129.735107	-0.456821364
214	A04	2	Control	LINus	250	4	132	8319.758789	16497.76563	-0.98765704
214	A04	2	Control	LINus	250	4	132	11904.09277	16109.39063	-0.436444247
214	A04	2	Control	LINus	250	4	132	8553.164063	12247.73047	-0.517984321
214	A04	2	Control	LINus	250	4	132	8531.791016	14143.91309	-0.729260782
214	A04	2	Control	LINus	250	4	132	2768.994873	5046.025879	-0.865785223
214	A04	2	Control	LINus	250	4	132	14534.9209	9216.777344	0.657188916
214	A04	2	Control	LINus	250	4	132	4360.415039	4821.139648	-0.144908757
214	A04	2	Control	LINus	250	4	132	9865.200195	9275.959961	0.088851735
214	A04	2	Control	LINus	250	4	132	27237.23047	26789.90039	0.023890798
214	A04	2	Control	LINus	250	4	132	2279.315674	4272.936523	-0.90662714
214	A04	2	Control	LINus	250	4	132	21280.52539	26216.29297	-0.300929931
214	A04	2	Control	LINus	250	4	132	3843.944824	8763.396484	-1.188902505
214	A04	2	Control	LINus	250	4	132	12675.01563	13647.4707	-0.106646074
214	A04	2	Control	LINus	250	4	132	12139.58887	7761.059082	0.64539412
214	A04	2	Control	LINus	250	4	132	21878.08789	23069.49414	-0.076499715
214	A04	2	Control	LINus	250	4	132	9700.901367	11035.85059	-0.186007122
214	A04	2	Control	LINus	250	4	132	11591.88965	18147.05664	-0.646619804
214	A04	2	Control	LINus	250	4	132	10133.41797	14222.20019	-0.489023797
214	A04	2	Control	LINus	250	4	132	4135.099121	5639.492188	-0.447643348
214	A04	2	Control	LINus	250	5	132	2422.183105	3297.547607	-0.445085558
214	A04	2	Control	LINus	250	5	132	12891.72168	16817.13867	-0.383487314
214	A04	2	Control	LINus	250	5	132	2052.333252	3203.959961	-0.642591108
214	A04	2	Control	LINus	250	5	132	9047.074219	12062.97656	-0.415062727
214	A04	2	Control	LINus	250	5	132	8716.439453	14807.40723	-0.764508208
214	A04	2	Control	LINus	250	5	132	2884.638672	5139.932617	-0.833358827
214	A04	2	Control	LINus	250	5	132	4504.561035	4813.727051	-0.095767816
214	A04	2	Control	LINus	250	5	132	4085.89624	9414.270508	-1.20419674
214	A04	2	Control	LINus	250	5	132	10980.20019	10818.35449	0.021423281
214	A04	2	Control	LINus	250	5	132	13835.09766	13889.23047	-0.005633842
214	A04	2	Control	LINus	250	5	132	1067.673584	3096.891113	-1.536350014
214	A04	2	Control	LINus	250	5	132	12538.84668	7897.188477	0.666993628
214	A04	2	Control	LINus	250	5	132	23369.01172	24159.03711	-0.047966232
214	A04	2	Control	LINus	250	5	132	10448.31641	11257.55469	-0.107622994
214	A04	2	Control	LINus	250	5	132	12396.77246	17596.08203	-0.505289673
214	A04	2	Control	LINus	250	5	132	11011.25977	14699.6709	-0.416804323
214	A04	2	Control	LINus	250	5	132	4338.484375	5694.395996	-0.39235169
214	A04	2	Control	LINus	250	5	132	10154.49414	9082.757813	0.160916055
214	A04	2	Control	LINus	250	5	132	2334.2771	4194.497559	-0.845522174
214	A04	2	Control	LINus	250	6	132	2502.707764	3353.956055	-0.422373946
214	A04	2	Control	LINus	250	6	132	13394.52344	16567.13477	-0.306680862
214	A04	2	Control	LINus	250	6	132	2095.021484	3180.854248	-0.602449228
214	A04	2	Control	LINus	250	6	132	9362.569336	11961.66211	-0.353441467
214	A04	2	Control	LINus	250	6	132	9462.506836	15220.24512	-0.685697251
214	A04	2	Control	LINus	250	6	132	3170.068359	5284.898926	-0.737361929
214	A04	2	Control	LINus	250	6	132	4520.546875	4665.086426	-0.045406495
214	A04	2	Control	LINus	250	6	132	10304.35352	8971.292969	0.199866164
214	A04	2	Control	LINus	250	6	132	28240.78906	25766.85547	0.132263914
214	A04	2	Control	LINus	250	6	132	2394.296631	4063.183838	-0.763008741
214	A04	2	Control	LINus	250	6	132	4152.878418	9432.842773	-1.183580986
214	A04	2	Control	LINus	250	6	132	11225.90039	11112.46875	0.014651801
214	A04	2	Control	LINus	250	6	132	14105.03906	13998.07813	0.010981896
214	A04	2	Control	LINus	250	6	132	8652.700195	8056.195801	0.103051668
214	A04	2	Control	LINus	250	6	132	23915.93945	24471.64648	-0.033138707
214	A04	2	Control	LINus	250	6	132	10610.54883	11352.44238	-0.097503433
214	A04	2	Control	LINus	250	6	132	12786.19043	18104.70703	-0.501778346
214	A04	2	Control	LINus	250	6	132	11438.18555	14671.87891	-0.359195423
214	A04	2	Control	LINus	250	6	132	4395.251465	5576.412109	-0.343391475
214	A04	2	Control	LINus	250	7	132	2471.309814	3226	-0.384470554
214	A04	2	Control	LINus	250	7	132	13338.13672	15686.78711	-0.233992755
214	A04	2	Control	LINus	250	7	132	2051.655029	3170.862549	-0.628087168
214	A04	2	Control	LINus	250	7	132	9187.572266	11694.72168	-0.34810193
214	A04	2	Control	LINus	250	7	132	9030.821289	14455.34473	-0.678673913
214	A04	2	Control	LINus	250	7	132	3137.504395	5116.572754	-0.70556029
214	A04	2	Control	LINus	250	7	132	14308.76953	10210.71777	0.486815329
214	A04	2	Control	LINus	250	7	132	4490.62207	4663.331055	-0.054445542
214	A04	2	Control	LINus	250	7	132	10256.28516	9243.914063	0.149932526
214	A04	2	Control	LINus	250	7	132	28614.58594	27551.71484	0.054608615
214	A04	2	Control	LINus	250	7	132	2377.291748	4101.507324	-0.786835239
214	A04	2	Control	LINus	250	7	132	21824.27344	26875.03125	-0.300332807
214	A04	2	Control	LINus	250	7	132	3957.361328	8808.844727	-1.154414026
214	A04	2	Control	LINus	250	7	132	10336.0293	10607.16504	-0.037357056
214	A04	2	Control	LINus	250	7	132	13357.18652	14164.01074	-0.084613684
214	A04	2	Control	LINus	250	7	132	1072.468262	3006.230957	-1.487020896
214	A04	2	Control	LINus	250	7	132	12727.51269	7958.651367	0.67735462
214	A04	2	Control	LINus	250	7	132	23258.30664	23523.68359	-0.016367928
214	A04	2	Control	LINus	250	7	132	10263.14258	11230.2832	-0.129921757
214	A04	2	Control	LINus	250	7	132	12518.29785	14553.34082	-0.217311963
214	A04	2	Control	LINus	250	7	132	11270.25586	14049.7168	-0.318020782
214	A04	2	Control	LINus	250	7	132	4262.793945	5335.990234	-0.323956706
214	A04	2	Control	LINus	250	8	132	2429.501465	4108.503906	-0.757952836
214	A04	2	Control	LINus	250	8	132	21872.54297	26980.13477	-0.302776592
214	A04	2	Control	LINus	250	8	132	4369.806152	8915.147461	-1.028689379
214	A04	2	Control	LINus	250	8	132	13484.65332	13765.05176	-0.029691603
214	A04	2	Control	LINus	250	8	132	1083.383667	3011.140137	-1.474765606
214	A04	2	Control	LINus	250	8	132	12897.04688	7864.311035	0.713648473
214	A04	2	Control	LINus	250	8	132	23815.42773	22740.23633	0.066649213
214	A04	2	Control	LINus	250	8	132	10302.14941	11182.41211	-0.11828605
214	A04	2	Control	LINus	250	8	132	12579.04492	14738.72949	-0.228589778
214	A04	2	Control	LINus	250	8	132	11485.20508	14298.99707	-0.316137343
214	A04	2	Control	LINus	250	8	132	4277.461426	5506.727051	-0.364440256
214	A04	2	Control	LINus	250	8	132	2532.437012	3204.072998	-0.339380631
214	A04	2	Control	LINus	250	8	132	9321.828125	11477.09961	-0.300073285
214	A04	2	Control	LINus	250	8	132	12914.27832	18186.44141	-0.49389625
214	A04	2	Control	LINus	250	8	132	2084.779053	3190.225098	-0.613763729
214	A04	2	Control	LINus	250	8	132	9116.857422	14448.91602	-0.664352745
214	A04	2	Control	LINus	250	8	132	3161.863525	5010.959961	-0.664311912
214	A04	2	Control	LINus	250	8	132	4559.259766	4660.705566	-0.031748766
214	A04	2	Control	LINus	250	8	132	10967.78027	10498.69043	0.063062191
214	A04	2	Control	LINus	250	8	132	29081.56445	28048.82031	0.052164787
214	A04	2	Control	LINus	250	9	132	2536.325195	3107.431152	-0.292982695
214	A04	2	Control	LINus	250	9	132	9214.331055	11495.30273	-0.319093123
214	A04	2	Control	LINus	250	9	132	13071.01953	14954.00586	-0.194160329
214	A04	2	Control	LINus	250	9	132	2090.437744	3170.22876	-0.600781869
214	A04	2	Control	LINus	250	9	132	8943.918945	13772.42285	-0.622803363
214	A04	2	Control	LINus	250	9	132	3104.673828	4852.98877	-0.644431812
214	A04	2	Control	LINus	250	9	132	14517.76758	9533.820313	0.606693285
214	A04	2	Control	LINus	250	9	132	4587.505859	4793.935059	-0.063500365
214	A04	2	Control	LINus	250	9	132	11028.72168	10362.77246	0.089855546
214	A04	2	Control	LINus	250	9	132	29063.6543	27665.33398	0.07113677
214	A04	2	Control	LINus	250	9	132	2448.076416	4021.729736	-0.716167542
214	A04	2	Control	LINus	250	9	132	13084.06934	13536.44043	-0.049037105
214	A04	2	Control	LINus	250	9	132	9533.350586	7578.376953	0.33109445
214	A04	2	Control	LINus	250	9	132	23366.66992	21839.28711	0.097526381
214	A04	2	Control	LINus	250	9	132	10023.19238	11400.79981	-0.185792958
214	A04	2	Control	LINus	250	9	132	12541.77441	14184.5166	-0.17757551
214	A04	2	Control	LINus	250	9	132	11377.56641	14095.30566	-0.309022757
214	A04	2	Control	LINus	250	9	132	4224.660645	5492.461914	-0.378617502
214	A04	2	Control	LINus	250	10	132	2613.127441	3117.130859	-0.254441235
214	A04	2	Control	LINus	250	10	132	12983.86426	14848.78223	-0.193624796
214	A04	2	Control	LINus	250	10	132	2121.646729	3126.002441	-0.559134449
214	A04	2	Control	LINus	250	10	132	9398.27832	11383.35156	-0.276456991
214	A04	2	Control	LINus	250	10	132	8453.077148	13739.56543	-0.700787852
214	A04	2	Control	LINus	250	10	132	3048.342529	4943.194336	-0.697418604
214	A04	2	Control	LINus	250	10	132	14855.44043	8964.927734	0.72862752
214	A04	2	Control	LINus	250	10	132	4626.646973	4764.898438	-0.042478443
214	A04	2	Control	LINus	250	10	132	11317.11231	10418.24805	0.119393193
214	A04	2	Control	LINus	250	10	132	29500.95898	28282.7793	0.060837955
214	A04	2	Control	LINus	250	10	132	2488.254395	3997.880371	-0.684101311
214	A04	2	Control	LINus	250	10	132	3875.980713	8782.740234	-1.180109742
214	A04	2	Control	LINus	250	10	132	23661.58984	20575.7168	0.201604322
214	A04	2	Control	LINus	250	10	132	5255.802734	6045.405762	-0.201928047
214	A04	2	Control	LINus	250	10	132	9810.625	7692.875488	0.35082209
214	A04	2	Control	LINus	250	10	132	23911.91992	22396.83398	0.094435163
214	A04	2	Control	LINus	250	10	132	10284.62207	11440.04199	-0.153603568
214	A04	2	Control	LINus	250	10	132	12832.31641	14170.10059	-0.143068379
214	A04	2	Control	LINus	250	10	132	11786.52832	14071.50684	-0.255637986
214	A04	2	Control	LINus	250	10	132	4275.516602	5554.656738	-0.377599011
214	A04	2	Control	LINus	250	11	132	10991.96289	11283.32715	-0.037743503
214	A04	2	Control	LINus	250	11	132	13608.91211	15002.79004	-0.140679078
214	A04	2	Control	LINus	250	11	132	12469.62891	14274.30371	-0.195001842
214	A04	2	Control	LINus	250	11	132	2797.48877	3330.508057	-0.251609932
214	A04	2	Control	LINus	250	11	132	13540.80859	15347.16309	-0.180658106
214	A04	2	Control	LINus	250	11	132	2210.467285	3195.022217	-0.531474581
214	A04	2	Control	LINus	250	11	132	10021.31152	11138.45801	-0.152478191
214	A04	2	Control	LINus	250	11	132	8860.669922	14633.89356	-0.723825985
214	A04	2	Control	LINus	250	11	132	12793.36914	9957.017578	0.361610667
214	A04	2	Control	LINus	250	11	132	3412.172363	5144.868652	-0.592443721
214	A04	2	Control	LINus	250	11	132	4679.849121	4709.37793	-0.009074486
214	A04	2	Control	LINus	250	11	132	9608.115234	7480.194336	0.361177702
214	A04	2	Control	LINus	250	11	132	30413.69141	27778.9668	0.13072799
214	A04	2	Control	LINus	250	11	132	2585.19043	4013.600098	-0.634626322
214	A04	2	Control	LINus	250	11	132	22411.76172	27723.27539	-0.306841657
214	A04	2	Control	LINus	250	11	132	4124.663574	9544.089844	-1.210331173
214	A04	2	Control	LINus	250	11	132	14195.12988	13341.27246	0.089499775
214	A04	2	Control	LINus	250	11	132	1247.601563	3281.455566	-1.395178633
214	A04	2	Control	LINus	250	11	132	13407.51563	7968.448242	0.750671225
214	A04	2	Control	LINus	250	11	132	25460.25977	23234.94922	0.131950647
214	A04	2	Control	LINus	250	11	132	4523.768555	10343.97461	-1.193193614
214	A04	2	Control	LINus	250	12	132	4011.867188	10027.98144	-1.32168548
214	A04	2	Control	LINus	250	12	132	13344.21289	13146.62109	0.021522161
214	A04	2	Control	LINus	250	12	132	1171.654541	3124.820557	-1.415226087
214	A04	2	Control	LINus	250	12	132	24760.72852	22191.51563	0.158045559
214	A04	2	Control	LINus	250	12	132	10405.71289	11245.69141	-0.111996557
214	A04	2	Control	LINus	250	12	132	13492.28418	14034.29199	-0.056821674
214	A04	2	Control	LINus	250	12	132	12402.81641	14604.53516	-0.235748678
214	A04	2	Control	LINus	250	12	132	4392.733887	9732.057617	-1.147625758
214	A04	2	Control	LINus	250	12	132	2757.756348	3230.48999	-0.228258007
214	A04	2	Control	LINus	250	12	132	13207.89356	14770.94727	-0.161361951
214	A04	2	Control	LINus	250	12	132	2198.936279	3220.462402	-0.550462051
214	A04	2	Control	LINus	250	12	132	9639.819336	11243.1543	-0.221968831
214	A04	2	Control	LINus	250	12	132	9237.824219	14264.8584	-0.626840427
214	A04	2	Control	LINus	250	12	132	3332.359375	5080.720703	-0.608489163
214	A04	2	Control	LINus	250	12	132	4673.209473	4768.710938	-0.029185628
214	A04	2	Control	LINus	250	12	132	9648.301758	9159.963867	0.074933122
214	A04	2	Control	LINus	250	12	132	30678.41211	28143.0293	0.124446184
214	A04	2	Control	LINus	250	12	132	2593.838623	4064.968262	-0.648155364
214	A04	2	Control	LINus	250	13	132	2810.80127	3237.919434	-0.204085633
214	A04	2	Control	LINus	250	13	132	13069.22266	14734.91113	-0.173065026
214	A04	2	Control	LINus	250	13	132	2214.827637	3126.708252	-0.497450181
214	A04	2	Control	LINus	250	13	132	9639.810547	11420.46191	-0.244544305
214	A04	2	Control	LINus	250	13	132	8887.595703	14153.10644	-0.671253648
214	A04	2	Control	LINus	250	13	132	3241.813965	4873.925293	-0.588282835
214	A04	2	Control	LINus	250	13	132	15661.86328	9652.80957	0.698235036
214	A04	2	Control	LINus	250	13	132	4681.129883	4830.399902	-0.045285838
214	A04	2	Control	LINus	250	13	132	9460.196289	7540.558594	0.327198718
214	A04	2	Control	LINus	250	13	132	31214.20313	28142.38086	0.149458249
214	A04	2	Control	LINus	250	13	132	2640.911865	4065.823975	-0.622511601
214	A04	2	Control	LINus	250	13	132	3957.219727	10195.95508	-1.365437843
214	A04	2	Control	LINus	250	13	132	13551.52441	13286.31348	0.028514291
214	A04	2	Control	LINus	250	13	132	13200.48438	7914.605957	0.738001438
214	A04	2	Control	LINus	250	13	132	24907.13867	22069.31641	0.174517351
214	A04	2	Control	LINus	250	13	132	10479.82422	11278.29688	-0.105934706
214	A04	2	Control	LINus	250	13	132	13613.91602	14030.94531	-0.043530097
214	A04	2	Control	LINus	250	13	132	12660.09863	14661.73242	-0.211766937
214	A04	2	Control	LINus	250	13	132	4407.015137	10836.24512	-1.297991176
214	A04	2	Control	LINus	250	14	132	2845.401855	3242.143311	-0.188315445
214	A04	2	Control	LINus	250	14	132	12637.0625	14550.06152	-0.203364107
214	A04	2	Control	LINus	250	14	132	2194.390625	3002.502441	-0.452345055
214	A04	2	Control	LINus	250	14	132	9571.057617	11374.30664	-0.249028345
214	A04	2	Control	LINus	250	14	132	8892.527344	14042.46094	-0.659130379
214	A04	2	Control	LINus	250	14	132	3232.205811	4854.224121	-0.586721655
214	A04	2	Control	LINus	250	14	132	15980.6084	9874.791992	0.69450007
214	A04	2	Control	LINus	250	14	132	4674.17334	4728.855469	-0.016779812
214	A04	2	Control	LINus	250	14	132	2669.517822	4080.331787	-0.612107287
214	A04	2	Control	LINus	250	14	132	3903.137451	9610.250977	-1.299939839
214	A04	2	Control	LINus	250	14	132	13514.48144	13077.26758	0.047445027
214	A04	2	Control	LINus	250	14	132	13166.11231	7725.479004	0.769133116
214	A04	2	Control	LINus	250	14	132	20187.35352	18388.93945	0.134613514
214	A04	2	Control	LINus	250	14	132	13654.91309	14048.13086	-0.040958057
214	A04	2	Control	LINus	250	14	132	12658.26172	15059.80371	-0.250623664
214	A04	2	Control	LINus	250	14	132	4513.93457	11438.25098	-1.341409055
214	A04	2	Control	LINus	250	15	132	2972.00708	3355.014893	-0.174881618
214	A04	2	Control	LINus	250	15	132	13747.75293	17384.66992	-0.338619846
214	A04	2	Control	LINus	250	15	132	2266.496582	3071.635498	-0.43854304
214	A04	2	Control	LINus	250	15	132	9801.026367	11420.95215	-0.220678189
214	A04	2	Control	LINus	250	15	132	8821.256836	14440.58203	-0.711072764
214	A04	2	Control	LINus	250	15	132	3358.302979	4964.786133	-0.563999179
214	A04	2	Control	LINus	250	15	132	16485.36914	10201.73535	0.692371612
214	A04	2	Control	LINus	250	15	132	4777.148438	4706.749023	0.021418779
214	A04	2	Control	LINus	250	15	132	9597.765625	7869.61377	0.286405751
214	A04	2	Control	LINus	250	15	132	2745.835693	4199.536621	-0.61298485
214	A04	2	Control	LINus	250	15	132	22257.98242	27649.49023	-0.312930057
214	A04	2	Control	LINus	250	15	132	6557.161133	10419.66992	-0.668166324
214	A04	2	Control	LINus	250	15	132	13888.44141	13282.48926	0.06435916
214	A04	2	Control	LINus	250	15	132	1260.019165	3158.084473	-1.325604084
214	A04	2	Control	LINus	250	15	132	13528.52246	7754.655273	0.802869728
214	A04	2	Control	LINus	250	15	132	25203.73438	22667.66992	0.15300141
214	A04	2	Control	LINus	250	15	132	10785.51856	11564.78516	-0.100642923
214	A04	2	Control	LINus	250	15	132	13943.98926	14277.87988	-0.034138407
214	A04	2	Control	LINus	250	15	132	13006.36914	15533.03223	-0.256121213
214	A04	2	Control	LINus	250	15	132	4595.946289	12211.87695	-1.409851115
214	A04	2	Control	LINus	250	16	132	3166.081787	3546.092285	-0.163531558
214	A04	2	Control	LINus	250	16	132	13187.81543	15421.63574	-0.225750196
214	A04	2	Control	LINus	250	16	132	2324.240479	3183.102051	-0.453674065
214	A04	2	Control	LINus	250	16	132	10322.25977	11085.30664	-0.102889836
214	A04	2	Control	LINus	250	16	132	9651.640625	15270.23633	-0.661876287
214	A04	2	Control	LINus	250	16	132	3704.804932	5173.921387	-0.481860551
214	A04	2	Control	LINus	250	16	132	4814.803223	4517.540527	0.091939294
214	A04	2	Control	LINus	250	16	132	9670.796875	7501.832031	0.366391812
214	A04	2	Control	LINus	250	16	132	2728.717529	3938.42749	-0.529396657
214	A04	2	Control	LINus	250	16	132	4327.921387	11253.2959	-1.378601405
214	A04	2	Control	LINus	250	16	132	11301.87695	22703.78711	-1.006370579
214	A04	2	Control	LINus	250	16	132	11207.96777	11125.78027	0.010618194
214	A04	2	Control	LINus	250	16	132	15798.57129	13137.56738	0.266095933
214	A04	2	Control	LINus	250	16	132	1399.669067	3600.343262	-1.3630487
214	A04	2	Control	LINus	250	16	132	14103.87793	8172.140137	0.787306044
214	A04	2	Control	LINus	250	16	132	26657.05273	22684.28516	0.232824084
214	A04	2	Control	LINus	250	16	132	14630.68164	17964.75195	-0.29617203
214	A04	2	Control	LINus	250	16	132	13838.14941	14496.78125	-0.067081588
214	A04	2	Control	LINus	250	16	132	4908.665039	12488.50195	-1.347197803
214	A04	2	Control	LINus	250	17	132	2996.211426	3354.439453	-0.162932273
214	A04	2	Control	LINus	250	17	132	13900.74609	16837.67578	-0.276530688
214	A04	2	Control	LINus	250	17	132	2283.04541	3096.237549	-0.439556607
214	A04	2	Control	LINus	250	17	132	9771.557617	11301.35938	-0.209835861
214	A04	2	Control	LINus	250	17	132	8719.847656	13792.80762	-0.661541322
214	A04	2	Control	LINus	250	17	132	3398.004883	4823.515625	-0.505397114
214	A04	2	Control	LINus	250	17	132	16766.66992	9735.575195	0.784258056
214	A04	2	Control	LINus	250	17	132	4725.058105	4704.349609	0.006336791
214	A04	2	Control	LINus	250	17	132	2744.369629	4180.754395	-0.607288487
214	A04	2	Control	LINus	250	17	132	22121.91602	26927.32031	-0.283594321
214	A04	2	Control	LINus	250	17	132	3994.82959	10412.44434	-1.382102915
214	A04	2	Control	LINus	250	17	132	13869.71484	13158.64648	0.075927028
214	A04	2	Control	LINus	250	17	132	13481.82227	7683.505859	0.811178866
214	A04	2	Control	LINus	250	17	132	25310.25391	21937.21289	0.206341736
214	A04	2	Control	LINus	250	17	132	10518.2666	10917.5332	-0.053749949
214	A04	2	Control	LINus	250	17	132	13987.58691	17435.43164	-0.317874985
214	A04	2	Control	LINus	250	17	132	13059.91016	14198.16406	-0.120559418
214	A04	2	Control	LINus	250	17	132	4652.643066	9914.765625	-1.091528156
214	A04	2	Control	LINus	250	18	132	3030.928955	3374.733887	-0.155013708
214	A04	2	Control	LINus	250	18	132	13896.89941	16758.37891	-0.270119565
214	A04	2	Control	LINus	250	18	132	2302.327881	3141.672607	-0.448439539
214	A04	2	Control	LINus	250	18	132	9789.638672	11190.73047	-0.192976693
214	A04	2	Control	LINus	250	18	132	29834.49414	24741.98438	0.270020102
214	A04	2	Control	LINus	250	18	132	8735.487305	13871.67188	-0.667181588
214	A04	2	Control	LINus	250	18	132	3419.619385	4830.381836	-0.49830148
214	A04	2	Control	LINus	250	18	132	16654.47656	9850.59082	0.75762785
214	A04	2	Control	LINus	250	18	132	4752.76123	4657.59668	0.029180209
214	A04	2	Control	LINus	250	18	132	5749.788574	3621.628906	0.666870181
214	A04	2	Control	LINus	250	18	132	14677.0166	16200.90234	-0.142515428
214	A04	2	Control	LINus	250	18	132	2784.145996	4229.289063	-0.603180303
214	A04	2	Control	LINus	250	18	132	4049.551025	9919.624023	-1.292523475
214	A04	2	Control	LINus	250	18	132	14195.78418	13060.52734	0.120249397
214	A04	2	Control	LINus	250	18	132	1271.112915	3097.406738	-1.284968651
214	A04	2	Control	LINus	250	18	132	13670.32324	7779.071777	0.813377433
214	A04	2	Control	LINus	250	18	132	25502.97461	21915.86133	0.218690149
214	A04	2	Control	LINus	250	18	132	11060.00586	11533.29785	-0.060452949
214	A04	2	Control	LINus	250	18	132	14270.67676	17182.44922	-0.267881942
214	A04	2	Control	LINus	250	18	132	13201.30371	14729.10254	-0.157989116
214	A04	2	Control	LINus	250	18	132	4657.799805	5034.121582	-0.112091427
214	A04	2	Control	LINus	250	19	132	3221.528809	3596.861084	-0.158992945
214	A04	2	Control	LINus	250	19	132	13122.42188	15227.77344	-0.214671002
214	A04	2	Control	LINus	250	19	132	2387.042236	3170.370605	-0.409427403
214	A04	2	Control	LINus	250	19	132	10372.4209	11044.0625	-0.090518302
214	A04	2	Control	LINus	250	19	132	9376.52832	14771.66309	-0.655706497
214	A04	2	Control	LINus	250	19	132	3700.279785	5110.07373	-0.465709747
214	A04	2	Control	LINus	250	19	132	4840.722656	4516.545898	0.100002569
214	A04	2	Control	LINus	250	19	132	6947.575684	7703.804688	-0.149061482
214	A04	2	Control	LINus	250	19	132	15322.35352	16345.86914	-0.093288178
214	A04	2	Control	LINus	250	19	132	2878.998535	4136.918945	-0.522989636
214	A04	2	Control	LINus	250	19	132	10175.87988	8437.602539	0.270248511
214	A04	2	Control	LINus	250	19	132	4241.126465	11441.05859	-1.431701137
214	A04	2	Control	LINus	250	19	132	11503.76953	23456.97852	-1.027910514
214	A04	2	Control	LINus	250	19	132	11245.05957	10738.52539	0.066495407
214	A04	2	Control	LINus	250	19	132	15706.59375	13329.32031	0.236767124
214	A04	2	Control	LINus	250	19	132	1424.30896	3560.454102	-1.321799126
214	A04	2	Control	LINus	250	19	132	14385.95019	8139.04248	0.821729531
214	A04	2	Control	LINus	250	19	132	26335.18164	21005.57422	0.326219186
214	A04	2	Control	LINus	250	19	132	11498.22656	10976.93359	0.066936269
214	A04	2	Control	LINus	250	19	132	15139.55371	17882.16602	-0.240198819
214	A04	2	Control	LINus	250	19	132	14031.6582	14013.86328	0.001830784
214	A04	2	Control	LINus	250	20	132	3064.614258	3330.845947	-0.120183137
214	A04	2	Control	LINus	250	20	132	14094.19629	16858.25977	-0.258354407
214	A04	2	Control	LINus	250	20	132	2331.532715	3043.200928	-0.384310918
214	A04	2	Control	LINus	250	20	132	9872.816406	11177.10938	-0.179013522
214	A04	2	Control	LINus	250	20	132	9224.732422	12867.0918	-0.480107045
214	A04	2	Control	LINus	250	20	132	30107.26953	31716.73828	-0.075132539
214	A04	2	Control	LINus	250	20	132	9165.133789	13579.5332	-0.567206042
214	A04	2	Control	LINus	250	20	132	3431.523682	4866.467773	-0.50402569
214	A04	2	Control	LINus	250	20	132	16559.06641	9622.40625	0.783151721
214	A04	2	Control	LINus	250	20	132	4708.437988	4565.578125	0.044450973
214	A04	2	Control	LINus	250	20	132	2829.41333	4186.13623	-0.565116316
214	A04	2	Control	LINus	250	20	132	4027.487549	10497.52246	-1.382096841
214	A04	2	Control	LINus	250	20	132	14178.14746	12912.38672	0.134913348
214	A04	2	Control	LINus	250	20	132	1278.67627	3047.455566	-1.252954131
214	A04	2	Control	LINus	250	20	132	13453.91699	7668.893555	0.810935912
214	A04	2	Control	LINus	250	20	132	20462.75586	17751.16602	0.205086662
214	A04	2	Control	LINus	250	20	132	14637.52539	16607.14258	-0.182132191
214	A04	2	Control	LINus	250	20	132	13504.59961	14218.18555	-0.074286501
214	A04	2	Control	LINus	250	20	132	4618.951172	9909.199219	-1.10120318
214	A04	2	Control	LINus	250	21	132	3032.943115	3274.368896	-0.110498428
214	A04	2	Control	LINus	250	21	132	14035.79297	16692.65234	-0.250102634
214	A04	2	Control	LINus	250	21	132	2320.904541	3047.234863	-0.392813513
214	A04	2	Control	LINus	250	21	132	9766.56543	11176.8584	-0.194591522
214	A04	2	Control	LINus	250	21	132	8895.726563	16163.08301	-0.861518061
214	A04	2	Control	LINus	250	21	132	29816.37891	27998.47461	0.090756829
214	A04	2	Control	LINus	250	21	132	9207.824219	13340.24414	-0.534852872
214	A04	2	Control	LINus	250	21	132	3368.736084	4714.239746	-0.484817722
214	A04	2	Control	LINus	250	21	132	16448.68945	9514.762695	0.789733062
214	A04	2	Control	LINus	250	21	132	4657.647949	4665.320313	-0.002374541
214	A04	2	Control	LINus	250	21	132	32731.81836	27170.64844	0.268644755
214	A04	2	Control	LINus	250	21	132	2814.132813	4186.3125	-0.572989592
214	A04	2	Control	LINus	250	21	132	3919.302734	11238.55469	-1.519787594
214	A04	2	Control	LINus	250	21	132	13741.71191	12889.62988	0.092350905
214	A04	2	Control	LINus	250	21	132	13748.71582	7544.731445	0.865755418
214	A04	2	Control	LINus	250	21	132	24312.9082	21178.91406	0.199093855
214	A04	2	Control	LINus	250	21	132	10242.73633	14733.60059	-0.524508858
214	A04	2	Control	LINus	250	21	132	14567.62207	15959.06934	-0.131611122
214	A04	2	Control	LINus	250	21	132	13336.16797	13978.57519	-0.067873137
214	A04	2	Control	LINus	250	21	132	4492.703613	5701.736816	-0.343817559
214	A04	2	Control	LINus	250	22	132	3150.189697	3366.00708	-0.095599504
214	A04	2	Control	LINus	250	22	132	14603.6416	16849.30273	-0.206360722
214	A04	2	Control	LINus	250	22	132	2400.141846	3080.183105	-0.359896446
214	A04	2	Control	LINus	250	22	132	10034.79199	11078.11816	-0.14270212
214	A04	2	Control	LINus	250	22	132	30785.84766	25936.14844	0.247303039
214	A04	2	Control	LINus	250	22	132	8632.173828	13731.56738	-0.669700488
214	A04	2	Control	LINus	250	22	132	3509.431885	4913.631348	-0.485552119
214	A04	2	Control	LINus	250	22	132	17132.0625	9608.984375	0.834242987
214	A04	2	Control	LINus	250	22	132	10094.02734	8975.420898	0.1694504
214	A04	2	Control	LINus	250	22	132	4778.21875	4690.308105	0.026790207
214	A04	2	Control	LINus	250	22	132	32739.20508	27561.92383	0.248342701
214	A04	2	Control	LINus	250	22	132	2885.989258	4190.668457	-0.538114458
214	A04	2	Control	LINus	250	22	132	22349.54688	28755.21875	-0.363578231
214	A04	2	Control	LINus	250	22	132	4065.317871	9303.647461	-1.194428268
214	A04	2	Control	LINus	250	22	132	14307.95508	12919.66894	0.147248391
214	A04	2	Control	LINus	250	22	132	1336.20813	3098.579346	-1.21346217
214	A04	2	Control	LINus	250	22	132	13695.0791	7746.789063	0.821987237
214	A04	2	Control	LINus	250	22	132	25126.32422	21584.78125	0.21918516
214	A04	2	Control	LINus	250	22	132	11221.22461	11499.57324	-0.035350192
214	A04	2	Control	LINus	250	22	132	14988.51465	16443.3418	-0.133646109
214	A04	2	Control	LINus	250	22	132	13778.09375	13777.05469	0.000108804
214	A04	2	Control	LINus	250	22	132	4580.952148	5328.10791	-0.217975809
214	A04	2	Control	LINus	250	23	132	2989.635254	3139.621338	-0.070621088
214	A04	2	Control	LINus	250	23	132	13831.09766	15590.0332	-0.172708345
214	A04	2	Control	LINus	250	23	132	9578.455078	11015	-0.201604609
214	A04	2	Control	LINus	250	23	132	8478.03418	11466.96191	-0.435681523
214	A04	2	Control	LINus	250	23	132	29441.37891	27274.55078	0.110289807
214	A04	2	Control	LINus	250	23	132	8096.199219	12632.65137	-0.641840771
214	A04	2	Control	LINus	250	23	132	3312.420898	4598.762207	-0.473359598
214	A04	2	Control	LINus	250	23	132	15910.45606	8929.796875	0.833275925
214	A04	2	Control	LINus	250	23	132	9734.755859	7568.710938	0.363097188
214	A04	2	Control	LINus	250	23	132	4623.538574	4690.488281	-0.02074069
214	A04	2	Control	LINus	250	23	132	31588.91602	27302.44531	0.210388261
214	A04	2	Control	LINus	250	23	132	2836.868408	4083.183838	-0.525395293
214	A04	2	Control	LINus	250	23	132	15832.51563	13888.12207	0.18903897
214	A04	2	Control	LINus	250	23	132	3806.421143	10088.71387	-1.406235172
214	A04	2	Control	LINus	250	23	132	12996.4375	12563.70801	0.048853896
214	A04	2	Control	LINus	250	23	132	12967.98438	7272.60791	0.834409555
214	A04	2	Control	LINus	250	23	132	23346.3125	20408.2832	0.194039873
214	A04	2	Control	LINus	250	23	132	10076.87109	11279.88574	-0.162704708
214	A04	2	Control	LINus	250	23	132	14359.41504	15824.28809	-0.140143617
214	A04	2	Control	LINus	250	23	132	13236.55566	13581.15918	-0.03707886
214	A04	2	Control	LINus	250	23	132	4472.726074	9019.380859	-1.011873997
214	A04	2	Control	LINus	250	24	132	3339.546387	3496.671387	-0.066330066
214	A04	2	Control	LINus	250	24	132	15550.11426	17113.54688	-0.138213616
214	A04	2	Control	LINus	250	24	132	2488.418701	3135.037598	-0.333253492
214	A04	2	Control	LINus	250	24	132	10622.59668	10845.41406	-0.02994866
214	A04	2	Control	LINus	250	24	132	9536.889648	14531.92871	-0.607635465
214	A04	2	Control	LINus	250	24	132	3670.88208	5126.085449	-0.481730756
214	A04	2	Control	LINus	250	24	132	4827.063477	4578.851563	0.076160002
214	A04	2	Control	LINus	250	24	132	14034.62305	15683.42871	-0.160250681
214	A04	2	Control	LINus	250	24	132	8774.777344	7966.405762	0.139433554
214	A04	2	Control	LINus	250	24	132	2946.064453	3992.14917	-0.438376636
214	A04	2	Control	LINus	250	24	132	10666.4834	12033.99707	-0.174031294
214	A04	2	Control	LINus	250	24	132	4327.737305	10304.73633	-1.251622756
214	A04	2	Control	LINus	250	24	132	15676.22168	13137.79297	0.254854943
214	A04	2	Control	LINus	250	24	132	1465.448608	3625.957275	-1.307019551
214	A04	2	Control	LINus	250	24	132	14287.80957	8010.664063	0.834791009
214	A04	2	Control	LINus	250	24	132	26471.55664	22166.96484	0.256031788
214	A04	2	Control	LINus	250	24	132	11412.68262	11144.21973	0.034342337
214	A04	2	Control	LINus	250	24	132	15842.7168	16536.1582	-0.061804338
214	A04	2	Control	LINus	250	24	132	14617.68066	15582.69336	-0.092230193
214	A04	2	Control	LINus	250	24	132	4924.338379	4692.780273	0.069486989
214	A04	2	Control	LINus	250	25	132	14001.03223	7924.811523	0.821084665
214	A04	2	Control	LINus	250	25	132	26079.49023	22005.75781	0.245034615
214	A04	2	Control	LINus	250	25	132	11232.89648	10971.17383	0.034012094
214	A04	2	Control	LINus	250	25	132	15768.62793	17537.07227	-0.153350784
214	A04	2	Control	LINus	250	25	132	3260.722168	3409.979248	-0.064571439
214	A04	2	Control	LINus	250	25	132	15500.48535	16935.625	-0.12774784
214	A04	2	Control	LINus	250	25	132	2443.908447	3079.449951	-0.333482441
214	A04	2	Control	LINus	250	25	132	10496.5918	10924.14648	-0.057599598
214	A04	2	Control	LINus	250	25	132	9278.014648	13972.89746	-0.590743184
214	A04	2	Control	LINus	250	25	132	3648.673828	5212.908203	-0.514716268
214	A04	2	Control	LINus	250	25	132	17849.28906	9646.422852	0.887800656
214	A04	2	Control	LINus	250	25	132	4754.444824	4597.189453	0.048524766
214	A04	2	Control	LINus	250	25	132	11856.32813	10928.00293	0.117627504
214	A04	2	Control	LINus	250	25	132	2914.82666	4080.127686	-0.48520421
214	A04	2	Control	LINus	250	25	132	16744.32227	14742.45215	0.183695472
214	A04	2	Control	LINus	250	25	132	22826.63281	28600.64844	-0.325329795
214	A04	2	Control	LINus	250	25	132	15125.00488	13161.13379	0.20065183
214	A04	2	Control	LINus	250	25	132	1417.945557	3487.045898	-1.298203213
214	A04	2	Control	LINus	250	25	132	14470.41992	15681.95215	-0.115998374
214	A04	2	Control	LINus	250	25	132	4917.508789	4780.563965	0.040746807
214	A04	2	Control	LINus	250	26	132	3202.466797	3308.36792	-0.046936071
214	A04	2	Control	LINus	250	26	132	9192.325195	22005.3125	-1.259350118
214	A04	2	Control	LINus	250	26	132	2425.668213	3081.41748	-0.345211927
214	A04	2	Control	LINus	250	26	132	10204.47559	10869.66211	-0.091105051
214	A04	2	Control	LINus	250	26	132	15086.74316	16342.4043	-0.11533885
214	A04	2	Control	LINus	250	26	132	32118.79297	30741.16211	0.063245973
214	A04	2	Control	LINus	250	26	132	8706.591797	13628.69043	-0.646466951
214	A04	2	Control	LINus	250	26	132	3615.27002	5220.217773	-0.530006589
214	A04	2	Control	LINus	250	26	132	17443.25977	9211.288086	0.921194855
214	A04	2	Control	LINus	250	26	132	10849.38477	8996.344727	0.270202385
214	A04	2	Control	LINus	250	26	132	4728.84375	4573.703613	0.048124595
214	A04	2	Control	LINus	250	26	132	2967.291748	4169.283203	-0.490652591
214	A04	2	Control	LINus	250	26	132	16464.23828	13814.43652	0.25315905
214	A04	2	Control	LINus	250	26	132	22574.625	28002.99023	-0.310878868
214	A04	2	Control	LINus	250	26	132	4067.63916	9893.182617	-1.282243004
214	A04	2	Control	LINus	250	26	132	14296.72363	12722.69238	0.168280557
214	A04	2	Control	LINus	250	26	132	1364.237549	3227.95874	-1.242527261
214	A04	2	Control	LINus	250	26	132	11114.45215	7753.992188	0.51942565
214	A04	2	Control	LINus	250	26	132	25451.7832	21144.17383	0.267506547
214	A04	2	Control	LINus	250	26	132	11163.14648	11097.92969	0.00845316
214	A04	2	Control	LINus	250	26	132	15588.03027	17130.71289	-0.136146552
214	A04	2	Control	LINus	250	26	132	14246.76172	14587.91406	-0.034139573
214	A04	2	Control	LINus	250	26	132	4486.364746	4740.238281	-0.079412664
214	A04	2	Control	LINus	250	27	132	4471.65625	4819.960938	-0.108212167
214	A04	2	Control	LINus	250	27	132	3180.207764	3267.605957	-0.039112998
214	A04	2	Control	LINus	250	27	132	2433.706299	3063.245117	-0.331905741
214	A04	2	Control	LINus	250	27	132	10089.24707	10748.4082	-0.091304504
214	A04	2	Control	LINus	250	27	132	14953.80957	16067.67773	-0.103648365
214	A04	2	Control	LINus	250	27	132	31599.51563	27296.31445	0.211196272
214	A04	2	Control	LINus	250	27	132	8608.569336	13340.31055	-0.631946851
214	A04	2	Control	LINus	250	27	132	3581.354004	5111.52002	-0.51324724
214	A04	2	Control	LINus	250	27	132	17502.42578	8833.833984	0.986443264
214	A04	2	Control	LINus	250	27	132	4722.449219	4617.802246	0.032328891
214	A04	2	Control	LINus	250	27	132	3030.053711	4122.173828	-0.444061976
214	A04	2	Control	LINus	250	27	132	16305.7041	14324.38184	0.186903859
214	A04	2	Control	LINus	250	27	132	3996.849365	10295.89258	-1.3651338
214	A04	2	Control	LINus	250	27	132	14097.35938	12741.79981	0.145855876
214	A04	2	Control	LINus	250	27	132	1366.01001	3090.77002	-1.177998254
214	A04	2	Control	LINus	250	27	132	14026.74512	7681.352051	0.868748095
214	A04	2	Control	LINus	250	27	132	24714.26367	20902.84766	0.241644426
214	A04	2	Control	LINus	250	27	132	10729.07227	11184.07519	-0.059920633
214	A04	2	Control	LINus	250	27	132	15489.57715	17129.55859	-0.145190215
214	A04	2	Control	LINus	250	27	132	14210.91309	14361.77734	-0.015235047
214	A04	2	Control	LINus	250	28	132	3287.403564	3383.041016	-0.041372095
214	A04	2	Control	LINus	250	28	132	10476.30273	10664.06543	-0.025627882
214	A04	2	Control	LINus	250	28	132	15583.77637	16551.50195	-0.08691726
214	A04	2	Control	LINus	250	28	132	9566.972656	17290.93945	-0.853881876
214	A04	2	Control	LINus	250	28	132	2477.789795	3057.959717	-0.303515601
214	A04	2	Control	LINus	250	28	132	32616.95703	32614.64648	0.000102202
214	A04	2	Control	LINus	250	28	132	9019.926758	13976.69922	-0.631836066
214	A04	2	Control	LINus	250	28	132	3743.87085	5242.749023	-0.485792816
214	A04	2	Control	LINus	250	28	132	18661.14258	9012.063477	1.050107941
214	A04	2	Control	LINus	250	28	132	4813.131836	4666.720215	0.044566965
214	A04	2	Control	LINus	250	28	132	12050.8457	8983.411133	0.423799129
214	A04	2	Control	LINus	250	28	132	3002.911377	4076.080811	-0.440820756
214	A04	2	Control	LINus	250	28	132	16160.20996	14509.14941	0.155482997
214	A04	2	Control	LINus	250	28	132	14997.04981	13068.72266	0.198560586
214	A04	2	Control	LINus	250	28	132	1451.832764	3285.336914	-1.178166048
214	A04	2	Control	LINus	250	28	132	10441.48242	7857.156738	0.410247307
214	A04	2	Control	LINus	250	28	132	25688.25781	21425.80664	0.261759529
214	A04	2	Control	LINus	250	28	132	11219.74023	11227.46094	-0.000992429
214	A04	2	Control	LINus	250	28	132	16053.08301	17594.5293	-0.132276524
214	A04	2	Control	LINus	250	28	132	11646.49512	9521.532227	0.290630198
214	A04	2	Control	LINus	250	29	132	3375.176758	3444.050049	-0.02914305
214	A04	2	Control	LINus	250	29	132	10618.73633	10712.51172	-0.012684693
214	A04	2	Control	LINus	250	29	132	16001.44336	17004.42578	-0.087708244
214	A04	2	Control	LINus	250	29	132	2504.774658	3074.628418	-0.295731248
214	A04	2	Control	LINus	250	29	132	9597.985352	14092.97656	-0.554172838
214	A04	2	Control	LINus	250	29	132	3774.753662	5188.20752	-0.458853688
214	A04	2	Control	LINus	250	29	132	19327.35352	9015.237305	1.100206731
214	A04	2	Control	LINus	250	29	132	4822.975098	4630.209473	0.058845898
214	A04	2	Control	LINus	250	29	132	13896.87598	10680.83301	0.379736432
214	A04	2	Control	LINus	250	29	132	3020.143799	4016.239502	-0.411228062
214	A04	2	Control	LINus	250	29	132	16203.46777	14078.50391	0.202808574
214	A04	2	Control	LINus	250	29	132	15664.20508	12746.88965	0.297326298
214	A04	2	Control	LINus	250	29	132	1505.632446	3607.8479	-1.260768895
214	A04	2	Control	LINus	250	29	132	14225.14258	7846.657715	0.858292939
214	A04	2	Control	LINus	250	29	132	26465.45117	21524.39453	0.298137593
214	A04	2	Control	LINus	250	29	132	11090.75781	16913.26758	-0.608797464
214	A04	2	Control	LINus	250	29	132	16405.82617	17969.91797	-0.131375576
214	A04	2	Control	LINus	250	29	132	15254.43262	14631.06934	0.060193305
214	A04	2	Control	LINus	250	29	132	4596.344727	4507.88623	0.028035899
214	A04	2	Control	LINus	250	30	132	3326.563477	3353.530273	-0.011648062
214	A04	2	Control	LINus	250	30	132	10569.26465	10823.75195	-0.034325677
214	A04	2	Control	LINus	250	30	132	15670.81836	16432.8418	-0.068501471
214	A04	2	Control	LINus	250	30	132	24421.89453	22229.12695	0.135723834
214	A04	2	Control	LINus	250	30	132	2497.88501	3050.961914	-0.288557106
214	A04	2	Control	LINus	250	30	132	9151.140625	14007.58398	-0.614184661
214	A04	2	Control	LINus	250	30	132	3788.830566	5246.978027	-0.469734123
214	A04	2	Control	LINus	250	30	132	18558.92578	8410.453125	1.141857773
214	A04	2	Control	LINus	250	30	132	4792.355957	4747.624512	0.013529232
214	A04	2	Control	LINus	250	30	132	14083.78516	10816.49512	0.380802028
214	A04	2	Control	LINus	250	30	132	2994.418213	4030.709473	-0.428758072
214	A04	2	Control	LINus	250	30	132	16207.54981	13882.39453	0.223409571
214	A04	2	Control	LINus	250	30	132	22831.35938	28786.88477	-0.334394913
214	A04	2	Control	LINus	250	30	132	15364.2959	12791.1084	0.264440369
214	A04	2	Control	LINus	250	30	132	1479.625732	3335.043945	-1.172473476
214	A04	2	Control	LINus	250	30	132	10587.29785	7784.087402	0.443734609
214	A04	2	Control	LINus	250	30	132	25875.19727	21524.72461	0.265575082
214	A04	2	Control	LINus	250	30	132	10980.81934	11196.68262	-0.028085645
214	A04	2	Control	LINus	250	30	132	16222.05176	17179.08594	-0.082696973
214	A04	2	Control	LINus	250	30	132	11776.99707	9170.370117	0.360919856
214	A04	2	Control	LINus	250	31	132	3520.905518	3521.935791	-0.000422094
214	A04	2	Control	LINus	250	31	132	11073.74512	10722.97949	0.046437392
214	A04	2	Control	LINus	250	31	132	16506.8418	17181.74414	-0.057812373
214	A04	2	Control	LINus	250	31	132	2541.422607	3106.086426	-0.289461675
214	A04	2	Control	LINus	250	31	132	10362.18164	14217.38086	-0.456327936
214	A04	2	Control	LINus	250	31	132	3886.842773	5549.301758	-0.513707505
214	A04	2	Control	LINus	250	31	132	4904.857422	4591.751465	0.095166644
214	A04	2	Control	LINus	250	31	132	14237.07715	10630.18652	0.421486082
214	A04	2	Control	LINus	250	31	132	2993.149658	3953.628662	-0.401512959
214	A04	2	Control	LINus	250	31	132	15401.75391	11908.5	0.371102948
214	A04	2	Control	LINus	250	31	132	4450.266113	7853.902344	-0.819518052
214	A04	2	Control	LINus	250	31	132	10954.51269	21348.94336	-0.962639359
214	A04	2	Control	LINus	250	31	132	16743.12109	13170.13769	0.346298057
214	A04	2	Control	LINus	250	31	132	1642.685303	3910.956787	-1.251465473
214	A04	2	Control	LINus	250	31	132	14833.18848	8147.156738	0.864460178
214	A04	2	Control	LINus	250	31	132	27127.30664	21053.93945	0.365655611
214	A04	2	Control	LINus	250	31	132	17000.25391	18405.18164	-0.114555694
214	A04	2	Control	LINus	250	31	132	15953.9834	13933.71387	0.195336839
214	A04	2	Control	LINus	250	31	132	4737.594727	4450.396484	0.090220919
214	A04	2	Control	LINus	250	32	132	3410.115479	3376.397461	0.014335851
214	A04	2	Control	LINus	250	32	132	10788.31152	10950.78125	-0.021564712
214	A04	2	Control	LINus	250	32	132	9764.02832	14479.60254	-0.568473617
214	A04	2	Control	LINus	250	32	132	2529.652344	3151.964355	-0.317312094
214	A04	2	Control	LINus	250	32	132	16050.64453	16505.37891	-0.040305027
214	A04	2	Control	LINus	250	32	132	9200.009766	14432.85254	-0.649649168
214	A04	2	Control	LINus	250	32	132	3864.920898	5484.924805	-0.505032955
214	A04	2	Control	LINus	250	32	132	18994.43945	8834.182617	1.104408576
214	A04	2	Control	LINus	250	32	132	4835.32959	4760.391113	0.022534121
214	A04	2	Control	LINus	250	32	132	12885.5918	8700.727539	0.566550851
214	A04	2	Control	LINus	250	32	132	3000.259521	3906.120605	-0.380649196
214	A04	2	Control	LINus	250	32	132	16602.80078	14653.75391	0.180156343
214	A04	2	Control	LINus	250	32	132	4213.335449	10854.86133	-1.365306608
214	A04	2	Control	LINus	250	32	132	15758.05078	13056.82617	0.271284837
214	A04	2	Control	LINus	250	32	132	1510.121094	3543.157715	-1.230371444
214	A04	2	Control	LINus	250	32	132	14189.94922	7832.569336	0.857311886
214	A04	2	Control	LINus	250	32	132	26394.07813	21694.54492	0.282881954
214	A04	2	Control	LINus	250	32	132	11114.15918	10718.07129	0.052353491
214	A04	2	Control	LINus	250	32	132	16631.01172	17586.76758	-0.080614407
214	A04	2	Control	LINus	250	32	132	10014.51953	8879.244141	0.173584431
214	A04	2	Control	LINus	250	33	132	3379.801758	3346.006592	0.01449834
214	A04	2	Control	LINus	250	33	132	2559.894287	3182.103027	-0.313896312
214	A04	2	Control	LINus	250	33	132	10680.21777	11048.48047	-0.048906901
214	A04	2	Control	LINus	250	33	132	15893.76563	15835.59961	0.00528948
214	A04	2	Control	LINus	250	33	132	9243.87793	14283.02051	-0.627730993
214	A04	2	Control	LINus	250	33	132	3793.397949	5357.245117	-0.498000581
214	A04	2	Control	LINus	250	33	132	18673.33789	8653.97168	1.10954553
214	A04	2	Control	LINus	250	33	132	10440.5957	7175.442871	0.541064246
214	A04	2	Control	LINus	250	33	132	4846.178223	4791.369141	0.016409495
214	A04	2	Control	LINus	250	33	132	3063.856445	3942.208496	-0.363655378
214	A04	2	Control	LINus	250	33	132	16298.58691	13529.23828	0.268666273
214	A04	2	Control	LINus	250	33	132	15493.75586	12859.27148	0.268878
214	A04	2	Control	LINus	250	33	132	1500.03833	3388.168945	-1.175506448
214	A04	2	Control	LINus	250	33	132	14317.88379	7786.951172	0.87868779
214	A04	2	Control	LINus	250	33	132	26059.36914	21690.91992	0.264710919
214	A04	2	Control	LINus	250	33	132	11161.84473	11071.51953	0.011722241
214	A04	2	Control	LINus	250	33	132	16487.72461	17111.87109	-0.053605206
214	A04	2	Control	LINus	250	33	132	11818.22852	8676.984375	0.445748164
214	A04	2	Control	LINus	250	34	132	3431.075684	3370.520752	0.025689442
214	A04	2	Control	LINus	250	34	132	2585.359863	3311.443359	-0.357095075
214	A04	2	Control	LINus	250	34	132	10898.85938	11240.96387	-0.044588589
214	A04	2	Control	LINus	250	34	132	16130.08789	16044.18848	0.00770348
214	A04	2	Control	LINus	250	34	132	11028.39356	14271.21582	-0.371885592
214	A04	2	Control	LINus	250	34	132	3986.810791	5451.587891	-0.451441368
214	A04	2	Control	LINus	250	34	132	19125.17773	8805.563477	1.118985923
214	A04	2	Control	LINus	250	34	132	10924.75	8659.430664	0.335256186
214	A04	2	Control	LINus	250	34	132	4864.949219	4603.644531	0.079648306
214	A04	2	Control	LINus	250	34	132	3071.910645	4034.305908	-0.393184231
214	A04	2	Control	LINus	250	34	132	16583.06641	13474.8457	0.29944205
214	A04	2	Control	LINus	250	34	132	23120.70898	28827.50391	-0.318260285
214	A04	2	Control	LINus	250	34	132	15934.65527	12841.49707	0.311354406
214	A04	2	Control	LINus	250	34	132	1539.750732	3507.383545	-1.187698389
214	A04	2	Control	LINus	250	34	132	14227.87109	7934.708984	0.842470592
214	A04	2	Control	LINus	250	34	132	26522.0957	22017.49609	0.268544368
214	A04	2	Control	LINus	250	34	132	11628.33203	10875.95801	0.096501685
214	A04	2	Control	LINus	250	34	132	16692.57227	17572.29492	-0.074096332
214	A04	2	Control	LINus	250	34	132	12111.32813	8920.561523	0.441150648
214	A04	2	Control	LINus	250	35	132	5878.006836	11986.71875	-1.028037847
214	A04	2	Control	LINus	250	35	132	15476.51367	12978.60156	0.253945576
214	A04	2	Control	LINus	250	35	132	1511.611816	3467.997314	-1.19801508
214	A04	2	Control	LINus	250	35	132	13827.68555	7753.05127	0.834723591
214	A04	2	Control	LINus	250	35	132	25879.21094	21227.95313	0.285828362
214	A04	2	Control	LINus	250	35	132	11075.04883	10728.31055	0.045890155
214	A04	2	Control	LINus	250	35	132	16566.85352	17194.83398	-0.053675564
214	A04	2	Control	LINus	250	35	132	11942.54883	8663.43457	0.463099784
214	A04	2	Control	LINus	250	35	132	3378.793701	3285.095947	0.040572759
214	A04	2	Control	LINus	250	35	132	10816.11816	11423.19922	-0.078783935
214	A04	2	Control	LINus	250	35	132	9509.81543	21043.19531	-1.145864542
214	A04	2	Control	LINus	250	35	132	2601.158691	3304.721436	-0.345374251
214	A04	2	Control	LINus	250	35	132	15894.05566	15798.02441	0.008743145
214	A04	2	Control	LINus	250	35	132	9326.831055	13371.50293	-0.519702741
214	A04	2	Control	LINus	250	35	132	3742.258057	5236.18457	-0.484606905
214	A04	2	Control	LINus	250	35	132	18511.44336	8471.313477	1.127759806
214	A04	2	Control	LINus	250	35	132	11203.93555	8780.40332	0.351646474
214	A04	2	Control	LINus	250	35	132	4841.458984	4617.960449	0.068186055
214	A04	2	Control	LINus	250	35	132	3122.14502	4139.120117	-0.406786566
214	A04	2	Control	LINus	250	35	132	16518.67578	13412.76172	0.300491716
214	A04	2	Control	LINus	250	35	132	22921.76953	28776.3125	-0.328163309
214	A04	2	Control	LINus	250	36	132	3444.570557	3336.53125	0.045975114
214	A04	2	Control	LINus	250	36	132	2617.028076	3290.298096	-0.330288894
214	A04	2	Control	LINus	250	36	132	10960.70898	11305.45508	-0.044677945
214	A04	2	Control	LINus	250	36	132	16190.5	15899.56641	0.026160117
214	A04	2	Control	LINus	250	36	132	10735.90625	14502.29394	-0.433837142
214	A04	2	Control	LINus	250	36	132	3885.052246	5348.052246	-0.461079559
214	A04	2	Control	LINus	250	36	132	18676.41797	8498.678711	1.135907313
214	A04	2	Control	LINus	250	36	132	10695.97754	7059.894043	0.599349905
214	A04	2	Control	LINus	250	36	132	4874.842773	4676.313965	0.059983894
214	A04	2	Control	LINus	250	36	132	3183.014893	4054.592285	-0.349162942
214	A04	2	Control	LINus	250	36	132	16565.99805	13263.25781	0.32078994
214	A04	2	Control	LINus	250	36	132	23106.29688	29476.24609	-0.351266739
214	A04	2	Control	LINus	250	36	132	15701.96484	12815.98438	0.293000806
214	A04	2	Control	LINus	250	36	132	1533.814209	3459.035889	-1.173246243
214	A04	2	Control	LINus	250	36	132	14121.66602	7922.962891	0.833798352
214	A04	2	Control	LINus	250	36	132	26422.61523	21930.8418	0.268812078
214	A04	2	Control	LINus	250	36	132	11275.01856	10520.10644	0.099980505
214	A04	2	Control	LINus	250	36	132	16843.875	17630.78125	-0.06587233
214	A04	2	Control	LINus	250	36	132	15869.74707	13598.55664	0.222825604
214	A04	2	Control	LINus	250	36	132	4416.103027	4392.404297	0.007762978
214	A04	2	Control	LINus	250	37	132	3551.642578	3410.954346	0.058310957
214	A04	2	Control	LINus	250	37	132	2675.472168	3352.994873	-0.325656756
214	A04	2	Control	LINus	250	37	132	11143.94336	11503.8457	-0.0458564
214	A04	2	Control	LINus	250	37	132	16547.64453	15656.16894	0.079894642
214	A04	2	Control	LINus	250	37	132	9369.439453	14469.7041	-0.627000777
214	A04	2	Control	LINus	250	37	132	4129.069336	5428.241699	-0.394668315
214	A04	2	Control	LINus	250	37	132	19194.15039	8688.100586	1.143553991
214	A04	2	Control	LINus	250	37	132	11333.55664	8488.453125	0.417027095
214	A04	2	Control	LINus	250	37	132	4858.116699	4607.810059	0.076315898
214	A04	2	Control	LINus	250	37	132	3237.359375	4010.236816	-0.308869908
214	A04	2	Control	LINus	250	37	132	16776.02539	13957.16699	0.265394815
214	A04	2	Control	LINus	250	37	132	6306.952148	12072.3457	-0.936691132
214	A04	2	Control	LINus	250	37	132	16162.44922	12983.45313	0.315971699
214	A04	2	Control	LINus	250	37	132	1610.531982	3708.311523	-1.203225135
214	A04	2	Control	LINus	250	37	132	14481.97266	8123.814941	0.834028851
214	A04	2	Control	LINus	250	37	132	27032.76563	22697.17188	0.252196571
214	A04	2	Control	LINus	250	37	132	11536.63184	10395.73926	0.150229731
214	A04	2	Control	LINus	250	37	132	17179.625	17873.62891	-0.057134031
214	A04	2	Control	LINus	250	37	132	16236.96387	13439.40039	0.272813117
214	A04	2	Control	LINus	250	37	132	4470.98291	4351.124512	0.03920373
214	A04	2	Control	LINus	250	38	132	4581.294434	4569.910645	0.003589329
214	A04	2	Control	LINus	250	38	132	3589.147949	3462.564209	0.05180057
214	A04	2	Control	LINus	250	38	132	11238.82617	11534.72852	-0.037492686
214	A04	2	Control	LINus	250	38	132	2728.032715	3416.065918	-0.324474869
214	A04	2	Control	LINus	250	38	132	16829.0918	15591.21191	0.110224248
214	A04	2	Control	LINus	250	38	132	9980.212891	14559.02637	-0.544771383
214	A04	2	Control	LINus	250	38	132	3931.017334	5382.838379	-0.453464383
214	A04	2	Control	LINus	250	38	132	19643.13672	8824.539063	1.154432497
214	A04	2	Control	LINus	250	38	132	11381.30469	8682.674805	0.390454493
214	A04	2	Control	LINus	250	38	132	4862	4597.156738	0.080808038
214	A04	2	Control	LINus	250	38	132	3207.726807	4082.57666	-0.347928699
214	A04	2	Control	LINus	250	38	132	17042.35742	13955.86035	0.288253847
214	A04	2	Control	LINus	250	38	132	16895.27539	13236.16894	0.352134255
214	A04	2	Control	LINus	250	38	132	1656.396118	3794.349121	-1.195804702
214	A04	2	Control	LINus	250	38	132	14616.90723	8285.181641	0.819032854
214	A04	2	Control	LINus	250	38	132	27503.07813	22672.81445	0.278629604
214	A04	2	Control	LINus	250	38	132	11710.28809	10261.80762	0.190491684
214	A04	2	Control	LINus	250	38	132	17403.75977	18019.88477	-0.050190778
214	A04	2	Control	LINus	250	38	132	16480.28516	13749.76953	0.261333769
214	A04	2	Control	LINus	250	39	132	1479.894409	3206.818359	-1.115648396
214	A04	2	Control	LINus	250	39	132	25510.57813	21031.02539	0.278576402
214	A04	2	Control	LINus	250	39	132	16498.92383	16858.70898	-0.031122136
214	A04	2	Control	LINus	250	39	132	15536.75781	12886.13281	0.269866106
214	A04	2	Control	LINus	250	39	132	4235.203125	9755.006836	-1.203711719
214	A04	2	Control	LINus	250	39	132	3332.453125	3209.646973	0.054169957
214	A04	2	Control	LINus	250	39	132	9222.583984	21133.09961	-1.196261457
214	A04	2	Control	LINus	250	39	132	10738.03418	11820.3291	-0.138540301
214	A04	2	Control	LINus	250	39	132	2648.997803	3153.53833	-0.251524822
214	A04	2	Control	LINus	250	39	132	15690.70215	14681.30762	0.095929443
214	A04	2	Control	LINus	250	39	132	8909.144531	13380.62695	-0.586786902
214	A04	2	Control	LINus	250	39	132	3701.899902	5202.62207	-0.490973025
214	A04	2	Control	LINus	250	39	132	17724.66406	7891.629395	1.167363173
214	A04	2	Control	LINus	250	39	132	4648.640625	4640.702148	0.002465794
214	A04	2	Control	LINus	250	39	132	3184.906006	4308.537598	-0.435947478
214	A04	2	Control	LINus	250	39	132	16496.01563	13077.34961	0.335047425
214	A04	2	Control	LINus	250	39	132	14981.84668	13010.49902	0.203539165
214	A04	2	Control	LINus	250	40	132	9323	21412.13672	-1.199562597
214	A04	2	Control	LINus	250	40	132	10820.08984	11683.71582	-0.110786695
214	A04	2	Control	LINus	250	40	132	2677.057861	3177.997559	-0.247469695
214	A04	2	Control	LINus	250	40	132	15549.22656	14690.21777	0.081987038
214	A04	2	Control	LINus	250	40	132	8888.195313	13053.82324	-0.554509985
214	A04	2	Control	LINus	250	40	132	3696.179199	5172.168945	-0.484734697
214	A04	2	Control	LINus	250	40	132	17656.0293	8328.605469	1.084014071
214	A04	2	Control	LINus	250	40	132	4699.915527	4687.486816	0.003820194
214	A04	2	Control	LINus	250	40	132	14261.6543	10784.45606	0.403187927
214	A04	2	Control	LINus	250	40	132	3193.097412	4258.125	-0.415261736
214	A04	2	Control	LINus	250	40	132	16506.75	12466.81152	0.404963565
214	A04	2	Control	LINus	250	40	132	6718.909668	11352.28516	-0.756683694
214	A04	2	Control	LINus	250	40	132	14778.0791	13410.47266	0.14009867
214	A04	2	Control	LINus	250	40	132	1496.326904	3371.445068	-1.171941695
214	A04	2	Control	LINus	250	40	132	14331.19824	7582.61377	0.918392095
214	A04	2	Control	LINus	250	40	132	25642.375	21239.32031	0.271792292
214	A04	2	Control	LINus	250	40	132	10626.25195	10895.65332	-0.03611988
214	A04	2	Control	LINus	250	40	132	16660.00586	13292.96582	0.325725885
214	A04	2	Control	LINus	250	41	132	3435.753906	3327.529541	0.04617523
214	A04	2	Control	LINus	250	41	132	2716.757813	3275.558594	-0.269854995
214	A04	2	Control	LINus	250	41	132	11178.77441	11728.88086	-0.069303335
214	A04	2	Control	LINus	250	41	132	15890.83398	15535.28906	0.032645757
214	A04	2	Control	LINus	250	41	132	9196.598633	13932.39746	-0.599271252
214	A04	2	Control	LINus	250	41	132	3801.540039	5354.588379	-0.494191689
214	A04	2	Control	LINus	250	41	132	18242.94336	8770.608398	1.056589688
214	A04	2	Control	LINus	250	41	132	4761.680664	4744.119629	0.005330482
214	A04	2	Control	LINus	250	41	132	14980.375	10960.69043	0.45073506
214	A04	2	Control	LINus	250	41	132	16607.43555	12811.90234	0.374344609
214	A04	2	Control	LINus	250	41	132	15399.83008	13519.3916	0.187884203
214	A04	2	Control	LINus	250	41	132	1552.653076	3519.141602	-1.180488055
214	A04	2	Control	LINus	250	41	132	14043.00293	7945.266602	0.821683937
214	A04	2	Control	LINus	250	41	132	26499.86523	21663.23047	0.290736626
214	A04	2	Control	LINus	250	41	132	11148.71875	11095.20606	0.006941459
214	A04	2	Control	LINus	250	41	132	17056.74805	17184.14648	-0.010735581
214	A04	2	Control	LINus	250	41	132	15873.37402	12956.5957	0.292922113
214	A04	2	Control	LINus	250	41	132	4287.176758	4525.118164	-0.077927566
214	A04	3	Control	LINus	250	1	132	10318.90332	7445.132324	0.470920256
214	A04	3	Control	LINus	250	1	132	11027.30762	12094.19141	-0.133233725
214	A04	3	Control	LINus	250	1	132	2181.586914	4219.299316	-0.951625484
214	A04	3	Control	LINus	250	1	132	1725.807129	5318.910645	-1.623859558
214	A04	3	Control	LINus	250	1	132	7604.179199	10220.93848	-0.426663233
214	A04	3	Control	LINus	250	1	132	13752.96875	4873.072754	1.496839409
214	A04	3	Control	LINus	250	1	132	9805.405273	11767.9668	-0.263215916
214	A04	3	Control	LINus	250	1	132	9613.204102	21453.91211	-1.158151477
214	A04	3	Control	LINus	250	1	132	26058.4375	32418.4707	-0.315065455
214	A04	3	Control	LINus	250	1	132	16034.54785	25316.88086	-0.658915997
214	A04	3	Control	LINus	250	1	132	16295.32227	29145.99805	-0.838839921
214	A04	3	Control	LINus	250	2	132	10310.62402	7224.178223	0.51322626
214	A04	3	Control	LINus	250	2	132	17126.9043	13085.13281	0.388335839
214	A04	3	Control	LINus	250	2	132	2228.178711	4181.681641	-0.908218282
214	A04	3	Control	LINus	250	2	132	1752.77417	5318.553223	-1.601393722
214	A04	3	Control	LINus	250	2	132	7765.37793	9991.18457	-0.363599596
214	A04	3	Control	LINus	250	2	132	13969.87695	4573.389648	1.610983568
214	A04	3	Control	LINus	250	2	132	9863.665039	11478.08203	-0.218685877
214	A04	3	Control	LINus	250	2	132	9597.97168	18155.85156	-0.919633137
214	A04	3	Control	LINus	250	2	132	26129.68359	32494.27734	-0.314496008
214	A04	3	Control	LINus	250	2	132	16348.59473	25488.29492	-0.640668234
214	A04	3	Control	LINus	250	2	132	16492.56055	28760.92969	-0.80229491
214	A04	3	Control	LINus	250	3	132	10466.31738	7385.010742	0.503081989
214	A04	3	Control	LINus	250	3	132	17506.99219	12828.2207	0.448610161
214	A04	3	Control	LINus	250	3	132	2237.011963	4346.56543	-0.95830289
214	A04	3	Control	LINus	250	3	132	1785.020508	5325.806152	-1.577059269
214	A04	3	Control	LINus	250	3	132	7861.555176	10113.35449	-0.363374963
214	A04	3	Control	LINus	250	3	132	13931.54199	4729.400879	1.55862561
214	A04	3	Control	LINus	250	3	132	9859.530273	11638.61523	-0.239328596
214	A04	3	Control	LINus	250	3	132	9639.005859	17832.68164	-0.887567405
214	A04	3	Control	LINus	250	3	132	26316.26953	32442.74219	-0.301940773
214	A04	3	Control	LINus	250	3	132	16594.96289	25393.98047	-0.61374115
214	A04	3	Control	LINus	250	3	132	16798.01172	29287.91992	-0.802015254
214	A04	3	Control	LINus	250	4	132	10700.77832	7117.314453	0.588310852
214	A04	3	Control	LINus	250	4	132	13442.83984	12594.71777	0.09401915
214	A04	3	Control	LINus	250	4	132	2331.859863	4382.016113	-0.910113699
214	A04	3	Control	LINus	250	4	132	1854.478394	5334.004395	-1.524205554
214	A04	3	Control	LINus	250	4	132	8030.201172	10020.44238	-0.319438167
214	A04	3	Control	LINus	250	4	132	14276.68848	4886.023926	1.546928547
214	A04	3	Control	LINus	250	4	132	10017.09961	11463.51367	-0.194584466
214	A04	3	Control	LINus	250	4	132	9989.763672	18119.94922	-0.859056459
214	A04	3	Control	LINus	250	4	132	26841.91016	32118.60742	-0.258922001
214	A04	3	Control	LINus	250	4	132	17035.5918	25289.99219	-0.570014525
214	A04	3	Control	LINus	250	4	132	17037.17969	29725.39844	-0.803009614
214	A04	3	Control	LINus	250	5	132	10483.66699	9124.879883	0.20026596
214	A04	3	Control	LINus	250	5	132	13124.41406	11789.35742	0.154767929
214	A04	3	Control	LINus	250	5	132	2338.577637	4243.283691	-0.859549811
214	A04	3	Control	LINus	250	5	132	1794.785156	4067.486572	-1.180326426
214	A04	3	Control	LINus	250	5	132	8052.394043	10089.48438	-0.32536277
214	A04	3	Control	LINus	250	5	132	14122.5332	4728.044434	1.578683393
214	A04	3	Control	LINus	250	5	132	10018.8457	11691.97266	-0.222802059
214	A04	3	Control	LINus	250	5	132	10984.86523	16797.71484	-0.612747812
214	A04	3	Control	LINus	250	5	132	10127.24414	17828.97461	-0.815982096
214	A04	3	Control	LINus	250	5	132	7170.943359	15517.3457	-1.113646973
214	A04	3	Control	LINus	250	5	132	17073.31055	25484.82422	-0.577895576
214	A04	3	Control	LINus	250	5	132	17088.37891	29316.72461	-0.778708387
214	A04	3	Control	LINus	250	6	132	10750.60352	7421.56543	0.53462222
214	A04	3	Control	LINus	250	6	132	15970.19824	11519.96484	0.471245907
214	A04	3	Control	LINus	250	6	132	2399.391602	4245.509277	-0.823268988
214	A04	3	Control	LINus	250	6	132	1801.854858	3999.669678	-1.150398052
214	A04	3	Control	LINus	250	6	132	8282.018555	9900.5	-0.257518952
214	A04	3	Control	LINus	250	6	132	13810.19238	5217.799805	1.40421992
214	A04	3	Control	LINus	250	6	132	9983.53125	11548.39258	-0.210069954
214	A04	3	Control	LINus	250	6	132	10277.60449	17179.96875	-0.741223372
214	A04	3	Control	LINus	250	6	132	27191.8457	31722.71484	-0.222342162
214	A04	3	Control	LINus	250	6	132	17431.41211	25422.11523	-0.544394628
214	A04	3	Control	LINus	250	6	132	17295.32031	29310.45898	-0.761033827
214	A04	3	Control	LINus	250	7	132	10814.43066	7009.666504	0.625540003
214	A04	3	Control	LINus	250	7	132	13934.17578	12716.88086	0.131882812
214	A04	3	Control	LINus	250	7	132	2426.230225	4272.699707	-0.816431471
214	A04	3	Control	LINus	250	7	132	1851.586304	5247.196777	-1.502785098
214	A04	3	Control	LINus	250	7	132	8379.99707	9940.780273	-0.246409357
214	A04	3	Control	LINus	250	7	132	13970.54199	5364.916016	1.3807605
214	A04	3	Control	LINus	250	7	132	10068.82031	11509.97656	-0.192990232
214	A04	3	Control	LINus	250	7	132	10391.54688	17111.36914	-0.719544771
214	A04	3	Control	LINus	250	7	132	7455.740723	14878.42285	-0.99679801
214	A04	3	Control	LINus	250	7	132	27546.80664	31879.66797	-0.210751519
214	A04	3	Control	LINus	250	7	132	17703.03516	25151.56445	-0.506651411
214	A04	3	Control	LINus	250	7	132	17640.08008	29285.78125	-0.731343271
214	A04	3	Control	LINus	250	8	132	10041.09277	13547.37305	-0.432096841
214	A04	3	Control	LINus	250	8	132	31769.20117	13570.62793	1.227141337
214	A04	3	Control	LINus	250	8	132	2466.886475	4329.59082	-0.811539361
214	A04	3	Control	LINus	250	8	132	1857.673218	5071.1875	-1.448826876
214	A04	3	Control	LINus	250	8	132	8525.305664	10105.50391	-0.245317797
214	A04	3	Control	LINus	250	8	132	14559.08789	4569.821289	1.671710323
214	A04	3	Control	LINus	250	8	132	10150.65332	11255.70508	-0.149083847
214	A04	3	Control	LINus	250	8	132	10486.45019	16985.61914	-0.695787418
214	A04	3	Control	LINus	250	8	132	7430.785645	14754.63184	-0.989581265
214	A04	3	Control	LINus	250	8	132	17978.48047	24399.0918	-0.440556357
214	A04	3	Control	LINus	250	8	132	17817.67773	29671.09961	-0.735749078
214	A04	3	Control	LINus	250	9	132	9995.984375	10628.3125	-0.088492001
214	A04	3	Control	LINus	250	9	132	31606.25977	13432.90039	1.234439478
214	A04	3	Control	LINus	250	9	132	2480.055176	4370.337891	-0.817372608
214	A04	3	Control	LINus	250	9	132	1908.225586	5046.534668	-1.403061331
214	A04	3	Control	LINus	250	9	132	8739.835938	10224.47852	-0.226349159
214	A04	3	Control	LINus	250	9	132	14592.24805	4605.671387	1.663718774
214	A04	3	Control	LINus	250	9	132	10131.89258	11451.01563	-0.176571875
214	A04	3	Control	LINus	250	9	132	10499.41504	16518.08789	-0.65373774
214	A04	3	Control	LINus	250	9	132	8300.821289	13673.77637	-0.720085746
214	A04	3	Control	LINus	250	9	132	27753.16797	32021.70117	-0.206397492
214	A04	3	Control	LINus	250	9	132	18158.13867	23983.46875	-0.401424008
214	A04	3	Control	LINus	250	9	132	17943.04688	29272.6543	-0.706128676
214	A04	3	Control	LINus	250	10	132	2504.112549	4445.023926	-0.827891778
214	A04	3	Control	LINus	250	10	132	1967.550659	4227.770508	-1.103496285
214	A04	3	Control	LINus	250	10	132	8968.192383	9978.675781	-0.154031149
214	A04	3	Control	LINus	250	10	132	14908.38769	4482.997559	1.733588623
214	A04	3	Control	LINus	250	10	132	10257.08301	11513.19336	-0.166667538
214	A04	3	Control	LINus	250	10	132	10766.51758	17087.04297	-0.666351064
214	A04	3	Control	LINus	250	10	132	7464.915039	14516.10254	-0.959456407
214	A04	3	Control	LINus	250	10	132	18597.89844	23937.53125	-0.364134764
214	A04	3	Control	LINus	250	10	132	18284.41016	29375.39844	-0.683994333
214	A04	3	Control	LINus	250	11	132	11208.81445	8006.924316	0.485313619
214	A04	3	Control	LINus	250	11	132	15313.78223	10809.02246	0.502594591
214	A04	3	Control	LINus	250	11	132	2547.853271	4414.660645	-0.793020346
214	A04	3	Control	LINus	250	11	132	1972.978027	4978.289551	-1.335275255
214	A04	3	Control	LINus	250	11	132	9072.62207	9739.118164	-0.102271585
214	A04	3	Control	LINus	250	11	132	14949.5625	4651.089355	1.684462703
214	A04	3	Control	LINus	250	11	132	10214.38867	11734.60742	-0.200166716
214	A04	3	Control	LINus	250	11	132	10941.88184	17008.4082	-0.636387246
214	A04	3	Control	LINus	250	11	132	28323.66406	31882.03906	-0.170735992
214	A04	3	Control	LINus	250	11	132	18636.02539	22622.43164	-0.279659809
214	A04	3	Control	LINus	250	11	132	18648.4707	29515.58789	-0.662419753
214	A04	3	Control	LINus	250	12	132	10179.41602	11181.95703	-0.135517909
214	A04	3	Control	LINus	250	12	132	32722.34961	13613.01856	1.265289338
214	A04	3	Control	LINus	250	12	132	2527.423828	4363.358398	-0.787771366
214	A04	3	Control	LINus	250	12	132	1973.296997	3835.472656	-0.958796266
214	A04	3	Control	LINus	250	12	132	9153.568359	9999.336914	-0.127498166
214	A04	3	Control	LINus	250	12	132	14880.00391	4794.449707	1.633937764
214	A04	3	Control	LINus	250	12	132	10108.86719	11541.31445	-0.191186207
214	A04	3	Control	LINus	250	12	132	10869.37793	16562.81836	-0.60767881
214	A04	3	Control	LINus	250	12	132	28363.61328	32063.11914	-0.176873448
214	A04	3	Control	LINus	250	12	132	18626.14063	23835.20703	-0.355765381
214	A04	3	Control	LINus	250	12	132	18902.95117	28921.1582	-0.61351384
214	A04	3	Control	LINus	250	13	132	10117.76269	13786.46094	-0.446361849
214	A04	3	Control	LINus	250	13	132	2583.509033	4291.927734	-0.732293857
214	A04	3	Control	LINus	250	13	132	2017.560303	4967.48291	-1.299903209
214	A04	3	Control	LINus	250	13	132	9334.794922	10086.76172	-0.111772849
214	A04	3	Control	LINus	250	13	132	15126.23144	4915.640625	1.621601247
214	A04	3	Control	LINus	250	13	132	10113.19434	11194.05176	-0.146493567
214	A04	3	Control	LINus	250	13	132	11110.51563	16787.76563	-0.595484455
214	A04	3	Control	LINus	250	13	132	28826.83203	31716.69531	-0.13783016
214	A04	3	Control	LINus	250	13	132	18956.02539	23518.24219	-0.311123735
214	A04	3	Control	LINus	250	13	132	19209.93164	29451.75195	-0.616501071
214	A04	3	Control	LINus	250	14	132	10209.29297	13798.03027	-0.434579373
214	A04	3	Control	LINus	250	14	132	2658.10083	4144.463867	-0.640789653
214	A04	3	Control	LINus	250	14	132	2057.516846	4010.648682	-0.962931354
214	A04	3	Control	LINus	250	14	132	9562.474609	9961.731445	-0.059012506
214	A04	3	Control	LINus	250	14	132	15726.70117	5177.515625	1.602884176
214	A04	3	Control	LINus	250	14	132	10228.23047	11238.91797	-0.135946572
214	A04	3	Control	LINus	250	14	132	11570.99219	16889.76563	-0.545636731
214	A04	3	Control	LINus	250	14	132	19216.75781	23556.36523	-0.293751997
214	A04	3	Control	LINus	250	14	132	19703.21289	30165.55469	-0.61447121
214	A04	3	Control	LINus	250	15	132	10331.78418	11268.625	-0.125222076
214	A04	3	Control	LINus	250	15	132	2640.782227	4123.470215	-0.642893653
214	A04	3	Control	LINus	250	15	132	2080.322021	5183.252441	-1.317050793
214	A04	3	Control	LINus	250	15	132	9574.012695	9890.056641	-0.046855064
214	A04	3	Control	LINus	250	15	132	15705.0332	4928.611328	1.671973874
214	A04	3	Control	LINus	250	15	132	10277.48242	11279.82324	-0.134257556
214	A04	3	Control	LINus	250	15	132	11050.99512	16296.82422	-0.560414565
214	A04	3	Control	LINus	250	15	132	11569.30566	16704.875	-0.529966904
214	A04	3	Control	LINus	250	15	132	19252.30273	22842.3125	-0.246677699
214	A04	3	Control	LINus	250	15	132	19910.71875	29751.99219	-0.579440973
214	A04	3	Control	LINus	250	16	132	11241.60156	7067.430664	0.669589858
214	A04	3	Control	LINus	250	16	132	15578.78613	10582.25	0.55793642
214	A04	3	Control	LINus	250	16	132	2649.448975	4064.974121	-0.617553824
214	A04	3	Control	LINus	250	16	132	2101.439453	5141.209473	-1.290729904
214	A04	3	Control	LINus	250	16	132	9507.345703	9684.411133	-0.026621707
214	A04	3	Control	LINus	250	16	132	15768.00488	4761.825195	1.727413562
214	A04	3	Control	LINus	250	16	132	10399.29297	11372.21582	-0.129027938
214	A04	3	Control	LINus	250	16	132	10592.81738	16253.94629	-0.617703676
214	A04	3	Control	LINus	250	16	132	11837.91016	16786.03516	-0.503847095
214	A04	3	Control	LINus	250	16	132	7656.382813	13434.45996	-0.811203459
214	A04	3	Control	LINus	250	16	132	19597.0293	22919.80078	-0.225959531
214	A04	3	Control	LINus	250	16	132	20291.95117	29908.4043	-0.559643346
214	A04	3	Control	LINus	250	17	132	11146.13867	7482.058105	0.575036933
214	A04	3	Control	LINus	250	17	132	16306.66992	10759.74316	0.59981855
214	A04	3	Control	LINus	250	17	132	2616.351563	4005.483398	-0.614419953
214	A04	3	Control	LINus	250	17	132	2064.405762	5465.005371	-1.404496351
214	A04	3	Control	LINus	250	17	132	9600.588867	9806.601563	-0.030630365
214	A04	3	Control	LINus	250	17	132	15587.40527	4715.957031	1.724758314
214	A04	3	Control	LINus	250	17	132	10245.21777	11283.16309	-0.139220914
214	A04	3	Control	LINus	250	17	132	10319.44824	20793.03125	-1.010734257
214	A04	3	Control	LINus	250	17	132	11904.42676	16656	-0.484543823
214	A04	3	Control	LINus	250	17	132	19782.34961	23033.82813	-0.219540411
214	A04	3	Control	LINus	250	17	132	20475.40234	29906.20898	-0.54655324
214	A04	3	Control	LINus	250	18	132	10450.77051	11282.55371	-0.110484334
214	A04	3	Control	LINus	250	18	132	2700.124756	3878.305176	-0.522400264
214	A04	3	Control	LINus	250	18	132	2144.128662	5141.109863	-1.261688362
214	A04	3	Control	LINus	250	18	132	9772.981445	10004.74316	-0.033813474
214	A04	3	Control	LINus	250	18	132	16092.84277	5004.057129	1.685249033
214	A04	3	Control	LINus	250	18	132	10470.29492	11320.98047	-0.11269683
214	A04	3	Control	LINus	250	18	132	10654.84375	19974.15625	-0.906625125
214	A04	3	Control	LINus	250	18	132	12231.41016	16882.49609	-0.464937482
214	A04	3	Control	LINus	250	18	132	20157.20313	22789.97852	-0.17710409
214	A04	3	Control	LINus	250	18	132	20872.96094	28948.11328	-0.471834054
214	A04	3	Control	LINus	250	19	132	11093.06055	8967.654297	0.306854888
214	A04	3	Control	LINus	250	19	132	16555.31641	11261.69727	0.555870309
214	A04	3	Control	LINus	250	19	132	2653.024414	3975.463135	-0.58348499
214	A04	3	Control	LINus	250	19	132	2119.282959	5173.195801	-1.287479573
214	A04	3	Control	LINus	250	19	132	9676.797852	10060.81738	-0.056145891
214	A04	3	Control	LINus	250	19	132	15325.34082	4863.352051	1.655896223
214	A04	3	Control	LINus	250	19	132	10320.6875	11155.56543	-0.112224562
214	A04	3	Control	LINus	250	19	132	10007.34375	19431.02148	-0.957302655
214	A04	3	Control	LINus	250	19	132	11990.56738	16214.96191	-0.435425708
214	A04	3	Control	LINus	250	19	132	20091.31055	22858.21289	-0.186140941
214	A04	3	Control	LINus	250	19	132	20930.73438	29160.75977	-0.478405378
214	A04	3	Control	LINus	250	20	132	2616.121826	3925.327393	-0.585383262
214	A04	3	Control	LINus	250	20	132	2080.238281	4206.17627	-1.01576052
214	A04	3	Control	LINus	250	20	132	9731.548828	9902.048828	-0.025057627
214	A04	3	Control	LINus	250	20	132	15149.62695	4992.004883	1.601591018
214	A04	3	Control	LINus	250	20	132	10362.94434	11313.43262	-0.126602763
214	A04	3	Control	LINus	250	20	132	18735.25195	19359.60547	-0.047294173
214	A04	3	Control	LINus	250	20	132	11929.40625	16272.36231	-0.447901467
214	A04	3	Control	LINus	250	20	132	20187.04883	22780.32422	-0.174358264
214	A04	3	Control	LINus	250	20	132	21136.09961	29142.32617	-0.463406869
214	A04	3	Control	LINus	250	21	132	10748.71094	9109.442383	0.238729002
214	A04	3	Control	LINus	250	21	132	2695.866943	3944.172119	-0.548973218
214	A04	3	Control	LINus	250	21	132	2194.273193	3971.144775	-0.855811801
214	A04	3	Control	LINus	250	21	132	10099.13281	9896.196289	0.029285396
214	A04	3	Control	LINus	250	21	132	15821.60254	5221.631836	1.599323089
214	A04	3	Control	LINus	250	21	132	10763.88477	11042.97852	-0.036930498
214	A04	3	Control	LINus	250	21	132	10035.75	15542.37109	-0.631058176
214	A04	3	Control	LINus	250	21	132	12270.3457	17065.54688	-0.475910751
214	A04	3	Control	LINus	250	21	132	20629.5332	22520.38281	-0.126520174
214	A04	3	Control	LINus	250	21	132	21700.96875	32302.87891	-0.5739033
214	A04	3	Control	LINus	250	22	132	2669.532471	3908.086914	-0.549875455
214	A04	3	Control	LINus	250	22	132	2204.082764	4215.103516	-0.935389663
214	A04	3	Control	LINus	250	22	132	10120.72559	10107.38867	0.001902412
214	A04	3	Control	LINus	250	22	132	15642.28809	5107.526855	1.61475477
214	A04	3	Control	LINus	250	22	132	10769.38574	11227.60449	-0.060114184
214	A04	3	Control	LINus	250	22	132	10101.16406	19760.84961	-0.968123417
214	A04	3	Control	LINus	250	22	132	12320.90625	16539.11719	-0.424773854
214	A04	3	Control	LINus	250	22	132	7772.408691	13472.29004	-0.793561435
214	A04	3	Control	LINus	250	22	132	12870.79199	18400.36914	-0.515633878
214	A04	3	Control	LINus	250	22	132	20711.73047	22515.60352	-0.120477053
214	A04	3	Control	LINus	250	22	132	21978.95898	30791.21094	-0.48639555
214	A04	3	Control	LINus	250	23	132	10975.69043	8659.533203	0.341950533
214	A04	3	Control	LINus	250	23	132	16827.23828	11345.25293	0.568709646
214	A04	3	Control	LINus	250	23	132	2637.98999	3883.45166	-0.557900418
214	A04	3	Control	LINus	250	23	132	2169.398438	4893.151367	-1.173468866
214	A04	3	Control	LINus	250	23	132	15295.78711	4923.509766	1.635375324
214	A04	3	Control	LINus	250	23	132	10589.38672	11430.25098	-0.110238043
214	A04	3	Control	LINus	250	23	132	12310.48633	16424.21875	-0.415936991
214	A04	3	Control	LINus	250	23	132	12843.21777	19715.38281	-0.618315019
214	A04	3	Control	LINus	250	23	132	30776.23633	32326.26953	-0.070890216
214	A04	3	Control	LINus	250	23	132	20710.28711	22435.92578	-0.115463162
214	A04	3	Control	LINus	250	23	132	22083.49609	30747.46289	-0.477498785
214	A04	3	Control	LINus	250	24	132	2673.060547	3762.883057	-0.493345938
214	A04	3	Control	LINus	250	24	132	2179.862549	4120.834961	-0.918699516
214	A04	3	Control	LINus	250	24	132	10202.09277	10081.81934	0.017109118
214	A04	3	Control	LINus	250	24	132	15729.99609	5047.285156	1.639938811
214	A04	3	Control	LINus	250	24	132	11538.19531	13452.86523	-0.221495885
214	A04	3	Control	LINus	250	24	132	7780.637207	13631.97559	-0.80903444
214	A04	3	Control	LINus	250	24	132	31157.85352	32073.99219	-0.041808086
214	A04	3	Control	LINus	250	24	132	20959.91211	22240.22656	-0.085538818
214	A04	3	Control	LINus	250	24	132	22475.02539	30859.79102	-0.457405546
214	A04	3	Control	LINus	250	25	132	2706.115479	3784.860107	-0.484016572
214	A04	3	Control	LINus	250	25	132	2167.265381	4118.413086	-0.926212721
214	A04	3	Control	LINus	250	25	132	10260.33106	10310.71875	-0.007067624
214	A04	3	Control	LINus	250	25	132	15449.65137	5325.584473	1.536562511
214	A04	3	Control	LINus	250	25	132	10900.01856	11637.08789	-0.094399487
214	A04	3	Control	LINus	250	25	132	12544.09863	16217.93945	-0.370581723
214	A04	3	Control	LINus	250	25	132	20884.08789	22427.80078	-0.102884025
214	A04	3	Control	LINus	250	25	132	22643.38086	30284.32617	-0.41948193
214	A04	3	Control	LINus	250	26	132	2657.117676	3891.305664	-0.550392187
214	A04	3	Control	LINus	250	26	132	2142.815918	4066.529053	-0.924290003
214	A04	3	Control	LINus	250	26	132	10195.45313	10193.37402	0.000294231
214	A04	3	Control	LINus	250	26	132	15169.30078	5039.689941	1.589747705
214	A04	3	Control	LINus	250	26	132	10662.64746	11490.91504	-0.107927993
214	A04	3	Control	LINus	250	26	132	12545.72754	15854.06445	-0.33765661
214	A04	3	Control	LINus	250	26	132	30769.2168	30423.8457	0.016285194
214	A04	3	Control	LINus	250	26	132	20913.08984	22703.93555	-0.118536168
214	A04	3	Control	LINus	250	26	132	22635.73047	32218.94922	-0.509307579
214	A04	3	Control	LINus	250	27	132	2730.87085	3973.294678	-0.540974707
214	A04	3	Control	LINus	250	27	132	2232.755859	4123.364258	-0.884996406
214	A04	3	Control	LINus	250	27	132	10340.77051	10171.90332	0.023754032
214	A04	3	Control	LINus	250	27	132	15932.94434	5227.347168	1.607862013
214	A04	3	Control	LINus	250	27	132	10896.92578	11491.69922	-0.076670956
214	A04	3	Control	LINus	250	27	132	12812.85938	16650.23438	-0.377950015
214	A04	3	Control	LINus	250	27	132	31175.28516	32111.96289	-0.042708098
214	A04	3	Control	LINus	250	27	132	21296.8457	22786.98438	-0.097570244
214	A04	3	Control	LINus	250	27	132	22971.625	30434.14063	-0.405837713
214	A04	3	Control	LINus	250	28	132	10462.58203	15211.74805	-0.539947015
214	A04	3	Control	LINus	250	28	132	2738.280762	3921.786133	-0.518240486
214	A04	3	Control	LINus	250	28	132	2222.601074	3816.636475	-0.780052752
214	A04	3	Control	LINus	250	28	132	10297.20996	10114.56152	0.025819712
214	A04	3	Control	LINus	250	28	132	15806.61328	5126.272949	1.624546087
214	A04	3	Control	LINus	250	28	132	10658.76563	11626.84863	-0.125419747
214	A04	3	Control	LINus	250	28	132	12756.03223	15784.91309	-0.307366669
214	A04	3	Control	LINus	250	28	132	31162.54688	32103.08789	-0.042898924
214	A04	3	Control	LINus	250	28	132	21381.85938	23048.57031	-0.108289948
214	A04	3	Control	LINus	250	28	132	22965.32422	30208.6582	-0.395504953
214	A04	3	Control	LINus	250	29	132	2783.479492	3882.010254	-0.479914475
214	A04	3	Control	LINus	250	29	132	2204.109375	4034.091309	-0.872047922
214	A04	3	Control	LINus	250	29	132	10466.55078	10015.93457	0.063489042
214	A04	3	Control	LINus	250	29	132	16079.06836	4994.891113	1.686658684
214	A04	3	Control	LINus	250	29	132	10853.87695	11031.92285	-0.023473814
214	A04	3	Control	LINus	250	29	132	12798.0459	16344.27344	-0.3528617
214	A04	3	Control	LINus	250	29	132	13054.19531	24184.3125	-0.889557996
214	A04	3	Control	LINus	250	29	132	7794.203125	13802.0918	-0.824413498
214	A04	3	Control	LINus	250	29	132	31679.38281	32450.74805	-0.034707507
214	A04	3	Control	LINus	250	29	132	21510.55273	22800.36719	-0.084012462
214	A04	3	Control	LINus	250	29	132	23289.11133	29858.27148	-0.358475059
214	A04	3	Control	LINus	250	30	132	12816.19727	24460.30859	-0.932474346
214	A04	3	Control	LINus	250	30	132	7846.388184	13935.0791	-0.828620575
214	A04	3	Control	LINus	250	30	132	31976.91602	31993.40234	-0.000743618
214	A04	3	Control	LINus	250	30	132	21614.0332	22449.90234	-0.054740863
214	A04	3	Control	LINus	250	30	132	23408.61719	29249.19141	-0.321357029
214	A04	3	Control	LINus	250	30	132	2777.544678	3866.840576	-0.477345167
214	A04	3	Control	LINus	250	30	132	2251.011963	4153.817383	-0.883864067
214	A04	3	Control	LINus	250	30	132	16161.71582	4795.54541	1.75281356
214	A04	3	Control	LINus	250	30	132	11627.49316	13031.65332	-0.164480038
214	A04	3	Control	LINus	250	31	132	2812.318848	3770.229492	-0.422892172
214	A04	3	Control	LINus	250	31	132	2274.933838	4078.66748	-0.842273306
214	A04	3	Control	LINus	250	31	132	16348.75293	5074.995117	1.687702253
214	A04	3	Control	LINus	250	31	132	11664.07324	13093.40137	-0.166768241
214	A04	3	Control	LINus	250	31	132	18669.28711	19886.75781	-0.09114125
214	A04	3	Control	LINus	250	31	132	7935.836426	14647.00977	-0.88415197
214	A04	3	Control	LINus	250	31	132	21959.83594	22220.06055	-0.016995472
214	A04	3	Control	LINus	250	31	132	23707.96289	30019.56445	-0.340531341
214	A04	3	Control	LINus	250	32	132	2809.759766	3696.992432	-0.395905305
214	A04	3	Control	LINus	250	32	132	2283.531494	4042.12207	-0.823846204
214	A04	3	Control	LINus	250	32	132	16559.99805	5110.612793	1.696134308
214	A04	3	Control	LINus	250	32	132	10825.07031	11615.36231	-0.101657759
214	A04	3	Control	LINus	250	32	132	12967.96094	15777.01074	-0.282872235
214	A04	3	Control	LINus	250	32	132	10859.10547	13164.74902	-0.277774753
214	A04	3	Control	LINus	250	32	132	22264.43555	22013.65625	0.016342254
214	A04	3	Control	LINus	250	32	132	23940.93945	30997.45508	-0.372670008
214	A04	3	Control	LINus	250	33	132	2853.782471	3601.575439	-0.335752754
214	A04	3	Control	LINus	250	33	132	2323.449219	4132.242188	-0.830656698
214	A04	3	Control	LINus	250	33	132	10620.14746	10173.30273	0.062015676
214	A04	3	Control	LINus	250	33	132	16565.00391	5273.55957	1.651289551
214	A04	3	Control	LINus	250	33	132	10914.37598	11458.71484	-0.0702156
214	A04	3	Control	LINus	250	33	132	13101.72656	16090.84473	-0.296483121
214	A04	3	Control	LINus	250	33	132	10933.7959	13193.14453	-0.270994116
214	A04	3	Control	LINus	250	33	132	22487.87305	21615.80664	0.05706054
214	A04	3	Control	LINus	250	33	132	24225.97656	31564.20508	-0.381734596
214	A04	3	Control	LINus	250	34	132	10523.55078	9303.137695	0.177832285
214	A04	3	Control	LINus	250	34	132	2868.054932	3518.987061	-0.295087553
214	A04	3	Control	LINus	250	34	132	2313.489502	4855.782715	-1.069633313
214	A04	3	Control	LINus	250	34	132	16751.76367	4974.596191	1.751661669
214	A04	3	Control	LINus	250	34	132	10925.76856	11219.97754	-0.038335021
214	A04	3	Control	LINus	250	34	132	9600.12793	19837.45898	-1.047101704
214	A04	3	Control	LINus	250	34	132	13194.81055	16035.39648	-0.281289389
214	A04	3	Control	LINus	250	34	132	22609.19922	21944.8418	0.043028025
214	A04	3	Control	LINus	250	34	132	24241.37891	30817.07813	-0.346258316
214	A04	3	Control	LINus	250	35	132	2896.036133	3601.657227	-0.314581283
214	A04	3	Control	LINus	250	35	132	2328.617432	4168.807617	-0.840161157
214	A04	3	Control	LINus	250	35	132	16871.94922	4950.624512	1.768944223
214	A04	3	Control	LINus	250	35	132	10972.01563	11152.14551	-0.023492708
214	A04	3	Control	LINus	250	35	132	13223.08106	16247.09473	-0.297123389
214	A04	3	Control	LINus	250	35	132	22667.96484	21229.5957	0.094577973
214	A04	3	Control	LINus	250	35	132	24265.41406	30357.32227	-0.323143062
214	A04	3	Control	LINus	250	36	132	2910.991943	3678.898682	-0.337763098
214	A04	3	Control	LINus	250	36	132	2323.414063	4192.662598	-0.851620451
214	A04	3	Control	LINus	250	36	132	16904.01953	4972.188477	1.76541345
214	A04	3	Control	LINus	250	36	132	11721.49414	12556.79102	-0.099311337
214	A04	3	Control	LINus	250	36	132	8289.044922	14608.08008	-0.817488792
214	A04	3	Control	LINus	250	36	132	12269.02734	13686.29785	-0.157711369
214	A04	3	Control	LINus	250	36	132	22602.96484	21664.89063	0.061153071
214	A04	3	Control	LINus	250	36	132	24461.78711	29260.89453	-0.258444068
214	A04	3	Control	LINus	250	37	132	2904.356445	3619.48584	-0.317566249
214	A04	3	Control	LINus	250	37	132	2324.296143	4150.629883	-0.836536394
214	A04	3	Control	LINus	250	37	132	16943.81641	4841.134277	1.807341847
214	A04	3	Control	LINus	250	37	132	10844.60742	11821.95703	-0.124491054
214	A04	3	Control	LINus	250	37	132	13067.89356	15421.75879	-0.2389407
214	A04	3	Control	LINus	250	37	132	22513.14258	21483.10156	0.067565161
214	A04	3	Control	LINus	250	37	132	24544.83008	28416.61523	-0.211315543
214	A04	3	Control	LINus	250	38	132	2942.49585	3569.823486	-0.27881236
214	A04	3	Control	LINus	250	38	132	2308.329346	4164.43457	-0.851271547
214	A04	3	Control	LINus	250	38	132	16924.07031	5027.888672	1.751051974
214	A04	3	Control	LINus	250	38	132	22741.73438	21356.08008	0.09069542
214	A04	3	Control	LINus	250	38	132	24716.16211	28640.72852	-0.212613449
214	A04	3	Control	LINus	250	39	132	2919.406738	3512.843994	-0.266964283
214	A04	3	Control	LINus	250	39	132	2274.798828	4028.622803	-0.824547767
214	A04	3	Control	LINus	250	39	132	16759.27734	5002.570313	1.744218497
214	A04	3	Control	LINus	250	39	132	22797.16211	21056.36914	0.114597556
214	A04	3	Control	LINus	250	39	132	24913.7793	29119.4375	-0.225038599
214	A04	3	Control	LINus	250	40	132	2928.813232	3618.350342	-0.305015905
214	A04	3	Control	LINus	250	40	132	2303.692627	4017.748779	-0.802439122
214	A04	3	Control	LINus	250	40	132	16631.81836	4856.953613	1.775822294
214	A04	3	Control	LINus	250	40	132	10981.11621	11794.94922	-0.103144498
214	A04	3	Control	LINus	250	40	132	8777.056641	14501.95019	-0.724437802
214	A04	3	Control	LINus	250	40	132	22906.84766	20994.74609	0.125750594
214	A04	3	Control	LINus	250	40	132	25367.66211	29583.52734	-0.221803514
214	A04	3	Control	LINus	250	41	132	2930.76123	3533.95166	-0.27000687
214	A04	3	Control	LINus	250	41	132	2319.28833	4023.348389	-0.794714484
214	A04	3	Control	LINus	250	41	132	16732.50781	5007.085938	1.740610566
214	A04	3	Control	LINus	250	41	132	10976.5293	11137.18555	-0.020962742
214	A04	3	Control	LINus	250	41	132	13394.85059	15354.33301	-0.196967354
214	A04	3	Control	LINus	250	41	132	8554.356445	14455.18945	-0.756856289
214	A04	3	Control	LINus	250	41	132	23081.53516	20915.04688	0.14219795
214	A04	3	Control	LINus	250	41	132	25707.96094	30387.32227	-0.241254365
214	A05	1	2A	LINus	250	1	132	9123.431641	12733.62012	-0.48099415
214	A05	1	2A	LINus	250	1	132	14332.78516	9119.898438	0.652229319
214	A05	1	2A	LINus	250	1	132	10305.74805	8193.580078	0.330883366
214	A05	1	2A	LINus	250	1	132	7183.031738	3021.072266	1.249532195
214	A05	1	2A	LINus	250	1	132	3493.934326	2095.14917	0.737799526
214	A05	1	2A	LINus	250	1	132	3843.791016	1812.776489	1.084328845
214	A05	1	2A	LINus	250	2	132	11468.08398	5087.942383	1.172470137
214	A05	1	2A	LINus	250	2	132	12171.73731	3114.665771	1.966385839
214	A05	1	2A	LINus	250	2	132	22514.58594	12697.10938	0.826359855
214	A05	1	2A	LINus	250	2	132	19502.23047	10976.30273	0.829246957
214	A05	1	2A	LINus	250	2	132	6705.694336	1780.758301	1.912895007
214	A05	1	2A	LINus	250	2	132	3799.812012	2227.027588	0.770808616
214	A05	1	2A	LINus	250	2	132	4141.460938	1880.292847	1.139182409
214	A05	1	2A	LINus	250	3	132	11638.51856	5341.98877	1.123458584
214	A05	1	2A	LINus	250	3	132	11769.26856	3139.564209	1.906388438
214	A05	1	2A	LINus	250	3	132	22455.72656	12335.29102	0.864291649
214	A05	1	2A	LINus	250	3	132	19520.72266	11390.64746	0.777156708
214	A05	1	2A	LINus	250	3	132	3720.868652	2262.476807	0.717736461
214	A05	1	2A	LINus	250	3	132	4046.457031	1810.064453	1.160618206
214	A05	1	2A	LINus	250	4	132	18778.61914	15032.74512	0.320982498
214	A05	1	2A	LINus	250	4	132	14111.6875	7537.728516	0.904688778
214	A05	1	2A	LINus	250	4	132	10662.98535	3122.533691	1.771822368
214	A05	1	2A	LINus	250	4	132	21911.67188	12090.7168	0.85779979
214	A05	1	2A	LINus	250	4	132	18916.87109	10831.56836	0.804431329
214	A05	1	2A	LINus	250	4	132	3418.006836	2095.266113	0.706021795
214	A05	1	2A	LINus	250	4	132	3769.524902	1861.205322	1.018145485
214	A05	1	2A	LINus	250	5	132	18029.34961	13431.4375	0.424733636
214	A05	1	2A	LINus	250	5	132	6118.038574	5781.333008	0.081667028
214	A05	1	2A	LINus	250	5	132	19724.82422	11155.59277	0.822245268
214	A05	1	2A	LINus	250	5	132	16974.51367	10588.60938	0.680857112
214	A05	1	2A	LINus	250	6	132	18878.44727	14316.16211	0.399095324
214	A05	1	2A	LINus	250	6	132	11028.18359	5736.043457	0.943067331
214	A05	1	2A	LINus	250	6	132	9482.27832	3202.588623	1.565995245
214	A05	1	2A	LINus	250	6	132	20856.89258	11753.41602	0.827444107
214	A05	1	2A	LINus	250	6	132	18101.82031	10467.04199	0.79028099
214	A05	1	2A	LINus	250	6	132	3291.098145	1806.477783	0.865389538
214	A05	1	2A	LINus	250	7	132	19085.9375	13701.62988	0.478162534
214	A05	1	2A	LINus	250	7	132	6420.480957	5901.430176	0.121616748
214	A05	1	2A	LINus	250	7	132	9103.207031	3132.519775	1.539051275
214	A05	1	2A	LINus	250	7	132	20487.94531	11368.68262	0.84971022
214	A05	1	2A	LINus	250	7	132	17909.0957	10499.63184	0.770353751
214	A05	1	2A	LINus	250	7	132	3127.774658	1722.801025	0.86038049
214	A05	1	2A	LINus	250	8	132	20286.32813	15188.29199	0.417548118
214	A05	1	2A	LINus	250	8	132	11781.1543	5415.855469	1.121219755
214	A05	1	2A	LINus	250	8	132	11996.14648	3205.408691	1.903990826
214	A05	1	2A	LINus	250	8	132	23356.37891	12161.88965	0.941449217
214	A05	1	2A	LINus	250	8	132	20491.62891	11698.29394	0.808736525
214	A05	1	2A	LINus	250	8	132	3792.422607	2133.107178	0.830163284
214	A05	1	2A	LINus	250	8	132	4107.565918	1782.751221	1.204178336
214	A05	1	2A	LINus	250	9	132	19177.86133	13627.38769	0.492932812
214	A05	1	2A	LINus	250	9	132	11429.09277	5861.402832	0.963392992
214	A05	1	2A	LINus	250	9	132	21167.3125	11304.72656	0.904912013
214	A05	1	2A	LINus	250	9	132	18520.66797	11021.71777	0.748787042
214	A05	1	2A	LINus	250	9	132	3299.711182	1785.11731	0.886320869
214	A05	1	2A	LINus	250	10	132	6284.880371	5836.841309	0.106697439
214	A05	1	2A	LINus	250	10	132	8790.816406	3210.596436	1.453155822
214	A05	1	2A	LINus	250	10	132	20398.375	11179.08789	0.867651744
214	A05	1	2A	LINus	250	10	132	18031	10418.13184	0.791382812
214	A05	1	2A	LINus	250	10	132	3020.398682	1698.337524	0.830615787
214	A05	1	2A	LINus	250	10	132	18734.42578	13098.78711	0.516258528
214	A05	1	2A	LINus	250	11	132	20030.51758	13810.67871	0.536415479
214	A05	1	2A	LINus	250	11	132	6741.417969	5929.342285	0.185179993
214	A05	1	2A	LINus	250	11	132	21338.61133	11714.98047	0.865111743
214	A05	1	2A	LINus	250	11	132	18896.88281	10397.86523	0.861860909
214	A05	1	2A	LINus	250	11	132	3293.499268	1767.078491	0.898255106
214	A05	1	2A	LINus	250	12	132	20375.98242	13551.60547	0.588405841
214	A05	1	2A	LINus	250	12	132	6720.203613	5844.919922	0.201321686
214	A05	1	2A	LINus	250	12	132	21355.67383	11657.17188	0.873401598
214	A05	1	2A	LINus	250	12	132	18879.58008	10297.55469	0.874524888
214	A05	1	2A	LINus	250	12	132	3277.16748	1741.075928	0.912470284
214	A05	1	2A	LINus	250	13	132	21179.14258	15139.56934	0.484320017
214	A05	1	2A	LINus	250	13	132	10100.2959	13935.62988	-0.464380654
214	A05	1	2A	LINus	250	13	132	12079.43164	5337.470703	1.178324424
214	A05	1	2A	LINus	250	13	132	12047.82715	3259.405273	1.886092324
214	A05	1	2A	LINus	250	13	132	23922.39844	11933.94629	1.003290851
214	A05	1	2A	LINus	250	13	132	21240.05859	11681.85059	0.862518908
214	A05	1	2A	LINus	250	13	132	3836.349365	2183.828613	0.81287447
214	A05	1	2A	LINus	250	13	132	4160.469727	1840.701904	1.176490416
214	A05	1	2A	LINus	250	14	132	20172.98242	13429.18555	0.58705258
214	A05	1	2A	LINus	250	14	132	11643.31934	5898.328613	0.981124301
214	A05	1	2A	LINus	250	14	132	21820.24805	11406.22852	0.93584566
214	A05	1	2A	LINus	250	14	132	19541.1543	10888.52539	0.843707104
214	A05	1	2A	LINus	250	14	132	3090.875244	1993.75293	0.632528785
214	A05	1	2A	LINus	250	14	132	3395.009521	1802.348511	0.913537616
214	A05	1	2A	LINus	250	15	132	11424.70898	5837.757324	0.968671272
214	A05	1	2A	LINus	250	15	132	21665.67578	11190.07715	0.953191254
214	A05	1	2A	LINus	250	15	132	19622.09375	11046.4375	0.828897818
214	A05	1	2A	LINus	250	15	132	3048.346436	1982.128174	0.620976613
214	A05	1	2A	LINus	250	15	132	3366.711182	1816.054321	0.890532606
214	A05	1	2A	LINus	250	16	132	11284.53711	5708.017578	0.983285558
214	A05	1	2A	LINus	250	16	132	21506.3457	11158.97363	0.946558068
214	A05	1	2A	LINus	250	16	132	19528.06641	10728.86816	0.864051218
214	A05	1	2A	LINus	250	16	132	3280.323486	1786.472534	0.876724358
214	A05	1	2A	LINus	250	17	132	14902.95898	7034.63623	1.083051079
214	A05	1	2A	LINus	250	17	132	23811.89063	12091.89258	0.977642105
214	A05	1	2A	LINus	250	17	132	21531.91602	10547.85156	1.02952753
214	A05	1	2A	LINus	250	17	132	4694.04248	3654.186523	0.361280622
214	A05	1	2A	LINus	250	17	132	3649.611328	2199.079102	0.73084333
214	A05	1	2A	LINus	250	17	132	4008.010498	1940.7146	1.046298315
214	A05	1	2A	LINus	250	18	132	19729.375	10728.05469	0.878956757
214	A05	1	2A	LINus	250	18	132	3246.184814	1768.381836	0.876315318
214	A05	1	2A	LINus	250	18	132	6738.675293	5784.207031	0.22034582
214	A05	1	2A	LINus	250	18	132	21596.10742	11472.93457	0.912536844
214	A05	1	2A	LINus	250	19	132	11853.73242	5450.60498	1.120853123
214	A05	1	2A	LINus	250	19	132	11406.95996	3217.437744	1.825930216
214	A05	1	2A	LINus	250	19	132	24098.44922	11582.44336	1.057000682
214	A05	1	2A	LINus	250	19	132	21965.31641	10844.05762	1.018322598
214	A05	1	2A	LINus	250	19	132	3751.578125	2193.255127	0.774423961
214	A05	1	2A	LINus	250	19	132	4107.001465	1900.279297	1.111873985
214	A05	1	2A	LINus	250	20	132	11900.80566	5373.190918	1.147208239
214	A05	1	2A	LINus	250	20	132	11773.82813	3247.026855	1.858392251
214	A05	1	2A	LINus	250	20	132	24422.64844	11704.24805	1.061187408
214	A05	1	2A	LINus	250	20	132	22227.66602	11119.28223	0.999292806
214	A05	1	2A	LINus	250	20	132	3819.148438	2189.761475	0.802477265
214	A05	1	2A	LINus	250	20	132	4200.155273	1923.950684	1.126370844
214	A05	1	2A	LINus	250	21	132	12118.9209	5080.003418	1.25435987
214	A05	1	2A	LINus	250	21	132	12658.55469	3277.409668	1.949484769
214	A05	1	2A	LINus	250	21	132	24880.69141	18555.93945	0.423145533
214	A05	1	2A	LINus	250	21	132	22821.61133	11765.49805	0.955838264
214	A05	1	2A	LINus	250	21	132	4028.390137	2192.294434	0.87776184
214	A05	1	2A	LINus	250	21	132	4377.836914	1878.433472	1.22068819
214	A05	1	2A	LINus	250	22	132	12081.95215	5147.077637	1.231028129
214	A05	1	2A	LINus	250	22	132	12101.29394	3298.5	1.875279308
214	A05	1	2A	LINus	250	22	132	24608.69922	18181.16797	0.436723519
214	A05	1	2A	LINus	250	22	132	22658.73438	11734.97363	0.94925268
214	A05	1	2A	LINus	250	22	132	3927.177979	2233.304443	0.81431305
214	A05	1	2A	LINus	250	22	132	4281.344238	1960.202026	1.127061487
214	A05	1	2A	LINus	250	23	132	12308.11328	5205.432617	1.241519653
214	A05	1	2A	LINus	250	23	132	24569.36133	22259.81055	0.142419042
214	A05	1	2A	LINus	250	23	132	22566.49414	12262.14746	0.879970644
214	A05	1	2A	LINus	250	23	132	3857.60083	2245.155518	0.780888485
214	A05	1	2A	LINus	250	23	132	4246.83252	1971.232056	1.107289593
214	A05	1	2A	LINus	250	24	132	12225.13379	5173.757324	1.240565963
214	A05	1	2A	LINus	250	24	132	11768.38965	3242.269043	1.859841204
214	A05	1	2A	LINus	250	24	132	24648.65039	11296.16504	1.125675584
214	A05	1	2A	LINus	250	24	132	22737.3457	11860.48535	0.938900799
214	A05	1	2A	LINus	250	24	132	5302.387207	3819.753418	0.473162518
214	A05	1	2A	LINus	250	24	132	3801.961426	2142.311768	0.827575446
214	A05	1	2A	LINus	250	24	132	4223.875977	1910.705933	1.144461717
214	A05	1	2A	LINus	250	25	132	12258.80273	4907.347656	1.320802698
214	A05	1	2A	LINus	250	25	132	24932.76367	18207.27344	0.453527914
214	A05	1	2A	LINus	250	25	132	22942.67773	11486.3584	0.998112301
214	A05	1	2A	LINus	250	25	132	5406.959961	4042.9646	0.419404102
214	A05	1	2A	LINus	250	25	132	3870.312012	2134.161377	0.858780605
214	A05	1	2A	LINus	250	25	132	4319.355957	1881.907104	1.198620799
214	A05	1	2A	LINus	250	26	132	12303.39746	5043.724121	1.286495485
214	A05	1	2A	LINus	250	26	132	12082.27148	3311.438965	1.867361536
214	A05	1	2A	LINus	250	26	132	24999.20117	18165.44531	0.460685263
214	A05	1	2A	LINus	250	26	132	23074.52344	11861.19141	0.960051922
214	A05	1	2A	LINus	250	26	132	3862.9104	2171.81543	0.830786713
214	A05	1	2A	LINus	250	26	132	4333.979492	1886.521973	1.199963423
214	A05	1	2A	LINus	250	27	132	14849.89648	6650.485352	1.158921337
214	A05	1	2A	LINus	250	27	132	24141.08203	11156.39844	1.113618976
214	A05	1	2A	LINus	250	27	132	22281.11914	11126.42969	1.001830972
214	A05	1	2A	LINus	250	27	132	3553.983398	2226.899414	0.674400547
214	A05	1	2A	LINus	250	27	132	3952.740479	1917.580811	1.043565859
214	A05	1	2A	LINus	250	28	132	12291.26172	4938.192871	1.315577928
214	A05	1	2A	LINus	250	28	132	24965.26563	18251.48242	0.451908609
214	A05	1	2A	LINus	250	28	132	23166.89258	11170.23242	1.052405341
214	A05	1	2A	LINus	250	28	132	3903.95752	2322.88916	0.749017039
214	A05	1	2A	LINus	250	28	132	4319.602051	1863.985107	1.212508075
214	A05	1	2A	LINus	250	29	132	14264.66504	6749.492676	1.079594899
214	A05	1	2A	LINus	250	29	132	3380.804688	2151.245117	0.652194755
214	A05	1	2A	LINus	250	29	132	3728.432861	1807.498779	1.04457469
214	A05	1	2A	LINus	250	30	132	14734.11035	7383.147461	0.996852075
214	A05	1	2A	LINus	250	30	132	23790.04297	11631.34082	1.032340462
214	A05	1	2A	LINus	250	30	132	22180.57227	10995.44824	1.012390169
214	A05	1	2A	LINus	250	30	132	3468.741455	2177.568848	0.671693979
214	A05	1	2A	LINus	250	30	132	3800.382568	1880.654175	1.014910073
214	A05	1	2A	LINus	250	31	132	23177.67773	10922.33984	1.085454073
214	A05	1	2A	LINus	250	31	132	3778.553223	2196.792236	0.782435512
214	A05	1	2A	LINus	250	31	132	4163.374023	1880.255005	1.146824834
214	A05	1	2A	LINus	250	31	132	15342.69824	6255.200195	1.294424261
214	A05	1	2A	LINus	250	31	132	24894.90234	11892.19043	1.065835886
214	A05	1	2A	LINus	250	32	132	12281.63574	4908.553711	1.323132813
214	A05	1	2A	LINus	250	32	132	3963.595215	2255.469482	0.813381868
214	A05	1	2A	LINus	250	32	132	4385.276855	1882.096069	1.220327657
214	A05	1	2A	LINus	250	33	132	12221.31543	5142.900879	1.248745323
214	A05	1	2A	LINus	250	33	132	25099.81641	11414.98242	1.136748174
214	A05	1	2A	LINus	250	33	132	23509.36914	10923.71289	1.105772524
214	A05	1	2A	LINus	250	33	132	3831.35498	2232.513428	0.779185847
214	A05	1	2A	LINus	250	33	132	4230.576172	1898.584595	1.155929878
214	A05	1	2A	LINus	250	34	132	12297.33301	4821.580078	1.35076755
214	A05	1	2A	LINus	250	34	132	25420.6543	11226.73438	1.179062825
214	A05	1	2A	LINus	250	34	132	23916.9707	10982.56055	1.122820218
214	A05	1	2A	LINus	250	34	132	5653.067383	3953.251465	0.515994166
214	A05	1	2A	LINus	250	34	132	3935.409668	2251.609863	0.805556952
214	A05	1	2A	LINus	250	34	132	4368.666016	1851.923462	1.238168341
214	A05	1	2A	LINus	250	35	132	14883.74902	6340.188477	1.231140335
214	A05	1	2A	LINus	250	35	132	24571.27734	11635.00586	1.078500921
214	A05	1	2A	LINus	250	35	132	23235.94922	10857.78223	1.097629129
214	A05	1	2A	LINus	250	35	132	3623.266113	2158.201416	0.747461257
214	A05	1	2A	LINus	250	35	132	4008.367676	1834.512573	1.127618057
214	A05	1	2A	LINus	250	36	132	12349.69238	5080.928223	1.281311118
214	A05	1	2A	LINus	250	36	132	3856.64917	2244.946533	0.780666828
214	A05	1	2A	LINus	250	36	132	4287.703125	1895.329956	1.177755991
214	A05	1	2A	LINus	250	37	132	14189.02051	6514.750488	1.122993171
214	A05	1	2A	LINus	250	37	132	3445.643311	2154.836182	0.677195168
214	A05	1	2A	LINus	250	37	132	3824.665771	1771.863647	1.110066093
214	A05	1	2A	LINus	250	38	132	14987.25879	6441.725586	1.218217425
214	A05	1	2A	LINus	250	38	132	24712.13477	11444.00879	1.110627133
214	A05	1	2A	LINus	250	38	132	23510.79102	10633.79297	1.144666795
214	A05	1	2A	LINus	250	38	132	3641.380127	2218.143311	0.715132774
214	A05	1	2A	LINus	250	38	132	4053.457275	1872.31311	1.114331217
214	A05	1	2A	LINus	250	39	132	14937.74707	6398.604004	1.223133486
214	A05	1	2A	LINus	250	39	132	24742.75391	11296.48438	1.131132228
214	A05	1	2A	LINus	250	39	132	23494.22852	10637.19043	1.143189248
214	A05	1	2A	LINus	250	39	132	3628.563721	2206.555664	0.717602463
214	A05	1	2A	LINus	250	39	132	4061.764648	1857.221313	1.128960905
214	A05	1	2A	LINus	250	40	132	14629.2793	6467.060059	1.177676784
214	A05	1	2A	LINus	250	40	132	3589.328369	2183.606934	0.71700073
214	A05	1	2A	LINus	250	40	132	3986.844727	1835.346069	1.119195298
214	A05	1	2A	LINus	250	41	132	15290.90527	6402.703613	1.255920689
214	A05	1	2A	LINus	250	41	132	3773.472656	2224.626953	0.762329389
214	A05	1	2A	LINus	250	41	132	4182.65332	1781.695923	1.231167288
214	A05	2	2A	LINus	250	1	132	18586.09375	16236.40137	0.194991681
214	A05	2	2A	LINus	250	1	132	3198.434814	2353.156738	0.442768662
214	A05	2	2A	LINus	250	1	132	3389.874023	3369.004395	0.008909349
214	A05	2	2A	LINus	250	1	132	12708.32519	12596.51074	0.012749753
214	A05	2	2A	LINus	250	1	132	6826.362305	4946.191895	0.464798774
214	A05	2	2A	LINus	250	1	132	9214.108398	5995.750977	0.619904106
214	A05	2	2A	LINus	250	1	132	20948.60352	16740.74023	0.323490752
214	A05	2	2A	LINus	250	1	132	19021.53711	13869.31543	0.455737253
214	A05	2	2A	LINus	250	1	132	10353.85156	4740.993652	1.126906174
214	A05	2	2A	LINus	250	1	132	9574.052734	3233.193359	1.566169963
214	A05	2	2A	LINus	250	1	132	4518.168945	2563.429932	0.817662753
214	A05	2	2A	LINus	250	1	132	5614.187012	2017.97876	1.476166132
214	A05	2	2A	LINus	250	2	132	20436.45313	16801.83203	0.28252628
214	A05	2	2A	LINus	250	2	132	7989.94043	10850.70508	-0.44153214
214	A05	2	2A	LINus	250	2	132	3003.665039	2217.69751	0.437661338
214	A05	2	2A	LINus	250	2	132	3685.166992	3623.490967	0.024349698
214	A05	2	2A	LINus	250	2	132	12902.87402	12068.39453	0.096458686
214	A05	2	2A	LINus	250	2	132	6632.372559	4649.626953	0.512410078
214	A05	2	2A	LINus	250	2	132	9761.629883	6102.355469	0.677755831
214	A05	2	2A	LINus	250	2	132	10794.11133	4968.089844	1.119481303
214	A05	2	2A	LINus	250	2	132	10171.25098	3304.326416	1.622069015
214	A05	2	2A	LINus	250	2	132	4281.652344	2529.377197	0.759385461
214	A05	2	2A	LINus	250	2	132	6122.085938	1962.507446	1.641325169
214	A05	2	2A	LINus	250	3	132	19583.8125	15705.91894	0.318353294
214	A05	2	2A	LINus	250	3	132	7844.155273	10312.88574	-0.394758084
214	A05	2	2A	LINus	250	3	132	3594.164307	3486.427002	0.043907088
214	A05	2	2A	LINus	250	3	132	3114.644287	2327.284912	0.420419567
214	A05	2	2A	LINus	250	3	132	12301.58106	11549.56934	0.091004692
214	A05	2	2A	LINus	250	3	132	6923.855957	4857.166504	0.511460768
214	A05	2	2A	LINus	250	3	132	9399.842773	6381.087402	0.558834331
214	A05	2	2A	LINus	250	3	132	10603.14648	4969.775391	1.093239892
214	A05	2	2A	LINus	250	3	132	9861.136719	3183.282715	1.631238668
214	A05	2	2A	LINus	250	3	132	5942.662109	2575.296631	1.206370738
214	A05	2	2A	LINus	250	3	132	5758.648926	2093.596924	1.459746661
214	A05	2	2A	LINus	250	4	132	19971.7832	16516.53125	0.274052423
214	A05	2	2A	LINus	250	4	132	15651.98535	8704.158203	0.846568981
214	A05	2	2A	LINus	250	4	132	3616.331543	3447.77417	0.068861669
214	A05	2	2A	LINus	250	4	132	3068.704834	2258.285645	0.442401905
214	A05	2	2A	LINus	250	4	132	26298.63672	20761.03125	0.341109907
214	A05	2	2A	LINus	250	4	132	12879.8457	7327.570313	0.813708499
214	A05	2	2A	LINus	250	4	132	6815.922852	4792.064941	0.508261547
214	A05	2	2A	LINus	250	4	132	9700.647461	6657.525879	0.54309491
214	A05	2	2A	LINus	250	4	132	22775.99805	18612.84766	0.291215478
214	A05	2	2A	LINus	250	4	132	10596.19727	4950.76123	1.097824331
214	A05	2	2A	LINus	250	4	132	10067.67383	3297.980713	1.610075515
214	A05	2	2A	LINus	250	4	132	4317.273926	2525.377441	0.773621605
214	A05	2	2A	LINus	250	4	132	5656.913086	2051.544189	1.463304776
214	A05	2	2A	LINus	250	5	132	7379.155273	2613.073242	1.497708111
214	A05	2	2A	LINus	250	5	132	19895.3125	16513.98438	0.268740315
214	A05	2	2A	LINus	250	5	132	15794.27832	8554.541992	0.884639498
214	A05	2	2A	LINus	250	5	132	3630.558105	3492.897461	0.055767052
214	A05	2	2A	LINus	250	5	132	3005.603271	2253.628418	0.41540493
214	A05	2	2A	LINus	250	5	132	12992.73438	7034.600098	0.885164767
214	A05	2	2A	LINus	250	5	132	26302.76367	20712.44922	0.344716233
214	A05	2	2A	LINus	250	5	132	4780.288574	3613.963867	0.403515631
214	A05	2	2A	LINus	250	5	132	9769.735352	6632.231934	0.558825022
214	A05	2	2A	LINus	250	5	132	22821.75	18962.00586	0.267297839
214	A05	2	2A	LINus	250	5	132	10502.91504	4987.60791	1.074369837
214	A05	2	2A	LINus	250	5	132	10099.95215	3281.125488	1.622085781
214	A05	2	2A	LINus	250	5	132	5853.343262	2448.294189	1.257483962
214	A05	2	2A	LINus	250	5	132	5511.475098	2070.14917	1.412703767
214	A05	2	2A	LINus	250	6	132	9553.756836	6794.612305	0.491676923
214	A05	2	2A	LINus	250	6	132	21862.73242	18360.42383	0.251874359
214	A05	2	2A	LINus	250	6	132	10314.55371	4946.29541	1.06026109
214	A05	2	2A	LINus	250	6	132	9997.664063	3327.05127	1.587346953
214	A05	2	2A	LINus	250	6	132	4389.70752	2649.017578	0.728667401
214	A05	2	2A	LINus	250	6	132	5481.939941	2120.764648	1.370101996
214	A05	2	2A	LINus	250	6	132	7521.129883	2837.169189	1.406497226
214	A05	2	2A	LINus	250	6	132	19448.42188	16569.25391	0.231144453
214	A05	2	2A	LINus	250	6	132	15461.05078	8782.00293	0.816016452
214	A05	2	2A	LINus	250	6	132	13959.76465	20220.81055	-0.53456621
214	A05	2	2A	LINus	250	6	132	3514.708008	3440.509033	0.030782808
214	A05	2	2A	LINus	250	6	132	3048.173096	2333.007813	0.385753692
214	A05	2	2A	LINus	250	6	132	25952.76563	19665.61914	0.400212678
214	A05	2	2A	LINus	250	6	132	13269.86816	7423.770996	0.837929925
214	A05	2	2A	LINus	250	6	132	6912.797363	4884.710449	0.50099659
214	A05	2	2A	LINus	250	7	132	7515.387207	2835.711426	1.406136711
214	A05	2	2A	LINus	250	7	132	6049.385254	5128.94043	0.238127726
214	A05	2	2A	LINus	250	7	132	20339.19336	16824.83008	0.273670529
214	A05	2	2A	LINus	250	7	132	16387.29492	8966.919922	0.869893307
214	A05	2	2A	LINus	250	7	132	14446.03516	19814.86719	-0.455909711
214	A05	2	2A	LINus	250	7	132	4840.178223	1686.613281	1.520930951
214	A05	2	2A	LINus	250	7	132	3605.063477	3480.015869	0.050930777
214	A05	2	2A	LINus	250	7	132	13824.40625	7304.083496	0.920442356
214	A05	2	2A	LINus	250	7	132	26486.9082	21524.81641	0.299278516
214	A05	2	2A	LINus	250	7	132	24778.33398	24860.70508	-0.004788025
214	A05	2	2A	LINus	250	7	132	5672.414063	4795.42334	0.242304665
214	A05	2	2A	LINus	250	7	132	6698.395508	4740.224609	0.498860142
214	A05	2	2A	LINus	250	7	132	9848.700195	6756.480957	0.543661305
214	A05	2	2A	LINus	250	7	132	23099.42383	19162.86328	0.269543725
214	A05	2	2A	LINus	250	7	132	10393.63769	4916.837402	1.079898123
214	A05	2	2A	LINus	250	7	132	10216.02051	3346.183105	1.610245029
214	A05	2	2A	LINus	250	7	132	5903.980469	2503.112061	1.237965069
214	A05	2	2A	LINus	250	7	132	5566.837402	2109.228271	1.400142706
214	A05	2	2A	LINus	250	8	132	7535.717285	2872.27832	1.39154929
214	A05	2	2A	LINus	250	8	132	6074.597656	5288.861328	0.199831708
214	A05	2	2A	LINus	250	8	132	20143.50195	16371.43066	0.299134117
214	A05	2	2A	LINus	250	8	132	16029.70996	8438.19043	0.925742771
214	A05	2	2A	LINus	250	8	132	14496.44531	20360.35938	-0.490063847
214	A05	2	2A	LINus	250	8	132	4821.891113	1694.273926	1.508931928
214	A05	2	2A	LINus	250	8	132	3592.648926	3465.020508	0.052184071
214	A05	2	2A	LINus	250	8	132	13804.10742	7327.663086	0.913672529
214	A05	2	2A	LINus	250	8	132	26229.57617	20166.29492	0.379248449
214	A05	2	2A	LINus	250	8	132	5604.905273	4776.284668	0.230801166
214	A05	2	2A	LINus	250	8	132	6751.786133	4733.516602	0.512356824
214	A05	2	2A	LINus	250	8	132	9758.071289	6446.839844	0.598003879
214	A05	2	2A	LINus	250	8	132	22725.58594	19128.89648	0.248563843
214	A05	2	2A	LINus	250	8	132	21356.52344	14987.77441	0.510890646
214	A05	2	2A	LINus	250	8	132	10353.625	4977.46582	1.056652657
214	A05	2	2A	LINus	250	8	132	10041.52539	3334.187744	1.590571195
214	A05	2	2A	LINus	250	8	132	5985.954102	2701.939697	1.14758574
214	A05	2	2A	LINus	250	8	132	5608.370605	2187.2771	1.358445684
214	A05	2	2A	LINus	250	9	132	7570.67627	2716.300293	1.478779197
214	A05	2	2A	LINus	250	9	132	6143.84375	5486.344238	0.16329638
214	A05	2	2A	LINus	250	9	132	20298.01172	16430.84766	0.304931506
214	A05	2	2A	LINus	250	9	132	15918.65137	8576.117188	0.892321591
214	A05	2	2A	LINus	250	9	132	14922.11719	20186.67578	-0.435951113
214	A05	2	2A	LINus	250	9	132	9738.977539	8914.675781	0.127587988
214	A05	2	2A	LINus	250	9	132	3660.825684	3534.056396	0.050844017
214	A05	2	2A	LINus	250	9	132	26332.70117	19930.28516	0.401893167
214	A05	2	2A	LINus	250	9	132	13756.32324	7098.657227	0.954476864
214	A05	2	2A	LINus	250	9	132	5118.928223	9410.870117	-0.878486342
214	A05	2	2A	LINus	250	9	132	25397.125	25653.26172	-0.01447708
214	A05	2	2A	LINus	250	9	132	5727.70752	4826.625	0.246943082
214	A05	2	2A	LINus	250	9	132	6889.608398	4727.53125	0.543334988
214	A05	2	2A	LINus	250	9	132	9670.540039	5861.811035	0.722249996
214	A05	2	2A	LINus	250	9	132	23383.85547	21764.7168	0.103521569
214	A05	2	2A	LINus	250	9	132	10415.25	5121.09375	1.024173594
214	A05	2	2A	LINus	250	9	132	10203.35449	3425.686035	1.574578697
214	A05	2	2A	LINus	250	9	132	5866.400879	2663.22583	1.139300893
214	A05	2	2A	LINus	250	9	132	5751.657227	2236.232178	1.362907716
214	A05	2	2A	LINus	250	10	132	7444.760742	2672.923584	1.477806891
214	A05	2	2A	LINus	250	10	132	6183	5401.335449	0.194990856
214	A05	2	2A	LINus	250	10	132	20123.25391	17223.07227	0.224521091
214	A05	2	2A	LINus	250	10	132	15969.88769	8769.742188	0.864747831
214	A05	2	2A	LINus	250	10	132	15443.00879	19817.18555	-0.359798221
214	A05	2	2A	LINus	250	10	132	3601.300049	3335.636475	0.110555736
214	A05	2	2A	LINus	250	10	132	26274.53516	20491.22656	0.358658897
214	A05	2	2A	LINus	250	10	132	13722.09863	7195.323242	0.931369737
214	A05	2	2A	LINus	250	10	132	25687.40234	23400.83984	0.134500696
214	A05	2	2A	LINus	250	10	132	5671.336914	4758.602539	0.253150905
214	A05	2	2A	LINus	250	10	132	3484.240234	1520.59021	1.196212692
214	A05	2	2A	LINus	250	10	132	4664.540039	3542.771484	0.396856415
214	A05	2	2A	LINus	250	10	132	9532.763672	5733.941406	0.733367369
214	A05	2	2A	LINus	250	10	132	10313.09082	4822.944824	1.096490561
214	A05	2	2A	LINus	250	10	132	10157.58984	3422.46167	1.569451836
214	A05	2	2A	LINus	250	10	132	5829.010742	2780.813721	1.067743955
214	A05	2	2A	LINus	250	10	132	5662.033203	2097.352783	1.432750661
214	A05	2	2A	LINus	250	11	132	7325.997559	2661.072754	1.461017266
214	A05	2	2A	LINus	250	11	132	19105.38281	17896.34961	0.09431382
214	A05	2	2A	LINus	250	11	132	14949.55957	7979.102051	0.905804678
214	A05	2	2A	LINus	250	11	132	15457.76367	20179.80273	-0.384580457
214	A05	2	2A	LINus	250	11	132	4701.626465	1770.728271	1.408817085
214	A05	2	2A	LINus	250	11	132	9426.989258	8678.602539	0.119334331
214	A05	2	2A	LINus	250	11	132	3491.182373	3211.484619	0.120475336
214	A05	2	2A	LINus	250	11	132	13265.65723	7381.137207	0.84578114
214	A05	2	2A	LINus	250	11	132	25776.80273	20100.43555	0.358846565
214	A05	2	2A	LINus	250	11	132	5058.314453	10353.69922	-1.033417682
214	A05	2	2A	LINus	250	11	132	25036.625	23306.33984	0.103317643
214	A05	2	2A	LINus	250	11	132	5388.187012	4496.916992	0.260863671
214	A05	2	2A	LINus	250	11	132	3494.79126	1556.441895	1.166954568
214	A05	2	2A	LINus	250	11	132	7971.060547	5534.59668	0.526293499
214	A05	2	2A	LINus	250	11	132	9171.293945	5887.12793	0.639561314
214	A05	2	2A	LINus	250	11	132	21436.49805	17697.56836	0.276518093
214	A05	2	2A	LINus	250	11	132	20219.59766	15575.57324	0.376469029
214	A05	2	2A	LINus	250	11	132	10131.61621	4939.976563	1.036288231
214	A05	2	2A	LINus	250	11	132	9862.188477	3303.369629	1.577969416
214	A05	2	2A	LINus	250	11	132	5912.944824	2808.76123	1.073942827
214	A05	2	2A	LINus	250	11	132	5203.233398	2116.852539	1.297487649
214	A05	2	2A	LINus	250	12	132	7236.82959	2674.967041	1.435836684
214	A05	2	2A	LINus	250	12	132	20055.72852	18432.37695	0.121772246
214	A05	2	2A	LINus	250	12	132	15648.84863	7924.638184	0.981639542
214	A05	2	2A	LINus	250	12	132	15998.49805	19964.02539	-0.319466174
214	A05	2	2A	LINus	250	12	132	4767.520508	1756.124268	1.440844207
214	A05	2	2A	LINus	250	12	132	9766.444336	8728.314453	0.162130338
214	A05	2	2A	LINus	250	12	132	3575.663086	3294.384277	0.118201957
214	A05	2	2A	LINus	250	12	132	13606.44336	7140.51123	0.930190731
214	A05	2	2A	LINus	250	12	132	26338.66016	20361.53711	0.371335482
214	A05	2	2A	LINus	250	12	132	5331.737305	5473.793457	-0.037935298
214	A05	2	2A	LINus	250	12	132	26239.51563	24983.38477	0.070772141
214	A05	2	2A	LINus	250	12	132	24429.86914	17792.35547	0.457388619
214	A05	2	2A	LINus	250	12	132	3452.328369	1509.535889	1.193464636
214	A05	2	2A	LINus	250	12	132	7812.328613	6062.844238	0.365757877
214	A05	2	2A	LINus	250	12	132	9294.140625	5923.118164	0.649964606
214	A05	2	2A	LINus	250	12	132	10247.28516	4985.391602	1.039463005
214	A05	2	2A	LINus	250	12	132	10098.58496	3361.070313	1.587160524
214	A05	2	2A	LINus	250	12	132	5915.009277	2661.432129	1.152177656
214	A05	2	2A	LINus	250	12	132	5168.746094	2135.700195	1.275105195
214	A05	2	2A	LINus	250	13	132	7164.072754	2852.485596	1.328560387
214	A05	2	2A	LINus	250	13	132	20130.625	17238.07617	0.223793191
214	A05	2	2A	LINus	250	13	132	15599.65723	7466.819336	1.062948599
214	A05	2	2A	LINus	250	13	132	16065.16699	20215.19727	-0.331504305
214	A05	2	2A	LINus	250	13	132	4816.52002	1756.160522	1.455566442
214	A05	2	2A	LINus	250	13	132	9943.609375	8816.72168	0.173527304
214	A05	2	2A	LINus	250	13	132	3558.408936	3349.710449	0.087195923
214	A05	2	2A	LINus	250	13	132	13495.23633	6834.010742	0.981645821
214	A05	2	2A	LINus	250	13	132	26361.55078	19349.38867	0.446147256
214	A05	2	2A	LINus	250	13	132	5671.789063	4734.143066	0.260700574
214	A05	2	2A	LINus	250	13	132	3499.785156	1562.186401	1.163699754
214	A05	2	2A	LINus	250	13	132	4683.020508	3639.952148	0.363519872
214	A05	2	2A	LINus	250	13	132	9370.362305	6057.047363	0.629490138
214	A05	2	2A	LINus	250	13	132	10342.74316	5096.10498	1.021151974
214	A05	2	2A	LINus	250	13	132	10179.33887	3341.381836	1.607127103
214	A05	2	2A	LINus	250	13	132	6009.166992	2798.700195	1.102408065
214	A05	2	2A	LINus	250	13	132	5290.445313	2190.619385	1.272050322
214	A05	2	2A	LINus	250	14	132	6197.016602	5465.780273	0.181146369
214	A05	2	2A	LINus	250	14	132	19996.64258	16213.17773	0.30259091
214	A05	2	2A	LINus	250	14	132	15769.98242	7510.450195	1.070209758
214	A05	2	2A	LINus	250	14	132	16247.66016	19901.47266	-0.292643221
214	A05	2	2A	LINus	250	14	132	4817.546387	1761.732422	1.451303739
214	A05	2	2A	LINus	250	14	132	3566.550049	3323.637207	0.101766306
214	A05	2	2A	LINus	250	14	132	13717.05273	7203.600586	0.929180439
214	A05	2	2A	LINus	250	14	132	26401.47852	20455.33789	0.368141356
214	A05	2	2A	LINus	250	14	132	3490.909668	1578.595825	1.144961187
214	A05	2	2A	LINus	250	14	132	4684.609375	3621.521484	0.37133282
214	A05	2	2A	LINus	250	14	132	9448.166992	5803.332031	0.703152991
214	A05	2	2A	LINus	250	14	132	10408.90918	4973.553711	1.065469925
214	A05	2	2A	LINus	250	14	132	10276.79297	3449.125	1.5750878
214	A05	2	2A	LINus	250	14	132	5998.45459	2957.601074	1.020163388
214	A05	2	2A	LINus	250	14	132	5328.956055	2200.998047	1.275695071
214	A05	2	2A	LINus	250	14	132	7406.524414	2778.353027	1.414566777
214	A05	2	2A	LINus	250	15	132	7311.445801	2774.797607	1.397774174
214	A05	2	2A	LINus	250	15	132	18902.06445	15709.25684	0.26692888
214	A05	2	2A	LINus	250	15	132	15049.05469	7182.630859	1.067088589
214	A05	2	2A	LINus	250	15	132	16032.09375	20005.40039	-0.319426653
214	A05	2	2A	LINus	250	15	132	4660.141602	1811.284668	1.36336049
214	A05	2	2A	LINus	250	15	132	18068.41797	10848.32715	0.735997602
214	A05	2	2A	LINus	250	15	132	9764.810547	8438.750977	0.210562573
214	A05	2	2A	LINus	250	15	132	3422.982178	3137.2229	0.125765744
214	A05	2	2A	LINus	250	15	132	12947.63867	6973.90625	0.892650135
214	A05	2	2A	LINus	250	15	132	25768.14844	18571.63086	0.472488366
214	A05	2	2A	LINus	250	15	132	6603.299316	4740.066895	0.478279623
214	A05	2	2A	LINus	250	15	132	9323.967773	5822.793457	0.679232573
214	A05	2	2A	LINus	250	15	132	22065.49414	19474.74023	0.180187971
214	A05	2	2A	LINus	250	15	132	10265.80371	5155.769043	0.993587037
214	A05	2	2A	LINus	250	15	132	10056.16699	3378.49292	1.573628775
214	A05	2	2A	LINus	250	15	132	6039.648926	3074.682129	0.974027423
214	A05	2	2A	LINus	250	15	132	5147.730469	2151.160889	1.258821087
214	A05	2	2A	LINus	250	16	132	7301.094238	2724.627441	1.422053729
214	A05	2	2A	LINus	250	16	132	18986.53711	16594.34961	0.194284715
214	A05	2	2A	LINus	250	16	132	15394.30859	7595.247559	1.019228179
214	A05	2	2A	LINus	250	16	132	16616.18945	19999.6543	-0.267385492
214	A05	2	2A	LINus	250	16	132	4735.771484	1754.236816	1.432755948
214	A05	2	2A	LINus	250	16	132	3516.968506	3112.467529	0.17627363
214	A05	2	2A	LINus	250	16	132	13595.77539	6896.481445	0.979226035
214	A05	2	2A	LINus	250	16	132	26311.15039	18347.64648	0.520079313
214	A05	2	2A	LINus	250	16	132	3490.667725	1571.842163	1.151046678
214	A05	2	2A	LINus	250	16	132	4772.239746	3683.338379	0.373652582
214	A05	2	2A	LINus	250	16	132	9577.555664	5979.664551	0.679592952
214	A05	2	2A	LINus	250	16	132	22724.24609	17718.02734	0.359014443
214	A05	2	2A	LINus	250	16	132	20727.91602	15673.32813	0.403263516
214	A05	2	2A	LINus	250	16	132	10383.54492	5187.924805	1.001069587
214	A05	2	2A	LINus	250	16	132	10249.15625	3362.081055	1.608078735
214	A05	2	2A	LINus	250	16	132	6135.951172	3073.042725	0.997619177
214	A05	2	2A	LINus	250	16	132	5226.76709	2118.547852	1.302843157
214	A05	2	2A	LINus	250	17	132	7419.346191	2870.229248	1.370126088
214	A05	2	2A	LINus	250	17	132	6058.256836	5226.801758	0.2129743
214	A05	2	2A	LINus	250	17	132	18905.59375	17812.6543	0.085910648
214	A05	2	2A	LINus	250	17	132	15447.03613	7436.16748	1.054698882
214	A05	2	2A	LINus	250	17	132	16966.88281	20013.87305	-0.238278847
214	A05	2	2A	LINus	250	17	132	4760.981934	1768.81604	1.428475141
214	A05	2	2A	LINus	250	17	132	10298.02246	8620.4375	0.256534327
214	A05	2	2A	LINus	250	17	132	3525.712402	3097.434082	0.186841217
214	A05	2	2A	LINus	250	17	132	26367.49219	18776.45117	0.48983595
214	A05	2	2A	LINus	250	17	132	13734.84668	7037.483398	0.964709287
214	A05	2	2A	LINus	250	17	132	6389.696289	4647.812012	0.459195642
214	A05	2	2A	LINus	250	17	132	9709.634766	6259.703125	0.633322792
214	A05	2	2A	LINus	250	17	132	10330.48731	5089.431152	1.02133199
214	A05	2	2A	LINus	250	17	132	10336.5791	3362.450439	1.620173895
214	A05	2	2A	LINus	250	17	132	6178.189453	3035.153076	1.025414832
214	A05	2	2A	LINus	250	17	132	5324.07959	2211.802979	1.267309258
214	A05	2	2A	LINus	250	18	132	7509.558105	3809.60083	0.979088176
214	A05	2	2A	LINus	250	18	132	19940.90039	18260.22852	0.127025733
214	A05	2	2A	LINus	250	18	132	16221.96582	7908.617188	1.036451291
214	A05	2	2A	LINus	250	18	132	17345.7832	19676.05078	-0.1818557
214	A05	2	2A	LINus	250	18	132	4862.119141	1747.667847	1.476154226
214	A05	2	2A	LINus	250	18	132	10684.74805	8783.650391	0.282660351
214	A05	2	2A	LINus	250	18	132	3669.878418	3210.92627	0.19274273
214	A05	2	2A	LINus	250	18	132	26811.4707	19878.63867	0.431631397
214	A05	2	2A	LINus	250	18	132	14315.7334	7039.691895	1.024017389
214	A05	2	2A	LINus	250	18	132	4510.452637	3506.841797	0.363099871
214	A05	2	2A	LINus	250	18	132	9911.176758	6688.793945	0.567310257
214	A05	2	2A	LINus	250	18	132	24101.67969	19177.73438	0.329701401
214	A05	2	2A	LINus	250	18	132	22323.05078	16084.77637	0.472838329
214	A05	2	2A	LINus	250	18	132	10388.07715	5120.113281	1.020680999
214	A05	2	2A	LINus	250	18	132	10612.50586	3349.632568	1.663690595
214	A05	2	2A	LINus	250	18	132	6149.013672	3167.232666	0.957132162
214	A05	2	2A	LINus	250	18	132	3116.229492	2798.842529	0.154971164
214	A05	2	2A	LINus	250	19	132	6239.254883	3330.653076	0.905568658
214	A05	2	2A	LINus	250	19	132	7371.701172	3909.530029	0.9150024
214	A05	2	2A	LINus	250	19	132	6236.948242	5369.144531	0.216148046
214	A05	2	2A	LINus	250	19	132	19220.25586	17247.67578	0.156225577
214	A05	2	2A	LINus	250	19	132	15505.71191	7430.689453	1.061231784
214	A05	2	2A	LINus	250	19	132	17021.10547	19827.63867	-0.220188135
214	A05	2	2A	LINus	250	19	132	4732.977539	1800.618286	1.3942557
214	A05	2	2A	LINus	250	19	132	10376.82617	8534.623047	0.281965913
214	A05	2	2A	LINus	250	19	132	3551.386475	3032.103271	0.228063477
214	A05	2	2A	LINus	250	19	132	3036.206055	2267.855713	0.420940849
214	A05	2	2A	LINus	250	19	132	26395.82813	19889.58594	0.408296686
214	A05	2	2A	LINus	250	19	132	13964.76758	7116.790039	0.972492983
214	A05	2	2A	LINus	250	19	132	5129.740723	9292.96582	-0.857253193
214	A05	2	2A	LINus	250	19	132	27733.57422	25170.45703	0.139902146
214	A05	2	2A	LINus	250	19	132	5647.979492	4437.606934	0.347952965
214	A05	2	2A	LINus	250	19	132	3449.152588	1565.782837	1.139357819
214	A05	2	2A	LINus	250	19	132	4687.254395	3651.616943	0.360207664
214	A05	2	2A	LINus	250	19	132	9764.367188	6644.109863	0.55545062
214	A05	2	2A	LINus	250	19	132	10323.26074	5216.899902	0.98463408
214	A05	2	2A	LINus	250	19	132	10353.76269	3317.17627	1.642127576
214	A05	2	2A	LINus	250	20	132	7410.943848	3740.412598	0.986459874
214	A05	2	2A	LINus	250	20	132	18981.79102	17602.99609	0.108795122
214	A05	2	2A	LINus	250	20	132	15206.80762	6952.125	1.129191391
214	A05	2	2A	LINus	250	20	132	17070.76758	19782.82422	-0.212720472
214	A05	2	2A	LINus	250	20	132	4649.28125	1735.381836	1.421754568
214	A05	2	2A	LINus	250	20	132	3498.331543	2932.687988	0.254443433
214	A05	2	2A	LINus	250	20	132	3037.888428	2911.154785	0.061477336
214	A05	2	2A	LINus	250	20	132	13645.15527	6887.433594	0.986350403
214	A05	2	2A	LINus	250	20	132	26176.37695	19726.64063	0.408120138
214	A05	2	2A	LINus	250	20	132	4704.673828	3695.347168	0.348384797
214	A05	2	2A	LINus	250	20	132	9560.886719	6800.754883	0.491449532
214	A05	2	2A	LINus	250	20	132	10295.86231	5112.875977	1.009857728
214	A05	2	2A	LINus	250	20	132	10169.57617	3235.431641	1.652229454
214	A05	2	2A	LINus	250	20	132	6218.400879	3385.164307	0.877317765
214	A05	2	2A	LINus	250	21	132	7569.044922	3595.913818	1.073752825
214	A05	2	2A	LINus	250	21	132	20491.19531	17891.38281	0.195739247
214	A05	2	2A	LINus	250	21	132	31022.21875	17432.54688	0.831518513
214	A05	2	2A	LINus	250	21	132	16470.84375	7352.117676	1.163682698
214	A05	2	2A	LINus	250	21	132	17799.19336	18871.95508	-0.084432028
214	A05	2	2A	LINus	250	21	132	5937.587402	1814.05896	1.710655498
214	A05	2	2A	LINus	250	21	132	10658.01563	8551.486328	0.317691753
214	A05	2	2A	LINus	250	21	132	3687.307617	3088.270752	0.255768539
214	A05	2	2A	LINus	250	21	132	14845.59473	6889.799805	1.107500921
214	A05	2	2A	LINus	250	21	132	27056.64453	20261.0918	0.417271015
214	A05	2	2A	LINus	250	21	132	6063.333984	4461.525391	0.442574242
214	A05	2	2A	LINus	250	21	132	7541.974121	6204.439453	0.281641326
214	A05	2	2A	LINus	250	21	132	9871.8125	6443.285156	0.615518548
214	A05	2	2A	LINus	250	21	132	22913.58984	15067.85547	0.604729401
214	A05	2	2A	LINus	250	21	132	10424.49902	5224.604004	0.996584455
214	A05	2	2A	LINus	250	21	132	10420.23926	3271.655518	1.671295648
214	A05	2	2A	LINus	250	21	132	6165.86377	3226.866455	0.934169142
214	A05	2	2A	LINus	250	21	132	3125.251709	2786.161377	0.165693567
214	A05	2	2A	LINus	250	22	132	7462.928711	3665.826416	1.025603432
214	A05	2	2A	LINus	250	22	132	19729.59961	18143.90234	0.120876898
214	A05	2	2A	LINus	250	22	132	6195.388672	5416.620117	0.19380188
214	A05	2	2A	LINus	250	22	132	15877.13574	7284.740723	1.124001141
214	A05	2	2A	LINus	250	22	132	17653.42773	19216.17773	-0.122373064
214	A05	2	2A	LINus	250	22	132	5840.866211	2294.037842	1.348293149
214	A05	2	2A	LINus	250	22	132	3563.137695	2977.324463	0.259131784
214	A05	2	2A	LINus	250	22	132	26666.94531	19219.50391	0.472481477
214	A05	2	2A	LINus	250	22	132	14374.92578	7001.378906	1.037843517
214	A05	2	2A	LINus	250	22	132	9643.203125	6490.268066	0.571234371
214	A05	2	2A	LINus	250	22	132	10368.62793	5148.040039	1.010129817
214	A05	2	2A	LINus	250	22	132	10303.61523	3377.60498	1.609078109
214	A05	2	2A	LINus	250	22	132	6211.240234	3413.635254	0.863572453
214	A05	2	2A	LINus	250	23	132	5808.421387	2080.536865	1.481190269
214	A05	2	2A	LINus	250	23	132	10487.7207	8444.191406	0.312669985
214	A05	2	2A	LINus	250	23	132	3560.749512	2970.990967	0.261236731
214	A05	2	2A	LINus	250	23	132	14229.11719	6899.548828	1.044272226
214	A05	2	2A	LINus	250	23	132	26708.37305	19662.65625	0.441833866
214	A05	2	2A	LINus	250	23	132	3470.404053	1559.812988	1.153730574
214	A05	2	2A	LINus	250	23	132	4612.771484	3598.170166	0.358370407
214	A05	2	2A	LINus	250	23	132	9641.143555	6528.265625	0.562504518
214	A05	2	2A	LINus	250	23	132	10347.04785	5207.280762	0.990617107
214	A05	2	2A	LINus	250	23	132	10257.31836	3408.144531	1.589595183
214	A05	2	2A	LINus	250	23	132	6259.153809	3484.420166	0.845049028
214	A05	2	2A	LINus	250	23	132	3069.185303	2780.331055	0.142599076
214	A05	2	2A	LINus	250	23	132	7491.951172	3656.887207	1.034725368
214	A05	2	2A	LINus	250	23	132	19538.67969	18128.55859	0.108068761
214	A05	2	2A	LINus	250	23	132	15846.54199	7822.434082	1.018478551
214	A05	2	2A	LINus	250	23	132	17646.14258	19265.60156	-0.126674388
214	A05	2	2A	LINus	250	24	132	7589.352539	3647.463623	1.057083222
214	A05	2	2A	LINus	250	24	132	20268.08398	18001.42773	0.171098378
214	A05	2	2A	LINus	250	24	132	16611.50586	8984.24707	0.886713354
214	A05	2	2A	LINus	250	24	132	17952.54883	18731.23242	-0.061257138
214	A05	2	2A	LINus	250	24	132	4813.902344	1855.278687	1.375570961
214	A05	2	2A	LINus	250	24	132	3653.17749	3013.33252	0.277791966
214	A05	2	2A	LINus	250	24	132	14822.96484	6831.291504	1.117603779
214	A05	2	2A	LINus	250	24	132	27009.40039	19632.01172	0.460253597
214	A05	2	2A	LINus	250	24	132	29741.30469	24520.44727	0.278482642
214	A05	2	2A	LINus	250	24	132	31268.55859	28307.89844	0.143508068
214	A05	2	2A	LINus	250	24	132	7562.943848	6254.34082	0.274090069
214	A05	2	2A	LINus	250	24	132	9885.458984	6268.42041	0.657206011
214	A05	2	2A	LINus	250	24	132	10375.58106	5184.446777	1.000930178
214	A05	2	2A	LINus	250	24	132	10342.44531	3395.814697	1.606747688
214	A05	2	2A	LINus	250	24	132	6211.182129	3403.952637	0.867656909
214	A05	2	2A	LINus	250	24	132	3328.25293	2972.633301	0.163023569
214	A05	2	2A	LINus	250	25	132	7378.553711	3792.238037	0.960288533
214	A05	2	2A	LINus	250	25	132	18927.59961	16745.04883	0.176756878
214	A05	2	2A	LINus	250	25	132	15500.58984	7921.099609	0.968550491
214	A05	2	2A	LINus	250	25	132	17387.99805	19208.32031	-0.143639528
214	A05	2	2A	LINus	250	25	132	5728.119141	2086.592041	1.45691294
214	A05	2	2A	LINus	250	25	132	3526.091309	2940.244873	0.262133522
214	A05	2	2A	LINus	250	25	132	14118.32813	6742.468262	1.066220526
214	A05	2	2A	LINus	250	25	132	26340.6875	19247.03516	0.452656773
214	A05	2	2A	LINus	250	25	132	28707.53125	24321.28906	0.239209573
214	A05	2	2A	LINus	250	25	132	3500.855225	1604.850586	1.125268415
214	A05	2	2A	LINus	250	25	132	6683.535156	4760.185059	0.489593735
214	A05	2	2A	LINus	250	25	132	9297.876953	6156.260742	0.594846997
214	A05	2	2A	LINus	250	25	132	10345.90918	5197.726563	0.993107787
214	A05	2	2A	LINus	250	25	132	10073.46582	3325.057861	1.599108783
214	A05	2	2A	LINus	250	26	132	10367.94141	5199.196777	0.995768806
214	A05	2	2A	LINus	250	26	132	10115.28223	3433.224121	1.558900628
214	A05	2	2A	LINus	250	26	132	7437.229492	3628.804443	1.035270979
214	A05	2	2A	LINus	250	26	132	19354.35938	17008.08008	0.186438261
214	A05	2	2A	LINus	250	26	132	15938.22266	7713.662109	1.0470029
214	A05	2	2A	LINus	250	26	132	17420.07227	18657.27148	-0.098987407
214	A05	2	2A	LINus	250	26	132	4684.788574	1835.819702	1.351559563
214	A05	2	2A	LINus	250	26	132	3527.465576	2977.157227	0.24469659
214	A05	2	2A	LINus	250	26	132	3075.82959	2583.759033	0.251504049
214	A05	2	2A	LINus	250	26	132	14179.54785	6653.612305	1.091601819
214	A05	2	2A	LINus	250	26	132	26449.48633	18801.76563	0.492371556
214	A05	2	2A	LINus	250	26	132	5148.453125	6466.632324	-0.328875551
214	A05	2	2A	LINus	250	26	132	28942.06836	25416.48438	0.187403539
214	A05	2	2A	LINus	250	26	132	3480.50708	1560.407959	1.157374248
214	A05	2	2A	LINus	250	26	132	9600.835938	6016.64502	0.674200785
214	A05	2	2A	LINus	250	27	132	7574.364258	3574.388672	1.083428285
214	A05	2	2A	LINus	250	27	132	20002.38086	17644.98047	0.180913899
214	A05	2	2A	LINus	250	27	132	16537.58203	7587.213867	1.124106203
214	A05	2	2A	LINus	250	27	132	17797.03125	18340.99219	-0.043435083
214	A05	2	2A	LINus	250	27	132	5877.049805	2061.885742	1.511127736
214	A05	2	2A	LINus	250	27	132	3598.094971	2992.118652	0.266065881
214	A05	2	2A	LINus	250	27	132	14754.15625	6790.478027	1.119536375
214	A05	2	2A	LINus	250	27	132	26936.53906	19831.66406	0.44175876
214	A05	2	2A	LINus	250	27	132	7779.640137	6218.015137	0.323249293
214	A05	2	2A	LINus	250	27	132	9847.867188	5807.702637	0.761843718
214	A05	2	2A	LINus	250	27	132	10486.00879	5043.830078	1.055874082
214	A05	2	2A	LINus	250	27	132	10169.27539	3442.20166	1.562813359
214	A05	2	2A	LINus	250	27	132	6352.387695	3540.432617	0.843373306
214	A05	2	2A	LINus	250	27	132	5773.793457	1927.594238	1.582718106
214	A05	2	2A	LINus	250	27	132	3254.858887	2899.851074	0.166616187
214	A05	2	2A	LINus	250	28	132	7739.104492	3601.816406	1.103441994
214	A05	2	2A	LINus	250	28	132	20563.74023	17904.14258	0.199809263
214	A05	2	2A	LINus	250	28	132	17060.07031	7200.135742	1.244527582
214	A05	2	2A	LINus	250	28	132	18054.97461	18165.45508	-0.008801117
214	A05	2	2A	LINus	250	28	132	4802.199219	1861.726074	1.367054438
214	A05	2	2A	LINus	250	28	132	3698.611816	3042.790039	0.281589105
214	A05	2	2A	LINus	250	28	132	15616.50684	6602.479004	1.241992068
214	A05	2	2A	LINus	250	28	132	27349.28711	19428.85156	0.493302602
214	A05	2	2A	LINus	250	28	132	7648.218262	5850.489258	0.386566417
214	A05	2	2A	LINus	250	28	132	9839.34375	5704.158203	0.786548101
214	A05	2	2A	LINus	250	28	132	10592.9541	5057.47998	1.066614367
214	A05	2	2A	LINus	250	28	132	10222.34375	3484.398193	1.552744603
214	A05	2	2A	LINus	250	28	132	6324.780762	3451.114746	0.873953029
214	A05	2	2A	LINus	250	28	132	5770.226074	1956.348511	1.560464444
214	A05	2	2A	LINus	250	28	132	3682.445313	3421.392822	0.106080346
214	A05	2	2A	LINus	250	29	132	7505.396973	3632.5	1.046965583
214	A05	2	2A	LINus	250	29	132	18739.2832	16839.79688	0.154191033
214	A05	2	2A	LINus	250	29	132	14953.39356	6632.024414	1.172951707
214	A05	2	2A	LINus	250	29	132	17373.63867	19160.99609	-0.141272624
214	A05	2	2A	LINus	250	29	132	5475.474121	1960.396362	1.481838518
214	A05	2	2A	LINus	250	29	132	18192.61133	8654.90625	1.071762542
[truncated: 33,781 more rows]
