# Supplementary material for: Enterovirus D68 2A protease causes nuclear pore complex dysfunction and independently contributes to motor neuron toxicity
Source: eLife. 2026 Jun 18;14:RP108672. doi: 10.7554/eLife.108672 (PMC13278737; doi:10.7554/eLife.108672)
Supplement: Figure 2—source data 2. [file elife-108672-fig2-data2.zip › Fig 2D LINus-LEXY replicate 230331.csv]

Plate ID	Well Name	Site ID	Group	Compound	Concentration	Time Point	MEASUREMENT SET ID	Cell: Nucleus Avg Intensity (MJE Nuclear-Cytoplasmic)	Cell: Cytoplasm Avg Intensity (MJE Nuclear-Cytoplasmic)	Log (N/C)
226	B02	1	LINus	Control	250	1	150	1339.424194	1940.771606	-0.535017416
226	B02	1	LINus	Control	250	2	150	1340.549683	1867.34021	-0.478160107
226	B02	1	LINus	Control	250	3	150	1248.458984	1684.969727	-0.432574247
226	B02	1	LINus	Control	250	8	150	1483.304443	1820.096436	-0.295200156
226	B02	1	LINus	Control	250	10	150	1346.223267	1618.109863	-0.265391868
226	B02	1	LINus	Control	250	11	150	1364.823975	1618.360718	-0.245818312
226	B02	1	LINus	Control	250	12	150	1388.820313	1624.005493	-0.225696558
226	B02	1	LINus	Control	250	17	150	1329.701172	1501.312378	-0.175122129
226	B02	1	LINus	Control	250	18	150	1349.774536	1512.272583	-0.163999763
226	B02	1	LINus	Control	250	19	150	1486.708374	1643.798584	-0.144911853
226	B02	1	LINus	Control	250	21	150	1396.040405	1530.467896	-0.132632085
226	B02	1	LINus	Control	250	23	150	1474.360718	1600.783325	-0.118688506
226	B02	1	LINus	Control	250	26	150	1444.453125	1548.546631	-0.10039144
226	B02	1	LINus	Control	250	27	150	1593.085083	1703.099976	-0.096339807
226	B02	1	LINus	Control	250	28	150	1464.039429	1556.664795	-0.088503906
226	B02	1	LINus	Control	250	29	150	1508.325317	1593.755127	-0.079482359
226	B02	1	LINus	Control	250	33	150	1638.366577	1710.682617	-0.062313932
226	B02	1	LINus	Control	250	34	150	1596.583984	1665.956299	-0.061362113
226	B02	1	LINus	Control	250	36	150	1666.9375	1730.582764	-0.054057926
226	B02	1	LINus	Control	250	39	150	1457.303589	1502.782227	-0.044334504
226	B02	1	LINus	Control	250	41	150	1669.85498	1713.177856	-0.036952119
226	B02	2	LINus	Control	250	4	150	1472.501465	1611.864624	-0.130461512
226	B02	2	LINus	Control	250	8	150	1756.327515	1209.361694	0.538316112
226	B02	2	LINus	Control	250	11	150	1605.897949	1553.120361	0.048210578
226	B02	2	LINus	Control	250	12	150	1580.639771	1512.623291	0.063455875
226	B02	2	LINus	Control	250	14	150	1688.642578	1244.818237	0.439928895
226	B02	2	LINus	Control	250	16	150	1558.572388	1600.952515	-0.038705355
226	B02	2	LINus	Control	250	16	150	1848.692383	1339.362427	0.464958783
226	B02	2	LINus	Control	250	17	150	1558.088867	1612.27356	-0.049319031
226	B02	2	LINus	Control	250	17	150	1717.577393	1640.45459	0.066279449
226	B02	2	LINus	Control	250	17	150	1849.954712	1338.14917	0.467251004
226	B02	2	LINus	Control	250	21	150	1544.585693	1593.144409	-0.044657131
226	B02	2	LINus	Control	250	21	150	1683.50647	1611.516479	0.063050325
226	B02	2	LINus	Control	250	22	150	1483.17981	1502.648804	-0.018814355
226	B02	2	LINus	Control	250	22	150	1754.35498	1245.065308	0.494719277
226	B02	2	LINus	Control	250	23	150	1692.00415	1732.131836	-0.033815634
226	B02	2	LINus	Control	250	23	150	1834.395752	1750.813965	0.067279123
226	B02	2	LINus	Control	250	23	150	1879.113892	1374.46228	0.451185195
226	B02	2	LINus	Control	250	24	150	1520.714844	1542.478638	-0.020500857
226	B02	2	LINus	Control	250	24	150	1640.439697	1564.476807	0.06840229
226	B02	2	LINus	Control	250	24	150	1729.333984	1260.767822	0.455913903
226	B02	2	LINus	Control	250	25	150	1580.609741	1599.23877	-0.016904148
226	B02	2	LINus	Control	250	25	150	1708.98291	1622.620605	0.074812256
226	B02	2	LINus	Control	250	25	150	1764.092163	1328.71167	0.408897861
226	B02	2	LINus	Control	250	26	150	1600.752441	1520.087646	0.0745957
226	B02	2	LINus	Control	250	26	150	1669.120117	1264.505005	0.400515034
226	B02	2	LINus	Control	250	29	150	1609.514038	1630.38269	-0.01858548
226	B02	2	LINus	Control	250	29	150	1711.868164	1633.57959	0.067534853
226	B02	2	LINus	Control	250	29	150	1726.87915	1317.908203	0.389917239
226	B02	2	LINus	Control	250	32	150	1554.889404	1578.208618	-0.021475955
226	B02	2	LINus	Control	250	32	150	1664.627563	1583.540405	0.072045752
226	B02	2	LINus	Control	250	33	150	1517.213867	1532.02478	-0.01401517
226	B02	2	LINus	Control	250	33	150	1615.974854	1536.046143	0.073183193
226	B02	2	LINus	Control	250	33	150	1619.71582	1262.690552	0.359239593
226	B02	2	LINus	Control	250	36	150	1541.907959	1573.098877	-0.028892705
226	B02	2	LINus	Control	250	37	150	1572.948242	1623.292725	-0.045451982
226	B02	2	LINus	Control	250	40	150	1599.030151	1643.798096	-0.039835965
226	B02	2	LINus	Control	250	40	150	1697.587402	1573.574707	0.109440181
226	B02	2	LINus	Control	250	41	150	1548.14624	1585.041138	-0.033978528
226	B02	2	LINus	Control	250	41	150	1640.719482	1518.464844	0.111715092
226	B02	3	LINus	Control	250	1	150	5396.821289	6688.034668	-0.309472411
226	B02	3	LINus	Control	250	1	150	6897.008301	6475.643555	0.090947127
226	B02	3	LINus	Control	250	2	150	7069.905273	6604.132813	0.098321751
226	B02	3	LINus	Control	250	4	150	6239.816406	7775.178711	-0.317372254
226	B02	3	LINus	Control	250	4	150	7836.753906	7401.479492	0.082442512
226	B02	3	LINus	Control	250	4	150	1461.726318	1530.782349	-0.066595953
226	B02	3	LINus	Control	250	5	150	5703.525391	7222.387207	-0.340621833
226	B02	3	LINus	Control	250	5	150	7172.291992	6700.789063	0.098103231
226	B02	3	LINus	Control	250	6	150	7183.442871	6718.398926	0.096558
226	B02	3	LINus	Control	250	7	150	1431.549805	1544.179443	-0.109262548
226	B02	3	LINus	Control	250	7	150	6714.714355	8478.341797	-0.3364561
226	B02	3	LINus	Control	250	7	150	8303.639648	7509.451172	0.145036364
226	B02	3	LINus	Control	250	7	150	1613.769531	1628.077148	-0.012734509
226	B02	3	LINus	Control	250	8	150	6724.029297	6153.643066	0.127885246
226	B02	3	LINus	Control	250	9	150	7169.257324	6514.335938	0.138205555
226	B02	3	LINus	Control	250	10	150	1690.960571	1635.215576	0.048362176
226	B02	3	LINus	Control	250	11	150	6673.584473	8192.117188	-0.295774492
226	B02	3	LINus	Control	250	11	150	8118.456543	7098.874023	0.193615261
226	B02	3	LINus	Control	250	11	150	1611.867065	1525.026001	0.079898926
226	B02	3	LINus	Control	250	12	150	6469.526367	8015.097168	-0.309059914
226	B02	3	LINus	Control	250	12	150	7820.969238	6829.299805	0.19560974
226	B02	3	LINus	Control	250	13	150	6656.842285	8245.921875	-0.308842805
226	B02	3	LINus	Control	250	13	150	8020.018066	6900.108398	0.21698646
226	B02	3	LINus	Control	250	14	150	6410.586914	7939.003906	-0.308501559
226	B02	3	LINus	Control	250	14	150	7728.763184	6608.854492	0.225837329
226	B02	3	LINus	Control	250	15	150	7009.476074	8643.494141	-0.302308028
226	B02	3	LINus	Control	250	15	150	8386.246094	7212.068848	0.217611998
226	B02	3	LINus	Control	250	15	150	1706.063965	1576.840088	0.113635379
226	B02	3	LINus	Control	250	16	150	7950.448242	6917.195801	0.200848907
226	B02	3	LINus	Control	250	17	150	5920.128418	7274.355957	-0.297191052
226	B02	3	LINus	Control	250	17	150	7124.12793	5917.9375	0.267618963
226	B02	3	LINus	Control	250	18	150	7059.854004	6008.269531	0.232688816
226	B02	3	LINus	Control	250	19	150	1444.916504	1625.284668	-0.1697063
226	B02	3	LINus	Control	250	19	150	7718.310547	9467.088867	-0.294635773
226	B02	3	LINus	Control	250	19	150	9240.996094	7752.603516	0.253367485
226	B02	3	LINus	Control	250	19	150	1883.073486	1689.248047	0.156708114
226	B02	3	LINus	Control	250	20	150	1406.93396	1568.90979	-0.15720779
226	B02	3	LINus	Control	250	20	150	7583.219238	9296.731445	-0.293913148
226	B02	3	LINus	Control	250	20	150	9063.331055	7508.991699	0.271422186
226	B02	3	LINus	Control	250	21	150	6594.51123	6552.439941	0.009233509
226	B02	3	LINus	Control	250	21	150	7980.266602	6604.706543	0.272942483
226	B02	3	LINus	Control	250	22	150	7122.949707	6054.838867	0.234386237
226	B02	3	LINus	Control	250	23	150	8713.833008	7149.739746	0.285416738
226	B02	3	LINus	Control	250	23	150	7375.204102	8829.901367	-0.259714347
226	B02	3	LINus	Control	250	24	150	6554.454102	8050.425781	-0.29658946
226	B02	3	LINus	Control	250	24	150	7724.177734	6278.285645	0.299010692
226	B02	3	LINus	Control	250	25	150	8242.085938	6917.978516	0.252658973
226	B02	3	LINus	Control	250	26	150	8657.197266	7304.929688	0.245029647
226	B02	3	LINus	Control	250	27	150	7056.405762	8387.459961	-0.249300452
226	B02	3	LINus	Control	250	27	150	8315.12207	6735.983887	0.303848756
226	B02	3	LINus	Control	250	28	150	7651.123047	6448.754395	0.246651
226	B02	3	LINus	Control	250	29	150	7635.763672	6447.086914	0.244125019
226	B02	3	LINus	Control	250	30	150	7277.111328	8837.119141	-0.280210253
226	B02	3	LINus	Control	250	30	150	8519.574219	7066.679688	0.269748814
226	B02	3	LINus	Control	250	31	150	6862.197266	6603.125977	0.055521429
226	B02	3	LINus	Control	250	31	150	8173.125	6648.484375	0.297862306
226	B02	3	LINus	Control	250	32	150	7623.508301	9254.304688	-0.279669527
226	B02	3	LINus	Control	250	32	150	8932.948242	7248.235352	0.301506602
226	B02	3	LINus	Control	250	34	150	8010.836914	6717.873047	0.253948441
226	B02	3	LINus	Control	250	35	150	8136.022949	6762.019531	0.266869565
226	B02	3	LINus	Control	250	36	150	8258.128906	6882.225586	0.262939757
226	B02	3	LINus	Control	250	37	150	7571.811523	7177.331543	0.077190935
226	B02	3	LINus	Control	250	37	150	8990.492188	7268.286133	0.306784883
226	B02	3	LINus	Control	250	38	150	8343.579102	9847.961914	-0.2391588
226	B02	3	LINus	Control	250	38	150	9651.891602	7841.979004	0.299593934
226	B02	3	LINus	Control	250	39	150	7771.629883	6476.95166	0.262902219
226	B02	3	LINus	Control	250	39	150	6215.130859	5985.60498	0.054287696
226	B02	3	LINus	Control	250	40	150	7864.683105	6560.165039	0.261656525
226	B02	3	LINus	Control	250	41	150	8321.905273	6920.063477	0.266128595
226	B03	1	LINus	Control	250	1	150	2367.394043	2321.696533	0.028120446
226	B03	1	LINus	Control	250	1	150	1737.81958	1924.524292	-0.147223572
226	B03	1	LINus	Control	250	2	150	2539.088135	2430.251221	0.063205017
226	B03	1	LINus	Control	250	2	150	1869.058105	2006.101807	-0.102083403
226	B03	1	LINus	Control	250	3	150	2379.419678	2222.069092	0.098706078
226	B03	1	LINus	Control	250	3	150	1762.041748	1832.449097	-0.056525016
226	B03	1	LINus	Control	250	4	150	2400.692383	2208.347656	0.120483242
226	B03	1	LINus	Control	250	4	150	1780.496948	1803.114624	-0.018211149
226	B03	1	LINus	Control	250	5	150	2726.613525	2482.608887	0.135253229
226	B03	1	LINus	Control	250	5	150	2037.164917	2027.531006	0.0068388
226	B03	1	LINus	Control	250	6	150	2566.252441	2306.442627	0.153993689
226	B03	1	LINus	Control	250	6	150	1921.786133	1882.427856	0.029853219
226	B03	1	LINus	Control	250	7	150	2431.477051	2154.146729	0.174716453
226	B03	1	LINus	Control	250	7	150	1811.112183	1740.310669	0.057531042
226	B03	1	LINus	Control	250	8	150	2676.334961	2360.331787	0.18126902
226	B03	1	LINus	Control	250	8	150	2002.705078	1904.172485	0.072785815
226	B03	1	LINus	Control	250	9	150	2748.804443	2405.541504	0.192442582
226	B03	1	LINus	Control	250	9	150	2064.748779	1959.998291	0.075113861
226	B03	1	LINus	Control	250	10	150	2402.209717	2095.873291	0.196810607
226	B03	1	LINus	Control	250	10	150	1807.462402	1686.090576	0.100283598
226	B03	1	LINus	Control	250	11	150	2723.479736	2338.479492	0.219880356
226	B03	1	LINus	Control	250	11	150	2047.985962	1891.83667	0.114418286
226	B03	1	LINus	Control	250	12	150	2801.882324	2393.226563	0.227439384
226	B03	1	LINus	Control	250	12	150	2122.366455	1941.692383	0.128359122
226	B03	1	LINus	Control	250	13	150	2759.861572	2353.791504	0.229609373
226	B03	1	LINus	Control	250	13	150	2098.156006	1894.16748	0.147558054
226	B03	1	LINus	Control	250	14	150	2688.774902	2269.210693	0.244758414
226	B03	1	LINus	Control	250	14	150	2027.941406	1830.921631	0.147445928
226	B03	1	LINus	Control	250	15	150	2783.164307	2343.037109	0.248346278
226	B03	1	LINus	Control	250	15	150	2101.584473	1881.298462	0.159748701
226	B03	1	LINus	Control	250	16	150	2921.639893	2428.806885	0.266530584
226	B03	1	LINus	Control	250	16	150	2203.179199	1968.428589	0.162542469
226	B03	1	LINus	Control	250	17	150	2865.59082	2395.54541	0.258478459
226	B03	1	LINus	Control	250	17	150	2164.630615	1932.876953	0.163371058
226	B03	1	LINus	Control	250	18	150	5954.816895	5481.27002	0.11954694
226	B03	1	LINus	Control	250	18	150	14293.75098	5108.225586	1.484490416
226	B03	1	LINus	Control	250	18	150	2488.945068	2084.510498	0.255825752
226	B03	1	LINus	Control	250	18	150	1859.679077	1669.046021	0.156029943
226	B03	1	LINus	Control	250	19	150	3022.749023	2496.498779	0.275954997
226	B03	1	LINus	Control	250	19	150	2277.757813	2007.738647	0.182042876
226	B03	1	LINus	Control	250	20	150	2943.62207	2424.73291	0.279766617
226	B03	1	LINus	Control	250	20	150	2208.204346	1949.964844	0.179425571
226	B03	1	LINus	Control	250	20	150	6891.820313	6338.28418	0.120792742
226	B03	1	LINus	Control	250	20	150	16686.6875	5789.71875	1.527132419
226	B03	1	LINus	Control	250	21	150	3276.77832	2674.193359	0.293174291
226	B03	1	LINus	Control	250	21	150	2434.813721	2135.527588	0.189218865
226	B03	1	LINus	Control	250	21	150	7539.270508	11705.50391	-0.6346902
226	B03	1	LINus	Control	250	21	150	18452.9375	5962.5625	1.629846107
226	B03	1	LINus	Control	250	22	150	2811.438721	2308.126953	0.284586024
226	B03	1	LINus	Control	250	22	150	2096.722168	1830.973145	0.195525075
226	B03	1	LINus	Control	250	22	150	6545.678711	5967.962402	0.133304344
226	B03	1	LINus	Control	250	22	150	15970.00391	5577.474121	1.517680846
226	B03	1	LINus	Control	250	23	150	2898.13916	2377.152588	0.285892358
226	B03	1	LINus	Control	250	23	150	6686.608887	6107.602539	0.130668554
226	B03	1	LINus	Control	250	23	150	16279.13867	5603.801758	1.538546544
226	B03	1	LINus	Control	250	23	150	2168.247803	1881.863159	0.204367922
226	B03	1	LINus	Control	250	24	150	6832.10791	6277.89209	0.122050531
226	B03	1	LINus	Control	250	24	150	16630.30469	8051.305176	1.046520022
226	B03	1	LINus	Control	250	24	150	2228.926514	1936.903564	0.202596927
226	B03	1	LINus	Control	250	24	150	2981.82666	2438.317627	0.290310322
226	B03	1	LINus	Control	250	25	150	2956.147461	2408.655029	0.295490453
226	B03	1	LINus	Control	250	25	150	2215.738281	1913.577515	0.21151514
226	B03	1	LINus	Control	250	25	150	6772.621582	6167.631348	0.134997853
226	B03	1	LINus	Control	250	25	150	16467.22852	8028.060547	1.036474363
226	B03	1	LINus	Control	250	26	150	3280.784912	2653.546875	0.30611898
226	B03	1	LINus	Control	250	26	150	2445.382813	2122.768555	0.204113247
226	B03	1	LINus	Control	250	26	150	7451.949219	11380.39063	-0.61086033
226	B03	1	LINus	Control	250	26	150	18027.02539	6168.510742	1.547167232
226	B03	1	LINus	Control	250	27	150	3302.70459	2663.416748	0.310369747
226	B03	1	LINus	Control	250	27	150	2457.978516	2116.190918	0.216002516
226	B03	1	LINus	Control	250	27	150	7494.976563	11599.30859	-0.63004294
226	B03	1	LINus	Control	250	27	150	18179.38281	6261.807617	1.537652131
226	B03	1	LINus	Control	250	28	150	3121.69165	2521.035156	0.308311803
226	B03	1	LINus	Control	250	28	150	2340.570313	2006.106079	0.222462211
226	B03	1	LINus	Control	250	28	150	7050.224121	6354.720703	0.149840402
226	B03	1	LINus	Control	250	28	150	16796.3125	8265.333984	1.022999513
226	B03	1	LINus	Control	250	29	150	7431.394531	11699.38965	-0.654728398
226	B03	1	LINus	Control	250	29	150	17762.15234	6028.36084	1.558968732
226	B03	1	LINus	Control	250	29	150	3315.873291	2665.701904	0.31487342
226	B03	1	LINus	Control	250	29	150	2470.478516	2116.969727	0.222789871
226	B03	1	LINus	Control	250	30	150	2919.66333	2363.10083	0.305120831
226	B03	1	LINus	Control	250	30	150	2186.334717	1883.655884	0.214978857
226	B03	1	LINus	Control	250	30	150	6579.12207	10510.43555	-0.675855469
226	B03	1	LINus	Control	250	30	150	15560.80859	5714.229492	1.445286146
226	B03	1	LINus	Control	250	31	150	2785.984619	2261.990479	0.300594436
226	B03	1	LINus	Control	250	31	150	2084.827881	1794.964233	0.215973186
226	B03	1	LINus	Control	250	31	150	6284.731445	5597.469727	0.167076277
226	B03	1	LINus	Control	250	31	150	14940.80859	5539.756348	1.431363799
226	B03	1	LINus	Control	250	32	150	13935.26465	5350.544434	1.380982799
226	B03	1	LINus	Control	250	32	150	5836.979004	5197.510254	0.167401179
226	B03	1	LINus	Control	250	32	150	2595.071045	2113.891357	0.295872804
226	B03	1	LINus	Control	250	32	150	1940.292358	1672.252563	0.214481294
226	B03	1	LINus	Control	250	33	150	2926.022949	2370.277832	0.30388491
226	B03	1	LINus	Control	250	33	150	2194.062012	1882.156738	0.221217527
226	B03	1	LINus	Control	250	33	150	6522.561035	5804.575684	0.16824793
226	B03	1	LINus	Control	250	33	150	15561.41504	5573.00293	1.481446437
226	B03	1	LINus	Control	250	34	150	6878.822266	6074.658691	0.179358228
226	B03	1	LINus	Control	250	34	150	16351.72168	5749.127441	1.508027629
226	B03	1	LINus	Control	250	34	150	3087.697754	2473.892578	0.319748682
226	B03	1	LINus	Control	250	34	150	2315.794678	1987.20105	0.220769506
226	B03	1	LINus	Control	250	35	150	6883.101563	6064.88916	0.182577518
226	B03	1	LINus	Control	250	35	150	16246.38574	6251.786621	1.37777836
226	B03	1	LINus	Control	250	35	150	3090.488281	2485.273438	0.314430204
226	B03	1	LINus	Control	250	35	150	2314.324219	1980.832764	0.224483906
226	B03	1	LINus	Control	250	36	150	7403.193848	11915.4834	-0.686617771
226	B03	1	LINus	Control	250	36	150	17361.81641	5967.475586	1.540725227
226	B03	1	LINus	Control	250	36	150	3345.672607	2656.847656	0.332580771
226	B03	1	LINus	Control	250	36	150	2490.853027	2126.413818	0.228217513
226	B03	1	LINus	Control	250	37	150	3178.797852	2551.501221	0.317134943
226	B03	1	LINus	Control	250	37	150	2377.463135	2035.656006	0.223929182
226	B03	1	LINus	Control	250	37	150	7067.588379	6135.070801	0.204138026
226	B03	1	LINus	Control	250	37	150	16301.12891	5973.098145	1.448420547
226	B03	1	LINus	Control	250	38	150	3192.858398	2547.966309	0.32550237
226	B03	1	LINus	Control	250	38	150	2388.431152	2031.454834	0.233550002
226	B03	1	LINus	Control	250	38	150	7054.723145	11102.02539	-0.654161526
226	B03	1	LINus	Control	250	38	150	16456.80859	5962.442871	1.464709143
226	B03	1	LINus	Control	250	39	150	3532.874268	2784.061768	0.343651186
226	B03	1	LINus	Control	250	39	150	2613.673828	2229.05542	0.229646626
226	B03	1	LINus	Control	250	39	150	7761.356445	12045.60449	-0.634126077
226	B03	1	LINus	Control	250	39	150	18058.33984	6363.830078	1.504698048
226	B03	1	LINus	Control	250	40	150	14620.03809	6509.683594	1.167287742
226	B03	1	LINus	Control	250	40	150	6331.594727	5562.516602	0.186831177
226	B03	1	LINus	Control	250	40	150	2840.72168	2295.835449	0.307238248
226	B03	1	LINus	Control	250	40	150	2134.379639	1821.46936	0.228714082
226	B03	1	LINus	Control	250	41	150	7195.674805	11539.94922	-0.681434982
226	B03	1	LINus	Control	250	41	150	16533.30273	5960.577637	1.471850896
226	B03	1	LINus	Control	250	41	150	3266.293945	2593.251709	0.332892384
226	B03	1	LINus	Control	250	41	150	2436.962646	2077.608643	0.230160217
226	B03	2	LINus	Control	250	1	150	7144.116211	7157.587402	-0.002717834
226	B03	2	LINus	Control	250	2	150	8272.782227	8216.210938	0.009899384
226	B03	2	LINus	Control	250	3	150	7799.437988	7701.181641	0.018290345
226	B03	2	LINus	Control	250	4	150	7571.46582	7422.196289	0.028726475
226	B03	2	LINus	Control	250	5	150	8415.023438	8200.293945	0.037291665
226	B03	2	LINus	Control	250	6	150	7931.59668	7710.108887	0.040860084
226	B03	2	LINus	Control	250	7	150	6947.609863	6786.962402	0.033750722
226	B03	2	LINus	Control	250	8	150	7935.769043	7738.51416	0.036313452
226	B03	2	LINus	Control	250	9	150	7967.509766	7745.575195	0.040756503
226	B03	2	LINus	Control	250	10	150	9110.102539	9157.827148	-0.007538042
226	B03	2	LINus	Control	250	10	150	8425.791992	8026.047852	0.070122543
226	B03	2	LINus	Control	250	11	150	7542.087402	7315.681641	0.043971575
226	B03	2	LINus	Control	250	12	150	8744.728516	8436.246094	0.051812415
226	B03	2	LINus	Control	250	13	150	7252.103027	7025.205078	0.04585908
226	B03	2	LINus	Control	250	14	150	7383.23291	7136.265625	0.049083354
226	B03	2	LINus	Control	250	15	150	8751.074219	8517.837891	0.038972849
226	B03	2	LINus	Control	250	15	150	7887.567383	7391.182129	0.093775301
226	B03	2	LINus	Control	250	16	150	9255.554688	8838.84375	0.066461797
226	B03	2	LINus	Control	250	16	150	8319.44043	7700.273438	0.111576818
226	B03	2	LINus	Control	250	17	150	6736.830078	6409.380859	0.071884911
226	B03	2	LINus	Control	250	18	150	7021.276855	6676.28125	0.072688684
226	B03	2	LINus	Control	250	19	150	6722.283691	6404.563965	0.069851075
226	B03	2	LINus	Control	250	20	150	8500.12793	8220.308594	0.048292
226	B03	2	LINus	Control	250	20	150	7664.494141	7063.922852	0.11772099
226	B03	2	LINus	Control	250	21	150	1545.230713	1545.553833	-0.000301647
226	B03	2	LINus	Control	250	21	150	9043.435547	9630.442383	-0.090731123
226	B03	2	LINus	Control	250	21	150	8204.379883	7582.167969	0.113783877
226	B03	2	LINus	Control	250	22	150	8668.463867	8357.12793	0.052769136
226	B03	2	LINus	Control	250	22	150	7844.246094	7274.114746	0.108863113
226	B03	2	LINus	Control	250	22	150	1924.603882	1811.378906	0.087473182
226	B03	2	LINus	Control	250	23	150	8520.537109	8181.456055	0.058586754
226	B03	2	LINus	Control	250	23	150	7713.65918	7167.16748	0.106012336
226	B03	2	LINus	Control	250	23	150	1894.733032	1794.99707	0.078013098
226	B03	2	LINus	Control	250	24	150	1569.766357	1564.370972	0.004967174
226	B03	2	LINus	Control	250	24	150	9082.118164	8724.804688	0.057905971
226	B03	2	LINus	Control	250	24	150	8244.458984	7657.265137	0.106595612
226	B03	2	LINus	Control	250	25	150	7971.360352	7643.10498	0.060667102
226	B03	2	LINus	Control	250	25	150	7190.824707	6679.406738	0.106437272
226	B03	2	LINus	Control	250	26	150	8164.058105	7838.709961	0.058670205
226	B03	2	LINus	Control	250	26	150	7354.466309	6808.055664	0.111377821
226	B03	2	LINus	Control	250	27	150	7332.914551	6965.047852	0.074253463
226	B03	2	LINus	Control	250	28	150	7114.070313	6787.130859	0.067873404
226	B03	2	LINus	Control	250	29	150	1536.767212	1513.17627	0.022318587
226	B03	2	LINus	Control	250	29	150	8599.837891	9061.732422	-0.075477426
226	B03	2	LINus	Control	250	29	150	7850.287598	7314.973633	0.101892844
226	B03	2	LINus	Control	250	30	150	8089.359375	7850.518066	0.043237593
226	B03	2	LINus	Control	250	30	150	7388.24707	6877.641602	0.103318174
226	B03	2	LINus	Control	250	31	150	1500.553467	1524.622192	-0.022957056
226	B03	2	LINus	Control	250	31	150	9166.834961	9810.334961	-0.097878697
226	B03	2	LINus	Control	250	31	150	8352.378906	7810.348633	0.096800213
226	B03	2	LINus	Control	250	32	150	8446.05957	8942.994141	-0.082479508
226	B03	2	LINus	Control	250	32	150	7713.75293	7161.371094	0.10719711
226	B03	2	LINus	Control	250	33	150	8761.28418	9387.81543	-0.09964713
226	B03	2	LINus	Control	250	33	150	8035.82666	7463.003418	0.106690097
226	B03	2	LINus	Control	250	34	150	8410.672852	8859.826172	-0.075057173
226	B03	2	LINus	Control	250	34	150	7698.182129	7122.813477	0.112070592
226	B03	2	LINus	Control	250	35	150	8547.789063	8937.09668	-0.064254925
226	B03	2	LINus	Control	250	35	150	7823.018555	7255.883301	0.108574134
226	B03	2	LINus	Control	250	36	150	7969.283691	7413.120605	0.104369072
226	B03	2	LINus	Control	250	36	150	8695.525391	9249.035156	-0.089029675
226	B03	2	LINus	Control	250	37	150	9157.751953	9710.489258	-0.084550498
226	B03	2	LINus	Control	250	37	150	8396.683594	7775.674316	0.110851832
226	B03	2	LINus	Control	250	38	150	8280.941406	8878.508789	-0.100522598
226	B03	2	LINus	Control	250	38	150	7615.986328	7067.381348	0.107855131
226	B03	2	LINus	Control	250	39	150	8813.054688	9489.46875	-0.106685165
226	B03	2	LINus	Control	250	39	150	8116.70166	7509.914063	0.112097187
226	B03	2	LINus	Control	250	39	150	1551.348145	1399.594849	0.148513224
226	B03	2	LINus	Control	250	40	150	1500.704834	1453.483765	0.046125291
226	B03	2	LINus	Control	250	40	150	9034.774414	9626.539063	-0.091528634
226	B03	2	LINus	Control	250	40	150	8343.969727	7709.977051	0.114007358
226	B03	2	LINus	Control	250	41	150	7756.883789	8212.158203	-0.082284233
226	B03	2	LINus	Control	250	41	150	7217.994629	6702.952637	0.10680133
226	B03	3	LINus	Control	250	1	150	1232.206421	2240.920898	-0.862847766
226	B03	3	LINus	Control	250	2	150	1269.030762	2249.953857	-0.826168373
226	B03	3	LINus	Control	250	3	150	1398.178223	2440.760498	-0.803782466
226	B03	3	LINus	Control	250	3	150	2231.615967	2296.77002	-0.041517625
226	B03	3	LINus	Control	250	4	150	1446.673218	2474.953613	-0.77466241
226	B03	3	LINus	Control	250	4	150	2290.524902	2329.574463	-0.024388198
226	B03	3	LINus	Control	250	5	150	1322.245239	2217.455566	-0.745915415
226	B03	3	LINus	Control	250	5	150	2080.602051	2077.658936	0.002042209
226	B03	3	LINus	Control	250	6	150	1478.257568	2458.92627	-0.734130814
226	B03	3	LINus	Control	250	6	150	2320.184326	2308.373535	0.007362728
226	B03	3	LINus	Control	250	7	150	1419.249146	2316.075684	-0.706554525
226	B03	3	LINus	Control	250	7	150	2208.027588	2184.793457	0.015261299
226	B03	3	LINus	Control	250	8	150	1651.702393	2687.83667	-0.702491711
226	B03	3	LINus	Control	250	8	150	2593.95166	2569.312744	0.013769084
226	B03	3	LINus	Control	250	9	150	1631.922852	2616.774658	-0.681216836
226	B03	3	LINus	Control	250	9	150	2549.987305	2502.813721	0.026939146
226	B03	3	LINus	Control	250	10	150	1672.883301	2669.900879	-0.674449375
226	B03	3	LINus	Control	250	10	150	2628.221924	2565.143311	0.035047671
226	B03	3	LINus	Control	250	11	150	1768.229004	2777.856201	-0.651666788
226	B03	3	LINus	Control	250	11	150	2783.725342	2677.865234	0.055933516
226	B03	3	LINus	Control	250	12	150	1546.542725	2390.368164	-0.628186149
226	B03	3	LINus	Control	250	12	150	2401.481201	2319.928223	0.049844345
226	B03	3	LINus	Control	250	13	150	1693.636963	2588.86377	-0.612194389
226	B03	3	LINus	Control	250	13	150	2643.461182	2540.789795	0.057151119
226	B03	3	LINus	Control	250	14	150	1719.02771	2624.763184	-0.610594463
226	B03	3	LINus	Control	250	14	150	2695.792969	2564.9104	0.071801276
226	B03	3	LINus	Control	250	15	150	1820.971313	2730.34375	-0.584374403
226	B03	3	LINus	Control	250	15	150	2840.904053	2685.50293	0.081157812
226	B03	3	LINus	Control	250	16	150	1593.049194	2382.251465	-0.58053489
226	B03	3	LINus	Control	250	16	150	2464.972412	2329.755371	0.081393023
226	B03	3	LINus	Control	250	17	150	1526.515015	2254.209717	-0.562379961
226	B03	3	LINus	Control	250	17	150	2344.927002	2220.109131	0.078912417
226	B03	3	LINus	Control	250	18	150	1715.21106	2525.922852	-0.558424463
226	B03	3	LINus	Control	250	18	150	2626.439697	2472.059814	0.087394809
226	B03	3	LINus	Control	250	19	150	1738.547974	2545.79541	-0.550233606
226	B03	3	LINus	Control	250	19	150	2649.07959	2496.260254	0.085722835
226	B03	3	LINus	Control	250	20	150	1764.605469	2569.136475	-0.541937868
226	B03	3	LINus	Control	250	20	150	2648.499023	2489.669678	0.089220634
226	B03	3	LINus	Control	250	21	150	1550.218628	2231.799561	-0.52573577
226	B03	3	LINus	Control	250	21	150	2293.262695	2149.443115	0.093438696
226	B03	3	LINus	Control	250	22	150	1731.110596	2495.096436	-0.52739768
226	B03	3	LINus	Control	250	22	150	2567.159424	2402.21167	0.095809613
226	B03	3	LINus	Control	250	23	150	1603.81665	2303.534668	-0.52234009
226	B03	3	LINus	Control	250	23	150	2366.512207	2214.597656	0.095717747
226	B03	3	LINus	Control	250	24	150	1795.55481	2573.286621	-0.519182466
226	B03	3	LINus	Control	250	24	150	2646.70752	2486.526367	0.090067046
226	B03	3	LINus	Control	250	25	150	1621.5979	2292.104248	-0.499256536
226	B03	3	LINus	Control	250	25	150	2351.328369	2226.855957	0.078467788
226	B03	3	LINus	Control	250	26	150	2228.360596	2096.282471	0.088149579
226	B03	3	LINus	Control	250	26	150	1550.966553	2176.319092	-0.488722525
226	B03	3	LINus	Control	250	27	150	1662.550415	2328.33667	-0.485901593
226	B03	3	LINus	Control	250	27	150	2372.324707	2231.950928	0.087996181
226	B03	3	LINus	Control	250	28	150	1646.456055	2297.729736	-0.480845109
226	B03	3	LINus	Control	250	28	150	2356.502197	2202.909668	0.097236689
226	B03	3	LINus	Control	250	29	150	1462.638306	2027.580811	-0.471186364
226	B03	3	LINus	Control	250	30	150	1544.434082	2132.725098	-0.465619722
226	B03	3	LINus	Control	250	30	150	2166.031982	2053.119141	0.077237196
226	B03	3	LINus	Control	250	31	150	1698.10144	2343.746582	-0.464893942
226	B03	3	LINus	Control	250	31	150	2388.319092	2253.965576	0.083530119
226	B03	3	LINus	Control	250	32	150	1654.160889	2267.011719	-0.454692286
226	B03	3	LINus	Control	250	32	150	2306.74292	2193.425781	0.072671338
226	B03	3	LINus	Control	250	33	150	1573.164673	2144.744141	-0.447135856
226	B03	3	LINus	Control	250	33	150	2186.039063	2083.215576	0.069507041
226	B03	3	LINus	Control	250	34	150	1680.471069	2289.101807	-0.445915922
226	B03	3	LINus	Control	250	34	150	2331.805908	2220.65918	0.070459719
226	B03	3	LINus	Control	250	35	150	2269.836426	2161.948975	0.070255861
226	B03	3	LINus	Control	250	35	150	1638.097534	2230.905762	-0.445608313
226	B03	3	LINus	Control	250	36	150	1739.087769	2355.45752	-0.437676569
226	B03	3	LINus	Control	250	36	150	2406.137939	2298.697754	0.065902567
226	B03	3	LINus	Control	250	37	150	1671.068726	2259.17334	-0.435023901
226	B03	3	LINus	Control	250	37	150	2290.295654	2193.991455	0.061975941
226	B03	3	LINus	Control	250	38	150	2253.360596	2169.473633	0.054733148
226	B03	3	LINus	Control	250	38	150	1643.419678	2221.601074	-0.434898833
226	B03	3	LINus	Control	250	39	150	2289.765869	2196.175049	0.060207038
226	B03	3	LINus	Control	250	39	150	1670.492676	2242.874512	-0.425075247
226	B03	3	LINus	Control	250	40	150	1795.457031	2425.096436	-0.433690992
226	B03	3	LINus	Control	250	40	150	2464.232422	2353.072266	0.066592707
226	B03	3	LINus	Control	250	41	150	1736.053711	2332.610352	-0.426133751
226	B03	3	LINus	Control	250	41	150	2359.020996	2262.881104	0.060027474
226	B04	1	LINus	Control	250	1	150	1512.415405	1698.781738	-0.167646055
226	B04	1	LINus	Control	250	1	150	1278.820435	1614.237671	-0.336039305
226	B04	1	LINus	Control	250	1	150	1334.559937	1935.153564	-0.536083955
226	B04	1	LINus	Control	250	1	150	1287.473511	1512.270752	-0.232173708
226	B04	1	LINus	Control	250	2	150	1510.949463	1647.621338	-0.124929308
226	B04	1	LINus	Control	250	2	150	1289.338135	1583.385376	-0.296381765
226	B04	1	LINus	Control	250	2	150	1454.24707	1836.426147	-0.336628481
226	B04	1	LINus	Control	250	2	150	1350.707153	1892.252441	-0.48638965
226	B04	1	LINus	Control	250	3	150	1343.751099	1814.683716	-0.433452186
226	B04	1	LINus	Control	250	3	150	1482.019165	1579.488525	-0.091893352
226	B04	1	LINus	Control	250	3	150	1270.709717	1515.78479	-0.254430439
226	B04	1	LINus	Control	250	3	150	1434.130371	1767.786621	-0.301767967
226	B04	1	LINus	Control	250	4	150	1397.860718	1848.151123	-0.402862112
226	B04	1	LINus	Control	250	4	150	1539.782715	1615.116943	-0.068911847
226	B04	1	LINus	Control	250	4	150	1308.704468	1543.603271	-0.238162662
226	B04	1	LINus	Control	250	4	150	1490.903442	1772.585083	-0.249668053
226	B04	1	LINus	Control	250	5	150	1540.884888	1981.654175	-0.362946126
226	B04	1	LINus	Control	250	5	150	1458.445679	1577.697998	-0.113389419
226	B04	1	LINus	Control	250	5	150	1696.595459	1760.705933	-0.05351137
226	B04	1	LINus	Control	250	5	150	1436.973267	1685.035767	-0.229745992
226	B04	1	LINus	Control	250	6	150	1419.599609	1762.888794	-0.312457388
226	B04	1	LINus	Control	250	6	150	1529.645874	1554.086426	-0.022869042
226	B04	1	LINus	Control	250	7	150	1347.996216	1650.494385	-0.292081784
226	B04	1	LINus	Control	250	7	150	1410.282715	1609.972656	-0.191051781
226	B04	1	LINus	Control	250	8	150	1425.536865	1711.866333	-0.264064708
226	B04	1	LINus	Control	250	8	150	1524.185669	1503.181519	0.020019421
226	B04	1	LINus	Control	250	8	150	1487.271606	1661	-0.159383936
226	B04	1	LINus	Control	250	9	150	1522.448242	1794.665283	-0.237321615
226	B04	1	LINus	Control	250	9	150	1629.877441	1589.85791	0.035865651
226	B04	1	LINus	Control	250	9	150	1403.685669	1549.211914	-0.142314596
226	B04	1	LINus	Control	250	10	150	1614.453369	1875.483276	-0.216216627
226	B04	1	LINus	Control	250	10	150	1512.716309	1519.945923	-0.006878542
226	B04	1	LINus	Control	250	10	150	1733.836182	1669.327026	0.054700984
226	B04	1	LINus	Control	250	10	150	1492.325439	1616.578125	-0.115381045
226	B04	1	LINus	Control	250	10	150	1680.771973	1762.494507	-0.068494751
226	B04	1	LINus	Control	250	11	150	1573.848389	1802.362061	-0.19559228
226	B04	1	LINus	Control	250	11	150	1683.598999	1601.701782	0.071942997
226	B04	1	LINus	Control	250	11	150	1459.514404	1553.884155	-0.090390503
226	B04	1	LINus	Control	250	12	150	1594.20813	1806.387451	-0.180267378
226	B04	1	LINus	Control	250	12	150	1705.310181	1605.728271	0.086806403
226	B04	1	LINus	Control	250	12	150	1478.365845	1565.107056	-0.082258012
226	B04	1	LINus	Control	250	13	150	1424.542847	1587.315186	-0.156089611
226	B04	1	LINus	Control	250	14	150	1612.90564	1774.714722	-0.137925097
226	B04	1	LINus	Control	250	14	150	1711.484863	1582.525513	0.113019774
226	B04	1	LINus	Control	250	14	150	1484.758667	1546.478638	-0.058758451
226	B04	1	LINus	Control	250	15	150	1522.046265	1661.760132	-0.126699938
226	B04	1	LINus	Control	250	15	150	1603.786255	1476.653809	0.119150243
226	B04	1	LINus	Control	250	15	150	1551.965942	1620.058228	-0.061948769
226	B04	1	LINus	Control	250	16	150	1710.842041	1857.379028	-0.118561686
226	B04	1	LINus	Control	250	16	150	1587.553223	1513.472168	0.068942814
226	B04	1	LINus	Control	250	16	150	1825.618652	1656.210938	0.140499008
226	B04	1	LINus	Control	250	16	150	1565.632324	1619.335938	-0.048656863
226	B04	1	LINus	Control	250	17	150	1680.374146	1809.499268	-0.10680803
226	B04	1	LINus	Control	250	17	150	1559.165405	1483.139526	0.07211966
226	B04	1	LINus	Control	250	17	150	1781.476318	1609.519897	0.146442894
226	B04	1	LINus	Control	250	17	150	1533.833984	1569.299194	-0.032978095
226	B04	1	LINus	Control	250	18	150	1678.738037	1796.161255	-0.097539759
226	B04	1	LINus	Control	250	18	150	1556.576172	1471.901123	0.080695418
226	B04	1	LINus	Control	250	18	150	1772.576538	1594.404053	0.15283064
226	B04	1	LINus	Control	250	18	150	1534.845459	1552.205811	-0.016226461
226	B04	1	LINus	Control	250	18	150	1708.323242	1739.800049	-0.026340528
226	B04	1	LINus	Control	250	19	150	1815.966309	1929.998657	-0.087862407
226	B04	1	LINus	Control	250	19	150	1697.648804	1594.629028	0.0903172
226	B04	1	LINus	Control	250	19	150	1946.996948	1737.191772	0.164493598
226	B04	1	LINus	Control	250	19	150	1662.808105	1695.085083	-0.027736005
226	B04	1	LINus	Control	250	20	150	1603.1427	1692.623535	-0.078358282
226	B04	1	LINus	Control	250	20	150	1688.779297	1499.368408	0.171625888
226	B04	1	LINus	Control	250	21	150	2066.719238	2143.053467	-0.052325431
226	B04	1	LINus	Control	250	21	150	1960.356201	1838.653687	0.092466047
226	B04	1	LINus	Control	250	21	150	2263.108887	1994.081543	0.182581594
226	B04	1	LINus	Control	250	21	150	1933.437378	1951.843384	-0.013669258
226	B04	1	LINus	Control	250	22	150	1972.100342	2035.131592	-0.045389123
226	B04	1	LINus	Control	250	22	150	1855.980957	1728.066406	0.10302325
226	B04	1	LINus	Control	250	22	150	2135.911865	1870.735962	0.191246169
226	B04	1	LINus	Control	250	22	150	1828.218506	1820.854736	0.005822678
226	B04	1	LINus	Control	250	23	150	1792.338135	1842.696533	-0.039975662
226	B04	1	LINus	Control	250	23	150	1660.974243	1543.564453	0.105763976
226	B04	1	LINus	Control	250	23	150	1901.417603	1660.700439	0.195283562
226	B04	1	LINus	Control	250	23	150	1638.175659	1607.564697	0.027213263
226	B04	1	LINus	Control	250	24	150	1870.693726	1915.838013	-0.034402207
226	B04	1	LINus	Control	250	24	150	1747.489868	1613.72937	0.114885439
226	B04	1	LINus	Control	250	24	150	2006.82373	1739.978271	0.205844613
226	B04	1	LINus	Control	250	24	150	1724.454224	1702.063721	0.018854784
226	B04	1	LINus	Control	250	25	150	1845.493164	1700.764282	0.11782319
226	B04	1	LINus	Control	250	25	150	2122.113281	1826.884888	0.216115939
226	B04	1	LINus	Control	250	25	150	1820.095703	1795.822632	0.019369445
226	B04	1	LINus	Control	250	25	150	1958.551392	1995.146606	-0.026707777
226	B04	1	LINus	Control	250	26	150	1514.951416	1479.171509	0.034482186
226	B04	1	LINus	Control	250	26	150	1652.007568	1676.626587	-0.021341116
226	B04	1	LINus	Control	250	26	150	1542.94397	1419.473633	0.120329622
226	B04	1	LINus	Control	250	26	150	1744.218506	1504.003906	0.21377247
226	B04	1	LINus	Control	250	27	150	1676.656006	1688.465698	-0.010126144
226	B04	1	LINus	Control	250	27	150	1569.044922	1436.151611	0.127678599
226	B04	1	LINus	Control	250	27	150	1779.71814	1523.09375	0.224644029
226	B04	1	LINus	Control	250	27	150	1539.745483	1504.953857	0.032972642
226	B04	1	LINus	Control	250	28	150	1506.7948	1461.516113	0.044017225
226	B04	1	LINus	Control	250	28	150	1660.373657	1650.103027	0.008951843
226	B04	1	LINus	Control	250	28	150	1637.331543	1648.073853	-0.009434411
226	B04	1	LINus	Control	250	28	150	1536.117554	1397.105103	0.136848067
226	B04	1	LINus	Control	250	28	150	1733.912231	1479.751343	0.228676106
226	B04	1	LINus	Control	250	29	150	1623.859619	1620.095215	0.003348314
226	B04	1	LINus	Control	250	29	150	1527.095581	1386.598511	0.139240247
226	B04	1	LINus	Control	250	29	150	1715.849976	1458.974243	0.233969004
226	B04	1	LINus	Control	250	30	150	1640.147949	1629.777344	0.009151078
226	B04	1	LINus	Control	250	30	150	1548.583984	1404.424438	0.140970621
226	B04	1	LINus	Control	250	30	150	1739.347534	1479.152954	0.233774978
226	B04	1	LINus	Control	250	30	150	1517.241577	1463.369995	0.052156228
226	B04	1	LINus	Control	250	30	150	1666.866333	1622.441406	0.038972042
226	B04	1	LINus	Control	250	31	150	1738.407471	1718.470703	0.016641023
226	B04	1	LINus	Control	250	31	150	1636.166626	1472.001831	0.152540213
226	B04	1	LINus	Control	250	31	150	1850.798218	1562.194092	0.244573905
226	B04	1	LINus	Control	250	31	150	1601.781616	1557	0.040908522
226	B04	1	LINus	Control	250	32	150	1553.301514	1535.977661	0.016180667
226	B04	1	LINus	Control	250	32	150	1633.75293	1378.764771	0.244813482
226	B04	1	LINus	Control	250	32	150	1566.975952	1505.280884	0.057950322
226	B04	1	LINus	Control	250	33	150	1839.178223	1774.213135	0.051881959
226	B04	1	LINus	Control	250	33	150	1816.759155	1779.883179	0.029584622
226	B04	1	LINus	Control	250	33	150	1710.523315	1545.479248	0.146383486
226	B04	1	LINus	Control	250	33	150	1943.061157	1625.337158	0.25759229
226	B04	1	LINus	Control	250	33	150	1681.266968	1635.610107	0.039719945
226	B04	1	LINus	Control	250	34	150	1706.534668	1658.578491	0.041122435
226	B04	1	LINus	Control	250	34	150	1603.902466	1435.085571	0.160449649
226	B04	1	LINus	Control	250	34	150	1803.453979	1507.958984	0.25816542
226	B04	1	LINus	Control	250	34	150	1575.211548	1522.980103	0.048648499
226	B04	1	LINus	Control	250	34	150	1717.329712	1628.037964	0.077032709
226	B04	1	LINus	Control	250	35	150	1773.710571	1670.727905	0.086293819
226	B04	1	LINus	Control	250	35	150	1754.920898	1697.033569	0.0483909
226	B04	1	LINus	Control	250	35	150	1659.659302	1470.554565	0.174526796
226	B04	1	LINus	Control	250	35	150	1864.793457	1565.72937	0.252180977
226	B04	1	LINus	Control	250	35	150	1623.612671	1572.131958	0.046485188
226	B04	1	LINus	Control	250	36	150	1693.536743	1633.115967	0.052412048
226	B04	1	LINus	Control	250	36	150	1598.925049	1414.021851	0.177297898
226	B04	1	LINus	Control	250	36	150	1791.18396	1497.836548	0.258033316
226	B04	1	LINus	Control	250	36	150	1566.327759	1510.550659	0.052311564
226	B04	1	LINus	Control	250	36	150	1713.931641	1608.364258	0.091715388
226	B04	1	LINus	Control	250	37	150	1728.117676	1669.098877	0.050132039
226	B04	1	LINus	Control	250	37	150	1630.339844	1442.943726	0.176157689
226	B04	1	LINus	Control	250	37	150	1834.699951	1531.906128	0.260216248
226	B04	1	LINus	Control	250	37	150	1604.163574	1542.374268	0.056668371
226	B04	1	LINus	Control	250	37	150	1749.662842	1638.333984	0.094847454
226	B04	1	LINus	Control	250	38	150	1686.447021	1620.255615	0.057765564
226	B04	1	LINus	Control	250	38	150	1585.713257	1404.994507	0.174567423
226	B04	1	LINus	Control	250	38	150	1778.689819	1480.074707	0.265144947
226	B04	1	LINus	Control	250	38	150	1557.062256	1498.174072	0.055621369
226	B04	1	LINus	Control	250	38	150	1708.654541	1618.775879	0.077957483
226	B04	1	LINus	Control	250	39	150	1681.518188	1620.28894	0.053513277
226	B04	1	LINus	Control	250	39	150	1585.431641	1406.877563	0.172378894
226	B04	1	LINus	Control	250	39	150	1779.404663	1476.523926	0.269189904
226	B04	1	LINus	Control	250	39	150	1556.356445	1494.465454	0.058542964
226	B04	1	LINus	Control	250	39	150	1697.08252	1561.155884	0.120442117
226	B04	1	LINus	Control	250	40	150	1796.077148	1722.151001	0.060637674
226	B04	1	LINus	Control	250	40	150	1704.637939	1511.328491	0.173648079
226	B04	1	LINus	Control	250	40	150	1924.970093	1594.380005	0.271840509
226	B04	1	LINus	Control	250	40	150	1667.134277	1605.880127	0.054006104
226	B04	1	LINus	Control	250	40	150	1827.500977	1689.61084	0.113181182
226	B04	1	LINus	Control	250	41	150	1586.686279	1404.39856	0.176064483
226	B04	1	LINus	Control	250	41	150	1769.423462	1468.109131	0.269320144
226	B04	1	LINus	Control	250	41	150	1557.485229	1484.707031	0.069040201
226	B04	1	LINus	Control	250	41	150	1696.021729	1573.10022	0.108544068
226	B04	1	LINus	Control	250	41	150	1671.517334	1604.256592	0.059253405
226	B04	2	LINus	Control	250	1	150	2327.687744	2436.130615	-0.065693951
226	B04	2	LINus	Control	250	1	150	1573.916138	1603.950684	-0.027271112
226	B04	2	LINus	Control	250	1	150	1587.582764	1882.375	-0.245722261
226	B04	2	LINus	Control	250	1	150	4871.630371	6395.42334	-0.392635186
226	B04	2	LINus	Control	250	1	150	1385.416992	1629.474609	-0.234086598
226	B04	2	LINus	Control	250	1	150	1710.150269	2116.140869	-0.30731257
226	B04	2	LINus	Control	250	2	150	2037.304932	2076.570557	-0.027540961
226	B04	2	LINus	Control	250	2	150	30144.90625	18622.26563	0.694885638
226	B04	2	LINus	Control	250	2	150	1413.75415	1590.499023	-0.169948226
226	B04	2	LINus	Control	250	2	150	4372.102051	5524.748047	-0.337581597
226	B04	2	LINus	Control	250	2	150	1532.807617	1845.713623	-0.268002089
226	B04	2	LINus	Control	250	3	150	1632.050903	1915.41394	-0.230970152
226	B04	2	LINus	Control	250	3	150	30878.82227	18676.5293	0.725391348
226	B04	2	LINus	Control	250	3	150	2159.003174	2133.59082	0.017081842
226	B04	2	LINus	Control	250	3	150	1520.967529	1649.604492	-0.117130813
226	B04	2	LINus	Control	250	3	150	4603.400391	5661.136719	-0.298391836
226	B04	2	LINus	Control	250	4	150	2150.162842	2078.771973	0.048714413
226	B04	2	LINus	Control	250	4	150	30305.48438	19039.00586	0.670620753
226	B04	2	LINus	Control	250	4	150	1528.334229	1595.35437	-0.061916841
226	B04	2	LINus	Control	250	4	150	4608.98584	5501.961914	-0.255496818
226	B04	2	LINus	Control	250	4	150	1636.175537	1851.365112	-0.178261904
226	B04	2	LINus	Control	250	5	150	1715.568115	1891.242554	-0.140647995
226	B04	2	LINus	Control	250	5	150	31276.32813	19651.6875	0.670417946
226	B04	2	LINus	Control	250	5	150	2261.432129	2148.343018	0.074012336
226	B04	2	LINus	Control	250	5	150	1621.704956	1638.020508	-0.014442052
226	B04	2	LINus	Control	250	5	150	4850.878906	5635.804688	-0.21637545
226	B04	2	LINus	Control	250	6	150	1960.526123	1819.86438	0.107409923
226	B04	2	LINus	Control	250	6	150	27529.24805	17827.70117	0.62684452
226	B04	2	LINus	Control	250	6	150	4273.783691	4876.119629	-0.19021963
226	B04	2	LINus	Control	250	6	150	1515.899658	1646.899902	-0.119578611
226	B04	2	LINus	Control	250	7	150	28843.41797	18067.27148	0.674863488
226	B04	2	LINus	Control	250	7	150	1531.809937	1461.731445	0.067559024
226	B04	2	LINus	Control	250	7	150	4588.45459	5144.40918	-0.164997067
226	B04	2	LINus	Control	250	7	150	1632.238403	1724.887329	-0.079650336
226	B04	2	LINus	Control	250	7	150	2112.411133	1935.369385	0.126281704
226	B04	2	LINus	Control	250	8	150	27216.88086	17113.69922	0.669350099
226	B04	2	LINus	Control	250	8	150	4334.849609	4779.333008	-0.140827351
226	B04	2	LINus	Control	250	8	150	1569.313965	1628.782104	-0.053659601
226	B04	2	LINus	Control	250	8	150	2000.187012	1804.581177	0.148470852
226	B04	2	LINus	Control	250	9	150	5281.889648	5702.809082	-0.110618575
226	B04	2	LINus	Control	250	9	150	1478.349854	1506.450317	-0.027165367
226	B04	2	LINus	Control	250	9	150	1882.4198	1915.622803	-0.025225114
226	B04	2	LINus	Control	250	9	150	31802.36914	19532.96094	0.703223585
226	B04	2	LINus	Control	250	9	150	2452.321777	2189.95874	0.163244603
226	B04	2	LINus	Control	250	9	150	1620.726685	1472.776978	0.138101839
226	B04	2	LINus	Control	250	9	150	1802.827026	1642.865601	0.134046521
226	B04	2	LINus	Control	250	10	150	1957.9375	1737.357056	0.17244043
226	B04	2	LINus	Control	250	10	150	5657.88916	6017.549805	-0.088912263
226	B04	2	LINus	Control	250	10	150	1592.340088	1624.813232	-0.029125398
226	B04	2	LINus	Control	250	10	150	2014.932983	2012.231079	0.001935866
226	B04	2	LINus	Control	250	10	150	2636.78125	2337.548828	0.173781388
226	B04	2	LINus	Control	250	10	150	1735.864868	1578.570923	0.137035562
226	B04	2	LINus	Control	250	11	150	2452.287109	2138.520752	0.19751469
226	B04	2	LINus	Control	250	11	150	31547.19727	19088.00781	0.7248453
226	B04	2	LINus	Control	250	11	150	1594.052979	1455.005493	0.131674979
226	B04	2	LINus	Control	250	11	150	1819.085938	1583.389404	0.200197599
226	B04	2	LINus	Control	250	11	150	5272.587891	5521.240234	-0.066481136
226	B04	2	LINus	Control	250	11	150	1895.760498	1866.424805	0.022499326
226	B04	2	LINus	Control	250	12	150	1529.139404	1525.649536	0.003296344
226	B04	2	LINus	Control	250	12	150	1964.717773	1900.671875	0.047812596
226	B04	2	LINus	Control	250	12	150	32376.26172	19237.29883	0.751030177
226	B04	2	LINus	Control	250	12	150	2539.360596	2190.54126	0.213177887
226	B04	2	LINus	Control	250	12	150	1644.363892	1501.932007	0.130710095
226	B04	2	LINus	Control	250	12	150	1891.144409	1616.989746	0.225949002
226	B04	2	LINus	Control	250	12	150	5453.312012	5659.706055	-0.053594425
226	B04	2	LINus	Control	250	13	150	12928.61816	9737.758789	0.408906416
226	B04	2	LINus	Control	250	13	150	1565.541382	2552.193115	-0.705075853
226	B04	2	LINus	Control	250	13	150	1905.304321	1820.184692	0.065936601
226	B04	2	LINus	Control	250	13	150	31069.91016	18795.36523	0.725141119
226	B04	2	LINus	Control	250	13	150	2455.58667	2092.813721	0.230623839
226	B04	2	LINus	Control	250	13	150	1571.880737	1436.796265	0.129636256
226	B04	2	LINus	Control	250	13	150	1821.342285	1536.181641	0.24565326
226	B04	2	LINus	Control	250	13	150	5261.981445	5400.748047	-0.037553085
226	B04	2	LINus	Control	250	14	150	2582.85083	2170.120361	0.251189264
226	B04	2	LINus	Control	250	14	150	32244.79492	19231.32422	0.745608188
226	B04	2	LINus	Control	250	14	150	1637.083374	1515.865845	0.110985718
226	B04	2	LINus	Control	250	14	150	1925.527588	1590.064941	0.276168105
226	B04	2	LINus	Control	250	14	150	5516.572266	5588.696289	-0.018739652
226	B04	2	LINus	Control	250	14	150	1546.525146	1525.374634	0.019866677
226	B04	2	LINus	Control	250	14	150	1995.630249	1875.924561	0.08924263
226	B04	2	LINus	Control	250	15	150	2388.299805	1986.7323	0.265586459
226	B04	2	LINus	Control	250	15	150	29609.58594	17986.3418	0.719162526
226	B04	2	LINus	Control	250	15	150	12366.06348	9332.793945	0.406005368
226	B04	2	LINus	Control	250	15	150	1529.814819	2422.512695	-0.663147198
226	B04	2	LINus	Control	250	15	150	1770.261719	1442.400879	0.295490486
226	B04	2	LINus	Control	250	15	150	5103.532227	5133.761719	-0.008520233
226	B04	2	LINus	Control	250	15	150	1852.406372	1722.863037	0.104592609
226	B04	2	LINus	Control	250	16	150	2597.941406	2144.308594	0.276856349
226	B04	2	LINus	Control	250	16	150	31606.45703	19137.69531	0.723802222
226	B04	2	LINus	Control	250	16	150	13367.38867	10025.81641	0.414997941
226	B04	2	LINus	Control	250	16	150	1657.278442	2581.329834	-0.639298484
226	B04	2	LINus	Control	250	16	150	1625.302979	1495.009277	0.120554245
226	B04	2	LINus	Control	250	16	150	1928.996338	1554.684937	0.311228162
226	B04	2	LINus	Control	250	16	150	5534.786621	5480.757813	0.014152313
226	B04	2	LINus	Control	250	16	150	1546.390381	1495.348633	0.048422688
226	B04	2	LINus	Control	250	16	150	2006.059814	1841.94519	0.123134491
226	B04	2	LINus	Control	250	17	150	1589.013184	1471.496338	0.110847143
226	B04	2	LINus	Control	250	17	150	1904.603149	1510.34082	0.334616282
226	B04	2	LINus	Control	250	17	150	5456.217773	5336.231934	0.032079854
226	B04	2	LINus	Control	250	17	150	1529.946533	1471.944214	0.055758241
226	B04	2	LINus	Control	250	17	150	1980.912354	1805.274048	0.133947188
226	B04	2	LINus	Control	250	17	150	2563.727051	2107.875977	0.282452688
226	B04	2	LINus	Control	250	17	150	31141.29297	19465.63672	0.67789931
226	B04	2	LINus	Control	250	17	150	13068.60742	9912.193359	0.398829181
226	B04	2	LINus	Control	250	17	150	1636.628418	2532.263184	-0.629700547
226	B04	2	LINus	Control	250	18	150	13575.49414	10116.87695	0.424240709
226	B04	2	LINus	Control	250	18	150	1720.661865	2625.32666	-0.609533329
226	B04	2	LINus	Control	250	18	150	1673.135498	1535.220337	0.124108558
226	B04	2	LINus	Control	250	18	150	2012.108032	1584.004028	0.345131763
226	B04	2	LINus	Control	250	18	150	5727.866699	5564.883789	0.041646358
226	B04	2	LINus	Control	250	18	150	1612.437012	1543.957153	0.062610088
226	B04	2	LINus	Control	250	18	150	2077.416016	1876.835938	0.14648761
226	B04	2	LINus	Control	250	18	150	2701.108643	2196.957031	0.298045015
226	B04	2	LINus	Control	250	18	150	32013.61719	19660.54297	0.703382529
226	B04	2	LINus	Control	250	19	150	2398.956055	1943.944214	0.303419912
226	B04	2	LINus	Control	250	19	150	1859.904053	1688.580811	0.139416974
226	B04	2	LINus	Control	250	19	150	28455.26563	17681.13672	0.686484618
226	B04	2	LINus	Control	250	19	150	11763.30762	8919.095703	0.399324426
226	B04	2	LINus	Control	250	19	150	1554.602783	2323.187744	-0.579559743
226	B04	2	LINus	Control	250	19	150	1768.682739	1396.991699	0.340351837
226	B04	2	LINus	Control	250	19	150	5095.027344	4875.316895	0.063593892
226	B04	2	LINus	Control	250	20	150	1636.877686	1490.068481	0.135567886
226	B04	2	LINus	Control	250	20	150	1969.27124	1530.739258	0.363433277
226	B04	2	LINus	Control	250	20	150	5656.168945	5391.506348	0.069136805
226	B04	2	LINus	Control	250	20	150	1577.568115	1493.197754	0.079297054
226	B04	2	LINus	Control	250	20	150	2039.066895	1822.651489	0.161870378
226	B04	2	LINus	Control	250	20	150	2657.955322	2141.89502	0.311429083
226	B04	2	LINus	Control	250	20	150	31509.35742	18918.75977	0.735962819
226	B04	2	LINus	Control	250	21	150	2522.609619	2017.271484	0.322511708
226	B04	2	LINus	Control	250	21	150	1940.823242	1722.792725	0.171919596
226	B04	2	LINus	Control	250	21	150	30061.86133	18210.87305	0.723134251
226	B04	2	LINus	Control	250	21	150	12334.38281	9196.256836	0.423566864
226	B04	2	LINus	Control	250	21	150	1616.606079	2389.849365	-0.563951508
226	B04	2	LINus	Control	250	21	150	1538.519897	1400.661133	0.13543514
226	B04	2	LINus	Control	250	21	150	1860.985107	1446.337402	0.363662366
226	B04	2	LINus	Control	250	21	150	5391.668945	5083.460938	0.084920864
226	B04	2	LINus	Control	250	22	150	2680.181885	2146.407227	0.320407092
226	B04	2	LINus	Control	250	22	150	31536.00586	18850.72656	0.742379819
226	B04	2	LINus	Control	250	22	150	1634.206177	1495.24585	0.128207297
226	B04	2	LINus	Control	250	22	150	1981.430786	1531.407715	0.371684142
226	B04	2	LINus	Control	250	22	150	5711.106934	5349.675781	0.094318939
226	B04	2	LINus	Control	250	22	150	1594.517212	1514.532837	0.074246813
226	B04	2	LINus	Control	250	22	150	2053.935791	1810.185547	0.182253498
226	B04	2	LINus	Control	250	23	150	2431.665283	1937.42041	0.327807611
226	B04	2	LINus	Control	250	23	150	1875.760986	1658.165649	0.17788787
226	B04	2	LINus	Control	250	23	150	28972.67383	17464.25977	0.73028734
226	B04	2	LINus	Control	250	23	150	11695.42969	8770.481445	0.415216922
226	B04	2	LINus	Control	250	23	150	1559.616089	2292.94751	-0.556012386
226	B04	2	LINus	Control	250	23	150	1787.656982	1375.470459	0.378144782
226	B04	2	LINus	Control	250	23	150	5203.181152	4838.27832	0.104900174
226	B04	2	LINus	Control	250	24	150	2454.664795	1950.308105	0.33182397
226	B04	2	LINus	Control	250	24	150	1892.864136	1660.442505	0.189003094
226	B04	2	LINus	Control	250	24	150	28908.21289	17604.9043	0.715502039
226	B04	2	LINus	Control	250	24	150	11729.94141	8776.839844	0.41842232
226	B04	2	LINus	Control	250	24	150	1577.212158	2301.616699	-0.545270857
226	B04	2	LINus	Control	250	24	150	1810.44873	1388.533447	0.382785393
226	B04	2	LINus	Control	250	24	150	5252.638184	4840.315918	0.117940999
226	B04	2	LINus	Control	250	25	150	2494.728516	1972.327026	0.338984045
226	B04	2	LINus	Control	250	25	150	1923.149658	1671.009399	0.202751188
226	B04	2	LINus	Control	250	25	150	29323.82617	17916.00391	0.710824473
226	B04	2	LINus	Control	250	25	150	11837.46582	8924.095703	0.40758237
226	B04	2	LINus	Control	250	25	150	1603.721558	2339.308105	-0.544658209
226	B04	2	LINus	Control	250	25	150	1518.196533	1359.007446	0.159805201
226	B04	2	LINus	Control	250	25	150	1842.497192	1404.292114	0.391819351
226	B04	2	LINus	Control	250	25	150	5346.457031	4879.634277	0.131810145
226	B04	2	LINus	Control	250	26	150	2349.690674	1858.682861	0.338190215
226	B04	2	LINus	Control	250	26	150	1806.958252	1568.536987	0.204143625
226	B04	2	LINus	Control	250	26	150	10980.12793	8209.566406	0.419516931
226	B04	2	LINus	Control	250	26	150	1511.64856	2187.924561	-0.533440226
226	B04	2	LINus	Control	250	26	150	1717.959229	1311.411743	0.38957508
226	B04	2	LINus	Control	250	26	150	5009.646484	4532.083008	0.144534515
226	B04	2	LINus	Control	250	27	150	2408.367432	1895.441772	0.345521376
226	B04	2	LINus	Control	250	27	150	1855.793213	1610.031494	0.204947054
226	B04	2	LINus	Control	250	27	150	11558.86719	11263.52734	0.037341315
226	B04	2	LINus	Control	250	27	150	1557.460327	2215.735107	-0.508590002
226	B04	2	LINus	Control	250	27	150	11477.39356	8154.213379	0.493177437
226	B04	2	LINus	Control	250	27	150	1771.94873	1331.536377	0.412245018
226	B04	2	LINus	Control	250	27	150	5184.38916	4667.943848	0.15138681
226	B04	2	LINus	Control	250	28	150	2726.956299	2131.378418	0.35550482
226	B04	2	LINus	Control	250	28	150	1653.010376	1462.870605	0.176293616
226	B04	2	LINus	Control	250	28	150	2020.81311	1499.008057	0.430927766
226	B04	2	LINus	Control	250	28	150	5822.59668	5201.70459	0.16267822
226	B04	2	LINus	Control	250	28	150	1602.951538	1515.945557	0.080512867
226	B04	2	LINus	Control	250	28	150	2084.208984	1787.20752	0.221792783
226	B04	2	LINus	Control	250	29	150	2814.675049	2175.484619	0.371631558
226	B04	2	LINus	Control	250	29	150	31574.26953	16227.29883	0.960326487
226	B04	2	LINus	Control	250	29	150	13247.22266	11999.80566	0.142678882
226	B04	2	LINus	Control	250	29	150	1788.305542	2495.078125	-0.480491739
226	B04	2	LINus	Control	250	29	150	1709.022949	1496.046265	0.192016979
226	B04	2	LINus	Control	250	29	150	2092.20752	1541.375	0.440808059
226	B04	2	LINus	Control	250	29	150	5995.069824	5318.808105	0.172673569
226	B04	2	LINus	Control	250	29	150	1653.758667	1556.566528	0.087381478
226	B04	2	LINus	Control	250	29	150	2142.879395	1811.779907	0.242142946
226	B04	2	LINus	Control	250	30	150	2658.700195	2069.769775	0.3612508
226	B04	2	LINus	Control	250	30	150	12537.30762	11314.36719	0.148071666
226	B04	2	LINus	Control	250	30	150	1695.631104	2459.590088	-0.536595562
226	B04	2	LINus	Control	250	30	150	1618.076782	1415.736084	0.19272772
226	B04	2	LINus	Control	250	30	150	1980.338745	1446.048462	0.453631328
226	B04	2	LINus	Control	250	30	150	5705.666016	5038.349609	0.179444067
226	B04	2	LINus	Control	250	30	150	1563.613525	1466.907104	0.092106458
226	B04	2	LINus	Control	250	30	150	2038.186768	1715.540283	0.248623255
226	B04	2	LINus	Control	250	31	150	2431.751953	1884.982666	0.36744482
226	B04	2	LINus	Control	250	31	150	11344.91504	10296.43652	0.139900681
226	B04	2	LINus	Control	250	31	150	1559.168335	2265.574951	-0.539100523
226	B04	2	LINus	Control	250	31	150	1808.749023	1324.105713	0.44997393
226	B04	2	LINus	Control	250	31	150	5225.792969	4623.540527	0.176651936
226	B04	2	LINus	Control	250	31	150	1871.552734	1577.563965	0.246537196
226	B04	2	LINus	Control	250	32	150	2018.546509	1687.686157	0.258270183
226	B04	2	LINus	Control	250	32	150	2638.982178	2035.129028	0.374861343
226	B04	2	LINus	Control	250	32	150	18888.60742	15415.125	0.293169754
226	B04	2	LINus	Control	250	32	150	12330.07813	11193.46484	0.139525261
226	B04	2	LINus	Control	250	32	150	1683.298828	2405.70874	-0.515170671
226	B04	2	LINus	Control	250	32	150	1602.523193	1390.413574	0.204831165
226	B04	2	LINus	Control	250	32	150	1966.12146	1434.080688	0.45522625
226	B04	2	LINus	Control	250	32	150	5659.190918	4961.922852	0.189696505
226	B04	2	LINus	Control	250	32	150	1553.375977	1446.471313	0.102869348
226	B04	2	LINus	Control	250	33	150	2768.535889	2123.987793	0.382347749
226	B04	2	LINus	Control	250	33	150	18245.62891	16207.31543	0.170905736
226	B04	2	LINus	Control	250	33	150	12836.25391	11656.38574	0.139103706
226	B04	2	LINus	Control	250	33	150	1753.262573	2528.940918	-0.528491259
226	B04	2	LINus	Control	250	33	150	1685.777954	1452.814575	0.21456394
226	B04	2	LINus	Control	250	33	150	2070.818604	1501.295532	0.463993183
226	B04	2	LINus	Control	250	33	150	5888.043457	5125.748047	0.200025754
226	B04	2	LINus	Control	250	33	150	1634.343628	1516.5	0.10796585
226	B04	2	LINus	Control	250	33	150	2106.397705	1752.182251	0.265625012
226	B04	2	LINus	Control	250	34	150	2550.392822	1959.138428	0.380500135
226	B04	2	LINus	Control	250	34	150	28844.26172	15108.19238	0.932953278
226	B04	2	LINus	Control	250	34	150	11788.17773	10776.58594	0.129440518
226	B04	2	LINus	Control	250	34	150	1634.344727	2340.102539	-0.517859429
226	B04	2	LINus	Control	250	34	150	1550.712402	1343.785278	0.206628516
226	B04	2	LINus	Control	250	34	150	1904.452637	1392.383423	0.451819866
226	B04	2	LINus	Control	250	34	150	5455.45459	4777.875977	0.191330013
226	B04	2	LINus	Control	250	34	150	1509.309326	1391.887451	0.116845951
226	B04	2	LINus	Control	250	34	150	1960.914551	1629.093262	0.267457473
226	B04	2	LINus	Control	250	35	150	5594.986328	4877.10498	0.198109579
226	B04	2	LINus	Control	250	35	150	1535.992676	1423.841797	0.10938248
226	B04	2	LINus	Control	250	35	150	1997.07373	1658.770264	0.267773507
226	B04	2	LINus	Control	250	35	150	2611.892822	1999.232788	0.38564923
226	B04	2	LINus	Control	250	35	150	16319.49512	15411.02246	0.082633843
226	B04	2	LINus	Control	250	35	150	12157.01465	11021.53906	0.141463297
226	B04	2	LINus	Control	250	35	150	1663.333008	2354.14502	-0.501126163
226	B04	2	LINus	Control	250	35	150	1584.876709	1372.632813	0.207424866
226	B04	2	LINus	Control	250	35	150	1945.384521	1405.437256	0.469036296
226	B04	2	LINus	Control	250	36	150	2588.260986	1984.775513	0.383007257
226	B04	2	LINus	Control	250	36	150	28864.24023	14762.72266	0.967324432
226	B04	2	LINus	Control	250	36	150	12050.41016	10780.07031	0.160715664
226	B04	2	LINus	Control	250	36	150	1654.198364	2381.787842	-0.525912664
226	B04	2	LINus	Control	250	36	150	1576.356689	1365.599976	0.207059078
226	B04	2	LINus	Control	250	36	150	1933.196655	1403.317017	0.462147445
226	B04	2	LINus	Control	250	36	150	5522.913086	4828.071777	0.1939823
226	B04	2	LINus	Control	250	36	150	1532.740234	1409.52002	0.120909243
226	B04	2	LINus	Control	250	36	150	1987.911255	1650.538696	0.268316391
226	B04	2	LINus	Control	250	37	150	2362.648438	1916.73938	0.301750786
226	B04	2	LINus	Control	250	37	150	18594.37305	17814.60938	0.061805255
226	B04	2	LINus	Control	250	37	150	14826.79297	13216.98144	0.165813852
226	B04	2	LINus	Control	250	37	150	1983.019531	2755.445313	-0.474586608
226	B04	2	LINus	Control	250	37	150	3188.52002	2386.315674	0.418102037
226	B04	2	LINus	Control	250	37	150	1943.432129	1657.397827	0.229686789
226	B04	2	LINus	Control	250	37	150	2366.788818	1672.853149	0.50062018
226	B04	2	LINus	Control	250	37	150	6636.654785	5732.119629	0.211387513
226	B04	2	LINus	Control	250	37	150	1827.009399	1671.420166	0.128409608
226	B04	2	LINus	Control	250	38	150	3191.009033	2379.379395	0.423427363
226	B04	2	LINus	Control	250	38	150	20292.65039	17648.99805	0.201371023
226	B04	2	LINus	Control	250	38	150	14840.43945	13224.93359	0.166273335
226	B04	2	LINus	Control	250	38	150	1973.995361	2758.660156	-0.48284914
226	B04	2	LINus	Control	250	38	150	1946.11145	1656.25415	0.232670263
226	B04	2	LINus	Control	250	38	150	2364.639893	1652.318604	0.517128597
226	B04	2	LINus	Control	250	38	150	6634.051758	5746.396484	0.20723273
226	B04	2	LINus	Control	250	38	150	1829.782593	1665.399414	0.135804022
226	B04	2	LINus	Control	250	38	150	2362.032715	1920.161865	0.298801015
226	B04	2	LINus	Control	250	39	150	2088.720215	1714.01416	0.285240228
226	B04	2	LINus	Control	250	39	150	19364.82031	15625.31641	0.309552711
226	B04	2	LINus	Control	250	39	150	12723.7334	11378.59277	0.161199902
226	B04	2	LINus	Control	250	39	150	1735.823364	2397.599365	-0.465970459
226	B04	2	LINus	Control	250	39	150	2749.652588	2094.896484	0.392370392
226	B04	2	LINus	Control	250	39	150	1687.01355	1438.638794	0.229767148
226	B04	2	LINus	Control	250	39	150	2045.308105	1440.195557	0.506053466
226	B04	2	LINus	Control	250	39	150	5823.214844	5082.659668	0.196232215
226	B04	2	LINus	Control	250	39	150	1614.619507	1489.710571	0.116162163
226	B04	2	LINus	Control	250	40	150	2151.296631	1764.285034	0.286122806
226	B04	2	LINus	Control	250	40	150	17769.6875	15668.77734	0.181525701
226	B04	2	LINus	Control	250	40	150	13209.49609	11857.05859	0.155829271
226	B04	2	LINus	Control	250	40	150	1783.687012	2478.371338	-0.474529881
226	B04	2	LINus	Control	250	40	150	2843.590332	2158.51123	0.397677036
226	B04	2	LINus	Control	250	40	150	1744.714233	1479.489746	0.237891059
226	B04	2	LINus	Control	250	40	150	2112.033691	1480.473755	0.512573933
226	B04	2	LINus	Control	250	40	150	6022.456543	5226.509766	0.204504234
226	B04	2	LINus	Control	250	40	150	1659.112549	1532.953369	0.114097945
226	B04	2	LINus	Control	250	41	150	3982.09375	2884.001709	0.465455167
226	B04	2	LINus	Control	250	41	150	1446.103882	1640.214478	-0.181713284
226	B04	2	LINus	Control	250	41	150	18314.94531	16952.61914	0.11151321
226	B04	2	LINus	Control	250	41	150	2417.740967	3272.557129	-0.436758693
226	B04	2	LINus	Control	250	41	150	2425.192871	2018.165771	0.265054805
226	B04	2	LINus	Control	250	41	150	2909.068359	1983.785156	0.552301408
226	B04	2	LINus	Control	250	41	150	7801.277344	6700.603027	0.219419425
226	B04	2	LINus	Control	250	41	150	2293.927734	2057.069092	0.157229691
226	B04	2	LINus	Control	250	41	150	2788.234375	2230.381104	0.322061593
226	B04	3	LINus	Control	250	1	150	1943.627563	1850.157349	0.071103825
226	B04	3	LINus	Control	250	2	150	1902.531006	1792.818848	0.085690245
226	B04	3	LINus	Control	250	3	150	2359.72583	2187.687988	0.109212254
226	B04	3	LINus	Control	250	4	150	1966.071289	1808.560547	0.120473737
226	B04	3	LINus	Control	250	5	150	1592.087646	1602.502563	-0.009406904
226	B04	3	LINus	Control	250	5	150	2204.236328	2022.82959	0.123904124
226	B04	3	LINus	Control	250	6	150	2368.733887	2179.302002	0.120249994
226	B04	3	LINus	Control	250	7	150	2469.226318	2292.018799	0.107440196
226	B04	3	LINus	Control	250	8	150	2656.975098	2442.89917	0.121190389
226	B04	3	LINus	Control	250	9	150	2200.288574	2028.430176	0.117329108
226	B04	3	LINus	Control	250	10	150	2207.895996	2038.560547	0.115121408
226	B04	3	LINus	Control	250	11	150	1899.666016	1771.78186	0.100544806
226	B04	3	LINus	Control	250	11	150	2388.380127	2212.045166	0.110651627
226	B04	3	LINus	Control	250	12	150	2713.54834	2488.188721	0.125084696
226	B04	3	LINus	Control	250	13	150	2177.67749	2024.333374	0.105343412
226	B04	3	LINus	Control	250	14	150	2017.089722	1881.738647	0.10020899
226	B04	3	LINus	Control	250	15	150	2279.542725	2145.113281	0.087690613
226	B04	3	LINus	Control	250	16	150	1997.081299	1868.200806	0.096243531
226	B04	3	LINus	Control	250	17	150	2047.073364	1925.177979	0.088570981
226	B04	3	LINus	Control	250	18	150	1956.173706	1835.791626	0.091632173
226	B04	3	LINus	Control	250	19	150	1883.073364	1774.367432	0.085784417
226	B04	3	LINus	Control	250	20	150	1906.986694	1792.190063	0.089571133
226	B04	3	LINus	Control	250	21	150	2104.73291	1983.231079	0.085784382
226	B04	3	LINus	Control	250	22	150	2168.877441	2050.59082	0.08090889
226	B04	3	LINus	Control	250	23	150	2102.703125	1984.705688	0.083320088
226	B04	3	LINus	Control	250	24	150	1954.331421	1837.780273	0.088710858
226	B04	3	LINus	Control	250	25	150	2362.922363	2229.391846	0.083922016
226	B04	3	LINus	Control	250	26	150	1948.944214	1840.890137	0.082289266
226	B04	3	LINus	Control	250	27	150	2175.855957	2046.906006	0.088138197
226	B04	3	LINus	Control	250	28	150	1983.25	1712.005249	0.212179424
226	B04	3	LINus	Control	250	28	150	2248.167969	2136.522705	0.07348518
226	B04	3	LINus	Control	250	29	150	2141.55542	2047.890137	0.064520691
226	B04	3	LINus	Control	250	30	150	1818.891357	1760.585571	0.047004024
226	B04	3	LINus	Control	250	31	150	2170.909912	2102.723389	0.046040781
226	B04	3	LINus	Control	250	32	150	2346.274414	2253.63501	0.058117876
226	B04	3	LINus	Control	250	33	150	2361.50293	2269.258545	0.057484336
226	B04	3	LINus	Control	250	34	150	1989.196533	1911.068726	0.05780616
226	B04	3	LINus	Control	250	35	150	1944.131348	1895.768311	0.036343035
226	B04	3	LINus	Control	250	36	150	2196.679199	2108.5	0.059107174
226	B04	3	LINus	Control	250	41	150	2003.244995	1919.821045	0.061367035
226	B05	1	LINus	Control	250	1	150	3252.187744	2855.516846	0.187658649
226	B05	1	LINus	Control	250	1	150	4649.169922	4661.271973	-0.003750537
226	B05	1	LINus	Control	250	1	150	1751.069702	2364.730225	-0.433439094
226	B05	1	LINus	Control	250	1	150	1727.368164	2181.103516	-0.336482637
226	B05	1	LINus	Control	250	1	150	1763.671509	2999.227051	-0.766008865
226	B05	1	LINus	Control	250	1	150	2662.129639	1859.730713	0.517487093
226	B05	1	LINus	Control	250	1	150	3049.068359	2827.825195	0.108675554
226	B05	1	LINus	Control	250	1	150	1484.633179	1945.92395	-0.390348812
226	B05	1	LINus	Control	250	2	150	2924.028564	2565.861328	0.188514203
226	B05	1	LINus	Control	250	2	150	4126.130859	4049.927002	0.026893672
226	B05	1	LINus	Control	250	2	150	1348.546875	1716.387573	-0.347969691
226	B05	1	LINus	Control	250	2	150	1612.082275	2042.492432	-0.341405357
226	B05	1	LINus	Control	250	2	150	1596.051392	1924.503052	-0.269978853
226	B05	1	LINus	Control	250	2	150	2414.360107	1692.641235	0.512364655
226	B05	1	LINus	Control	250	2	150	2756.758301	2487.186768	0.148457938
226	B05	1	LINus	Control	250	2	150	1587.251587	2599.907715	-0.711929595
226	B05	1	LINus	Control	250	3	150	4065.897949	3424.359131	0.247739992
226	B05	1	LINus	Control	250	3	150	730.027832	1563.09375	-1.098380937
226	B05	1	LINus	Control	250	3	150	11433.53027	7182.376953	0.670737649
226	B05	1	LINus	Control	250	3	150	2225.776367	2853.415039	-0.358380961
226	B05	1	LINus	Control	250	3	150	2114.019531	2581.939697	-0.2884666
226	B05	1	LINus	Control	250	3	150	3160.713379	2106.972656	0.585078623
226	B05	1	LINus	Control	250	3	150	3911.114258	3255.716064	0.264604798
226	B05	1	LINus	Control	250	3	150	1855.702759	2289.279297	-0.302927843
226	B05	1	LINus	Control	250	3	150	1402.80127	1700.207886	-0.277400515
226	B05	1	LINus	Control	250	3	150	2212.617676	3556.26123	-0.684607118
226	B05	1	LINus	Control	250	4	150	3312.483887	2950.63501	0.166887965
226	B05	1	LINus	Control	250	4	150	4955.652832	4801.442383	0.045607258
226	B05	1	LINus	Control	250	4	150	1884.788452	2300.358398	-0.287456047
226	B05	1	LINus	Control	250	4	150	1803.558105	2146.438721	-0.251099083
226	B05	1	LINus	Control	250	4	150	1866.75647	2894.498047	-0.632779452
226	B05	1	LINus	Control	250	4	150	2656.998047	1821.530029	0.544646388
226	B05	1	LINus	Control	250	4	150	3255.337646	2722.923584	0.257650693
226	B05	1	LINus	Control	250	4	150	1585.367798	1946.813477	-0.296297089
226	B05	1	LINus	Control	250	5	150	2082.509277	2521.086914	-0.275722933
226	B05	1	LINus	Control	250	5	150	1975.896484	2318.912354	-0.230940926
226	B05	1	LINus	Control	250	5	150	2077.27002	3148.73877	-0.60008531
226	B05	1	LINus	Control	250	5	150	2868.918213	1930.373169	0.571627072
226	B05	1	LINus	Control	250	5	150	3635.896729	2933.80127	0.309540074
226	B05	1	LINus	Control	250	5	150	5191.520508	5077.759766	0.031965
226	B05	1	LINus	Control	250	5	150	1764.12207	2110.503906	-0.258637106
226	B05	1	LINus	Control	250	5	150	1315.045898	1521.745239	-0.210613699
226	B05	1	LINus	Control	250	5	150	3637.218018	3085.491699	0.237334992
226	B05	1	LINus	Control	250	6	150	3747.680664	3222.054199	0.218017265
226	B05	1	LINus	Control	250	6	150	5367.251465	5244.520996	0.033372471
226	B05	1	LINus	Control	250	6	150	2181.578613	2599.57251	-0.252901935
226	B05	1	LINus	Control	250	6	150	2041.176147	2365.73291	-0.212886516
226	B05	1	LINus	Control	250	6	150	2167.303467	3194.067139	-0.559493464
226	B05	1	LINus	Control	250	6	150	2923.650635	1964.293091	0.573760716
226	B05	1	LINus	Control	250	6	150	3826.034912	3006.457764	0.347785347
226	B05	1	LINus	Control	250	6	150	1828.888062	2150.874268	-0.233956416
226	B05	1	LINus	Control	250	6	150	1358.850952	1543.367065	-0.183694004
226	B05	1	LINus	Control	250	6	150	2327.806152	2100.736328	0.148075828
226	B05	1	LINus	Control	250	7	150	3138.075684	2800.315186	0.164290931
226	B05	1	LINus	Control	250	7	150	4520.154297	4295.150879	0.073663209
226	B05	1	LINus	Control	250	7	150	1886.193115	2156.665771	-0.193325221
226	B05	1	LINus	Control	250	7	150	1774.274536	2008.63147	-0.178983635
226	B05	1	LINus	Control	250	7	150	1848.516968	2669.491943	-0.530196908
226	B05	1	LINus	Control	250	7	150	2514.049072	1719.818848	0.547756199
226	B05	1	LINus	Control	250	7	150	3227.239502	2520.893799	0.356365307
226	B05	1	LINus	Control	250	7	150	1577.25	1830.126831	-0.214532282
226	B05	1	LINus	Control	250	8	150	3679.688965	3174.079834	0.213245409
226	B05	1	LINus	Control	250	8	150	5310.249023	5069.620605	0.066901733
226	B05	1	LINus	Control	250	8	150	2198.928955	2508.047119	-0.189763459
226	B05	1	LINus	Control	250	8	150	2032.173218	2292.089355	-0.173639908
226	B05	1	LINus	Control	250	8	150	2172.450195	3084.272705	-0.505607228
226	B05	1	LINus	Control	250	8	150	2831.073486	1906.300293	0.570573798
226	B05	1	LINus	Control	250	8	150	3834.140869	2904.289063	0.400718292
226	B05	1	LINus	Control	250	8	150	1842.657715	2103.97583	-0.191330025
226	B05	1	LINus	Control	250	8	150	2269.210449	2049.248047	0.147095789
226	B05	1	LINus	Control	250	9	150	3768.559814	3264.308105	0.207236057
226	B05	1	LINus	Control	250	9	150	5477.650879	5163.194336	0.085293418
226	B05	1	LINus	Control	250	9	150	2268.116699	2569.561035	-0.180027049
226	B05	1	LINus	Control	250	9	150	2092.587158	2313.841064	-0.145002057
226	B05	1	LINus	Control	250	9	150	2239.358643	3125.804443	-0.481141923
226	B05	1	LINus	Control	250	9	150	2869.912109	1940.689819	0.564437005
226	B05	1	LINus	Control	250	9	150	3967.308594	2935.319824	0.434642917
226	B05	1	LINus	Control	250	9	150	1896.057373	2132.022705	-0.169220183
226	B05	1	LINus	Control	250	9	150	2294.842285	2097.378662	0.129807657
226	B05	1	LINus	Control	250	10	150	3935.530273	3408.131348	0.2075771
226	B05	1	LINus	Control	250	10	150	5799.555176	5394.09375	0.104561654
226	B05	1	LINus	Control	250	10	150	9440.110352	6731.231445	0.487933262
226	B05	1	LINus	Control	250	10	150	2388.435303	2678.507568	-0.165363574
226	B05	1	LINus	Control	250	10	150	2195.169922	2395.581787	-0.12604345
226	B05	1	LINus	Control	250	10	150	2365.595459	3258.261475	-0.461899005
226	B05	1	LINus	Control	250	10	150	2963.872803	2019.792114	0.553276723
226	B05	1	LINus	Control	250	10	150	4210.882324	3076.852051	0.452667485
226	B05	1	LINus	Control	250	10	150	2009.442017	2215.275879	-0.140691427
226	B05	1	LINus	Control	250	10	150	1452.166748	1576.129395	-0.118178857
226	B05	1	LINus	Control	250	10	150	2389.233154	2192.952637	0.123672993
226	B05	1	LINus	Control	250	11	150	3974.944824	3446.826172	0.205666291
226	B05	1	LINus	Control	250	11	150	2431.5	2699.58667	-0.150891944
226	B05	1	LINus	Control	250	11	150	2236.893799	2406.479492	-0.105427366
226	B05	1	LINus	Control	250	11	150	2980.212891	2053.932617	0.537026541
226	B05	1	LINus	Control	250	11	150	4303.120117	3108.419922	0.469201699
226	B05	1	LINus	Control	250	11	150	2041.242188	2227.061523	-0.125694049
226	B05	1	LINus	Control	250	11	150	1473.028076	1571.094238	-0.092984791
226	B05	1	LINus	Control	250	11	150	2395.87915	2211.30542	0.115656839
226	B05	1	LINus	Control	250	11	150	2398.081055	3271.824707	-0.448215033
226	B05	1	LINus	Control	250	12	150	3524.755615	2553.023438	0.465316451
226	B05	1	LINus	Control	250	12	150	2032.199585	2194.668701	-0.110961074
226	B05	1	LINus	Control	250	12	150	1886.118896	1998.359131	-0.083395255
226	B05	1	LINus	Control	250	12	150	1984.869263	2673.04248	-0.42943878
226	B05	1	LINus	Control	250	12	150	2497.382813	1758.883545	0.505757017
226	B05	1	LINus	Control	250	12	150	3238.326904	2809.762207	0.204800592
226	B05	1	LINus	Control	250	12	150	1695.439575	1863.128052	-0.136067465
226	B05	1	LINus	Control	250	13	150	3232.561768	2820.199951	0.196880485
226	B05	1	LINus	Control	250	13	150	1716.383545	1865.175293	-0.119939249
226	B05	1	LINus	Control	250	13	150	1913.126099	1990.125366	-0.056927346
226	B05	1	LINus	Control	250	13	150	2506.553711	1756.947144	0.512634359
226	B05	1	LINus	Control	250	13	150	3544.897217	2561.640625	0.468675705
226	B05	1	LINus	Control	250	13	150	2054.091064	2189.936768	-0.092389072
226	B05	1	LINus	Control	250	13	150	2000.10144	2630.306396	-0.395157693
226	B05	1	LINus	Control	250	14	150	3092.136475	2712.121338	0.189182271
226	B05	1	LINus	Control	250	14	150	4616.765625	4324.125977	0.09447394
226	B05	1	LINus	Control	250	14	150	1984.471069	2078.502197	-0.066789743
226	B05	1	LINus	Control	250	14	150	1852.981934	1898.24646	-0.034818502
226	B05	1	LINus	Control	250	14	150	2425.440186	1695.616211	0.516436937
226	B05	1	LINus	Control	250	14	150	3428.317139	2445.534912	0.487350513
226	B05	1	LINus	Control	250	14	150	1646.948486	1695.272705	-0.041721936
226	B05	1	LINus	Control	250	14	150	1922.887207	2501.808105	-0.379696996
226	B05	1	LINus	Control	250	15	150	3067.467773	2685.148438	0.192046343
226	B05	1	LINus	Control	250	15	150	5038.549316	4440.976074	0.182131618
226	B05	1	LINus	Control	250	15	150	1995.889404	2063.783691	-0.048259987
226	B05	1	LINus	Control	250	15	150	1861.735107	1889.316772	-0.021216795
226	B05	1	LINus	Control	250	15	150	1928.233032	2479.570557	-0.362810863
226	B05	1	LINus	Control	250	15	150	2398.24292	1672.838379	0.519679732
226	B05	1	LINus	Control	250	15	150	3457.923096	2434.337646	0.506376498
226	B05	1	LINus	Control	250	15	150	1655.631836	1758.949097	-0.087331837
226	B05	1	LINus	Control	250	16	150	3407.564941	2963.050049	0.201658157
226	B05	1	LINus	Control	250	16	150	4756.684082	4057.445068	0.229384648
226	B05	1	LINus	Control	250	16	150	2230.432129	2310.129883	-0.050650719
226	B05	1	LINus	Control	250	16	150	2054.860107	2087.831299	-0.022964964
226	B05	1	LINus	Control	250	16	150	2596.670654	1822.791504	0.510513492
226	B05	1	LINus	Control	250	16	150	3927.287842	2725.137939	0.527204084
226	B05	1	LINus	Control	250	16	150	1864.261719	1975.327515	-0.083487466
226	B05	1	LINus	Control	250	16	150	2170.347412	2763.030029	-0.348325245
226	B05	1	LINus	Control	250	17	150	1863.810669	1961.248779	-0.073517235
226	B05	1	LINus	Control	250	17	150	2054.24585	2070.45166	-0.011336667
226	B05	1	LINus	Control	250	17	150	2573.701416	1818.156128	0.5013686
226	B05	1	LINus	Control	250	17	150	3930.042725	2675.245361	0.554873782
226	B05	1	LINus	Control	250	17	150	2239.905273	2293.959473	-0.034402183
226	B05	1	LINus	Control	250	17	150	2172.469971	2750.676025	-0.340449993
226	B05	1	LINus	Control	250	17	150	3398.748535	2956.332031	0.201195314
226	B05	1	LINus	Control	250	18	150	3511.563477	3009.566406	0.222557864
226	B05	1	LINus	Control	250	18	150	1928.233154	1994.271973	-0.048582667
226	B05	1	LINus	Control	250	18	150	2112.581299	2121.145752	-0.005836895
226	B05	1	LINus	Control	250	18	150	2630.025146	1864.29895	0.496443371
226	B05	1	LINus	Control	250	18	150	4103.919922	2746.740967	0.579281718
226	B05	1	LINus	Control	250	18	150	2314.84668	2362.5	-0.029397687
226	B05	1	LINus	Control	250	18	150	2250.900635	2813.993896	-0.322116828
226	B05	1	LINus	Control	250	19	150	4871.694336	4574.544434	0.090795541
226	B05	1	LINus	Control	250	19	150	1787.358032	1754.276733	0.026952307
226	B05	1	LINus	Control	250	19	150	3770.182129	2532.87793	0.573856669
226	B05	1	LINus	Control	250	19	150	2171.216797	2168.400879	0.00187229
226	B05	1	LINus	Control	250	19	150	1985.027344	1973.707153	0.008250934
226	B05	1	LINus	Control	250	19	150	2074.02124	2578.796387	-0.314267198
226	B05	1	LINus	Control	250	19	150	2461.840576	1739.544312	0.501027909
226	B05	1	LINus	Control	250	20	150	3100.907959	2668.525635	0.216647834
226	B05	1	LINus	Control	250	20	150	1721.702515	1786.412598	-0.053229443
226	B05	1	LINus	Control	250	20	150	3617.950684	2391.23584	0.597416317
226	B05	1	LINus	Control	250	20	150	2113.407715	2076.24707	0.025592984
226	B05	1	LINus	Control	250	20	150	1927.540161	1909.973511	0.01320829
226	B05	1	LINus	Control	250	20	150	1989.970459	2467.26416	-0.310165173
226	B05	1	LINus	Control	250	20	150	2374.890381	1696.09436	0.485644489
226	B05	1	LINus	Control	250	21	150	3624.251221	3069.107422	0.239863819
226	B05	1	LINus	Control	250	21	150	5069.476074	4378.391602	0.211435659
226	B05	1	LINus	Control	250	21	150	2437.325684	2416.019531	0.012666925
226	B05	1	LINus	Control	250	21	150	2208.512939	2180.472412	0.018434548
226	B05	1	LINus	Control	250	21	150	2347.327881	2892.411377	-0.301253381
226	B05	1	LINus	Control	250	21	150	2714.624512	1883.307129	0.527484364
226	B05	1	LINus	Control	250	21	150	4335.118652	2808.452637	0.626296008
226	B05	1	LINus	Control	250	21	150	2019.256836	2049.145508	-0.021198009
226	B05	1	LINus	Control	250	22	150	3634.306152	3041.086182	0.257093255
226	B05	1	LINus	Control	250	22	150	5067.601563	4405.59668	0.201965672
226	B05	1	LINus	Control	250	22	150	2441.302979	2431.295654	0.005926012
226	B05	1	LINus	Control	250	22	150	2232.259277	2177.719238	0.035686639
226	B05	1	LINus	Control	250	22	150	2737.19458	1902.288574	0.524961879
226	B05	1	LINus	Control	250	22	150	4377.870605	3711.25293	0.238322987
226	B05	1	LINus	Control	250	22	150	2027.438599	2054.144775	-0.018879643
226	B05	1	LINus	Control	250	22	150	2370.024902	2897.790283	-0.290050971
226	B05	1	LINus	Control	250	23	150	3346.895752	2819.940674	0.247158804
226	B05	1	LINus	Control	250	23	150	4602.441406	4035.697754	0.189581224
226	B05	1	LINus	Control	250	23	150	2271.283691	2252.644043	0.011888554
226	B05	1	LINus	Control	250	23	150	2073.671143	2006.926025	0.04719968
226	B05	1	LINus	Control	250	23	150	2563.351807	1770.974609	0.533487967
226	B05	1	LINus	Control	250	23	150	4028.038574	2584.392334	0.640252398
226	B05	1	LINus	Control	250	23	150	1858.254272	1785.566284	0.057566234
226	B05	1	LINus	Control	250	23	150	2185.62207	2665.75708	-0.286501362
226	B05	1	LINus	Control	250	24	150	3554.988525	3128.115479	0.18455113
226	B05	1	LINus	Control	250	24	150	2420.279541	2391.319092	0.017367035
226	B05	1	LINus	Control	250	24	150	2214.800537	2147.838623	0.044291176
226	B05	1	LINus	Control	250	24	150	2711.883301	1840.196533	0.559435243
226	B05	1	LINus	Control	250	24	150	4331.72998	2764.025391	0.648172446
226	B05	1	LINus	Control	250	24	150	1993.071411	2052.522461	-0.042404607
226	B05	1	LINus	Control	250	24	150	2334.972412	2857.919434	-0.291559742
226	B05	1	LINus	Control	250	25	150	3617.671387	3013.119385	0.26380353
226	B05	1	LINus	Control	250	25	150	4968.375977	4368.475098	0.185644586
226	B05	1	LINus	Control	250	25	150	2426.898926	2394.747803	0.019240295
226	B05	1	LINus	Control	250	25	150	2231.46582	2144.494629	0.057354006
226	B05	1	LINus	Control	250	25	150	2745.708252	1841.259399	0.576485449
226	B05	1	LINus	Control	250	25	150	4386.522949	3614.274414	0.279371769
226	B05	1	LINus	Control	250	25	150	2003.881226	1923.574585	0.05900723
226	B05	1	LINus	Control	250	25	150	2351.38501	2856.480713	-0.280728007
226	B05	1	LINus	Control	250	26	150	3801.591064	3181.919678	0.256705932
226	B05	1	LINus	Control	250	26	150	2116.435303	2046.594604	0.048411031
226	B05	1	LINus	Control	250	26	150	1515.923218	1432.943604	0.081214851
226	B05	1	LINus	Control	250	26	150	2343.072998	2248.565674	0.05939688
226	B05	1	LINus	Control	250	26	150	4668.245605	2958.638672	0.65794695
226	B05	1	LINus	Control	250	26	150	2555.159424	2515.859863	0.022361744
226	B05	1	LINus	Control	250	26	150	2481.769043	2997.42749	-0.272355992
226	B05	1	LINus	Control	250	26	150	2881.288574	1915.566772	0.588942845
226	B05	1	LINus	Control	250	27	150	3480.059082	3046.699951	0.191864374
226	B05	1	LINus	Control	250	27	150	1951.401245	1903.200317	0.036083037
226	B05	1	LINus	Control	250	27	150	4290.094238	2723.578613	0.655505829
226	B05	1	LINus	Control	250	27	150	2379.985352	2315.989258	0.039324132
226	B05	1	LINus	Control	250	27	150	2180.414063	2078.198242	0.069268849
226	B05	1	LINus	Control	250	27	150	2298.542236	2756.317871	-0.2620231
226	B05	1	LINus	Control	250	27	150	2684.958252	1793.860352	0.581832072
226	B05	1	LINus	Control	250	28	150	4016.192383	3278.257813	0.292899061
226	B05	1	LINus	Control	250	28	150	2207.361816	2234.576172	-0.017678098
226	B05	1	LINus	Control	250	28	150	2660.817139	2596.579834	0.035256784
226	B05	1	LINus	Control	250	28	150	2426.612549	2312.412842	0.069544786
226	B05	1	LINus	Control	250	28	150	2997.299316	1965.226074	0.608967876
226	B05	1	LINus	Control	250	28	150	4900.916016	3071.942383	0.673900267
226	B05	1	LINus	Control	250	28	150	1578.630371	1464.028687	0.108729587
226	B05	1	LINus	Control	250	28	150	2578.66748	3135.749512	-0.28218457
226	B05	1	LINus	Control	250	29	150	3281.431396	2750.474121	0.254644943
226	B05	1	LINus	Control	250	29	150	1800.622192	1853.096069	-0.041442171
226	B05	1	LINus	Control	250	29	150	3936.429688	2504.849854	0.652163581
226	B05	1	LINus	Control	250	29	150	2235.985596	2111.07373	0.082933928
226	B05	1	LINus	Control	250	29	150	2040.841064	1922.939087	0.08585077
226	B05	1	LINus	Control	250	29	150	2111.96875	2537.493896	-0.264815864
226	B05	1	LINus	Control	250	29	150	2532.663086	1695.99231	0.578525543
226	B05	1	LINus	Control	250	30	150	3743.746826	3079.38501	0.281840619
226	B05	1	LINus	Control	250	30	150	2060.015625	2084.12793	-0.016788557
226	B05	1	LINus	Control	250	30	150	2296.769043	2157.335449	0.090355269
226	B05	1	LINus	Control	250	30	150	2805.247803	1821.07959	0.623334241
226	B05	1	LINus	Control	250	30	150	4567.100586	2845.552979	0.682569524
226	B05	1	LINus	Control	250	30	150	2504.020508	2413.391846	0.053184203
226	B05	1	LINus	Control	250	30	150	2418.258301	2900.107422	-0.262137989
226	B05	1	LINus	Control	250	31	150	6128.288574	5293.368652	0.211298101
226	B05	1	LINus	Control	250	31	150	2427.242188	2427.366455	-7.38595E-05
226	B05	1	LINus	Control	250	31	150	2994.996338	2897.449707	0.047770619
226	B05	1	LINus	Control	250	31	150	2702.217285	2557.637695	0.079331774
226	B05	1	LINus	Control	250	31	150	3351.356689	2108.51123	0.668520537
226	B05	1	LINus	Control	250	31	150	5523.969727	3338.797363	0.726376877
226	B05	1	LINus	Control	250	31	150	1743.913208	1590.893677	0.132490821
226	B05	1	LINus	Control	250	31	150	1820.810791	1711.046631	0.089701935
226	B05	1	LINus	Control	250	31	150	2888.893311	3454.453369	-0.257940512
226	B05	1	LINus	Control	250	32	150	3863.646973	3186.644043	0.277925404
226	B05	1	LINus	Control	250	32	150	2126.102539	2034.743652	0.06336413
226	B05	1	LINus	Control	250	32	150	2589.93042	2475.658936	0.065100767
226	B05	1	LINus	Control	250	32	150	2375.71582	2218.636963	0.098688655
226	B05	1	LINus	Control	250	32	150	2906.880615	1893.277344	0.618586056
226	B05	1	LINus	Control	250	32	150	4742.992676	2872.750977	0.723364702
226	B05	1	LINus	Control	250	32	150	1512.877686	1397.277222	0.11467707
226	B05	1	LINus	Control	250	32	150	2500.392822	2959.755127	-0.243323055
226	B05	1	LINus	Control	250	33	150	3961.291748	3409.709717	0.216322037
226	B05	1	LINus	Control	250	33	150	2198.174561	2090.101563	0.07273291
226	B05	1	LINus	Control	250	33	150	2444.37085	2293.242676	0.092074149
226	B05	1	LINus	Control	250	33	150	2977.67627	1927.891357	0.627163161
226	B05	1	LINus	Control	250	33	150	4896.412109	2951.480469	0.730286193
226	B05	1	LINus	Control	250	33	150	2665.085449	2549.574707	0.063925178
226	B05	1	LINus	Control	250	33	150	1565.464478	1435.818604	0.124717277
226	B05	1	LINus	Control	250	33	150	2577.55127	3087.587158	-0.260478738
226	B05	1	LINus	Control	250	34	150	3894.953613	3194.157227	0.286170818
226	B05	1	LINus	Control	250	34	150	2146.371826	2185.520508	-0.026076893
226	B05	1	LINus	Control	250	34	150	2405.691406	2236.571533	0.105162689
226	B05	1	LINus	Control	250	34	150	2912.534424	1898.4198	0.617476049
226	B05	1	LINus	Control	250	34	150	4794.267578	2887.054199	0.731712239
226	B05	1	LINus	Control	250	34	150	2610.634766	2481.742188	0.073047384
226	B05	1	LINus	Control	250	34	150	1527.069092	1396.185181	0.129275034
226	B05	1	LINus	Control	250	34	150	2522.22998	3002.355469	-0.251394969
226	B05	1	LINus	Control	250	35	150	4508.388184	3641.989746	0.30788488
226	B05	1	LINus	Control	250	35	150	6133.72168	5355.402344	0.195767739
226	B05	1	LINus	Control	250	35	150	3003.220215	2876.475098	0.062208286
226	B05	1	LINus	Control	250	35	150	2730.0896	2547.530273	0.09984901
226	B05	1	LINus	Control	250	35	150	2904.017822	3452.722412	-0.249684044
226	B05	1	LINus	Control	250	35	150	3320.171143	2114.24292	0.651116462
226	B05	1	LINus	Control	250	35	150	5616.229492	3349.321777	0.745732903
226	B05	1	LINus	Control	250	35	150	2439.737305	2451.597656	-0.006996414
226	B05	1	LINus	Control	250	35	150	1751.167236	1573.335327	0.15449068
226	B05	1	LINus	Control	250	35	150	1808.203369	1705.178711	0.084633998
226	B05	1	LINus	Control	250	36	150	4190.681152	3375.930664	0.311899484
226	B05	1	LINus	Control	250	36	150	2283.85498	2316.457275	-0.020449028
226	B05	1	LINus	Control	250	36	150	2557.047363	2373.507568	0.107458233
226	B05	1	LINus	Control	250	36	150	5218.617188	3157.272949	0.724988589
226	B05	1	LINus	Control	250	36	150	2790.566162	2653.69165	0.072557108
226	B05	1	LINus	Control	250	36	150	1631.854248	1474.935303	0.145860533
226	B05	1	LINus	Control	250	36	150	2705.136475	3178.452148	-0.232622988
226	B05	1	LINus	Control	250	36	150	3071.878418	1982.616211	0.631715685
226	B05	1	LINus	Control	250	37	150	4377.230469	3746.797119	0.224360485
226	B05	1	LINus	Control	250	37	150	909.75238	1561.522461	-0.779407496
226	B05	1	LINus	Control	250	37	150	2414.785645	2440.97876	-0.015564612
226	B05	1	LINus	Control	250	37	150	2977.588867	2823.359131	0.076731915
226	B05	1	LINus	Control	250	37	150	2707.16626	2516.942139	0.105111442
226	B05	1	LINus	Control	250	37	150	2876.578369	3375.486572	-0.230741704
226	B05	1	LINus	Control	250	37	150	3261.116699	2107.932373	0.629537486
226	B05	1	LINus	Control	250	37	150	5556.431152	3274.635254	0.762824329
226	B05	1	LINus	Control	250	37	150	1739.998413	1571.091064	0.147319185
226	B05	1	LINus	Control	250	37	150	1773.029297	1712.56958	0.050053771
226	B05	1	LINus	Control	250	37	150	2238.637451	2403.112061	-0.102283024
226	B05	1	LINus	Control	250	38	150	2109.198486	2154.967529	-0.030971265
226	B05	1	LINus	Control	250	38	150	4746.275879	2887.511963	0.716969036
226	B05	1	LINus	Control	250	38	150	2565.665527	2423.078125	0.082492185
226	B05	1	LINus	Control	250	38	150	2379.399658	2175.054199	0.129546265
226	B05	1	LINus	Control	250	38	150	1923.977295	2074.469238	-0.10865049
226	B05	1	LINus	Control	250	38	150	2492.42041	2924.533936	-0.230659294
226	B05	1	LINus	Control	250	38	150	2841.380371	1890.170898	0.588075295
226	B05	1	LINus	Control	250	39	150	2157.64209	2179.22998	-0.014362886
226	B05	1	LINus	Control	250	39	150	1533.389404	1388.633911	0.143057808
226	B05	1	LINus	Control	250	39	150	4858.55127	2903.912354	0.742528283
226	B05	1	LINus	Control	250	39	150	2621.717529	2465.525635	0.088617001
226	B05	1	LINus	Control	250	39	150	2417.768311	2211.154785	0.128875981
226	B05	1	LINus	Control	250	39	150	1962.991821	2110.993164	-0.104867745
226	B05	1	LINus	Control	250	39	150	2543.5	2981.102295	-0.229030787
226	B05	1	LINus	Control	250	39	150	2893.804932	1900.875977	0.606303269
226	B05	1	LINus	Control	250	40	150	2252.51416	2263.779541	-0.007197292
226	B05	1	LINus	Control	250	40	150	1601.143799	1447.463501	0.145575912
226	B05	1	LINus	Control	250	40	150	2508.824707	2304.793457	0.122374202
226	B05	1	LINus	Control	250	40	150	5080.170898	3043.056641	0.739355843
226	B05	1	LINus	Control	250	40	150	2721.447998	2555.455566	0.090793963
226	B05	1	LINus	Control	250	40	150	2046.408569	2202.374756	-0.105965768
226	B05	1	LINus	Control	250	40	150	2645.596191	3097.240234	-0.227390415
226	B05	1	LINus	Control	250	40	150	3003.573486	1988.85022	0.59474533
226	B05	1	LINus	Control	250	41	150	2407.515137	2190.049316	0.136581512
226	B05	1	LINus	Control	250	41	150	2870.626221	1907.369629	0.589781042
226	B05	1	LINus	Control	250	41	150	4796.394531	2852.331787	0.749808526
226	B05	1	LINus	Control	250	41	150	2588.134033	2429.720703	0.091121848
226	B05	1	LINus	Control	250	41	150	1930.873779	2086.762939	-0.112012858
226	B05	1	LINus	Control	250	41	150	2499.488525	2942.748535	-0.235531362
226	B05	1	LINus	Control	250	41	150	2136.834473	2169	-0.021554897
226	B05	1	LINus	Control	250	41	150	1523.582275	1381.552124	0.141177415
226	B05	2	LINus	Control	250	1	150	7085.467773	10238.57422	-0.531079819
226	B05	2	LINus	Control	250	1	150	2322.826172	1288.602173	0.850074262
226	B05	2	LINus	Control	250	1	150	2604.045166	1500.602539	0.795212567
226	B05	2	LINus	Control	250	1	150	696.243408	1504.360962	-1.111487106
226	B05	2	LINus	Control	250	1	150	2880.568848	2232.298828	0.367823573
226	B05	2	LINus	Control	250	1	150	3208.196289	2119.938965	0.597739685
226	B05	2	LINus	Control	250	2	150	9182.077148	12757.35059	-0.474436286
226	B05	2	LINus	Control	250	2	150	2596.606934	1469.249268	0.82154846
226	B05	2	LINus	Control	250	2	150	2810.842529	1648.922363	0.769479159
226	B05	2	LINus	Control	250	2	150	687.290649	1804.876587	-1.392907957
226	B05	2	LINus	Control	250	2	150	3517.986328	2541.307373	0.469178995
226	B05	2	LINus	Control	250	3	150	9132.447266	12849.86621	-0.492679915
226	B05	2	LINus	Control	250	3	150	3848.560791	2668.223145	0.528439711
226	B05	2	LINus	Control	250	3	150	2604.551025	1461.217163	0.833864096
226	B05	2	LINus	Control	250	3	150	2805.051758	1634.540894	0.779141919
226	B05	2	LINus	Control	250	3	150	660.559509	1647.619019	-1.318622242
226	B05	2	LINus	Control	250	3	150	3618.95459	2690.349121	0.427779605
226	B05	2	LINus	Control	250	3	150	1505.146973	1192.019531	0.336496494
226	B05	2	LINus	Control	250	4	150	2743.359863	1520.391724	0.851500804
226	B05	2	LINus	Control	250	4	150	2929.31543	1694.601929	0.789617135
226	B05	2	LINus	Control	250	4	150	632.678589	1614.159058	-1.351238069
226	B05	2	LINus	Control	250	4	150	3943.539307	2868.97876	0.458953735
226	B05	2	LINus	Control	250	4	150	1597.665527	1263.572632	0.338456815
226	B05	2	LINus	Control	250	4	150	9766.856445	14010.07422	-0.520498402
226	B05	2	LINus	Control	250	4	150	24483.88281	20387.95898	0.264115012
226	B05	2	LINus	Control	250	5	150	9170.292969	13098.4707	-0.514358651
226	B05	2	LINus	Control	250	5	150	22963.86914	18866.83594	0.283513243
226	B05	2	LINus	Control	250	5	150	3661.151123	2743.469971	0.416295541
226	B05	2	LINus	Control	250	5	150	3867.522461	2467.821045	0.64817189
226	B05	2	LINus	Control	250	5	150	2629.310303	1422.665771	0.886087647
226	B05	2	LINus	Control	250	5	150	2833.286865	1607.675049	0.817500848
226	B05	2	LINus	Control	250	6	150	9239.197266	12929.16894	-0.484790129
226	B05	2	LINus	Control	250	6	150	22928.78906	18932.62305	0.276285859
226	B05	2	LINus	Control	250	6	150	3645.63916	2613.519043	0.480178101
226	B05	2	LINus	Control	250	6	150	3870.679199	2444.406006	0.663102811
226	B05	2	LINus	Control	250	6	150	2596.606201	1389.842407	0.901705926
226	B05	2	LINus	Control	250	6	150	2833.296875	1592.764648	0.830948671
226	B05	2	LINus	Control	250	7	150	9939.353516	13731.86035	-0.466303168
226	B05	2	LINus	Control	250	7	150	24597.58789	20147.12109	0.287943147
226	B05	2	LINus	Control	250	7	150	4052.630859	2467.76001	0.715656672
226	B05	2	LINus	Control	250	7	150	2715.821289	1458.259155	0.897141417
226	B05	2	LINus	Control	250	7	150	2941.59082	1647.355957	0.836444256
226	B05	2	LINus	Control	250	7	150	615.440613	1504.001709	-1.289114651
226	B05	2	LINus	Control	250	7	150	3866.004395	2697.871338	0.51902173
226	B05	2	LINus	Control	250	7	150	1572.92749	1333.64917	0.238072965
226	B05	2	LINus	Control	250	8	150	10589.30566	14698.24707	-0.473036112
226	B05	2	LINus	Control	250	8	150	25929.5957	21232.75	0.288308475
226	B05	2	LINus	Control	250	8	150	4213.840332	2566.965332	0.715071838
226	B05	2	LINus	Control	250	8	150	2829.085938	1501.028687	0.914384452
226	B05	2	LINus	Control	250	8	150	3023.531006	1685.993164	0.842635687
226	B05	2	LINus	Control	250	8	150	618.372437	1562.567627	-1.33737071
226	B05	2	LINus	Control	250	8	150	4131.63916	2715.041504	0.605740009
226	B05	2	LINus	Control	250	8	150	1636.588135	1386.832642	0.238897599
226	B05	2	LINus	Control	250	9	150	10159.78027	13630.50684	-0.423970007
226	B05	2	LINus	Control	250	9	150	24522.51367	20351.08789	0.269000952
226	B05	2	LINus	Control	250	9	150	3483.41748	2659.921631	0.389119647
226	B05	2	LINus	Control	250	9	150	2729.773193	1431.312866	0.931442027
226	B05	2	LINus	Control	250	9	150	2943.484619	1605.017944	0.874935662
226	B05	2	LINus	Control	250	9	150	1568.139893	1302.773682	0.267467787
226	B05	2	LINus	Control	250	10	150	11040.98438	14422.37305	-0.385439761
226	B05	2	LINus	Control	250	10	150	26125.76367	22000.83984	0.247914611
226	B05	2	LINus	Control	250	10	150	2852.734863	1494.313721	0.932862603
226	B05	2	LINus	Control	250	10	150	3082.942627	1684.926636	0.871622266
226	B05	2	LINus	Control	250	10	150	588.562134	1529.690186	-1.377972855
226	B05	2	LINus	Control	250	10	150	4359.80957	2825.417969	0.625800818
226	B05	2	LINus	Control	250	10	150	1750.880249	1228.459717	0.511229864
226	B05	2	LINus	Control	250	11	150	9224.508789	11654.75781	-0.337375032
226	B05	2	LINus	Control	250	11	150	21578.1582	18182.92578	0.24698737
226	B05	2	LINus	Control	250	11	150	2553.886963	1304.788208	0.968879023
226	B05	2	LINus	Control	250	11	150	2777.246582	1549.080444	0.842243209
226	B05	2	LINus	Control	250	11	150	2972.243164	2605.758545	0.189848743
226	B05	2	LINus	Control	250	12	150	10223.47168	12606.41211	-0.302272542
226	B05	2	LINus	Control	250	12	150	23295.4375	19460.55469	0.259494593
226	B05	2	LINus	Control	250	12	150	3859.374756	2347.025146	0.717533841
226	B05	2	LINus	Control	250	12	150	2682.483154	1377.139526	0.961894376
226	B05	2	LINus	Control	250	12	150	2897.354492	1628.614624	0.831090947
226	B05	2	LINus	Control	250	12	150	4135.254883	2816.327148	0.554161326
226	B05	2	LINus	Control	250	12	150	1638.975342	1075.716431	0.60749633
226	B05	2	LINus	Control	250	13	150	3829.297119	2683.087402	0.513185553
226	B05	2	LINus	Control	250	13	150	1519.546753	956.260559	0.668165386
226	B05	2	LINus	Control	250	13	150	9559.113281	11126.4707	-0.219047342
226	B05	2	LINus	Control	250	13	150	20938.05078	17267.63867	0.278056332
226	B05	2	LINus	Control	250	13	150	1412.026001	1506.141724	-0.093090876
226	B05	2	LINus	Control	250	13	150	3504.238525	2207.769287	0.666511561
226	B05	2	LINus	Control	250	13	150	2512.761719	1283.678467	0.968989985
226	B05	2	LINus	Control	250	13	150	2758.024658	1549.990112	0.831376343
226	B05	2	LINus	Control	250	14	150	11921.71387	13195.17578	-0.146418917
226	B05	2	LINus	Control	250	14	150	25472.77539	20925.64453	0.283684097
226	B05	2	LINus	Control	250	14	150	6437.45752	6620.006348	-0.040341593
226	B05	2	LINus	Control	250	14	150	5121.529297	5632.449219	-0.137187736
226	B05	2	LINus	Control	250	14	150	4150.691895	2559.064209	0.697735499
226	B05	2	LINus	Control	250	14	150	2781.356934	1440.385742	0.949333675
226	B05	2	LINus	Control	250	14	150	2987.723145	1671.50354	0.837900058
226	B05	2	LINus	Control	250	14	150	3647.51123	3217.828125	0.180825151
226	B05	2	LINus	Control	250	14	150	1784.417236	1154.167603	0.628600248
226	B05	2	LINus	Control	250	15	150	9503.941406	10387.27051	-0.128218756
226	B05	2	LINus	Control	250	15	150	20369.56641	16458.73828	0.307561527
226	B05	2	LINus	Control	250	15	150	2728.899902	1550.25354	0.815815293
226	B05	2	LINus	Control	250	15	150	4925.483887	4224.880371	0.221354973
226	B05	2	LINus	Control	250	15	150	3184.341064	2023.773071	0.653947339
226	B05	2	LINus	Control	250	15	150	2471.304443	1253.649292	0.979138938
226	B05	2	LINus	Control	250	16	150	6221.593262	6265.480469	-0.010141066
226	B05	2	LINus	Control	250	16	150	4969.523926	5345.702637	-0.105271938
226	B05	2	LINus	Control	250	16	150	2715.669922	1377.851807	0.978887408
226	B05	2	LINus	Control	250	16	150	2941.428711	1631.127808	0.850647242
226	B05	2	LINus	Control	250	16	150	1747.60437	1126.32019	0.633761604
226	B05	2	LINus	Control	250	16	150	10942.80762	12459.98242	-0.187319092
226	B05	2	LINus	Control	250	16	150	24436.72656	19571.4043	0.320303764
226	B05	2	LINus	Control	250	17	150	9381.777344	10976.49316	-0.22648404
226	B05	2	LINus	Control	250	17	150	21092.1582	17414.97656	0.276378192
226	B05	2	LINus	Control	250	17	150	2536.230713	1282.289063	0.983964467
226	B05	2	LINus	Control	250	17	150	2790.208984	1560.84314	0.838047624
226	B05	2	LINus	Control	250	17	150	3518.990234	2098.45752	0.745832252
226	B05	2	LINus	Control	250	17	150	1582.219238	1000.711792	0.660922985
226	B05	2	LINus	Control	250	18	150	10227.83691	12007.76856	-0.231467013
226	B05	2	LINus	Control	250	18	150	22959.87109	19301.67188	0.250388726
226	B05	2	LINus	Control	250	18	150	3685.984863	2268.805176	0.700117417
226	B05	2	LINus	Control	250	18	150	2643.080811	1333.172363	0.98735722
226	B05	2	LINus	Control	250	18	150	2901.196045	1616.452393	0.843816769
226	B05	2	LINus	Control	250	18	150	1674.029419	1124.406494	0.574161191
226	B05	2	LINus	Control	250	19	150	11227.62402	14232.20606	-0.342106645
226	B05	2	LINus	Control	250	19	150	26307.44336	21627.42969	0.282608831
226	B05	2	LINus	Control	250	19	150	4065.4646	2608.848633	0.640006992
226	B05	2	LINus	Control	250	19	150	2842.071533	1431.67627	0.989237559
226	B05	2	LINus	Control	250	19	150	3064.171387	1713.326294	0.838697062
226	B05	2	LINus	Control	250	19	150	620.998047	1568.90332	-1.337095816
226	B05	2	LINus	Control	250	19	150	6773.986816	6651.311035	0.026366442
226	B05	2	LINus	Control	250	19	150	5412.394043	5735.317871	-0.083606571
226	B05	2	LINus	Control	250	19	150	1843.780151	1214.506714	0.602296176
226	B05	2	LINus	Control	250	20	150	9273.876953	11663.88086	-0.330803398
226	B05	2	LINus	Control	250	20	150	21958.22656	18144.9375	0.275194454
226	B05	2	LINus	Control	250	20	150	1535.614014	1555.14209	-0.018230771
226	B05	2	LINus	Control	250	20	150	2566.736328	1276.707275	1.00750732
226	B05	2	LINus	Control	250	20	150	2816.90332	1569.494263	0.843810294
226	B05	2	LINus	Control	250	20	150	3531.450684	2259.138672	0.64448812
226	B05	2	LINus	Control	250	20	150	1588.447876	1003.791809	0.662157671
226	B05	2	LINus	Control	250	21	150	10006.87012	12542.49316	-0.325833344
226	B05	2	LINus	Control	250	21	150	23440.23438	19890.27734	0.236923602
226	B05	2	LINus	Control	250	21	150	4874.86084	5086.567383	-0.061331361
226	B05	2	LINus	Control	250	21	150	3798.116699	2456.326172	0.628782087
226	B05	2	LINus	Control	250	21	150	2642.676025	1336.861084	0.983150011
226	B05	2	LINus	Control	250	21	150	2878.148682	1619.115356	0.829935346
226	B05	2	LINus	Control	250	21	150	6108.629395	5895.286133	0.051286879
226	B05	2	LINus	Control	250	21	150	1667.589111	1128.011841	0.563981645
226	B05	2	LINus	Control	250	22	150	10065.92188	12299.61719	-0.289134108
226	B05	2	LINus	Control	250	22	150	23432.43945	19916.65039	0.234532122
226	B05	2	LINus	Control	250	22	150	3760.479248	2479.954834	0.60060269
226	B05	2	LINus	Control	250	22	150	2616.536621	1324.224365	0.982510871
226	B05	2	LINus	Control	250	22	150	2869.587891	1606.779663	0.836671456
226	B05	2	LINus	Control	250	22	150	1654.632324	1142.040894	0.53489636
226	B05	2	LINus	Control	250	23	150	10488.95703	12536.54492	-0.257268565
226	B05	2	LINus	Control	250	23	150	24579.04297	20237.375	0.280406573
226	B05	2	LINus	Control	250	23	150	2658.255127	1360.649902	0.966183668
226	B05	2	LINus	Control	250	23	150	2883.115967	1637.806152	0.815864255
226	B05	2	LINus	Control	250	23	150	633.225464	1514.871704	-1.258404438
226	B05	2	LINus	Control	250	23	150	1759.174561	1169.274658	0.589284794
226	B05	2	LINus	Control	250	24	150	3767.467285	2458.007324	0.61610577
226	B05	2	LINus	Control	250	24	150	2628.858887	1345.894897	0.96587095
226	B05	2	LINus	Control	250	24	150	2838.687988	1614.739014	0.81392328
226	B05	2	LINus	Control	250	24	150	1723.970703	1093.42395	0.656882376
226	B05	2	LINus	Control	250	24	150	10271.66797	12360.72363	-0.267092732
226	B05	2	LINus	Control	250	24	150	23542.34375	19773.66211	0.25167787
226	B05	2	LINus	Control	250	25	150	11707.97461	13748.67969	-0.231801558
226	B05	2	LINus	Control	250	25	150	26442.24805	21982.6543	0.266479241
226	B05	2	LINus	Control	250	25	150	618.295044	1542.903198	-1.319280203
226	B05	2	LINus	Control	250	25	150	4150.692383	2538.685791	0.709270169
226	B05	2	LINus	Control	250	25	150	2794.745605	1418.396484	0.978456101
226	B05	2	LINus	Control	250	25	150	2961.799316	1673.078491	0.823968761
226	B05	2	LINus	Control	250	25	150	1864.174072	1167.077271	0.675636498
226	B05	2	LINus	Control	250	26	150	2372.033447	1153.287231	1.040372486
226	B05	2	LINus	Control	250	26	150	2593.848877	1470.717773	0.818574004
226	B05	2	LINus	Control	250	26	150	4380.743652	3745.658203	0.225956537
226	B05	2	LINus	Control	250	26	150	8496.212891	9877.563477	-0.217335296
226	B05	2	LINus	Control	250	26	150	18932.7168	15307.32324	0.306659425
226	B05	2	LINus	Control	250	27	150	11988.69043	14027.5957	-0.226593679
226	B05	2	LINus	Control	250	27	150	26982.39453	20997.44336	0.361804708
226	B05	2	LINus	Control	250	27	150	2894.153809	1662.409668	0.799865646
226	B05	2	LINus	Control	250	27	150	2041.444214	2095.827637	-0.037929929
226	B05	2	LINus	Control	250	27	150	2804.145752	1380.697144	1.02216444
226	B05	2	LINus	Control	250	27	150	1869.473389	1105.480835	0.757957921
226	B05	2	LINus	Control	250	28	150	10590.54297	12047.75781	-0.185988117
226	B05	2	LINus	Control	250	28	150	23888.58008	18893.15039	0.338457815
226	B05	2	LINus	Control	250	28	150	2753.891113	1590.127319	0.792329233
226	B05	2	LINus	Control	250	28	150	2635.670898	1315.900391	1.002119954
226	B05	2	LINus	Control	250	28	150	1693.931519	1005.745178	0.752110731
226	B05	2	LINus	Control	250	29	150	2654.105469	1316.061401	1.011998902
226	B05	2	LINus	Control	250	29	150	2747.055664	1591.413696	0.787577224
226	B05	2	LINus	Control	250	29	150	637.312561	1537.63623	-1.270641234
226	B05	2	LINus	Control	250	29	150	1869.816895	1863.287964	0.005046344
226	B05	2	LINus	Control	250	29	150	1717.544556	1002.416687	0.776865189
226	B05	2	LINus	Control	250	29	150	10738.05664	12149.62793	-0.178179213
226	B05	2	LINus	Control	250	29	150	24294.70898	18932.80859	0.359753707
226	B05	2	LINus	Control	250	30	150	12431.18945	14068.04297	-0.178457302
226	B05	2	LINus	Control	250	30	150	28318.60547	21852.54102	0.373949176
226	B05	2	LINus	Control	250	30	150	2919.209717	1444.697021	1.014810893
226	B05	2	LINus	Control	250	30	150	2904.159668	1680.715454	0.789045277
226	B05	2	LINus	Control	250	30	150	3343.053467	3741.719238	-0.16253488
226	B05	2	LINus	Control	250	30	150	629.876526	1709.56958	-1.440492191
226	B05	2	LINus	Control	250	30	150	1944.80249	1254.821777	0.632141174
226	B05	2	LINus	Control	250	31	150	10310.38769	11487.90039	-0.156016563
226	B05	2	LINus	Control	250	31	150	23134.61523	18038.78711	0.358950767
226	B05	2	LINus	Control	250	31	150	2634.145264	1287.226807	1.033068631
226	B05	2	LINus	Control	250	31	150	2669.368408	1571.723633	0.764150869
226	B05	2	LINus	Control	250	31	150	5013.057129	4163.594238	0.267861197
226	B05	2	LINus	Control	250	31	150	1657.374268	1064.875732	0.638214347
226	B05	2	LINus	Control	250	32	150	2697.76001	1308.942627	1.04336015
226	B05	2	LINus	Control	250	32	150	2699.709473	1569.034302	0.782927269
226	B05	2	LINus	Control	250	32	150	1739.437256	1061.14856	0.712993993
226	B05	2	LINus	Control	250	32	150	11260.18359	12634.7959	-0.166172009
226	B05	2	LINus	Control	250	32	150	24976.23242	19254.04688	0.37539416
226	B05	2	LINus	Control	250	33	150	10397.60156	11406.22852	-0.133571064
226	B05	2	LINus	Control	250	33	150	23229.09961	17857.85742	0.379374238
226	B05	2	LINus	Control	250	33	150	1525.72168	1544.917358	-0.018037855
226	B05	2	LINus	Control	250	33	150	4871.608887	3913.522217	0.315930677
226	B05	2	LINus	Control	250	33	150	2614.715088	1275.696289	1.035368851
226	B05	2	LINus	Control	250	33	150	2652.357666	1553.216431	0.772016459
226	B05	2	LINus	Control	250	33	150	1650.027832	1063.566895	0.633579582
226	B05	2	LINus	Control	250	34	150	25093.5293	19253.13281	0.382222178
226	B05	2	LINus	Control	250	34	150	2712.980469	1335.775635	1.022200957
226	B05	2	LINus	Control	250	34	150	2761.758789	1562.701904	0.82154472
226	B05	2	LINus	Control	250	34	150	1752.701538	1164.47229	0.589904036
226	B05	2	LINus	Control	250	34	150	11531.67578	12369.70996	-0.101209493
226	B05	2	LINus	Control	250	35	150	2794.037842	1573.519287	0.828356698
226	B05	2	LINus	Control	250	35	150	614.68927	1513.855469	-1.300298268
226	B05	2	LINus	Control	250	35	150	2732.344482	1345.667603	1.021817294
226	B05	2	LINus	Control	250	35	150	1796.480713	1080.960693	0.732859383
226	B05	2	LINus	Control	250	35	150	11854.12988	12757.70606	-0.105979173
226	B05	2	LINus	Control	250	35	150	25484.20117	19782.48633	0.365379371
226	B05	2	LINus	Control	250	36	150	11166.70313	12380.5	-0.148866275
226	B05	2	LINus	Control	250	36	150	2681.049805	1326.871216	1.014769668
226	B05	2	LINus	Control	250	36	150	2769.570068	1566.252075	0.822345617
226	B05	2	LINus	Control	250	36	150	1756.270264	1130.73938	0.635248425
226	B05	2	LINus	Control	250	36	150	24817.91211	19431.75586	0.35296548
226	B05	2	LINus	Control	250	37	150	2872.11499	1434.453491	1.001612318
226	B05	2	LINus	Control	250	37	150	2910.325928	1647.39978	0.820990029
226	B05	2	LINus	Control	250	37	150	620.738586	1630.741699	-1.393470551
226	B05	2	LINus	Control	250	37	150	1980.453369	1224.876831	0.693194048
226	B05	2	LINus	Control	250	37	150	12349.29297	14063.46777	-0.187523932
226	B05	2	LINus	Control	250	37	150	28003.06055	21700.08594	0.367883757
226	B05	2	LINus	Control	250	38	150	13358.37305	15020.47461	-0.16918609
226	B05	2	LINus	Control	250	38	150	30266.39648	23549.65039	0.362011276
226	B05	2	LINus	Control	250	38	150	2961.766357	1486.838989	0.994209411
226	B05	2	LINus	Control	250	38	150	2971.811279	1665.19165	0.835654273
226	B05	2	LINus	Control	250	38	150	598.021484	1688.465088	-1.49744313
226	B05	2	LINus	Control	250	38	150	7455.168457	6732.64209	0.147068179
226	B05	2	LINus	Control	250	38	150	2113.395996	1280.969849	0.722326598
226	B05	2	LINus	Control	250	39	150	11402.54297	12995.50488	-0.188657078
226	B05	2	LINus	Control	250	39	150	25713.91211	20283.37109	0.34225167
226	B05	2	LINus	Control	250	39	150	2679.335938	1331.38855	1.008943813
226	B05	2	LINus	Control	250	39	150	2729.312988	1562.080078	0.805069434
226	B05	2	LINus	Control	250	39	150	6323.304688	5732.607422	0.141487253
226	B05	2	LINus	Control	250	39	150	1846.83374	1069.18396	0.788543895
226	B05	2	LINus	Control	250	40	150	2661.899902	1335.423096	0.995159424
226	B05	2	LINus	Control	250	40	150	2706.726807	1562.195435	0.792974332
226	B05	2	LINus	Control	250	40	150	6249.222656	5660.767578	0.142679053
226	B05	2	LINus	Control	250	40	150	1822.34668	1065.247192	0.774609192
226	B05	2	LINus	Control	250	40	150	25621.62695	19955.70313	0.360560977
226	B05	2	LINus	Control	250	40	150	10978.94238	12567.49609	-0.194958156
226	B05	2	LINus	Control	250	41	150	6236.832031	5644.240723	0.144033886
226	B05	2	LINus	Control	250	41	150	2656.227783	1324.902222	1.003492977
226	B05	2	LINus	Control	250	41	150	2662.383545	1570.721191	0.761291302
226	B05	2	LINus	Control	250	41	150	1838.984009	1075.146118	0.774376192
226	B05	2	LINus	Control	250	41	150	10824.46094	12501.70996	-0.207830258
226	B05	2	LINus	Control	250	41	150	25848.15234	19659.17188	0.394858608
226	B05	3	LINus	Control	250	1	150	1436.261597	1812.532349	-0.335688202
226	B05	3	LINus	Control	250	2	150	1533.487549	1013.924194	0.596866659
226	B05	3	LINus	Control	250	2	150	1525.421265	1515.141724	0.009754969
226	B05	3	LINus	Control	250	2	150	1424.531372	1811.689819	-0.346848577
226	B05	3	LINus	Control	250	3	150	1595.085327	1051.21521	0.601575546
226	B05	3	LINus	Control	250	3	150	1686.959106	1639.04541	0.041569176
226	B05	3	LINus	Control	250	3	150	1564.907715	1976.065796	-0.336553403
226	B05	3	LINus	Control	250	4	150	1747.886841	1070.8396	0.706869391
226	B05	3	LINus	Control	250	4	150	1834.546387	1734.556396	0.080856636
226	B05	3	LINus	Control	250	4	150	1711.709473	1722.283569	-0.008884843
226	B05	3	LINus	Control	250	4	150	896.66156	2141.380371	-1.255905627
226	B05	3	LINus	Control	250	4	150	1705.996704	2802.84375	-0.716276461
226	B05	3	LINus	Control	250	4	150	1932.275024	1235.85791	0.644787568
226	B05	3	LINus	Control	250	4	150	1376.136841	1503.148438	-0.127363548
226	B05	3	LINus	Control	250	5	150	1368.699829	1535.626831	-0.16602159
226	B05	3	LINus	Control	250	6	150	1588.971436	1581.339355	0.006946188
226	B05	3	LINus	Control	250	6	150	1708.153931	1885.973267	-0.142871237
226	B05	3	LINus	Control	250	6	150	1566.651733	1013.255432	0.628686594
226	B05	3	LINus	Control	250	6	150	1645.182129	1605.426636	0.035290567
226	B05	3	LINus	Control	250	7	150	1567.06897	1502.124756	0.061064039
226	B05	3	LINus	Control	250	7	150	1623.678833	1756.932617	-0.113792569
226	B05	3	LINus	Control	250	8	150	1568.351807	1677.581787	-0.097133888
226	B05	3	LINus	Control	250	9	150	1523.254761	995.669128	0.613418946
226	B05	3	LINus	Control	250	9	150	1532.766357	1506.983398	0.024474277
226	B05	3	LINus	Control	250	9	150	1692.912842	1786	-0.077224381
226	B05	3	LINus	Control	250	10	150	1547.633911	1008.077698	0.618457406
226	B05	3	LINus	Control	250	10	150	1575.805298	1447.546875	0.122479224
226	B05	3	LINus	Control	250	10	150	1583.160278	1547.076538	0.033262748
226	B05	3	LINus	Control	250	10	150	1746.929077	1839.877441	-0.07478863
226	B05	3	LINus	Control	250	11	150	1505.697266	987.51709	0.608554112
226	B05	3	LINus	Control	250	11	150	1548.883911	1399.036255	0.146795669
226	B05	3	LINus	Control	250	11	150	1519.156982	1489.630981	0.028315975
226	B05	3	LINus	Control	250	11	150	721.838928	2023.671387	-1.487226184
226	B05	3	LINus	Control	250	11	150	1673.519531	1667.180664	0.005474938
226	B05	3	LINus	Control	250	12	150	1689.597656	1045.643555	0.692288597
226	B05	3	LINus	Control	250	12	150	1730.989746	1572.946411	0.138127658
226	B05	3	LINus	Control	250	12	150	1710.634277	1662.112915	0.041512959
226	B05	3	LINus	Control	250	12	150	803.801636	2274.394287	-1.500570961
226	B05	3	LINus	Control	250	12	150	1897.437744	1874.00415	0.017928403
226	B05	3	LINus	Control	250	13	150	1571.232056	1029.574585	0.609847922
226	B05	3	LINus	Control	250	13	150	1672.331299	1521.679932	0.136195746
226	B05	3	LINus	Control	250	13	150	1652.135132	1605.923218	0.040928776
226	B05	3	LINus	Control	250	13	150	1831.057739	1913.083984	-0.063222925
226	B05	3	LINus	Control	250	14	150	1519.092285	1428.184937	0.089026709
226	B05	3	LINus	Control	250	14	150	1643.512939	1756.11731	-0.095606407
226	B05	3	LINus	Control	250	15	150	1609.169312	1733.186768	-0.107110997
226	B05	3	LINus	Control	250	16	150	1556.189575	1015.085754	0.616416209
226	B05	3	LINus	Control	250	16	150	1607.960938	1475.637817	0.123893692
226	B05	3	LINus	Control	250	16	150	738.270142	2145.567627	-1.539138657
226	B05	3	LINus	Control	250	16	150	1759.348145	1821.649414	-0.050204336
226	B05	3	LINus	Control	250	17	150	1646.928711	1068.789063	0.623800958
226	B05	3	LINus	Control	250	17	150	1752.779053	1621.170288	0.112608509
226	B05	3	LINus	Control	250	17	150	793.171509	2250.752441	-1.504702623
226	B05	3	LINus	Control	250	17	150	1888.40332	1964.367188	-0.056897705
226	B05	3	LINus	Control	250	17	150	1531.663452	1367.915649	0.163120062
226	B05	3	LINus	Control	250	18	150	1554.580078	1034.18811	0.58802631
226	B05	3	LINus	Control	250	18	150	1655.182495	1512.325928	0.130221198
226	B05	3	LINus	Control	250	18	150	745.552429	2189.183594	-1.554011235
226	B05	3	LINus	Control	250	18	150	1766.424438	1818.82251	-0.042172728
226	B05	3	LINus	Control	250	19	150	1579.525146	1469.200439	0.104459673
226	B05	3	LINus	Control	250	19	150	708.703735	2186.507813	-1.625373946
226	B05	3	LINus	Control	250	19	150	1647.639404	1725.061035	-0.066246873
226	B05	3	LINus	Control	250	20	150	1591.603394	1223.878784	0.379020204
226	B05	3	LINus	Control	250	21	150	735.927185	2285.748779	-1.635031916
226	B05	3	LINus	Control	250	21	150	1758.387085	1834.818359	-0.061384553
226	B05	3	LINus	Control	250	21	150	1583.157471	1032.908691	0.616092037
226	B05	3	LINus	Control	250	21	150	1645.730347	1573.985596	0.064305631
226	B05	3	LINus	Control	250	22	150	1582.244629	1033.34375	0.614652412
226	B05	3	LINus	Control	250	22	150	1616.532227	1551.747925	0.059008052
226	B05	3	LINus	Control	250	22	150	1789.628418	2374.302979	-0.407843975
226	B05	3	LINus	Control	250	22	150	1741.298828	1815.5177	-0.060217187
226	B05	3	LINus	Control	250	23	150	1651.241211	1056.179443	0.644695916
226	B05	3	LINus	Control	250	23	150	1746.022583	1660.126831	0.072778754
226	B05	3	LINus	Control	250	23	150	1766.001221	1671.826782	0.079060963
226	B05	3	LINus	Control	250	23	150	1590.234009	1356.717651	0.229118569
226	B05	3	LINus	Control	250	23	150	1845.731567	2418.656006	-0.390012846
226	B05	3	LINus	Control	250	23	150	1835.069702	1951.452637	-0.088713586
226	B05	3	LINus	Control	250	24	150	1586.395752	1036.361816	0.614224953
226	B05	3	LINus	Control	250	24	150	1700.409668	1626.306519	0.064283171
226	B05	3	LINus	Control	250	24	150	1917.338989	2085.981201	-0.121620726
226	B05	3	LINus	Control	250	24	150	1529.016113	1291.425903	0.243638741
226	B05	3	LINus	Control	250	25	150	1635.474487	1055.615601	0.631624676
226	B05	3	LINus	Control	250	25	150	1809.113892	1689.974487	0.098281768
226	B05	3	LINus	Control	250	25	150	1754.904175	1669.492554	0.071982597
226	B05	3	LINus	Control	250	25	150	772.082825	2471.968018	-1.678832552
226	B05	3	LINus	Control	250	25	150	1799.571899	1937.540405	-0.106572652
226	B05	3	LINus	Control	250	25	150	1593.237915	1342.605713	0.246926031
226	B05	3	LINus	Control	250	26	150	1512.244141	1264.570679	0.258043397
226	B05	3	LINus	Control	250	26	150	1567.92749	1015.865845	0.62614895
226	B05	3	LINus	Control	250	26	150	1677.271973	1612.767334	0.056578321
226	B05	3	LINus	Control	250	26	150	1682.05249	1593.34729	0.078161972
226	B05	3	LINus	Control	250	26	150	717.50293	2258.464844	-1.654285828
226	B05	3	LINus	Control	250	26	150	1693.924927	1830.637573	-0.111976259
226	B05	3	LINus	Control	250	27	150	1713.528076	1093.218506	0.648388043
226	B05	3	LINus	Control	250	27	150	1998.88208	1793.924072	0.156074536
226	B05	3	LINus	Control	250	27	150	1905.920166	1808.421997	0.075756318
226	B05	3	LINus	Control	250	27	150	1728.022949	1445.59021	0.257463736
226	B05	3	LINus	Control	250	27	150	1971.037476	2134.904053	-0.115216027
226	B05	3	LINus	Control	250	28	150	1575.643311	1037.964111	0.602184418
226	B05	3	LINus	Control	250	28	150	1740.01001	1620.654907	0.102518681
226	B05	3	LINus	Control	250	28	150	733.325073	2261.269531	-1.624608191
226	B05	3	LINus	Control	250	28	150	1684.675903	1805.529541	-0.099950952
226	B05	3	LINus	Control	250	28	150	1534.821411	1278.259888	0.26388961
226	B05	3	LINus	Control	250	29	150	1562.145752	1052.46814	0.569752506
226	B05	3	LINus	Control	250	29	150	1708.621338	1670.036377	0.032953177
226	B05	3	LINus	Control	250	29	150	734.174927	2210.708008	-1.590312735
226	B05	3	LINus	Control	250	29	150	1534.122681	1277.496704	0.264094288
226	B05	3	LINus	Control	250	29	150	1671.790649	1833.439087	-0.133158139
226	B05	3	LINus	Control	250	30	150	1624.532471	1347.650024	0.269578694
226	B05	3	LINus	Control	250	30	150	1641.033569	1066.595703	0.62159133
226	B05	3	LINus	Control	250	30	150	1838.443604	1783.393311	0.04386001
226	B05	3	LINus	Control	250	30	150	1814.351563	1734.366943	0.065044867
226	B05	3	LINus	Control	250	30	150	1955.086426	2274.924316	-0.218586165
226	B05	3	LINus	Control	250	30	150	1758.757446	1934.308105	-0.13726108
226	B05	3	LINus	Control	250	31	150	1570.632568	1036.045166	0.60025882
226	B05	3	LINus	Control	250	31	150	1787.866577	1722.767334	0.053511203
226	B05	3	LINus	Control	250	31	150	1769.312012	1692.253296	0.064242958
226	B05	3	LINus	Control	250	31	150	1571.178833	1296.831909	0.276855904
226	B05	3	LINus	Control	250	31	150	740.783691	2244.245605	-1.599106328
226	B05	3	LINus	Control	250	31	150	1670.656982	1861.918945	-0.156374719
226	B05	3	LINus	Control	250	32	150	682.039734	2177.573242	-1.674793549
226	B05	3	LINus	Control	250	32	150	1538.767334	1714.667969	-0.156154129
226	B05	3	LINus	Control	250	32	150	1661.829468	1559.432983	0.091750791
226	B05	3	LINus	Control	250	32	150	1636.716553	1575.869385	0.054656534
226	B05	3	LINus	Control	250	33	150	1582.906006	1054.850586	0.585536927
226	B05	3	LINus	Control	250	33	150	1902.735229	1774.159546	0.100939067
226	B05	3	LINus	Control	250	33	150	1829.101929	1746.484741	0.066681435
226	B05	3	LINus	Control	250	33	150	2183.628906	2768.890381	-0.342580239
226	B05	3	LINus	Control	250	33	150	1638.31958	1337.485962	0.292693055
226	B05	3	LINus	Control	250	33	150	1705.768921	1942.986816	-0.187853892
226	B05	3	LINus	Control	250	34	150	1610.858765	1540.278198	0.064639061
226	B05	3	LINus	Control	250	34	150	663.017883	2146.680908	-1.69498807
226	B05	3	LINus	Control	250	34	150	1480.276978	1653.803711	-0.159920865
226	B05	3	LINus	Control	250	35	150	1520.94812	1230.181396	0.30609988
226	B05	3	LINus	Control	250	35	150	1745.326172	1642.850342	0.087295615
226	B05	3	LINus	Control	250	35	150	1695.199341	1614.393433	0.070462721
226	B05	3	LINus	Control	250	35	150	698.841064	2319.310059	-1.730659412
226	B05	3	LINus	Control	250	35	150	1536.865479	1774.663574	-0.207554664
226	B05	3	LINus	Control	250	36	150	659.886719	2269.438721	-1.782045246
226	B05	3	LINus	Control	250	37	150	1529.789063	1015.755981	0.590778879
226	B05	3	LINus	Control	250	37	150	1913.279419	1778.91394	0.105050865
226	B05	3	LINus	Control	250	37	150	1753.987427	1668.344727	0.072220985
226	B05	3	LINus	Control	250	37	150	713.082153	2628.136963	-1.881900261
226	B05	3	LINus	Control	250	37	150	1593.833496	1844.684937	-0.21087351
226	B05	3	LINus	Control	250	37	150	1570.608276	1262.94043	0.314536812
226	B05	3	LINus	Control	250	38	150	1775.60498	1689.235474	0.071940211
226	B05	3	LINus	Control	250	38	150	672.603455	2281.249756	-1.76199631
226	B05	3	LINus	Control	250	38	150	1501.523193	1704.307007	-0.182758481
226	B05	3	LINus	Control	250	39	150	1530.951172	1024.392212	0.57966008
226	B05	3	LINus	Control	250	39	150	1944.234497	1733.160767	0.165796751
226	B05	3	LINus	Control	250	39	150	1982.176514	2261.736084	-0.190345154
226	B05	3	LINus	Control	250	39	150	1586.454834	1824.018921	-0.201314246
226	B05	3	LINus	Control	250	39	150	1594.513916	1281.904175	0.314828267
226	B05	3	LINus	Control	250	40	150	1836.424927	2154.62915	-0.230539657
226	B05	3	LINus	Control	250	40	150	1522.365967	1750.836914	-0.201729492
226	B05	3	LINus	Control	250	40	150	1539.22168	1237.626831	0.314624646
226	B05	3	LINus	Control	250	41	150	1783.905029	2225.365479	-0.319003482
226	B05	3	LINus	Control	250	41	150	1463.041626	1677.328857	-0.197194754
226	B06	1	LINus	2A	250	6	150	1160.775757	1949.264771	-0.747840773
226	B06	1	LINus	2A	250	7	150	1232.223755	2066.128174	-0.745665502
226	B06	1	LINus	2A	250	7	150	1917.142578	1747.867432	0.133361867
226	B06	1	LINus	2A	250	8	150	1272.094849	2099.687012	-0.722968046
226	B06	1	LINus	2A	250	9	150	1069.12085	1720.15625	-0.686114678
226	B06	1	LINus	2A	250	10	150	1230.619751	1979.318604	-0.685618804
226	B06	1	LINus	2A	250	11	150	1225.421265	1964.282593	-0.680724707
226	B06	1	LINus	2A	250	12	150	1158.807007	1829.363403	-0.658701382
226	B06	1	LINus	2A	250	13	150	1368.183716	2174.686279	-0.668545328
226	B06	1	LINus	2A	250	13	150	1515.332397	977.792236	0.632034437
226	B06	1	LINus	2A	250	14	150	1346.966919	2133.350342	-0.663406487
226	B06	1	LINus	2A	250	15	150	1221.512695	1912.425415	-0.646734626
226	B06	1	LINus	2A	250	16	150	1305.305176	2039.420654	-0.643772235
226	B06	1	LINus	2A	250	17	150	1274.543213	1974.180908	-0.631273912
226	B06	1	LINus	2A	250	18	150	1326.000732	2059.768555	-0.635400667
226	B06	1	LINus	2A	250	19	150	1279.329102	1975.771118	-0.627028389
226	B06	1	LINus	2A	250	20	150	1221.00708	1847.686768	-0.597648637
226	B06	1	LINus	2A	250	21	150	1310.11731	1980.417236	-0.596108412
226	B06	1	LINus	2A	250	22	150	1414.390381	2147.432617	-0.602432494
226	B06	1	LINus	2A	250	22	150	1533.208618	974.434509	0.653916881
226	B06	1	LINus	2A	250	23	150	1379.240967	2074.070801	-0.588590611
226	B06	1	LINus	2A	250	23	150	1580.838745	1355.07312	0.22231951
226	B06	1	LINus	2A	250	24	150	1318.297729	1968.552734	-0.57845913
226	B06	1	LINus	2A	250	24	150	1510.094971	1332.272827	0.180749732
226	B06	1	LINus	2A	250	25	150	1433.620239	2157.349121	-0.589596755
226	B06	1	LINus	2A	250	25	150	1541.806763	978.039673	0.656657069
226	B06	1	LINus	2A	250	26	150	1253.179932	1865.93042	-0.574301617
226	B06	1	LINus	2A	250	27	150	1168.910522	1712.804443	-0.551195945
226	B06	1	LINus	2A	250	28	150	1308.36792	1916.571655	-0.550759646
226	B06	1	LINus	2A	250	29	150	1352.490234	1985.031982	-0.553544075
226	B06	1	LINus	2A	250	30	150	1343.851318	1963.87085	-0.547326528
226	B06	1	LINus	2A	250	31	150	1330.478271	1944.861084	-0.547722162
226	B06	1	LINus	2A	250	32	150	1328.502197	1930.405029	-0.539102965
226	B06	1	LINus	2A	250	33	150	1233.40271	1783.94458	-0.532426876
226	B06	1	LINus	2A	250	34	150	1207.440552	1724.503418	-0.514228828
226	B06	1	LINus	2A	250	35	150	1392.544678	2010.415771	-0.529770278
226	B06	3	LINus	2A	250	1	150	3362.675537	1848.352417	0.863369725
226	B06	3	LINus	2A	250	2	150	1607.833862	1263.072998	0.348180319
226	B06	3	LINus	2A	250	2	150	3548.432129	1945.75	0.866855355
226	B06	3	LINus	2A	250	3	150	1588.709595	1448.20166	0.133592925
226	B06	3	LINus	2A	250	3	150	1748.937256	1389.600586	0.331808265
226	B06	3	LINus	2A	250	3	150	3905.696045	2086.55249	0.904458464
226	B06	3	LINus	2A	250	4	150	1589.262939	1255.249023	0.340384232
226	B06	3	LINus	2A	250	4	150	3592.553467	1943.308228	0.886494883
226	B06	3	LINus	2A	250	5	150	1591.612183	1258.153687	0.339180685
226	B06	3	LINus	2A	250	5	150	3584.654785	1956.525513	0.873540266
226	B06	3	LINus	2A	250	6	150	1508.244629	1374.749512	0.13370167
226	B06	3	LINus	2A	250	6	150	1674.363647	1323.911499	0.33880621
226	B06	3	LINus	2A	250	6	150	3755.691406	2030.204834	0.887453233
226	B06	3	LINus	2A	250	7	150	1571.039917	1244.032227	0.336695978
226	B06	3	LINus	2A	250	7	150	3564.110352	1936.707275	0.879936093
226	B06	3	LINus	2A	250	8	150	1535.828003	1215.931885	0.336954245
226	B06	3	LINus	2A	250	8	150	3480.641846	1890.643921	0.880475695
226	B06	3	LINus	2A	250	9	150	1575.36145	1416.751587	0.153096059
226	B06	3	LINus	2A	250	9	150	1761.113892	1386.478516	0.34506295
226	B06	3	LINus	2A	250	9	150	3845.770996	2106.072266	0.868717916
226	B06	3	LINus	2A	250	10	150	1575.992065	1232.293335	0.354914555
226	B06	3	LINus	2A	250	10	150	3492.686523	1931.982666	0.854255013
226	B06	3	LINus	2A	250	11	150	1695.668091	1314.668823	0.367154388
226	B06	3	LINus	2A	250	11	150	3739.971436	2048.634033	0.868364967
226	B06	3	LINus	2A	250	12	150	1521.616333	1355.381348	0.166905814
226	B06	3	LINus	2A	250	12	150	1727.20874	1336.185547	0.37032209
226	B06	3	LINus	2A	250	12	150	3797.750244	2077.819092	0.870074981
226	B06	3	LINus	2A	250	13	150	1522.608276	1173.971191	0.37514782
226	B06	3	LINus	2A	250	13	150	3439.405029	1881.154297	0.870540832
226	B06	3	LINus	2A	250	14	150	1505.979614	1158.531616	0.378404825
226	B06	3	LINus	2A	250	14	150	3400.238281	1887.328247	0.84929049
226	B06	3	LINus	2A	250	15	150	1734.668335	1556.18103	0.156649951
226	B06	3	LINus	2A	250	15	150	1973.306885	1527.896484	0.369068536
226	B06	3	LINus	2A	250	15	150	4292.638184	2329.918213	0.881585264
226	B06	3	LINus	2A	250	16	150	1609.297241	1226.734253	0.391608068
226	B06	3	LINus	2A	250	16	150	3545.980225	1965.506592	0.851283288
226	B06	3	LINus	2A	250	17	150	1519.759033	1372.875244	0.146642063
226	B06	3	LINus	2A	250	17	150	1723.083984	1324.862305	0.379150595
226	B06	3	LINus	2A	250	17	150	3795.283203	2062.935303	0.879508966
226	B06	3	LINus	2A	250	18	150	1563.849854	1204.298096	0.376909464
226	B06	3	LINus	2A	250	18	150	3463.738037	1909.555786	0.859092755
226	B06	3	LINus	2A	250	19	150	1511.652344	1378.448608	0.1330809
226	B06	3	LINus	2A	250	19	150	1733.311646	1330.404541	0.381666074
226	B06	3	LINus	2A	250	19	150	3790.763184	2076.205566	0.868539039
226	B06	3	LINus	2A	250	20	150	1672.921021	1507.318481	0.150385061
226	B06	3	LINus	2A	250	20	150	1883.920654	1472.273071	0.355692922
226	B06	3	LINus	2A	250	20	150	4098.40918	2202.322754	0.896038115
226	B06	3	LINus	2A	250	21	150	1605.889648	1435.893433	0.161424077
226	B06	3	LINus	2A	250	21	150	1802.346924	1390.409546	0.374366842
226	B06	3	LINus	2A	250	21	150	3943.15918	2079.486328	0.923124752
226	B06	3	LINus	2A	250	22	150	3100.780762	1770.297974	0.808639312
226	B06	3	LINus	2A	250	23	150	3211.730713	1798.744995	0.836360263
226	B06	3	LINus	2A	250	24	150	1526.217041	1189.409424	0.359714729
226	B06	3	LINus	2A	250	24	150	3398.221191	1857.068237	0.871752934
226	B06	3	LINus	2A	250	25	150	1569.254639	1415.585083	0.14868101
226	B06	3	LINus	2A	250	25	150	1782.905273	1392.089111	0.356978489
226	B06	3	LINus	2A	250	25	150	3884.975586	2098.079834	0.888835958
226	B06	3	LINus	2A	250	26	150	3334.245605	1870.444214	0.833979441
226	B06	3	LINus	2A	250	27	150	1660.747314	1306.767944	0.345829611
226	B06	3	LINus	2A	250	27	150	3635.724609	1961.934204	0.889966266
226	B06	3	LINus	2A	250	28	150	1645.862183	1286.475586	0.355419457
226	B06	3	LINus	2A	250	28	150	3610.944092	1968.350342	0.875389058
226	B06	3	LINus	2A	250	29	150	1609.637085	1260.395142	0.352859351
226	B06	3	LINus	2A	250	29	150	3544.411133	1951.69812	0.860816038
226	B06	3	LINus	2A	250	30	150	1705.428467	1331.508789	0.357072292
226	B06	3	LINus	2A	250	30	150	3716.502441	2039.654663	0.865620648
226	B06	3	LINus	2A	250	31	150	1577.337036	1242.785278	0.343913903
226	B06	3	LINus	2A	250	31	150	3493.92627	1934.96582	0.852541082
226	B06	3	LINus	2A	250	32	150	3269.602295	1840.527222	0.828996073
226	B06	3	LINus	2A	250	33	150	3332.846924	1875.545654	0.829444676
226	B06	3	LINus	2A	250	34	150	3248.536621	1840.513062	0.81968198
226	B06	3	LINus	2A	250	35	150	1569.617676	1246.479126	0.33255447
226	B06	3	LINus	2A	250	35	150	3507.358398	1961.670288	0.838302282
226	B06	3	LINus	2A	250	36	150	3350.61792	1892.347778	0.824249928
226	B06	3	LINus	2A	250	37	150	1534.734131	1207.765137	0.345648818
226	B06	3	LINus	2A	250	37	150	3454.835205	1922.461426	0.845662245
226	B06	3	LINus	2A	250	38	150	3320.485107	1856.830444	0.838551946
226	B06	3	LINus	2A	250	39	150	1556.687378	1228.258423	0.341865111
226	B06	3	LINus	2A	250	39	150	3479.162109	1929.008667	0.850880276
226	B06	3	LINus	2A	250	40	150	1577.24707	1248.302612	0.337440958
226	B06	3	LINus	2A	250	40	150	3497.844238	1926.773193	0.860279289
226	B06	3	LINus	2A	250	41	150	3136.599854	1766.046509	0.828678155
226	C02	1	LINus	2A	250	5	150	5615.183594	4447.105957	0.336466415
226	C02	1	LINus	2A	250	6	150	5893.565918	4627.397461	0.348939783
226	C02	1	LINus	2A	250	7	150	6176.061035	4829.359375	0.354855185
226	C02	1	LINus	2A	250	8	150	5415.055664	4235.939453	0.3542942
226	C02	1	LINus	2A	250	9	150	5923.254395	4615.970703	0.359755982
226	C02	1	LINus	2A	250	10	150	5887.575195	4594.153809	0.357874423
226	C02	1	LINus	2A	250	11	150	5330.881836	4170.979004	0.353988154
226	C02	1	LINus	2A	250	12	150	5590.102539	4373.966797	0.353932478
226	C02	1	LINus	2A	250	13	150	5566.576172	4369.958496	0.349170666
226	C02	1	LINus	2A	250	14	150	6019.577637	4693.010254	0.359148651
226	C02	1	LINus	2A	250	15	150	5431.052246	4244.53125	0.355626505
226	C02	1	LINus	2A	250	16	150	5186.043457	4031.155029	0.363441028
226	C02	1	LINus	2A	250	17	150	5719.051758	4472.826172	0.35458927
226	C02	1	LINus	2A	250	18	150	5822.45459	4543.700195	0.357759837
226	C02	1	LINus	2A	250	19	150	5662.822266	4427.154297	0.355141594
226	C02	1	LINus	2A	250	20	150	5433.750488	4229.536621	0.361448707
226	C02	1	LINus	2A	250	21	150	5272.958008	4143.188477	0.347871056
226	C02	1	LINus	2A	250	22	150	5627.150391	4400.325195	0.354794375
226	C02	1	LINus	2A	250	23	150	5505.089355	4316.206055	0.35100224
226	C02	1	LINus	2A	250	24	150	5457.630859	4269.91748	0.354066629
226	C02	1	LINus	2A	250	25	150	5457.740234	4252.486816	0.359996967
226	C02	1	LINus	2A	250	26	150	5307.202637	4136.735352	0.35945897
226	C02	1	LINus	2A	250	27	150	5026.320801	3924.838867	0.356869327
226	C02	1	LINus	2A	250	28	150	5650.33252	4404.765137	0.359270676
226	C02	1	LINus	2A	250	29	150	5257.740234	4089.289551	0.362592646
226	C02	1	LINus	2A	250	30	150	5682.936523	4385.326172	0.373952449
226	C02	1	LINus	2A	250	31	150	5419.62793	4149.727051	0.385177365
226	C02	1	LINus	2A	250	32	150	5864.677734	4440.319824	0.40138824
226	C02	1	LINus	2A	250	33	150	5606.26416	4284.499023	0.387913201
226	C02	1	LINus	2A	250	34	150	5453.177734	4151.831055	0.393349438
226	C02	1	LINus	2A	250	35	150	5651.988281	4289	0.398117158
226	C02	1	LINus	2A	250	36	150	5898.305176	4461.291992	0.402838893
226	C02	1	LINus	2A	250	37	150	5656.578125	4268.977051	0.40603917
226	C02	1	LINus	2A	250	39	150	5665.47998	4266.697754	0.409078271
226	C02	1	LINus	2A	250	41	150	5147.026855	3881.785645	0.407018856
226	C02	2	LINus	2A	250	4	150	4662.744629	3513.126953	0.408423706
226	C02	2	LINus	2A	250	4	150	2260.869141	2204.724365	0.03627919
226	C02	2	LINus	2A	250	5	150	4578.216797	3409.158936	0.425369922
226	C02	2	LINus	2A	250	5	150	2234.704834	2148.980957	0.05643159
226	C02	2	LINus	2A	250	6	150	4204.034668	3130.802734	0.425241957
226	C02	2	LINus	2A	250	6	150	2044.363525	1972.19751	0.051847716
226	C02	2	LINus	2A	250	7	150	4002.602783	2935.880615	0.447145147
226	C02	2	LINus	2A	250	7	150	1950.951782	1866.997925	0.063457798
226	C02	2	LINus	2A	250	7	150	4700.664551	3276.664551	0.520636746
226	C02	2	LINus	2A	250	8	150	4764.706055	3528.798828	0.433210028
226	C02	2	LINus	2A	250	8	150	2337.855469	2222.777344	0.072822302
226	C02	2	LINus	2A	250	8	150	5710.692383	3875.639648	0.559231236
226	C02	2	LINus	2A	250	9	150	4339.134277	3220.911865	0.429938048
226	C02	2	LINus	2A	250	9	150	2127.016602	2044.335327	0.057199437
226	C02	2	LINus	2A	250	9	150	5168.725586	3519.055664	0.554620275
226	C02	2	LINus	2A	250	10	150	4522.822266	3362.772705	0.427572035
226	C02	2	LINus	2A	250	10	150	2273.337158	2135.156982	0.090469521
226	C02	2	LINus	2A	250	10	150	5470.530273	3658.140381	0.580570245
226	C02	2	LINus	2A	250	11	150	4330.819336	3207.148926	0.433348643
226	C02	2	LINus	2A	250	11	150	2209.726074	2080.172363	0.087164464
226	C02	2	LINus	2A	250	11	150	5264.883789	3518.875488	0.581287221
226	C02	2	LINus	2A	250	12	150	4789.20166	3563.809082	0.426365133
226	C02	2	LINus	2A	250	12	150	2492.727783	2320.538086	0.103265967
226	C02	2	LINus	2A	250	12	150	5920.214355	3848.722656	0.6212697
226	C02	2	LINus	2A	250	13	150	4539.202637	3383.813477	0.423788848
226	C02	2	LINus	2A	250	13	150	2381.380127	2239.703125	0.088490414
226	C02	2	LINus	2A	250	13	150	5362.193359	3672.917236	0.545896856
226	C02	2	LINus	2A	250	14	150	4421.348633	3331.053467	0.408507987
226	C02	2	LINus	2A	250	14	150	2339.820313	2194.185303	0.092712373
226	C02	2	LINus	2A	250	15	150	4485.334473	3355.286621	0.418779559
226	C02	2	LINus	2A	250	15	150	2377.517822	2242.486328	0.084356966
226	C02	2	LINus	2A	250	15	150	5284.643066	3668.778076	0.526506394
226	C02	2	LINus	2A	250	16	150	4342.54541	3269.394531	0.409517452
226	C02	2	LINus	2A	250	16	150	2316.188232	2184.429688	0.084495834
226	C02	2	LINus	2A	250	17	150	4177.805176	3173.840088	0.396515776
226	C02	2	LINus	2A	250	17	150	2221.541992	2090.106934	0.087984656
226	C02	2	LINus	2A	250	18	150	4259.673828	3228.459473	0.399897048
226	C02	2	LINus	2A	250	18	150	2286.333984	2140.253174	0.0952547
226	C02	2	LINus	2A	250	19	150	4569.196777	3455.6604	0.402979129
226	C02	2	LINus	2A	250	19	150	2447.711182	2297.518799	0.091356671
226	C02	2	LINus	2A	250	19	150	5323.232422	3713.268066	0.519613089
226	C02	2	LINus	2A	250	20	150	4294.623535	3281.697266	0.388089513
226	C02	2	LINus	2A	250	20	150	2303.549805	2158.671387	0.093715151
226	C02	2	LINus	2A	250	20	150	5450.31543	3486.573242	0.644529938
226	C02	2	LINus	2A	250	21	150	4434.343262	3371.578613	0.395296217
226	C02	2	LINus	2A	250	21	150	2380.822266	2230.702881	0.093961558
226	C02	2	LINus	2A	250	21	150	5653.867676	3596.851318	0.652503594
226	C02	2	LINus	2A	250	22	150	4406.27002	3360.761475	0.390769754
226	C02	2	LINus	2A	250	22	150	2356.15332	2219.138672	0.086433598
226	C02	2	LINus	2A	250	22	150	5227.654297	3576.441895	0.547638737
226	C02	2	LINus	2A	250	23	150	2145.147949	2032.729736	0.07765874
226	C02	2	LINus	2A	250	23	150	5107.896484	3299.353027	0.630546135
226	C02	2	LINus	2A	250	24	150	4448.964355	3377.390137	0.397560699
226	C02	2	LINus	2A	250	24	150	2367.094971	2240.483154	0.079307711
226	C02	2	LINus	2A	250	25	150	4688.086426	3564.51416	0.395293714
226	C02	2	LINus	2A	250	25	150	2471.456787	2360.412354	0.066322767
226	C02	2	LINus	2A	250	26	150	4511.130371	3397.204834	0.409140772
226	C02	2	LINus	2A	250	26	150	2373.259033	2253.513428	0.074693528
226	C02	2	LINus	2A	250	26	150	5835.379883	3663.505615	0.671601752
226	C02	2	LINus	2A	250	27	150	4574.914551	3423.875977	0.418114353
226	C02	2	LINus	2A	250	27	150	2403.302002	2302.510498	0.061810217
226	C02	2	LINus	2A	250	27	150	5939.280762	3719.111084	0.675330394
226	C02	2	LINus	2A	250	28	150	4488.262207	3378.053711	0.409964694
226	C02	2	LINus	2A	250	28	150	2362.581055	2242.535645	0.075232909
226	C02	2	LINus	2A	250	28	150	5821.194824	3682.489746	0.660633795
226	C02	2	LINus	2A	250	29	150	4501.794434	3372.415771	0.416717769
226	C02	2	LINus	2A	250	29	150	2353.608887	2233.354248	0.075662494
226	C02	2	LINus	2A	250	30	150	4430.858398	3307.987793	0.421632311
226	C02	2	LINus	2A	250	30	150	2287.441406	2167.741699	0.077541928
226	C02	2	LINus	2A	250	31	150	4515.541992	3338.905029	0.435524104
226	C02	2	LINus	2A	250	31	150	2315.945801	2219.086182	0.061635793
226	C02	2	LINus	2A	250	32	150	4599.036133	3454.942383	0.412669881
226	C02	2	LINus	2A	250	32	150	2345.641846	2266.788574	0.049332911
226	C02	2	LINus	2A	250	33	150	4024.549316	2951.148682	0.447550627
226	C02	2	LINus	2A	250	33	150	2022.057739	1961.130005	0.044139017
226	C02	2	LINus	2A	250	34	150	4175.070313	3080.498047	0.438636873
226	C02	2	LINus	2A	250	34	150	2141.748291	2031.592407	0.07617795
226	C02	2	LINus	2A	250	35	150	4631.756348	3417.819824	0.438483018
226	C02	2	LINus	2A	250	35	150	2351.265381	2234.408447	0.073544449
226	C02	2	LINus	2A	250	36	150	3962.716553	2920.827881	0.440112432
226	C02	2	LINus	2A	250	36	150	1989.078003	1910.185669	0.058386979
226	C02	2	LINus	2A	250	37	150	4404.776855	3226.173584	0.44924487
226	C02	2	LINus	2A	250	37	150	2212.572266	2108.376953	0.06959175
226	C02	2	LINus	2A	250	38	150	4370.841797	3186.806152	0.455799895
226	C02	2	LINus	2A	250	38	150	2215.172852	2109.069824	0.070812419
226	C02	2	LINus	2A	250	39	150	4408.719238	3207.749268	0.458798226
226	C02	2	LINus	2A	250	39	150	2249.957764	2151.491455	0.064560809
226	C02	2	LINus	2A	250	40	150	4013.583008	2933.111084	0.452459025
226	C02	2	LINus	2A	250	40	150	2045.28479	1956.97229	0.063678413
226	C02	2	LINus	2A	250	41	150	4213.442871	3089.87207	0.447452457
226	C02	2	LINus	2A	250	41	150	2163.899658	2060.806641	0.070424454
226	C02	3	LINus	2A	250	3	150	2389.932617	2253.36377	0.08488971
226	C02	3	LINus	2A	250	4	150	2457.476563	2312.449463	0.087755821
226	C02	3	LINus	2A	250	5	150	2550.621338	2365.42334	0.108750328
226	C02	3	LINus	2A	250	5	150	2818.893555	2699.474365	0.062450484
226	C02	3	LINus	2A	250	6	150	2410.451416	2234.407471	0.109411049
226	C02	3	LINus	2A	250	6	150	2699.039063	2549	0.082514484
226	C02	3	LINus	2A	250	7	150	2377.009766	2175.645508	0.127704323
226	C02	3	LINus	2A	250	7	150	2670.364014	2500.94751	0.09456164
226	C02	3	LINus	2A	250	8	150	2294.351074	2130.002441	0.107231081
226	C02	3	LINus	2A	250	8	150	2594.489014	2407.221191	0.108081715
226	C02	3	LINus	2A	250	9	150	2417.768311	2238.562012	0.111103717
226	C02	3	LINus	2A	250	10	150	2211.898438	2070.782959	0.095108793
226	C02	3	LINus	2A	250	10	150	2567.206299	2350.840088	0.127022829
226	C02	3	LINus	2A	250	11	150	2410.552246	2222.615967	0.117105004
226	C02	3	LINus	2A	250	11	150	2786.024658	2544.602051	0.130767975
226	C02	3	LINus	2A	250	12	150	2093.728271	1941.697632	0.108755661
226	C02	3	LINus	2A	250	12	150	2433.639893	2195.698242	0.148435911
226	C02	3	LINus	2A	250	13	150	2225.068848	2035.717041	0.128312932
226	C02	3	LINus	2A	250	13	150	2609.297852	2341.686279	0.15611383
226	C02	3	LINus	2A	250	14	150	2151.722412	1983.431641	0.117493296
226	C02	3	LINus	2A	250	14	150	2541.339844	2260.946289	0.168662595
226	C02	3	LINus	2A	250	15	150	2037.666626	1883.480957	0.113516591
226	C02	3	LINus	2A	250	15	150	2419.890137	2133.361816	0.181812885
226	C02	3	LINus	2A	250	16	150	2448.47998	2211.713379	0.146721964
226	C02	3	LINus	2A	250	16	150	2934.030518	2603.010498	0.172702747
226	C02	3	LINus	2A	250	17	150	2412.0271	2180.700195	0.145454676
226	C02	3	LINus	2A	250	17	150	2900.656494	2542.49707	0.190133345
226	C02	3	LINus	2A	250	18	150	2217.747314	2012.589233	0.140042247
226	C02	3	LINus	2A	250	18	150	2690.321533	2325.113525	0.210477448
226	C02	3	LINus	2A	250	19	150	2313.352539	2085.17334	0.14981782
226	C02	3	LINus	2A	250	19	150	2816.180664	2418.253174	0.219774596
226	C02	3	LINus	2A	250	20	150	2224.746582	2015.646362	0.142398465
226	C02	3	LINus	2A	250	21	150	2399.069336	2168.896973	0.14551333
226	C02	3	LINus	2A	250	21	150	2929.751953	2489.70459	0.234803951
226	C02	3	LINus	2A	250	22	150	2218.019531	2021.652588	0.133736972
226	C02	3	LINus	2A	250	22	150	2726.209717	2309.084961	0.239575291
226	C02	3	LINus	2A	250	23	150	2520.658691	2273.705566	0.14875534
226	C02	3	LINus	2A	250	23	150	3106.710205	2633.678711	0.238308314
226	C02	3	LINus	2A	250	24	150	2218.86792	2012.861816	0.140575659
226	C02	3	LINus	2A	250	24	150	2758.024902	2320.358643	0.249287672
226	C02	3	LINus	2A	250	25	150	2425.858154	2236.988281	0.116937496
226	C02	3	LINus	2A	250	25	150	3022.361328	2543.145752	0.249062
226	C02	3	LINus	2A	250	26	150	2358.557861	2193.929688	0.104387704
226	C02	3	LINus	2A	250	26	150	2959.740479	2475.775391	0.257590245
226	C02	3	LINus	2A	250	27	150	2326.455566	2155.554199	0.110074795
226	C02	3	LINus	2A	250	27	150	2907.907227	2430.736328	0.258587836
226	C02	3	LINus	2A	250	28	150	2544.279541	2339.05835	0.121329337
226	C02	3	LINus	2A	250	28	150	3191.790527	2673.955078	0.255390744
226	C02	3	LINus	2A	250	29	150	2385.028076	2209.565918	0.110243278
226	C02	3	LINus	2A	250	29	150	2977.819336	2487.135498	0.259771121
226	C02	3	LINus	2A	250	30	150	2496.256836	2323.796631	0.103282563
226	C02	3	LINus	2A	250	31	150	2399.215576	2254.880859	0.089511586
226	C02	3	LINus	2A	250	32	150	2327.779541	2201.304199	0.080595905
226	C02	3	LINus	2A	250	33	150	2435.165283	2279.98584	0.094994832
226	C02	3	LINus	2A	250	33	150	3073.601563	2549.011719	0.269992152
226	C02	3	LINus	2A	250	34	150	2096.252197	1972.334106	0.087908336
226	C02	3	LINus	2A	250	35	150	2465.174805	2283.806641	0.110249442
226	C02	3	LINus	2A	250	35	150	3121.178223	2584.933105	0.271963793
226	C02	3	LINus	2A	250	36	150	2823.628418	2594.340332	0.122182498
226	C02	3	LINus	2A	250	37	150	2517.534912	2324.75708	0.114931812
226	C02	3	LINus	2A	250	38	150	2424.993896	2284.241211	0.086266112
226	C02	3	LINus	2A	250	38	150	3089.804688	2560.904053	0.270862444
226	C02	3	LINus	2A	250	39	150	2627.592773	2461.356689	0.094287961
226	C02	3	LINus	2A	250	39	150	3364.15918	2780.793945	0.274749124
226	C02	3	LINus	2A	250	40	150	2002.567383	1914.699707	0.064732644
226	C02	3	LINus	2A	250	41	150	2561.823975	2430.916016	0.075671299
226	C03	1	LINus	2A	250	5	150	5399.136719	5025.263672	0.103529454
226	C03	1	LINus	2A	250	6	150	5100.958008	4706.01123	0.116263461
226	C03	1	LINus	2A	250	7	150	5053.896973	4648.559082	0.120612662
226	C03	1	LINus	2A	250	8	150	5333.37207	4895.890625	0.123476649
226	C03	1	LINus	2A	250	9	150	5433.637695	4935.473145	0.138729976
226	C03	1	LINus	2A	250	10	150	5187.117188	4660.519531	0.154442175
226	C03	1	LINus	2A	250	11	150	5194.130859	4669.55957	0.153595879
226	C03	1	LINus	2A	250	12	150	4824.853027	4329.930664	0.156141073
226	C03	1	LINus	2A	250	13	150	5268.162109	4662.031738	0.176340914
226	C03	1	LINus	2A	250	14	150	5179.479004	4572.375488	0.179863103
226	C03	1	LINus	2A	250	15	150	5330.424316	4699.426758	0.181765594
226	C03	1	LINus	2A	250	16	150	5419.251465	4772.777344	0.183264558
226	C03	1	LINus	2A	250	17	150	5778.736328	5070.772949	0.188548367
226	C03	1	LINus	2A	250	17	150	5183.35498	4835.382813	0.100256088
226	C03	1	LINus	2A	250	17	150	1653.123413	1137.632813	0.53915945
226	C03	1	LINus	2A	250	18	150	5904.483887	5133.5	0.201868174
226	C03	1	LINus	2A	250	19	150	4750.100098	4159.020508	0.191714117
226	C03	1	LINus	2A	250	20	150	5778.041016	5045.104492	0.195696295
226	C03	1	LINus	2A	250	20	150	5148.221191	4773.518066	0.10902112
226	C03	1	LINus	2A	250	21	150	5540.634277	4847.256348	0.19288276
226	C03	1	LINus	2A	250	22	150	5746.76123	5015.98291	0.196216676
226	C03	1	LINus	2A	250	22	150	5150.244141	4738.514648	0.120205926
226	C03	1	LINus	2A	250	23	150	5083.544434	4454.090332	0.190703931
226	C03	1	LINus	2A	250	24	150	6126.199707	5313.277344	0.205390377
226	C03	1	LINus	2A	250	24	150	5472.807129	4968.470703	0.139479156
226	C03	1	LINus	2A	250	24	150	1742.750977	1168.172119	0.577113579
226	C03	1	LINus	2A	250	25	150	5364.066406	4671.009277	0.199592787
226	C03	1	LINus	2A	250	26	150	4608.106445	4334.345215	0.088359979
[truncated: 3,339 more rows]
