# Supplementary material for: Enterovirus D68 2A protease causes nuclear pore complex dysfunction and independently contributes to motor neuron toxicity
Source: eLife. 2026 Jun 18;14:RP108672. doi: 10.7554/eLife.108672 (PMC13278737; doi:10.7554/eLife.108672)
Supplement: Figure 2—source data 3. [file elife-108672-fig2-data3.zip]

Archive with 1 entries (1 files):
- Fig 2F Dextran exclusion assay_all data.csv
