# Supplementary material for: Enterovirus D68 2A protease causes nuclear pore complex dysfunction and independently contributes to motor neuron toxicity
Source: eLife. 2026 Jun 18;14:RP108672. doi: 10.7554/eLife.108672 (PMC13278737; doi:10.7554/eLife.108672)
Supplement: Figure 2—source data 3. [file elife-108672-fig2-data3.zip › Fig 2F Dextran exclusion assay_all data.csv]

File	NumFrame	Area1	IntDen1	Den1	NumFrameBackground	AreaBackground	IntDenBackground	DenBackground	Average intensity
Control
24-10-02 35ug-digitonin ctrl-2	1	208.827	1331965.653	31036913	1	208.827	13646990.21	317996524	0.097601422
	2	208.827	1710731.75	39862764	2	208.827	13685476.26	318893310	0.12500345
	3	208.827	1707193.922	39780327	3	208.827	13685476.26	318893310	0.124744941
	4	208.827	1622891.165	37815939	4	208.827	13683509.95	318847492	0.118601965
	5	208.827	1570321.74	36590988	5	208.827	13252933.09	308814368	0.118488619
	6	208.827	1551267.544	36146995	6	208.827	11603663.29	270383765	0.133687742
	7	208.827	1535855.46	35787869	7	208.827	10129819.88	236040875	0.151617253
	8	208.827	1543664.371	35969829	8	208.827	9204029.998	214468502	0.167716139
	9	208.827	1556605.893	36271387	9	208.827	8680614.91	202272100	0.179319773
	10	208.827	1601820.496	37324959	10	208.827	8551935.303	199273661	0.18730503
	1	178.228	1400989.279	32645273	1	178.228	11647365.55	271402097	0.120283791
	2	178.228	2004229.618	46701730	2	178.228	11680185.55	272166855	0.171592276
	3	178.228	2089337.256	48684873	3	178.228	11680185.55	272166855	0.178878773
	4	178.228	2088431.052	48663757	4	178.228	11679502.64	272150942	0.178811643
	5	178.228	2001306.856	46633625	5	178.228	11425508.69	266232480	0.175161291
	6	178.228	1977557.314	46080223	6	178.228	10076984.76	234809733	0.196244944
	7	178.228	1942172.642	45255704	7	178.228	8878091.163	206873610	0.21876016
	8	178.228	1951858.335	45481396	8	178.228	8061111.086	187836678	0.242132668
	9	178.228	1966661.404	45826331	9	178.228	7564820.589	176272322	0.259974626
	10	178.228	2018853.558	47042491	10	178.228	7337557.995	170976743	0.275139707
	1	124.67	1081171.915	25193021	1	124.67	8170223.699	190379175	0.13233076
	2	124.67	1490524.727	34731591	2	124.67	8170223.699	190379175	0.182433772
	3	124.67	1389307.456	32373068	3	124.67	8170223.699	190379175	0.170045216
	4	124.67	1364432.24	31793436	4	124.67	8163064.101	190212345	0.167147069
	5	124.67	1147189.48	26731335	5	124.67	7717947.415	179840420	0.148639194
	6	124.67	1070445.736	24943084	6	124.67	6626630.783	154411011	0.161536952
	7	124.67	986721.694	22992181	7	124.67	5832314.313	135902177	0.169181845
	8	124.67	947551.658	22079457	8	124.67	5322736.309	124028201	0.178019651
	9	124.67	926409.921	21586821	9	124.67	5098830.225	118810834	0.181690678
	10	124.67	958276.249	22329357	10	124.67	5132282.582	119590327	0.18671541
	1	189.987	1737676.696	40490624	1	189.987	12440613.13	289886024	0.139677738
	2	189.987	2309177.48	53807499	2	189.987	12450802.17	290123445	0.185464153
	3	189.987	2369166.356	55205335	3	189.987	12450191.19	290109208	0.190291564
	4	189.987	2388093.522	55646368	4	189.987	12434737.99	289749124	0.192050168
	5	189.987	2280448.878	53138077	5	189.987	11741006.99	273584091	0.194229412
	6	189.987	2228634.767	51930726	6	189.987	10081793.75	234921790	0.221055382
	7	189.987	2238093.436	52151128	7	189.987	8865192.127	206573042	0.252458537
	8	189.987	2217745.637	51676992	8	189.987	8090956.736	188532129	0.274101779
	9	189.987	2249883.835	52425863	9	189.987	7750691.237	180603403	0.290281701
	10	189.987	2319631.746	54051100	10	189.987	7798199.289	181710416	0.297457357
	1	185.438	1474755.586	34364145	1	185.438	12150340.7	283122216	0.121375657
	2	185.438	1659071.276	38658993	2	185.438	12152680.42	283176735	0.136518959
	3	185.438	1507017.081	35115889	3	185.438	12152680.42	283176735	0.12400697
	4	185.438	1350275.05	31463551	4	185.438	12147685.35	283060342	0.111154925
	5	185.438	1242866.57	28960763	5	185.438	11666238.05	271841856	0.106535334
	6	185.438	1178099.564	27451589	6	185.438	10175329.57	237101323	0.115779991
	7	185.438	1137177.844	26498048	7	185.438	8991769.602	209522498	0.126468748
	8	185.438	1128731.638	26301238	8	185.438	8218981.409	191515307	0.137332302
	9	185.438	1145982.652	26703214	9	185.438	7738157.541	180311348	0.148095027
	10	185.438	1168482.279	27227491	10	185.438	7539757.918	175688322	0.1549761
	1	143.338	1376840.666	32082572	1	143.338	9393261.834	218877904	0.146577482
	2	143.338	1412749.508	32919305	2	143.338	9393647.902	218886900	0.15039413
	3	143.338	1193031.766	27799533	3	143.338	9393575.246	218885207	0.127005079
	4	143.338	915837.98	21340478	4	143.338	9362660.785	218164851	0.097818131
	5	143.338	832796.038	19405469	5	143.338	8639767.263	201320285	0.096391027
	6	143.338	703825.293	16400246	6	143.338	7341650.978	171072116	0.095867441
	7	143.338	626552.228	14599661	7	143.338	6403522.885	149212243	0.097844927
	8	143.338	615637.993	14345342	8	143.338	5926977.438	138107978	0.10387048
	9	143.338	626178.477	14590952	9	143.338	5835053.483	135966004	0.107313237
	10	143.338	620699.236	14463277	10	143.338	6128549.463	142804926	0.101279959
	1	153.08	1314193.73	30622799	1	153.08	10032078.46	233763345	0.130999148
	2	153.08	1501042.337	34976668	2	153.08	10032078.46	233763345	0.149624262
	3	153.08	1368856.145	31896520	3	153.08	10032078.46	233763345	0.136447911
	4	153.08	1274604.495	29700307	4	153.08	10023931.34	233573504	0.127156148
	5	153.08	1118172.443	26055192	5	153.08	9505732.459	221498648	0.117631382
	6	153.08	1040047.376	24234754	6	153.08	8164453.019	190244709	0.127387269
	7	153.08	991231.516	23097267	7	153.08	7173868.884	167162527	0.138172516
	8	153.08	957785.553	22317923	8	153.08	6557652.175	152803700	0.146056169
	9	153.08	958891.873	22343702	9	153.08	6282432.719	146390650	0.152630663
	10	153.08	1013278.47	23610996	10	153.08	6323436.278	147346098	0.160241746
	1	199.3	1763033.725	41081483	1	199.3	13061052.85	304343254	0.134984043
	2	199.3	1808000.105	42129271	2	199.3	13061108.04	304344540	0.138426242
	3	199.3	1593690.578	37135519	3	199.3	13061035.09	304342840	0.122018704
	4	199.3	1427053.084	33252601	4	199.3	13009385.51	303139323	0.109694119
	5	199.3	1353476.463	31538149	5	199.3	11941956.74	278266539	0.113337914
	6	199.3	1274554.755	29699148	6	199.3	10149880.1	236508310	0.12557338
	7	199.3	1247470.334	29068038	7	199.3	8946413.463	208465628	0.139438037
	8	199.3	1249424.964	29113584	8	199.3	8295505.512	193298440	0.150614687
	9	199.3	1276971.844	29755470	9	199.3	8118037.596	189163156	0.157300558
	10	199.3	1295716.533	30192251	10	199.3	8388907.006	195474843	0.154455942
	1	236.593	2446754.034	57013251	1	236.593	15503219.65	361249615	0.157822316
	2	236.593	2744184.983	63943864	2	236.593	15503429.59	361254507	0.177005028
	3	236.593	2809321.921	65461658	3	236.593	15489265.27	360924456	0.181372187
	4	236.593	2861478.584	66676991	4	236.593	14886030.3	346868124	0.192225766
	5	236.593	2897117.445	67507433	5	236.593	12665443.57	295124930	0.228741886
	6	236.593	2937655.929	68452044	6	236.593	10733671.63	250111579	0.273686026
	7	236.593	2998207.9	69863001	7	236.593	9589570.827	223452215	0.31265298
	8	236.593	3078073.535	71723997	8	236.593	9045655.032	210778114	0.340281994
	9	236.593	3168990.133	73842498	9	236.593	9017833.664	210129832	0.351413682
	10	236.593	3293962.825	76754560	10	236.593	9387386.097	218740990	0.350892441
	1	196.21	1425649.832	33219903	1	196.21	12855497.62	299553491	0.110898067
	2	196.21	2374430.719	55328003	2	196.21	12858610.24	299626020	0.18465687
	3	196.21	2576103.252	60027293	3	196.21	12858610.24	299626020	0.200340721
	4	196.21	2691158.293	62708258	4	196.21	12854304.31	299525685	0.209358533
	5	196.21	2528079.827	58908271	5	196.21	12389578.06	288696826	0.204048904
	6	196.21	2471866.058	57598401	6	196.21	10804641.56	251765291	0.228778164
	7	196.21	2410721.896	56173645	7	196.21	9566817.698	222922031	0.251987858
	8	196.21	2415728.636	56290310	8	196.21	8769533.963	204344055	0.275468303
	9	196.21	2443007.895	56925960	9	196.21	8246270.238	192151180	0.296256104
	10	196.21	2482470.958	57845512	10	196.21	7950285.8	185254273	0.312249273
24-10-14 35ug-digitonin ctrl-2	1	199.171	1584987.909	36932733	1	199.171	13040229.68	303858041	0.121546012
	2	199.171	1425816.043	33223776	2	199.171	12705592.89	296060473	0.11221956
	3	199.171	1453283.014	33863800	3	199.171	12554701.07	292544454	0.115756083
	4	199.171	1551865.829	36160936	4	199.171	12908812.88	300795821	0.120217548
	5	199.171	1665459.382	38807846	5	199.171	13029541.09	303608980	0.127821799
	6	199.171	1803734.129	42029867	6	199.171	13050734.37	304102817	0.138209397
	7	199.171	1928240.2	44931056	7	199.171	13052563.64	304145442	0.147728849
	8	199.171	1996705.495	46526406	8	199.171	13052620.21	304146760	0.152973538
	9	199.171	2105089.832	49051933	9	199.171	13052670.63	304147935	0.161276561
	10	199.171	2310565.711	53839847	10	199.171	13052615.7	304146655	0.177019363
	1	182.477	1476999.125	34416423	1	182.477	11943722.88	278307693	0.123663211
	2	182.477	1515299.821	35308890	2	182.477	11613977.1	270624093	0.130472086
	3	182.477	1687694.735	39325965	3	182.477	11476211.41	267413934	0.147060269
	4	182.477	1928961.739	44947869	4	182.477	11809294.66	275175302	0.163342672
	5	182.477	2185028.509	50914631	5	182.477	11932765.65	278052372	0.183111659
	6	182.477	2450329.156	57096557	6	182.477	11955745.67	278587843	0.204949923
	7	182.477	2708552.774	63113577	7	182.477	11958224.13	278645595	0.226501255
	8	182.477	2928593.584	68240877	8	182.477	11958579.64	278653879	0.244894768
	9	182.477	3172498.264	73924243	9	182.477	11958620.02	278654820	0.265289662
	10	182.477	3449954.95	80389424	10	182.477	11958551.1	278653214	0.288492721
	1	245.649	1548938.389	36092722	1	245.649	16080022.81	374690044	0.096326878
	2	245.649	1456285.943	33933773	2	245.649	15628513.13	364169152	0.093181349
	3	245.649	1489553.248	34708954	3	245.649	15427354.3	359481832	0.096552735
	4	245.649	1580312.176	36823781	4	245.649	15886458.53	370179689	0.099475423
	5	245.649	1671400.093	38946274	5	245.649	16063700.24	374309702	0.104048262
	6	245.649	1770692.989	41259956	6	245.649	16094805.71	375034509	0.110016425
	7	245.649	1853473.618	43188876	7	245.649	16098302.86	375115998	0.115134722
	8	245.649	1915307.905	44629713	8	245.649	16098498.17	375120549	0.118974322
	9	245.649	1983078.784	46208882	9	245.649	16098575.03	375122340	0.123183498
	10	245.649	2093236.776	48775738	10	245.649	16098520.1	375121060	0.130026659
	1	192.39	1280108.54	29828560	1	192.39	12498810.79	291242122	0.102418427
	2	192.39	1220434.321	28438056	2	192.39	11764754.86	274137454	0.103736485
	3	192.39	1294712.396	30168853	3	192.39	12003897.07	279709847	0.107857672
	4	192.39	1404637.657	32730286	4	192.39	12482751.8	290867922	0.112526283
	5	192.39	1519068.535	35396707	5	192.39	12597164.96	293533930	0.120588128
	6	192.39	1631093.61	38007069	6	192.39	12607536.14	293775595	0.129374494
	7	192.39	1746584.287	40698185	7	192.39	12608286.73	293793085	0.138526695
	8	192.39	1843873.499	42965178	8	192.39	12608300.46	293793405	0.146242827
	9	192.39	1946661.736	45360307	9	192.39	12608300.46	293793405	0.154395253
	10	192.39	2133714.492	49718933	10	192.39	12608300.46	293793405	0.169230936
	1	208.355	1538812.684	35856777	1	208.355	13550470.94	315747472	0.113561565
	2	208.355	1458321.942	33981215	2	208.355	12740596.78	296876119	0.114462609
	3	208.355	1547983.39	36070469	3	208.355	12992909.51	302755406	0.119140627
	4	208.355	1689679.793	39372220	4	208.355	13517584.98	314981177	0.124998644
	5	208.355	1832433.677	42698612	5	208.355	13642403.48	317889646	0.134318977
	6	208.355	1962966.291	45740229	6	208.355	13653995.48	318159758	0.143764973
	7	208.355	2093528.173	48782528	7	208.355	13654539.09	318172425	0.153321043
	8	208.355	2175154.546	50684552	8	208.355	13654539.09	318172425	0.159299009
	9	208.355	2275259.704	53017161	9	208.355	13654539.09	318172425	0.166630282
	10	208.355	2459144.907	57301978	10	208.355	13654539.09	318172425	0.180097248
	1	201.789	1485531.805	34615248	1	201.789	13195939.8	307486334	0.112574915
	2	201.789	1400400.22	32631547	2	201.789	12996029.08	302828097	0.107756008
	3	201.789	1459902.349	34018041	3	201.789	13118071.29	305671874	0.111289405
	4	201.789	1573959.475	36675753	4	201.789	13212855.65	307880500	0.119123338
	5	201.789	1697578.954	39556283	5	201.789	13223572.09	308130210	0.128375218
	6	201.789	1821343.188	42440186	6	201.789	13224231.27	308145570	0.137727717
	7	201.789	1938492.421	45169949	7	201.789	13224228.56	308145507	0.146586427
	8	201.789	2018290.978	47029382	8	201.789	13224231.27	308145570	0.152620666
	9	201.789	2099178.475	48914189	9	201.789	13224231.27	308145570	0.158737278
	10	201.789	2257699.955	52607991	10	201.789	13224231.27	308145570	0.170724476
	1	249.811	1742943.462	40613348	1	249.811	16333653.44	380600040	0.106708733
	2	249.811	1621712.146	37788466	2	249.811	16088681.11	374891796	0.100798327
	3	249.811	1672170.427	38964224	3	249.811	16242831.38	378483742	0.102948211
	4	249.811	1805266.385	42065571	4	249.811	16355861.76	381117529	0.110374275
	5	249.811	1943348.399	45283101	5	249.811	16370664.1	381462447	0.118709198
	6	249.811	2102985.555	49002900	6	249.811	16371359.41	381478649	0.128455158
	7	249.811	2250967.366	52451111	7	249.811	16371384.56	381479235	0.137494013
	8	249.811	2350329.356	54766403	8	249.811	16371384.56	381479235	0.143563261
	9	249.811	2475151.114	57674948	9	249.811	16371384.56	381479235	0.151187647
	10	249.811	2706252.802	63059984	10	249.811	16371384.56	381479235	0.165303844
24-10-22_40ug-digitonin_ctrl-2	1	266.849	1425540.526	33217356	1	266.849	16827383.17	392104726	0.084715521
	2	266.849	1576921.806	36744780	2	266.849	17426835.57	406072918	0.090488133
	3	266.849	1600218.159	37287622	3	266.849	17423296.24	405990446	0.091843595
	4	266.849	1740143.052	40548094	4	266.849	17476751.14	407236030	0.099569024
	5	266.849	1907380.848	44445000	5	266.849	17485659.76	407443615	0.109082578
	6	266.849	2140416.353	49875097	6	266.849	17487146.61	407478261	0.122399406
	7	266.849	2201637.464	51301646	7	266.849	17487638.25	407489717	0.125896787
	8	266.849	2209451.61	51483728	8	266.849	17487645.03	407489875	0.126343576
	9	266.849	2238563.361	52162078	9	266.849	17487898.79	407495788	0.128006422
	10	266.849	2331742.209	54333293	10	266.849	17487934.93	407496630	0.133334337
	1	344.955	2372701.909	55287719	1	344.955	22162362.94	516418219	0.10705997
	2	344.955	3646677.219	84973365	2	344.955	22548711.52	525420754	0.161724417
	3	344.955	4794587.68	111721500	3	344.955	22561495.16	525718633	0.212511965
	4	344.955	5876770.599	136938079	4	344.955	22600010.34	526616098	0.260033978
	5	344.955	6956376.527	162094610	5	344.955	22605641.51	526747313	0.307727455
	6	344.955	7972700.197	185776564	6	344.955	22605994.23	526755532	0.352680803
	7	344.955	8873424.828	206764877	7	344.955	22606267.69	526761904	0.392520559
	8	344.955	9811897.061	228632769	8	344.955	22606584.27	526769281	0.434028288
	9	344.955	10748893.34	250466269	9	344.955	22606604.23	526769746	0.475475805
	10	344.955	11594951.14	270180758	10	344.955	22606629.29	526770330	0.512900485
	1	317.961	1329343.514	30975813	1	317.961	20313770.4	473343080	0.065440511
	2	317.961	1397002.512	32552375	2	317.961	20597416.67	479952488	0.067824161
	3	317.961	1476489.631	34404551	3	317.961	20733219.26	483116904	0.071213718
	4	317.961	1573794.036	36671898	4	317.961	20817332.42	485076874	0.075600178
	5	317.961	1698828.869	39585408	5	317.961	20832099.83	485420978	0.081548614
	6	317.961	1826075.913	42550466	6	317.961	20835212.06	485493498	0.08764374
	7	317.961	1867285.81	43510722	7	317.961	20836485.24	485523165	0.089616161
	8	317.961	2018742.021	47039892	8	317.961	20837522.55	485547336	0.096880136
	9	317.961	2612925.123	60885301	9	317.961	20837554.69	485548085	0.125394998
	10	317.961	3239698.537	75490116	10	317.961	20837573.75	485548529	0.155473885
	1	323.154	1469056.575	34231349	1	323.154	20793562.24	484522991	0.070649587
	2	323.154	1519364.394	35403601	2	323.154	21120131.76	492132579	0.071939153
	3	323.154	1578107.776	36772415	3	323.154	21133392.1	492441566	0.074673662
	4	323.154	1682505.431	39205046	4	323.154	21171132.96	493320988	0.079471677
	5	323.154	1797378.983	41881782	5	323.154	21176883.73	493454990	0.084874574
	6	323.154	1906952.809	44435026	6	323.154	21177222.51	493462884	0.090047352
	7	323.154	1934435.658	45075420	7	323.154	21177509.91	493469581	0.091343867
	8	323.154	2072545.267	48293593	8	323.154	21177797.4	493476280	0.097864061
	9	323.154	2658804.101	61954354	9	323.154	21177831.26	493477069	0.125546571
	10	323.154	3282045.225	76476861	10	323.154	21177894.82	493478550	0.154975046
	1	241.958	1167249.788	27198772	1	241.958	13968567.62	325489788	0.083562597
	2	241.958	1311712.011	30564971	2	241.958	14590153.49	339973725	0.089903921
	3	241.958	1394166.654	32486295	3	241.958	14727713.48	343179091	0.094662804
	4	241.958	1429719.168	33314725	4	241.958	15148482.81	352983684	0.094380354
	5	241.958	1489405.404	34705509	5	241.958	15489639.28	360933171	0.096154944
	6	241.958	1534592.284	35758435	6	241.958	15656558	364822642	0.098015942
	7	241.958	1587270.886	36985930	7	241.958	15735984.74	366673411	0.100868863
	8	241.958	1752163.864	40828198	8	241.958	15807950.35	368350324	0.110840674
	9	241.958	1786885.148	41637259	9	241.958	15833804.04	368952756	0.112852549
	10	241.958	1886154.611	43950395	10	241.958	15844267.28	369196566	0.119043347
	1	310.451	1264299.874	29460193	1	310.451	19890390.65	463477660	0.063563351
	2	310.451	1258176.729	29317514	2	310.451	20065494.73	467557863	0.062703499
	3	310.451	1310633.887	30539849	3	310.451	20221242.8	471187040	0.064814705
	4	310.451	1426922.535	33249559	4	310.451	20317223.3	473423538	0.070232163
	5	310.451	1593035.644	37120258	5	310.451	20338359.71	473916050	0.078326653
	6	310.451	1673262.241	38989665	6	310.451	20343507.26	474035996	0.082250431
	7	310.451	1681868.136	39190196	7	310.451	20344277.89	474053953	0.082670328
	8	310.451	1561990.676	36396861	8	310.451	20345175.26	474074863	0.076774501
	9	310.451	1637412.15	38154301	9	310.451	20345328.25	474078428	0.08048099
	10	310.451	1646284.464	38361040	10	310.451	20345403.87	474080190	0.080916775
	1	283.028	1287971.91	30011789	1	283.028	18116919.14	422152960	0.071092215
	2	283.028	1332970.563	31060329	2	283.028	18296302.2	426332870	0.072854643
	3	283.028	1421103.746	33113972	3	283.028	18440004.95	429681372	0.077066343
	4	283.028	1529467.44	35639018	4	283.028	18522372.9	431600676	0.082574055
	5	283.028	1642478.972	38272366	5	283.028	18542232.32	432063432	0.088580433
	6	283.028	1735952.865	40450456	6	283.028	18546273.2	432157591	0.09360117
	7	283.028	1769519.935	41232622	7	283.028	18547199.62	432179178	0.095406313
	8	283.028	1711869.398	39889273	8	283.028	18548111.23	432200420	0.092293462
	9	283.028	1775955.463	41382580	9	283.028	18548167.45	432201730	0.095748298
	10	283.028	1804000.334	42036070	10	283.028	18548212.6	432202782	0.097260063
24-10-22_40ug-digitonin_ctrl-3	1	241.357	1782888.167	41544123	1	241.357	15714448.39	366171580	0.113455345
	2	241.357	1872648.664	43635685	2	241.357	15515286.46	361530791	0.120697009
	3	241.357	1991001.034	46393483	3	241.357	15520207.42	361645457	0.128284435
	4	241.357	2100668.545	48948910	4	241.357	15612328.01	363792013	0.134551909
	5	241.357	2237749.94	52143124	5	241.357	15674426.91	365239016	0.142764386
	6	241.357	2408605.43	56124328	6	241.357	15700371.5	365843566	0.153410729
	7	241.357	2519959.05	58719044	7	241.357	15715838.34	366203968	0.160345188
	8	241.357	2617365.721	60988774	8	241.357	15716691.89	366223857	0.166534137
	9	241.357	2717563.491	63323541	9	241.357	15701542.49	365870852	0.173076212
	10	241.357	2780963.594	64800864	10	241.357	15659725.21	364896443	0.177586998
	1	240.713	1240597.626	28907893	1	240.713	15627610.02	364148108	0.079384988
	2	240.713	1215482.34	28322667	2	240.713	15431814.64	359585765	0.078764706
	3	240.713	1231645.832	28699302	3	240.713	15377627.85	358323127	0.080093357
	4	240.713	1247613.886	29071383	4	240.713	15437981	359729451	0.080814576
	5	240.713	1244318.016	28994584	5	240.713	15507039.81	361338631	0.080242137
	6	240.713	1244696.488	29003403	6	240.713	15530985.14	361896595	0.08014279
	7	240.713	1263661.162	29445310	7	240.713	15569861.16	362802468	0.081160721
	8	240.713	1288452.307	30022983	8	240.713	15570626.73	362820307	0.082748905
	9	240.713	1285594.862	29956400	9	240.713	15535986.98	362013146	0.082749481
	10	240.713	1280268.744	29832293	10	240.713	15468489.82	360440355	0.08276624
	1	255.09	1220949.822	28450068	1	255.09	16597021.34	386736930	0.073564394
	2	255.09	1215969.904	28334028	2	255.09	16363557.89	381296861	0.074309628
	3	255.09	1236114.755	28803435	3	255.09	16360848.07	381233718	0.07555322
	4	255.09	1263829.649	29449236	4	255.09	16449747.64	383305219	0.076829729
	5	255.09	1280314.707	29833364	5	255.09	16510394.88	384718396	0.077545977
	6	255.09	1318817.535	30730541	6	255.09	16537037.7	385339216	0.079749321
	7	255.09	1351706.712	31496911	7	255.09	16559330.82	385858681	0.0816281
	8	255.09	1365987.628	31829679	8	255.09	16571699.63	386146894	0.08242894
	9	255.09	1366179.289	31834145	9	255.09	16552861.35	385707932	0.082534328
	10	255.09	1357428.64	31630241	10	255.09	16514270.71	384808709	0.082197311
24-10-22_40ug-digitonin_ctrl-4	1	287.234	1415990.833	32994833	1	287.234	18819668.84	438528143	0.075239944
	2	287.234	1624732.069	37858835	2	287.234	18822564.52	438595617	0.086318316
	3	287.234	1679585.244	39137001	3	287.234	18823675.52	438621505	0.089227274
	4	287.234	1722187.493	40129701	4	287.234	18823745.47	438623135	0.09149016
	5	287.234	1649095.732	38426547	5	287.234	18823807.57	438624582	0.087606916
	6	287.234	1688256.241	39339049	6	287.234	18823813.58	438624722	0.089687259
	7	287.234	1726134.392	40221670	7	287.234	18823826.66	438625027	0.091699442
	8	287.234	1703069.997	39684233	8	287.234	18823797.18	438624340	0.090474307
	9	287.234	1766651.161	41165775	9	287.234	18823835.63	438625236	0.093851816
	10	287.234	1758897.139	40985094	10	287.234	18823796.84	438624332	0.093440083
	1	328.905	1642264.695	38267373	1	328.905	21551528.99	502184819	0.076201772
	2	328.905	1836182.134	42785957	2	328.905	21554678.56	502258209	0.085187173
	3	328.905	1929584.701	44962385	3	328.905	21554690.41	502258485	0.089520409
	4	328.905	1997118.772	46536036	4	328.905	21554751.78	502259915	0.092653295
	5	328.905	1941128.55	45231375	5	328.905	21554765.73	502260240	0.090055655
	6	328.905	1937502.359	45146879	6	328.905	21554733.5	502259489	0.089887558
	7	328.905	1980331.632	46144869	7	328.905	21554765.73	502260240	0.091874422
	8	328.905	2038579.339	47502133	8	328.905	21554765.73	502260240	0.094576734
	9	328.905	2105634.645	49064628	9	328.905	21554748.64	502259842	0.097687738
	10	328.905	2064570.102	48107759	10	328.905	21554765.73	502260240	0.095782535
	1	350.491	2457747.921	57269426	1	350.491	22967818.52	535186612	0.107008331
	2	350.491	3157328.395	73570761	2	350.491	22969088.99	535216216	0.137459888
	3	350.491	3752463.321	87438349	3	350.491	22969437.85	535224345	0.16336766
	4	350.491	4374190.255	101925573	4	350.491	22969437.85	535224345	0.190435233
	5	350.491	4800027.782	111848263	5	350.491	22969437.85	535224345	0.208974543
	6	350.491	5305873.723	123635276	6	350.491	22969437.63	535224340	0.23099711
	7	350.491	5811896.004	135426398	7	350.491	22969437.85	535224345	0.253027351
	8	350.491	6319603.149	147256780	8	350.491	22969437.85	535224345	0.275130945
	9	350.491	6794488.237	158322356	9	350.491	22969435.83	535224298	0.295805621
	10	350.491	7113373.776	165752895	10	350.491	22969437.85	535224345	0.309688632
	1	251.743	1210200.382	28199589	1	251.743	16491563.59	384279597	0.073382998
	2	251.743	1373483.727	32004350	2	251.743	16497819.9	384425379	0.083252438
	3	251.743	1518570.414	35385100	3	251.743	16497945.69	384428310	0.092046031
	4	251.743	1543000.467	35954359	4	251.743	16497945.69	384428310	0.093526824
	5	251.743	1552601.959	36178089	5	251.743	16497945.69	384428310	0.094108805
	6	251.743	1547600.54	36061548	6	251.743	16497945.69	384428310	0.093805651
	7	251.743	1583070.314	36888050	7	251.743	16497945.69	384428310	0.095955602
	8	251.743	1648818.112	38420078	8	251.743	16497945.69	384428310	0.099940813
	9	251.743	1673358.415	38991906	9	251.743	16497945.69	384428310	0.10142829
	10	251.743	1670668.77	38929233	10	251.743	16497945.69	384428310	0.101265261
24-10-22_40ug-digitonin_ctrl-5	1	218.655	729539.421	16999426	1	218.655	11487025.57	267665921	0.063509863
	2	218.655	822585.189	19167540	2	218.655	11717383.75	273033632	0.070202121
	3	218.655	900744.373	20988773	3	218.655	11971010	278943526	0.075243808
	4	218.655	978115.456	22791642	4	218.655	12178989.52	283789779	0.080311708
	5	218.655	959085.979	22348225	5	218.655	12182837.93	283879453	0.078724348
	6	218.655	1044773.321	24344876	6	218.655	12040372.18	280559775	0.08677251
	7	218.655	1001817.233	23343931	7	218.655	12036718.87	280474647	0.083230093
	8	218.655	1057999.072	24653057	8	218.655	12245469.89	285338877	0.086399222
	9	218.655	1159660.691	27021934	9	218.655	12535875.44	292105787	0.092507356
	10	218.655	1095467.594	25526133	10	218.655	12622821.79	294131775	0.086784683
	1	245.82	1458975.116	33996435	1	245.82	13531858.73	315313778	0.107817791
	2	245.82	1876754.608	43731360	2	245.82	13691995.38	319045216	0.137069474
	3	245.82	2272142.491	52944525	3	245.82	13898646.33	323860511	0.163479409
	4	245.82	2571410.954	59917955	4	245.82	14144957.67	329599956	0.181789936
	5	245.82	2890402.194	67350957	5	245.82	14111273.23	328815055	0.204829298
	6	245.82	3153442.694	73480218	6	245.82	13901026.26	323915967	0.226849632
	7	245.82	3372646.008	78588003	7	245.82	13875462.55	323320292	0.243065483
	8	245.82	3675086.53	85635347	8	245.82	14091236.61	328348170	0.26080653
	9	245.82	3904665.703	90984906	9	245.82	14370000.2	334843804	0.271723427
	10	245.82	4062378.569	94659866	10	245.82	14399320.69	335527018	0.282122932
	1	191.575	727876.788	16960684	1	191.575	10338798.26	240910403	0.070402456
	2	191.575	787482.514	18349592	2	191.575	10432459.7	243092863	0.075483878
	3	191.575	858899.411	20013719	3	191.575	10615495.17	247357880	0.080909971
	4	191.575	890105.441	20740869	4	191.575	10787397.37	251363474	0.082513456
	5	191.575	910179.61	21208629	5	191.575	10783568.11	251274246	0.084404309
	6	191.575	944230.425	22002067	6	191.575	10654459.39	248265808	0.088623025
	7	191.575	939309.043	21887391	7	191.575	10605878.32	247133792	0.088564946
	8	191.575	985729.015	22969050	8	191.575	10752963.97	250561121	0.091670447
	9	191.575	1022886.657	23834882	9	191.575	10955609.14	255283075	0.09336648
	10	191.575	1005560.111	23431146	10	191.575	11021754.98	256824378	0.09123412
24-10-22_40ug-digitonin_ctrl-6	1	219.985	893286.426	20814991	1	219.985	9645157.085	224747463	0.092615021
	2	219.985	1005846.615	23437822	2	219.985	10449092.47	243480433	0.096261624
	3	219.985	1224063.515	28522622	3	219.985	10909376.62	254205784	0.112202884
	4	219.985	1438029.504	33508369	4	219.985	11178085.45	260467126	0.12864721
	5	219.985	1646190.951	38358861	5	219.985	11277573.65	262785359	0.145970313
	6	219.985	1811959.32	42221527	6	219.985	11323506.71	263855672	0.160017508
	7	219.985	1965062.972	45789085	7	219.985	11312346.82	263595629	0.173709576
	8	219.985	2133019.218	49702732	8	219.985	11473322.21	267346611	0.18591121
	9	219.985	2273726.16	52981427	9	219.985	11418785.71	266075824	0.199121537
	10	219.985	2432936.649	56691284	10	219.985	11487836.72	267684822	0.211783707
	1	252.129	965651.67	22501216	1	252.129	11041314.42	257280144	0.087458036
	2	252.129	925555.688	21566916	2	252.129	11913875.09	277612192	0.077687208
	3	252.129	917120.554	21370364	3	252.129	12342641.26	287603124	0.074305048
	4	252.129	948764.279	22107713	4	252.129	12598049.36	293554538	0.075310411
	5	252.129	1045740.766	24367419	5	252.129	12703571.31	296013367	0.082318644
	6	252.129	957561.577	22312704	6	252.129	12715032.89	296280440	0.075309406
	7	252.129	974022.645	22696273	7	252.129	12746309.95	297009245	0.076416049
	8	252.129	933611.62	21754632	8	252.129	12899091.31	300569293	0.072378092
	9	252.129	927529.244	21612903	9	252.129	12825772.82	298860856	0.072317611
	10	252.129	965398.897	22495326	10	252.129	12902786.98	300655408	0.074820959
	1	239.125	817131.182	19040453	1	239.125	10737753.93	250206703	0.076098892
	2	239.125	811981.318	18920453	2	239.125	11718167.47	273051894	0.069292517
	3	239.125	822709.3	19170432	3	239.125	12171186.75	283607962	0.06759483
	4	239.125	849314.441	19790374	4	239.125	12400372.69	288948358	0.068491042
	5	239.125	922927.24	21505669	5	239.125	12516689.4	291658722	0.073735731
	6	239.125	871878.184	20316145	6	239.125	12521498.26	291770776	0.0696305
	7	239.125	889026.201	20715721	7	239.125	12518725.06	291706156	0.071015714
	8	239.125	868412.969	20235400	8	239.125	12693442.39	295777347	0.068414299
	9	239.125	869529.031	20261406	9	239.125	12643895.16	294622818	0.068770661
	10	239.125	894554.108	20844530	10	239.125	12713090.54	296235180	0.070364803
	1	220.8	755838.317	17612232	1	220.8	9266630.457	215927192	0.081565605
	2	220.8	959668.858	22361807	2	220.8	10121805.1	235854118	0.094812027
	3	220.8	1115182.389	25985519	3	220.8	10472497.53	244025808	0.106486766
	4	220.8	1209944.691	28193631	4	220.8	10581074.08	246555814	0.114349893
	5	220.8	1283700.442	29912257	5	220.8	10678303.94	248821424	0.120215762
	6	220.8	1399144.083	32602277	6	220.8	10675710.26	248760987	0.131058641
	7	220.8	1485831.914	34622241	7	220.8	10733913.85	250117223	0.138424058
	8	220.8	1649507.078	38436132	8	220.8	10881467.84	253555465	0.151588655
	9	220.8	1709199.493	39827060	9	220.8	10870935.68	253310049	0.15722653
	10	220.8	1749032.103	40755223	10	220.8	10944698.59	255028842	0.159806329
	1	217.453	759003.509	17685986	1	217.453	9213614.11	214691827	0.082378478
	2	217.453	916879.669	21364751	2	217.453	10045249.67	234070255	0.091274951
	3	217.453	997473.28	23242710	3	217.453	10381835.55	241913240	0.096078702
	4	217.453	997719.186	23248440	4	217.453	10490271.47	244439969	0.095108996
	5	217.453	1040902.425	24254678	5	217.453	10581400.07	246563410	0.098370955
	6	217.453	1095657.409	25530556	6	217.453	10574673.15	246406662	0.103611468
	7	217.453	1135576.537	26460735	7	217.453	10648744.93	248132652	0.106639472
	8	217.453	1302956.169	30360946	8	217.453	10775428.49	251084580	0.120919198
	9	217.453	1281440.295	29859592	9	217.453	10761066.42	250749921	0.119081162
	10	217.453	1247041.565	29058047	10	217.453	10846723.85	252745875	0.114969421
	1	298.263	1182755.212	27560073	1	298.263	13519824.4	315033359	0.087483031
	2	298.263	1095699.982	25531548	2	298.263	14581205.39	339765220	0.075144678
	3	298.263	1086454.002	25316102	3	298.263	15078682.63	351357229	0.072052316
	4	298.263	1191780.049	27770366	4	298.263	15237391.01	355055386	0.07821418
	5	298.263	1256329.387	29274468	5	298.263	15396504.89	358762992	0.081598349
	6	298.263	1153799.673	26885363	6	298.263	15339055.85	357424338	0.075219732
	7	298.263	1157677.135	26975714	7	298.263	15451633.67	360047580	0.074922637
	8	298.263	1054491.371	24571322	8	298.263	15603619.59	363589093	0.06757992
	9	298.263	1069640.64	24924324	9	298.263	15551025.75	362363573	0.068782642
	10	298.263	1133116.661	26403416	10	298.263	15691000.55	365625208	0.07221443
	1	235.649	731940.846	17055383	1	235.649	10067114.88	234579749	0.072706118
	2	235.649	726940.585	16938869	2	235.649	10818978.96	252099375	0.067191238
	3	235.649	751705.766	17515937	3	235.649	11142859.78	259646312	0.067460758
	4	235.649	801741.543	18681850	4	235.649	11232533.11	261735843	0.071376735
	5	235.649	797479.688	18582542	5	235.649	11336071.39	264148449	0.070348859
	6	235.649	793114.449	18480825	6	235.649	11302194.12	263359055	0.070173494
	7	235.649	798535.539	18607145	7	235.649	11430518.13	266349208	0.06985996
	8	235.649	778339.618	18136548	8	235.649	11554358.71	269234890	0.06736329
	9	235.649	785741.474	18309023	9	235.649	11524087.51	268529523	0.068182533
	10	235.649	809462.863	18861769	10	235.649	11658965.19	271672387	0.069428363
24-10-14 35ug-digitonin ctrl-2	1	193.163	1315414.591	30651247	1	193.163	12546815.51	292360708	0.104840514
	2	193.163	1255721.531	29260304	2	193.163	11811388.03	275224081	0.106314476
	3	193.163	1332255.161	31043659	3	193.163	12057141.3	280950522	0.110495111
	4	193.163	1451227.489	33815903	4	193.163	12529330.95	291953290	0.115826415
	5	193.163	1578989.819	36792968	5	193.163	12647714.43	294711813	0.124843886
	6	193.163	1702725.042	39676195	6	193.163	12658181.1	294955703	0.134515775
	7	193.163	1835221.213	42763566	7	193.163	12658877.83	294971938	0.144975032
	8	193.163	1942067.199	45253247	8	193.163	12658877.32	294971926	0.153415437
	9	193.163	2061551.08	48037411	9	193.163	12658924.91	294973035	0.162853567
	10	193.163	2264437.737	52764992	10	193.163	12658924.91	294973035	0.178880731
	11	193.163	2264437.737	52764992	11	193.163	12658924.91	294973035	0.178880731
	1	220.972	1884986.493	43923176	1	220.972	14351831.52	334420445	0.13134118
	2	220.972	1772305.969	41297541	2	220.972	13480075.99	314107158	0.131475963
	3	220.972	1881007.88	43830468	3	220.972	13764446.41	320733440	0.136656995
	4	220.972	2054439.762	47871706	4	220.972	14328657.74	333880459	0.143379778
	5	220.972	2234705.598	52072186	5	220.972	14466494.23	337092268	0.154474578
	6	220.972	2395879.387	55827791	6	220.972	14480312.69	337414260	0.165457711
	7	220.972	2557646.569	59597223	7	220.972	14481372.36	337438952	0.176616311
	8	220.972	2658700.16	61951932	8	220.972	14481405.1	337439715	0.183594074
	9	220.972	2780682.326	64794310	9	220.972	14481405.1	337439715	0.192017439
	10	220.972	2999463.78	69892265	10	220.972	14481405.1	337439715	0.20712519
	11	220.972	2999463.78	69892265	11	220.972	14481405.1	337439715	0.20712519
	1	209.771	1644737.059	38324983	1	209.771	13716859.74	319624595	0.119906239
	2	209.771	1545617.757	36015346	2	209.771	13504212.25	314669571	0.114454492
	3	209.771	1609713.564	37508880	3	209.771	13634811.68	317712745	0.118059098
	4	209.771	1735172.403	40432270	4	209.771	13736365.28	320079105	0.126319617
	5	209.771	1874075.477	43668932	5	209.771	13746681.4	320319487	0.136329302
	6	209.771	2011671.086	46875128	6	209.771	13747350.58	320335080	0.146331548
	7	209.771	2146923.035	50026713	7	209.771	13747347.88	320335017	0.156169979
	8	209.771	2237774.059	52143686	8	209.771	13747350.58	320335080	0.162778569
	9	209.771	2333759.883	54380308	9	209.771	13747350.58	320335080	0.169760702
	10	209.771	2515946.576	58625547	10	209.771	13747350.58	320335080	0.183013197
	11	209.771	2515946.576	58625547	11	209.771	13747350.58	320335080	0.183013197
	1	194.536	1700981.984	39635579	1	194.536	12735513.77	296757677	0.133562102
	2	194.536	1700318.682	39620123	2	194.536	12388406.38	288669524	0.1372508
	3	194.536	1879003.339	43783759	3	194.536	12248803.74	285416561	0.153403008
	4	194.536	2137678.085	49811291	4	194.536	12603713.14	293686513	0.169607009
	5	194.536	2426384.477	56538608	5	194.536	12724898.79	296510331	0.190680061
	6	194.536	2715056.237	63265118	6	194.536	12746953.34	297024237	0.212996484
	7	194.536	2998827.686	69877443	7	194.536	12748784.85	297066914	0.23522459
	8	194.536	3239394.266	75483026	8	194.536	12748873.51	297068980	0.254092588
	9	194.536	3498984.444	81531889	9	194.536	12748923.93	297070155	0.274453316
	10	194.536	3803042.28	88616919	10	194.536	12748869	297068875	0.298304287
	11	194.536	3803042.28	88616919	11	194.536	12748869	297068875	0.298304287
	1	250.455	1707259.626	39781858	1	250.455	16361306.19	381244393	0.104347392
	2	250.455	1591666.724	37088360	2	250.455	16097342.58	375093622	0.098877608
	3	250.455	1641812.537	38256837	3	250.455	16267508.63	379058761	0.100925875
	4	250.455	1762481.316	41068611	4	250.455	16396198.37	382057436	0.107493291
	5	250.455	1903584.197	44356532	5	250.455	16412526.95	382437918	0.115983614
	6	250.455	2049059.055	47746327	6	250.455	16413531.86	382461334	0.124839618
	7	250.455	2188842.97	51003514	7	250.455	16413571.6	382462260	0.133355678
	8	250.455	2289133.008	53340431	8	250.455	16413571.6	382462260	0.139465868
	9	250.455	2412327.967	56211069	9	250.455	16413571.6	382462260	0.146971544
	10	250.455	2641275.681	61545914	10	250.455	16413571.6	382462260	0.160920228
	11	250.455	2641275.681	61545914	11	250.455	16413571.6	382462260	0.160920228
2Apro
24-10-02 35ug-digitonin 2Apro-1	1	421.645	4370548.1	101840705	1	421.645	27632512.17	643881375	0.158166875
	2	421.645	5132578.742	119597228	2	421.645	27632443.03	643879764	0.18574466
	3	421.645	5226965.534	121796590	3	421.645	27021385.54	629641155	0.193438102
	4	421.645	5141382.692	119802374	4	421.645	23147770.68	539379783	0.222111354
	5	421.645	5098281.249	118798042	5	421.645	20605486.8	480140535	0.24742348
	6	421.645	5102614.173	118899006	6	421.645	19380663.13	451600200	0.263283776
	7	421.645	5207166.925	121335251	7	421.645	18867679.04	439646857	0.275983438
	8	421.645	5292468.498	123322913	8	421.645	18852384.89	439290479	0.280732042
	9	421.645	5453156.097	127067189	9	421.645	19186210.4	447069143	0.284222678
	10	421.645	5657301.467	131824100	10	421.645	19800478.49	461382564	0.285715392
	1	171.705	1533519.182	35733430	1	171.705	11252378.29	262198267	0.136284005
	2	171.705	2416844.998	56316323	2	171.705	11252690.2	262205535	0.214779307
	3	171.705	2607861.519	60767311	3	171.705	11222414.7	261500068	0.232379714
	4	171.705	2565725.375	59785472	4	171.705	10197393.26	237615442	0.251606005
	5	171.705	2553135.331	59492104	5	171.705	8932286.786	208136454	0.285832217
	6	171.705	2613000.353	60887054	6	171.705	8341068.031	194360119	0.313269277
	7	171.705	2645215.885	61637727	7	171.705	8106835.054	188902119	0.326294524
	8	171.705	2725379.783	63505673	8	171.705	8113671.713	189061424	0.335899686
	9	171.705	2797453.501	65185105	9	171.705	8314682.017	193745283	0.336447443
	10	171.705	2881067.979	67133455	10	171.705	8574664.314	199803283	0.335997757
	1	149.003	2085145.181	48587191	1	149.003	9764893.867	227537520	0.213534853
	2	149.003	2950204.087	68744436	2	149.003	9764851.896	227536542	0.302124816
	3	149.003	3117374.506	72639772	3	149.003	9533239.427	222139604	0.327000547
	4	149.003	2985937.534	69577082	4	149.003	8162373.933	190196263	0.365817293
	5	149.003	2910968.519	67830185	5	149.003	7274548.767	169508528	0.40015795
	6	149.003	2914402.019	67910191	6	149.003	6833540.513	159232336	0.426484926
	7	149.003	2915297.022	67931046	7	149.003	6667651.938	155366869	0.437229935
	8	149.003	2958517.427	68938150	8	149.003	6652362.293	155010596	0.444731856
	9	149.003	3033738.313	70690916	9	149.003	6767440.508	157692101	0.448284445
	10	149.003	3076724.013	71692551	10	149.003	6985164.824	162765423	0.440465485
	1	156.084	2233915.866	52053784	1	156.084	10228951.32	238350795	0.218391485
	2	156.084	3926040.686	91482977	2	156.084	10228805.37	238347394	0.383822015
	3	156.084	4444202.269	103556964	3	156.084	9940194.891	231622312	0.447094078
	4	156.084	4637026.521	108050075	4	156.084	8441461.367	196699443	0.549315612
	5	156.084	4742817.386	110515170	5	156.084	7533759.056	175548539	0.629541953
	6	156.084	4633166.612	107960133	6	156.084	7111227.699	165702888	0.651528373
	7	156.084	4759420.375	110902046	7	156.084	6921379.94	161279134	0.687640386
	8	156.084	4652830.766	108418339	8	156.084	6877291.526	160251804	0.676549881
	9	156.084	4674295.27	108918496	9	156.084	7001053.27	163135649	0.667656007
	10	156.084	4818536.479	112279545	10	156.084	7205822.245	167907091	0.668700436
	1	154.367	1529525.162	35640363	1	154.367	10116452.55	235729395	0.151191849
	2	154.367	1835898.291	42779343	2	154.367	10116452.55	235729395	0.181476489
	3	154.367	1828948.635	42617405	3	154.367	9771006.584	227679956	0.187181189
	4	154.367	1719731.18	40072465	4	154.367	8296784.952	193328253	0.207276817
	5	154.367	1690814.694	39398665	5	154.367	7386364.586	172114014	0.228910268
	6	154.367	1782627.326	41538045	6	154.367	6981682.7	162684284	0.255329181
	7	154.367	1777368.414	41415504	7	154.367	6780069.734	157986382	0.262146037
	8	154.367	1890124.041	44042889	8	154.367	6760325.799	157526317	0.279590673
	9	154.367	2007087.879	46768332	9	154.367	6872433.187	160138597	0.292049093
	10	154.367	2078332.555	48428446	10	154.367	7079736.324	164969089	0.293560729
	1	225.006	2440366.143	56864403	1	225.006	14712916.59	342834300	0.16586556
	2	225.006	4661376.064	108617458	2	225.006	14745777.23	343600005	0.316115997
	3	225.006	5424586.798	126401479	3	225.006	14644394.69	341237631	0.370420691
	4	225.006	5324265.475	124063833	4	225.006	12799105.93	298239475	0.415987297
	5	225.006	5265978.242	122705648	5	225.006	11153555.49	259895539	0.472134491
	6	225.006	5361912.01	124941057	6	225.006	10422997.38	242872376	0.514430908
	7	225.006	5409396.03	126047510	7	225.006	10103526.73	235428203	0.535396815
	8	225.006	5512785.513	128456649	8	225.006	10058909.94	234388561	0.548049992
	9	225.006	5627036.274	131118873	9	225.006	10154695.99	236620528	0.554131436
	10	225.006	5766943.014	134378922	10	225.006	10392493.84	242161595	0.554914259
24-10-02 35ug-digitonin 2Apro-2	1	223.59	2021944.893	47114524	1	223.59	14652965.74	341437350	0.137988782
	2	223.59	2327696.39	54239019	2	223.59	14652965.74	341437350	0.158854967
	3	223.59	2562529.885	59711012	3	223.59	14652965.74	341437350	0.174881313
	4	223.59	2558593.372	59619285	4	223.59	14652965.74	341437350	0.174612663
	5	223.59	2452625.78	57150072	5	223.59	14652965.74	341437350	0.167380845
	6	223.59	2329102.647	54271787	6	223.59	14650795.07	341386770	0.158974488
	7	223.59	2212620.02	51557557	7	223.59	14531230.42	338600724	0.152266529
	8	223.59	2088958.741	48676053	8	223.59	13803937.55	321653646	0.151330643
	9	223.59	2026088.688	47211081	9	223.59	12718247.57	296355347	0.159305649
	10	223.59	1975861.078	46040698	10	223.59	11917350.99	277693186	0.165797003
	1	200.802	2093941.75	48792165	1	200.802	13159544.47	306638265	0.159119623
	2	200.802	3847419.902	89650988	2	200.802	13159544.47	306638265	0.292367256
	3	200.802	5099745.055	118832151	3	200.802	13159544.47	306638265	0.387532035
	4	200.802	5952108.216	138693565	4	200.802	13159544.47	306638265	0.452303515
	5	200.802	6439106.9	150041407	5	200.802	13159544.47	306638265	0.489310775
	6	200.802	6670209.446	155426463	6	200.802	13156896.45	306576562	0.506974382
	7	200.802	6828351.382	159111421	7	200.802	13041853.47	303895878	0.523572159
	8	200.802	6921618.421	161284691	8	200.802	12349941.4	287773229	0.560457592
	9	200.802	6915529.308	161142805	9	200.802	11363038.05	264776815	0.608598623
	10	200.802	6885029.668	160432115	10	200.802	10664016.08	248488494	0.645631966
	1	198.098	3226234.991	75176394	1	198.098	12982358.9	302509560	0.248509151
	2	198.098	8961984.721	208828463	2	198.098	12982358.9	302509560	0.69032021
	3	198.098	12069485.44	281238160	3	198.098	12982358.9	302509560	0.929683545
	4	198.098	12724209.74	296494275	4	198.098	12982358.9	302509560	0.980115389
	5	198.098	12778198.89	297752308	5	198.098	12982358.9	302509560	0.984274044
	6	198.098	12725488.02	296524061	6	198.098	12979994.08	302454456	0.980392436
	7	198.098	12533908.36	292059951	7	198.098	12879363.85	300109612	0.973177597
	8	198.098	12056897.32	280944837	8	198.098	12219423.51	284731955	0.986699357
	9	198.098	11352722.87	264536455	9	198.098	11254341.54	262244014	1.008741633
	10	198.098	10588543.79	246729870	10	198.098	10554827.03	245944216	1.00319444
	1	179.344	3133348.268	73011986	1	179.344	11753309.76	273870765	0.266592843
	2	179.344	3637904.555	84768948	2	179.344	11753309.76	273870765	0.309521712
	3	179.344	4028492.937	93870277	3	179.344	11753309.76	273870765	0.342753915
	4	179.344	4098952.087	95512087	4	179.344	11753309.76	273870765	0.34874875
	5	179.344	4111052.637	95794049	5	179.344	11751229.73	273822297	0.349840207
	6	179.344	4066813.589	94763209	6	179.344	11720843.85	273114258	0.346972764
	7	179.344	3967517.818	92449460	7	179.344	11542048.52	268948043	0.343744684
	8	179.344	3857630.88	89888920	8	179.344	11008171.44	256507860	0.350433394
	9	179.344	3731027.484	86938860	9	179.344	10239440.09	238595200	0.364378076
	10	179.344	3593649.242	83737729	10	179.344	9499659.739	221357144	0.378292417
	1	204.879	3888823.52	90615758	1	204.879	13426729.07	312864090	0.289632978
	2	204.879	4624068.605	107748135	2	204.879	13426691.34	312863211	0.344393752
	3	204.879	5064830.866	118018595	3	204.879	13426705.46	312863540	0.377220673
	4	204.879	5218251.878	121593548	4	204.879	13423715.54	312793870	0.388733795
	5	204.879	5244717.844	122210247	5	204.879	13392861.42	312074920	0.391605474
	6	204.879	5189410.366	120921495	6	204.879	13282781.83	309509891	0.390687014
	7	204.879	5098196.491	118796067	7	204.879	12911576.12	300860209	0.394854698
	8	204.879	4940988.054	115132861	8	204.879	12217685.47	284691456	0.404412772
	9	204.879	4799838.052	111843842	9	204.879	11343071.85	264311571	0.423151516
	10	204.879	4640218.535	108124454	10	204.879	10541763.5	245639815	0.44017479
	1	173.336	3695382.701	86108280	1	173.336	11359564.04	264695865	0.325310257
	2	173.336	4283793.793	99819192	2	173.336	11359564.04	264695865	0.377108996
	3	173.336	4672503.976	108876756	3	173.336	11359564.04	264695865	0.411327755
	4	173.336	4846325.917	112927083	4	173.336	11359558.2	264695729	0.426629789
	5	173.336	4886304.053	113858637	5	173.336	11359172.9	264686751	0.430163718
	6	173.336	4823089.216	112385631	6	173.336	11343413.63	264319535	0.425188517
	7	173.336	4692725.561	109347951	7	173.336	11203588.6	261061390	0.418859147
	8	173.336	4548594.645	105989472	8	173.336	10717303.22	249730169	0.42441597
	9	173.336	4398455.641	102490995	9	173.336	9933574.183	231468039	0.442786812
	10	173.336	4260654.724	99280015	10	173.336	9215295.884	214731015	0.462345949
	1	235.22	2421243.282	56418810	1	235.22	15415144.96	359197335	0.157069122
	2	235.22	2497712.324	58200660	2	235.22	15415144.96	359197335	0.162029766
	3	235.22	2485328.103	57912088	3	235.22	15415144.96	359197335	0.161226385
	4	235.22	2462389.064	57377572	4	235.22	15414754.72	359188242	0.159742345
	5	235.22	2457893.061	57272808	5	235.22	15398651.06	358813001	0.159617427
	6	235.22	2476398.282	57704009	6	235.22	15256454.52	355499596	0.162318072
	7	235.22	2487281.361	57957602	7	235.22	14762427.38	343987980	0.168487288
	8	235.22	2456171.076	57232683	8	235.22	13860571.97	322973318	0.177205607
	9	235.22	2430307.515	56630021	9	235.22	12777552.11	297737237	0.190201339
	10	235.22	2414617.939	56264429	10	235.22	11852654.41	276185653	0.203719594
24-10-02 35ug-digitonin 2Apro-3	1	246.807	1447442.468	33727706	1	246.807	16161598.68	376590891	0.0895606
	2	246.807	1887192.781	43974586	2	246.807	16174028.56	376880527	0.116680441
	3	246.807	1700781.783	39630914	3	246.807	14691946.05	342345653	0.115762866
	4	246.807	1576532.819	36735716	4	246.807	11494698.18	267844705	0.137153042
	5	246.807	1556731.936	36274324	5	246.807	9766857.038	227583265	0.159389242
	6	246.807	1557671.786	36296224	6	246.807	9083852.946	211668186	0.171476993
	7	246.807	1651286.742	38477601	7	246.807	9272613.397	216066604	0.17808213
	8	246.807	1800906.554	41963980	8	246.807	10111550.86	235615178	0.178103891
	9	246.807	2024195.254	47166961	9	246.807	11350417.96	264482747	0.178336627
	10	246.807	2234613.287	52070035	10	246.807	12609061.23	293811132	0.177222812
	1	245.005	2203560.852	51346464	1	245.005	16056387.99	374139315	0.137238889
	2	245.005	2544392.45	59288381	2	245.005	16053701	374076704	0.158492577
	3	245.005	2184714.024	50907303	3	245.005	14102576.52	328612408	0.154915949
	4	245.005	1993710.592	46456620	4	245.005	11168643.82	260247121	0.17850964
	5	245.005	1881611.273	43844528	5	245.005	9691871.028	225835972	0.194143243
	6	245.005	1868831.113	43546730	6	245.005	9197376.76	214313471	0.203191754
	7	245.005	1908111.271	44462020	7	245.005	9410872.18	219288253	0.20275605
	8	245.005	2019977.087	47068671	8	245.005	10186613	237364245	0.198297225
	9	245.005	2169665.306	50556644	9	245.005	11273169.36	262682732	0.192462762
	10	245.005	2315894.104	53964007	10	245.005	12459902.37	290335494	0.185867757
	1	319.42	2702995.599	62984086	1	319.42	20933209.98	487777005	0.129124754
	2	319.42	2937662.495	68452197	2	319.42	20928530.43	487667964	0.140366401
	3	319.42	2576064.457	60026389	3	319.42	18307764.72	426599965	0.140708847
	4	319.42	2373818.529	55313738	4	319.42	14506266.29	338019020	0.163640904
	5	319.42	2380625.018	55472340	5	319.42	12606624.14	293754344	0.188839216
	6	319.42	2435803.836	56758094	6	319.42	11996558.9	279538856	0.203041877
	7	319.42	2582912.316	60185955	7	319.42	12280397.81	286152753	0.210328066
	8	319.42	2764390.088	64414675	8	319.42	13248053.72	308700671	0.208663865
	9	319.42	3078333.731	71730060	9	319.42	14677283.27	342003987	0.209734572
	10	319.42	3434004.663	80017757	10	319.42	16202657.64	377547630	0.211940827
	1	273.415	2987665.485	69617346	1	273.415	17917843.34	417514178	0.166742472
	2	273.415	2772917.533	64613378	2	273.415	17863786.37	416254565	0.155225632
	3	273.415	2430122.506	56625710	3	273.415	14762132.51	343981109	0.164618662
	4	273.415	2226063.526	51870812	4	273.415	11874167.23	276686936	0.187471128
	5	273.415	2125669.031	49531461	5	273.415	10551642.91	245870021	0.201453845
	6	273.415	2109011.41	49143312	6	273.415	10177724.38	237157126	0.207218365
	7	273.415	2140949.622	49887523	7	273.415	10442526.91	243327445	0.205022179
	8	273.415	2217210.566	51664524	8	273.415	11173922.34	260370119	0.19842724
	9	273.415	2312268.943	53879535	9	273.415	12211421.14	284545487	0.189352977
	10	273.415	2431791.276	56664595	10	273.415	13322031.26	310424465	0.182539076
	1	257.837	2637431.136	61456330	1	257.837	16897316.35	393734280	0.1560858
	2	257.837	2632441.776	61340070	2	257.837	16853711.33	392718214	0.156193596
	3	257.837	2402984.483	55993351	3	257.837	13908648.7	324093582	0.172769083
	4	257.837	2252497.219	52486759	4	257.837	11211090.84	261236204	0.200916864
	5	257.837	2197595.078	51207452	5	257.837	9959864.668	232080649	0.220645074
	6	257.837	2222824.304	51795333	6	257.837	9625058.539	224279135	0.23094138
	7	257.837	2310143.594	53830011	7	257.837	9850612.794	229534907	0.234517755
	8	257.837	2448807.757	57061106	8	257.837	10538582.9	245565702	0.232365943
	9	257.837	2624499.356	61154999	9	257.837	11499805.64	267963717	0.228221192
	10	257.837	2876426.793	67025308	10	257.837	12528796.35	291940833	0.229585246
	1	187.97	1564323.951	36451230	1	187.97	12318616.11	287043300	0.126988611
	2	187.97	1418557.654	33054644	2	187.97	12311851.12	286885665	0.115218877
	3	187.97	1137597.644	26507830	3	187.97	10791751.15	251464924	0.105413628
	4	187.97	968909.002	22577117	4	187.97	8524335.466	198630541	0.113663875
	5	187.97	867462.862	20213261	5	187.97	7260558.131	169182524	0.119476058
	6	187.97	838890.473	19547479	6	187.97	6661819.331	155230960	0.125925131
	7	187.97	846720.712	19729936	7	187.97	6597958.658	153742905	0.128330709
	8	187.97	883376.071	20584064	8	187.97	6882645.625	160376563	0.12834833
	9	187.97	942579.292	21963593	9	187.97	7533925.268	175552412	0.125111314
	10	187.97	1021414.611	23800581	10	187.97	8348041.419	194522610	0.122353802
	1	198.871	1406213.301	32767001	1	198.871	13032983.35	303689190	0.107896501
	2	198.871	1334309.27	31091523	2	198.871	13032810.31	303685158	0.102380779
	3	198.871	1065717.517	24832909	3	198.871	12005557.86	279748546	0.088768679
	4	198.871	905068.37	21089529	4	198.871	9378756.212	218539900	0.096501961
	5	198.871	821652.763	19145813	5	198.871	7852255.308	182970007	0.104639079
	6	198.871	784362.126	18276882	6	198.871	7065117.405	164628445	0.11101898
	7	198.871	793468.759	18489081	7	198.871	6952317.661	162000032	0.114130107
	8	198.871	831734.995	19380745	8	198.871	7301754.768	170142471	0.113908919
	9	198.871	903044.045	21042359	9	198.871	8092777.771	188574562	0.111586413
	10	198.871	1012208.457	23586063	10	198.871	9104593.422	212151472	0.11117558
24-10-09 30ug digitonin 2Apro-3	1	259.253	854459.241	19910256	1	259.253	10975498.26	255746523	0.077851522
	2	259.253	1129961.468	26329895	2	259.253	14167194.31	330118105	0.079759015
	3	259.253	1335413.015	31117242	3	259.253	15863271.01	369639383	0.084182702
	4	259.253	1478986.2	34462725	4	259.253	16471880.81	383820957	0.089788544
	5	259.253	1616546.103	37668089	5	259.253	16704069.81	389231329	0.096775584
	6	259.253	1717460.605	40019557	6	259.253	16798318.71	391427478	0.10224003
	7	259.253	1803323.213	42020292	7	259.253	16844048.13	392493046	0.107059966
	8	259.253	1885332.178	43931231	8	259.253	16865444.53	392991616	0.111786688
	9	259.253	1959396.019	45657036	9	259.253	16841560.83	392435088	0.1163429
	10	259.253	2018742.106	47039894	10	259.253	16828341.64	392127060	0.119960846
	1	228.654	1167723.747	27209816	1	228.654	10025130.18	233601439	0.116479659
	2	228.654	2075312.761	48358080	2	228.654	12565773.44	292802458	0.165155991
	3	228.654	3239950.452	75495986	3	228.654	13893585.86	323742594	0.233197569
	4	228.654	4333252.957	100971669	4	228.654	14400215.01	335547857	0.300915851
	5	228.654	5295435.979	123392060	5	228.654	14599729.32	340196857	0.362707819
	6	228.654	6185877.963	144140771	6	228.654	14714891.65	342880322	0.420382162
	7	228.654	6974488.083	162516638	7	228.654	14771165.37	344191589	0.472169115
	8	228.654	7611677.484	177364162	8	228.654	14787090.9	344562679	0.514751518
	9	228.654	8207439.491	191246362	9	228.654	14774914.39	344278947	0.555498277
	10	228.654	8695429.61	202617306	10	228.654	14731859.08	343275690	0.590246592
	1	226.766	1093056.556	25469952	1	226.766	10233679.07	238460959	0.106809736
	2	226.766	1478923.886	34461273	2	226.766	12712830.64	296229124	0.11633317
	3	226.766	1781793.434	41518614	3	226.766	13848841.96	322699990	0.128660103
	4	226.766	2036257.867	47448039	4	226.766	14294562.12	333085977	0.142449825
	5	226.766	2231746.529	52003235	5	226.766	14471438.23	337207471	0.154217328
	6	226.766	2423050.369	56460918	6	226.766	14611171.68	340463482	0.16583546
	7	226.766	2600987.867	60607144	7	226.766	14679116.36	342046701	0.177189676
	8	226.766	2737913.521	63797729	8	226.766	14693063.87	342371700	0.186340544
	9	226.766	2858805.289	66614699	9	226.766	14693654.04	342385452	0.194560542
	10	226.766	2992526.184	69730608	10	226.766	14727782.36	343180696	0.203189191
	1	289.122	1339569.298	31214090	1	289.122	13074308.82	304652139	0.102458135
	2	289.122	1761217.668	41039166	2	289.122	16185171.92	377140185	0.108816741
	3	289.122	2099644.924	48925058	3	289.122	17590920.83	409896365	0.11935958
	4	289.122	2339945.642	54524446	4	289.122	18155657.23	423055619	0.128882453
	5	289.122	2561298.853	59682327	5	289.122	18393611.62	428600334	0.139249371
	6	289.122	2750947.484	64101441	6	289.122	18580653.14	432958698	0.148054402
	7	289.122	2921647.062	68079012	7	289.122	18673588.57	435124241	0.156458789
	8	289.122	3084585.666	71875740	8	289.122	18694918.96	435621273	0.164995937
	9	289.122	3213633.445	74882758	9	289.122	18705820.41	435875294	0.171798583
	10	289.122	3331577.56	77631043	10	289.122	18744260.58	436771011	0.177738543
24-10-14 35ug-digitonin 2Apro-2	1	179.559	1264742.376	29470504	1	179.559	11766613.83	274180771	0.10748567
	2	179.559	1558659.444	36319238	2	179.559	11764357.5	274128195	0.132489976
	3	179.559	1877779.774	43755248	3	179.559	11765355.16	274151442	0.159602473
	4	179.559	1974413.752	46006973	4	179.559	11755192.59	273914638	0.167960987
	5	179.559	1982307.334	46190906	5	179.559	11577508.25	269774311	0.17122055
	6	179.559	2002757.401	46667425	6	179.559	11394727.09	265515220	0.17576177
	7	179.559	2065515.102	48129779	7	179.559	11577242.9	269768128	0.178411658
	8	179.559	2262336.592	52716032	8	179.559	11718076.23	273049768	0.193063823
	9	179.559	2368169.943	55182117	9	179.559	11758990.36	274003132	0.201392286
	10	179.559	2463692.28	57407939	10	179.559	11766020.95	274166956	0.209390438
	1	190.974	1334814.515	31103296	1	190.974	12512003.11	291549524	0.106682719
	2	190.974	1540413.133	35894070	2	190.974	12509316.13	291486913	0.123141275
	3	190.974	1792083.678	41758393	3	190.974	12513728.36	291589725	0.143209412
	4	190.974	1862092.816	43389717	4	190.974	12495225.07	291158569	0.149024352
	5	190.974	1845897.31	43012336	5	190.974	12223750.9	284832790	0.151009075
	6	190.974	1862057.583	43388896	6	190.974	11975910.56	279057717	0.155483591
	7	190.974	1948101.209	45393849	7	190.974	12203681.79	284365148	0.159632252
	8	190.974	2081085.501	48492594	8	190.974	12418815.17	289378097	0.167575205
	9	190.974	2211670.042	51535421	9	190.974	12493727.84	291123681	0.177022428
	10	190.974	2309789.112	53821751	10	190.974	12511153.86	291529735	0.184618392
	1	276.119	1741270.958	40574376	1	276.119	18089937.75	421524251	0.096256327
	2	276.119	2030335.223	47310032	2	276.119	18085296.87	421416111	0.112264412
	3	276.119	2422371.145	56445091	3	276.119	18092078.17	421574126	0.13389126
	4	276.119	2521528.771	58755621	4	276.119	18062745.87	420890637	0.139598309
	5	276.119	2518865.648	58693566	5	276.119	17649094.77	411251910	0.142719255
	6	276.119	2511068.282	58511875	6	276.119	17275824.13	402554112	0.145351577
	7	276.119	2590514.674	60363102	7	276.119	17605148.79	410227899	0.147145287
	8	276.119	2801197.066	65272336	8	276.119	17943081.75	418102273	0.156115717
	9	276.119	2935031.515	68390891	9	276.119	18059666.04	420818872	0.162518593
	10	276.119	3068626.066	71503856	10	276.119	18086949.97	421454631	0.169659676
24-10-22_40ug-digitonin_2Apro-1	1	257.879	3700737.916	86233065	1	257.879	16900128.82	393799815	0.218976906
	2	257.879	4356228.431	101507034	2	257.879	16900128.82	393799815	0.257763031
	3	257.879	4836178.453	112690631	3	257.879	16900128.82	393799815	0.286162224
	4	257.879	5257384.922	122505410	4	257.879	16900128.82	393799815	0.311085494
	5	257.879	6049613.637	140965596	5	257.879	16900128.82	393799815	0.357962576
	6	257.879	5960032.698	138878218	6	257.879	16900128.82	393799815	0.352661969
	7	257.879	6135681.639	142971117	7	257.879	16900128.82	393799815	0.363055318
	8	257.879	6210418.309	144712600	8	257.879	16900128.82	393799815	0.367477572
	9	257.879	6388589.396	148864269	9	257.879	16900128.82	393799815	0.37802016
	10	257.879	6450358.88	150303596	10	257.879	16900128.82	393799815	0.381675131
	1	243.074	2945754.176	68640746	1	243.074	15929826.86	371190240	0.184920665
	2	243.074	3663251.713	85359577	2	243.074	15929826.86	371190240	0.229961803
	3	243.074	4118311.585	95963194	3	243.074	15929826.86	371190240	0.258528333
	4	243.074	4549841.513	106018526	4	243.074	15929826.86	371190240	0.285617763
	5	243.074	4640719.531	108136128	5	243.074	15929826.86	371190240	0.29132266
	6	243.074	4819136.738	112293532	6	243.074	15929826.86	371190240	0.302522857
	7	243.074	4981980.757	116088056	7	243.074	15929826.86	371190240	0.312745443
	8	243.074	5124235.319	119402813	8	243.074	15929826.86	371190240	0.321675519
	9	243.074	5300041.202	123499369	9	243.074	15929826.86	371190240	0.33271179
	10	243.074	5457502.368	127168464	10	243.074	15929826.86	371190240	0.342596465
	1	268.394	4356658.445	101517054	1	268.394	17589183.83	409855890	0.247689631
	2	268.394	5182334.152	120756608	2	268.394	17589183.83	409855890	0.294631872
	3	268.394	5830259.131	135854288	3	268.394	17589183.83	409855890	0.331468429
	4	268.394	6176753.863	143928165	4	268.394	17589183.83	409855890	0.351167736
	5	268.394	7018041.426	163531500	5	268.394	17589183.83	409855890	0.39899756
	6	268.394	7032667.555	163872312	6	268.394	17589183.83	409855890	0.399829101
	7	268.394	7126786.897	166065442	7	268.394	17589183.83	409855890	0.405180079
	8	268.394	7417349.944	172836022	8	268.394	17589183.83	409855890	0.421699495
	9	268.394	7496017.892	174669110	9	268.394	17589183.83	409855890	0.426172014
	10	268.394	7583673.425	176711623	10	268.394	17589183.83	409855890	0.431155504
	1	294.787	2970467.858	69216614	1	294.787	19318852.53	450159915	0.153760057
	2	294.787	3389818.015	78988138	2	294.787	19318852.53	450159915	0.175466841
	3	294.787	3746595.222	87301613	3	294.787	19318852.53	450159915	0.193934667
	4	294.787	4182608.537	97461415	4	294.787	19318852.53	450159915	0.216503984
	5	294.787	3903480.891	90957298	5	294.787	19318852.53	450159915	0.202055525
	6	294.787	4060056.195	94605751	6	294.787	19318852.53	450159915	0.210160318
	7	294.787	4214169.521	98196836	7	294.787	19318852.53	450159915	0.218137672
	8	294.787	4298106.08	100152691	8	294.787	19318852.53	450159915	0.222482473
	9	294.787	4454284.029	103791885	9	294.787	19318852.53	450159915	0.230566698
	10	294.787	4653536.77	108434790	10	294.787	19318852.53	450159915	0.240880599
24-10-22_40ug-digitonin_2Apro-2	1	224.319	466931.037	10880234	1	224.319	5622836.303	131021007	0.083041905
	2	224.319	955013.467	22253329	2	224.319	9001521.814	209749740	0.106094668
	3	224.319	1252401.543	29182943	3	224.319	9781595.476	227926694	0.12803653
	4	224.319	1474051.3	34347734	4	224.319	10135227.83	236166889	0.145438398
	5	224.319	1678752.296	39117592	5	224.319	10432558.02	243095154	0.160914734
	6	224.319	1844912.699	42989393	6	224.319	10586287.51	246677295	0.174273814
	7	224.319	2005408.122	46729191	7	224.319	10871969.04	253334128	0.184456754
	8	224.319	2166360.166	50479629	8	224.319	11020245.04	256789194	0.196580036
	9	224.319	2262596.746	52722094	9	224.319	11017123.71	256716462	0.205370912
	10	224.319	2359740.818	54985705	10	224.319	11088666.43	258383521	0.212806547
	1	239.855	1238448.502	28857815	1	239.855	7555973.766	176066177	0.163903229
	2	239.855	2427795.797	56571494	2	239.855	10280859.46	239560337	0.236147163
	3	239.855	3172480.969	73923840	3	239.855	11056249.32	257628151	0.286940071
	4	239.855	3694226.342	86081335	4	239.855	11412363.4	265926174	0.323703883
	5	239.855	4116439.223	95919565	5	239.855	11713440.32	272941744	0.35142871
	6	239.855	4443395.414	103538163	6	239.855	11904414.87	277391754	0.373256095
	7	239.855	4756046.485	110823429	7	239.855	12188012.13	284000020	0.390223314
	8	239.855	4984591.18	116148883	8	239.855	12326540.16	287227943	0.404378772
	9	239.855	5138702.317	119739917	9	239.855	12311787.69	286884187	0.41738068
	10	239.855	5314322.976	123832157	10	239.855	12419362	289390839	0.427906279
	1	205.866	655434.253	15272658	1	205.866	7059839.181	164505454	0.092839828
	2	205.866	1205697.813	28094672	2	205.866	8852099.113	206267954	0.136204735
	3	205.866	1625512.402	37877018	3	205.866	9440591.057	219980750	0.17218333
	4	205.866	1976522.106	46056101	4	205.866	9764959.27	227539044	0.202409662
	5	205.866	2300880.577	53614168	5	205.866	9995757.074	232916999	0.230185724
	6	205.866	2570948.839	59907187	6	205.866	10139118.04	236257537	0.253567305
	7	205.866	2866478.157	66793489	7	205.866	10400289.66	242343250	0.275615223
	8	205.866	3088941.464	71977237	8	205.866	10511091.51	244925109	0.293874472
	9	205.866	3281324.501	76460067	9	205.866	10502598.23	244727202	0.312429785
	10	205.866	3470538.698	80869058	10	205.866	10606522.78	247148809	0.327207962
	1	195.352	1227677.561	28606835	1	195.352	6569082.041	153070034	0.186887232
	2	195.352	2655747.185	61883123	2	195.352	8229263.627	191754899	0.322719906
	3	195.352	3683436.133	85829906	3	195.352	8774761.976	204465876	0.419776188
	4	195.352	4371066.949	101852795	4	195.352	9076461.089	211495944	0.481582734
	5	195.352	4866190.229	113389953	5	195.352	9254619.043	215647307	0.525812052
	6	195.352	5204756.96	121279095	6	195.352	9423714.696	219587504	0.552304174
	7	195.352	5531787.481	128899425	7	195.352	9664628.119	225201169	0.572374582
	8	195.352	5752417.565	134040456	8	195.352	9756441.524	227340567	0.589602013
	9	195.352	5834135.262	135944608	9	195.352	9754448.999	227294138	0.59809993
	10	195.352	5999387.829	139795255	10	195.352	9858561.609	229720127	0.608545959
	1	249.768	1054442.448	24570182	1	249.768	9546542.727	222449592	0.110452808
	2	249.768	2042187.463	47586208	2	249.768	11520651.99	268449470	0.177263185
	3	249.768	2710019.884	63147763	3	249.768	12161613.37	283384887	0.222833912
	4	249.768	3240653.065	75512358	4	249.768	12514875.37	291616452	0.258944094
	5	249.768	3652369.192	85105997	5	249.768	12794635.37	298135304	0.285460983
	6	249.768	3983114.095	92812878	6	249.768	12973750.13	302308962	0.30701332
	7	249.768	4327097.925	100828247	7	249.768	13303583.93	309994613	0.325258062
	8	249.768	4611505.812	107455402	8	249.768	13380857.43	311795208	0.344634553
	9	249.768	4787463.187	111555488	9	249.768	13379742.14	311769220	0.357814309
	10	249.768	4996578.003	116428195	10	249.768	13525554.31	315166875	0.369417614
	1	202.089	1026141.757	23910731	1	202.089	8151254.261	189937157	0.12588759
	2	202.089	1702483.341	39670563	2	202.089	9195274.758	214264491	0.185147631
	3	202.089	2218724.283	51699796	3	202.089	9582830.127	223295146	0.231531213
	4	202.089	2679220.909	62430098	4	202.089	9821011.247	228845144	0.272804993
	5	202.089	3042630.841	70898126	5	202.089	9954586.1	231957650	0.305651165
	6	202.089	3372506.189	78584745	6	202.089	10122604.75	235872751	0.333165848
	7	202.089	3721301.451	86712228	7	202.089	10311083.24	240264599	0.360903056
	8	202.089	3977757.636	92688064	8	202.089	10336699.69	240861503	0.384818922
	9	202.089	4169562.773	97157428	9	202.089	10361925.02	241449293	0.40239268
	10	202.089	4391429.811	102327282	10	202.089	10462394.78	243790398	0.419734669
	1	213.762	1114382.4	25966878	1	213.762	8629591.432	201083172	0.129135013
	2	213.762	1678638.356	39114937	2	213.762	9692314.131	225846297	0.173192731
	3	213.762	2076482.767	48385343	3	213.762	10080119.44	234882776	0.205997834
	4	213.762	2395151.969	55810841	4	213.762	10325772.33	240606878	0.231958627
	5	213.762	2645852.28	61652556	5	213.762	10448979.39	243477798	0.253216336
	6	213.762	2857734.204	66589741	6	213.762	10645742.6	248062693	0.26843916
	7	213.762	3092693.741	72064671	7	213.762	10836225.64	252501250	0.285403225
	8	213.762	3255284.558	75853295	8	213.762	10857541.27	252997938	0.299817839
	9	213.762	3376074.015	78667881	9	213.762	10877846.15	253471074	0.310362361
	10	213.762	3524483.866	82126066	10	213.762	10978365.66	255813338	0.32103903
	1	186.082	1199261.556	27944697	1	186.082	7285688.266	169768096	0.164605115
	2	186.082	1783559.924	41559776	2	186.082	8228882.194	191746011	0.216743888
	3	186.082	2223370.705	51808065	3	186.082	8607767.167	200574632	0.258298193
	4	186.082	2608594.001	60784379	4	186.082	8852496.983	206277225	0.294673244
	5	186.082	2904776.022	67685890	5	186.082	8971549.477	209051337	0.323776403
	6	186.082	3230781.634	75282338	6	186.082	9126223.279	212655482	0.354010803
	7	186.082	3499255.069	81538195	7	186.082	9314349.611	217039124	0.375684317
	8	186.082	3678914.981	85724556	8	186.082	9347122.401	217802782	0.393587975
	9	186.082	3838231.644	89436887	9	186.082	9394892.367	218915898	0.408544504
	10	186.082	4006925.865	93367730	10	186.082	9482049.436	220946796	0.422580149
	1	168.572	1485142.39	34606174	1	168.572	6865003.392	159965471	0.216335274
	2	168.572	2376977.541	55387348	2	168.572	7669004.696	178699977	0.309946028
	3	168.572	3016003.598	70277669	3	168.572	7965075.48	185598896	0.378653486
	4	168.572	3504277.903	81655235	4	168.572	8172467.838	190431467	0.428790663
	5	168.572	3867039.296	90108151	5	168.572	8257033.282	192401976	0.468332773
	6	168.572	4198974.59	97842770	6	168.572	8421871.027	196242957	0.498579778
	7	168.572	4496338.976	104771832	7	168.572	8561776.136	199502968	0.525164277
	8	168.572	4662767.171	108649873	8	168.572	8585913.033	200065396	0.543071791
	9	168.572	4793495.222	111696044	9	168.572	8614674.207	200735577	0.556433721
	10	168.572	4947633.653	115287714	10	168.572	8687216.907	202425937	0.569530346
24-10-14 35ug-digitonin ctrl-2	1	193.163	1315414.591	30651247	1	193.163	12546815.51	292360708	0.104840514
	2	193.163	1255721.531	29260304	2	193.163	11811388.03	275224081	0.106314476
	3	193.163	1332255.161	31043659	3	193.163	12057141.3	280950522	0.110495111
	4	193.163	1451227.489	33815903	4	193.163	12529330.95	291953290	0.115826415
	5	193.163	1578989.819	36792968	5	193.163	12647714.43	294711813	0.124843886
	6	193.163	1702725.042	39676195	6	193.163	12658181.1	294955703	0.134515775
	7	193.163	1835221.213	42763566	7	193.163	12658877.83	294971938	0.144975032
	8	193.163	1942067.199	45253247	8	193.163	12658877.32	294971926	0.153415437
	9	193.163	2061551.08	48037411	9	193.163	12658924.91	294973035	0.162853567
	10	193.163	2264437.737	52764992	10	193.163	12658924.91	294973035	0.178880731
	11	193.163	2264437.737	52764992	11	193.163	12658924.91	294973035	0.178880731
	1	220.972	1884986.493	43923176	1	220.972	14351831.52	334420445	0.13134118
	2	220.972	1772305.969	41297541	2	220.972	13480075.99	314107158	0.131475963
	3	220.972	1881007.88	43830468	3	220.972	13764446.41	320733440	0.136656995
	4	220.972	2054439.762	47871706	4	220.972	14328657.74	333880459	0.143379778
	5	220.972	2234705.598	52072186	5	220.972	14466494.23	337092268	0.154474578
	6	220.972	2395879.387	55827791	6	220.972	14480312.69	337414260	0.165457711
	7	220.972	2557646.569	59597223	7	220.972	14481372.36	337438952	0.176616311
	8	220.972	2658700.16	61951932	8	220.972	14481405.1	337439715	0.183594074
	9	220.972	2780682.326	64794310	9	220.972	14481405.1	337439715	0.192017439
	10	220.972	2999463.78	69892265	10	220.972	14481405.1	337439715	0.20712519
	11	220.972	2999463.78	69892265	11	220.972	14481405.1	337439715	0.20712519
	1	209.771	1644737.059	38324983	1	209.771	13716859.74	319624595	0.119906239
	2	209.771	1545617.757	36015346	2	209.771	13504212.25	314669571	0.114454492
	3	209.771	1609713.564	37508880	3	209.771	13634811.68	317712745	0.118059098
	4	209.771	1735172.403	40432270	4	209.771	13736365.28	320079105	0.126319617
	5	209.771	1874075.477	43668932	5	209.771	13746681.4	320319487	0.136329302
	6	209.771	2011671.086	46875128	6	209.771	13747350.58	320335080	0.146331548
	7	209.771	2146923.035	50026713	7	209.771	13747347.88	320335017	0.156169979
	8	209.771	2237774.059	52143686	8	209.771	13747350.58	320335080	0.162778569
	9	209.771	2333759.883	54380308	9	209.771	13747350.58	320335080	0.169760702
	10	209.771	2515946.576	58625547	10	209.771	13747350.58	320335080	0.183013197
	11	209.771	2515946.576	58625547	11	209.771	13747350.58	320335080	0.183013197
	1	194.536	1700981.984	39635579	1	194.536	12735513.77	296757677	0.133562102
	2	194.536	1700318.682	39620123	2	194.536	12388406.38	288669524	0.1372508
	3	194.536	1879003.339	43783759	3	194.536	12248803.74	285416561	0.153403008
	4	194.536	2137678.085	49811291	4	194.536	12603713.14	293686513	0.169607009
	5	194.536	2426384.477	56538608	5	194.536	12724898.79	296510331	0.190680061
	6	194.536	2715056.237	63265118	6	194.536	12746953.34	297024237	0.212996484
	7	194.536	2998827.686	69877443	7	194.536	12748784.85	297066914	0.23522459
	8	194.536	3239394.266	75483026	8	194.536	12748873.51	297068980	0.254092588
	9	194.536	3498984.444	81531889	9	194.536	12748923.93	297070155	0.274453316
	10	194.536	3803042.28	88616919	10	194.536	12748869	297068875	0.298304287
	11	194.536	3803042.28	88616919	11	194.536	12748869	297068875	0.298304287
	1	250.455	1707259.626	39781858	1	250.455	16361306.19	381244393	0.104347392
	2	250.455	1591666.724	37088360	2	250.455	16097342.58	375093622	0.098877608
	3	250.455	1641812.537	38256837	3	250.455	16267508.63	379058761	0.100925875
	4	250.455	1762481.316	41068611	4	250.455	16396198.37	382057436	0.107493291
	5	250.455	1903584.197	44356532	5	250.455	16412526.95	382437918	0.115983614
	6	250.455	2049059.055	47746327	6	250.455	16413531.86	382461334	0.124839618
	7	250.455	2188842.97	51003514	7	250.455	16413571.6	382462260	0.133355678
	8	250.455	2289133.008	53340431	8	250.455	16413571.6	382462260	0.139465868
	9	250.455	2412327.967	56211069	9	250.455	16413571.6	382462260	0.146971544
	10	250.455	2641275.681	61545914	10	250.455	16413571.6	382462260	0.160920228
	11	250.455	2641275.681	61545914	11	250.455	16413571.6	382462260	0.160920228
3Cpro
24-10-02 35ug-digitonin 3Cpro-2	1	222.86	2146940.373	50027117	1	222.86	14605153.76	340323255	0.14699882
	2	222.86	2714141.278	63243798	2	222.86	14605153.76	340323255	0.185834488
	3	222.86	3147491.511	73341546	3	222.86	14605153.76	340323255	0.215505537
	4	222.86	3311956.021	77173830	4	222.86	14605153.76	340323255	0.226766255
	5	222.86	3218730.394	75001525	5	222.86	14605153.76	340323255	0.220383191
	6	222.86	3205722.611	74698423	6	222.86	14604461.57	340307126	0.219502965
	7	222.86	3173287.309	73942629	7	222.86	14575525.86	339632878	0.217713401
	8	222.86	3272180.446	76246996	8	222.86	14362866.01	334677566	0.22782225
	9	222.86	3450393.976	80399654	9	222.86	14374385.14	334945980	0.240037674
	10	222.86	3666260.307	85429682	10	222.86	14444811.5	336587026	0.253811571
	1	213.419	1859891.636	43338426	1	213.419	13986355.12	325904265	0.132979008
	2	213.419	1876753.749	43731340	2	213.419	13986410.48	325905555	0.134184089
	3	213.419	2037705.322	47481767	3	213.419	13986410.48	325905555	0.1456918
	4	213.419	2150950.615	50120562	4	213.419	13986410.48	325905555	0.153788609
	5	213.419	2198595.868	51230772	5	213.419	13986309.08	325903192	0.157196288
	6	213.419	2265134.17	52781220	6	213.419	13976121.06	325665795	0.162071734
	7	213.419	2303221.233	53668709	7	213.419	13692999.26	319068608	0.168204291
	8	213.419	2407998.304	56110181	8	213.419	13437203.16	313108153	0.179203832
	9	213.419	2545935.65	59324340	9	213.419	13659331.81	318284103	0.186388008
	10	213.419	2689826.882	62677234	10	213.419	13818221.59	321986487	0.194657964
24-10-14 35ug-digitonin 3Cpro-1	1	196.038	1462280.47	34073455	1	196.038	12846955.03	299354435	0.113823117
	2	196.038	1221067.282	28452805	2	196.038	12841152.93	299219237	0.09509016
	3	196.038	1242928.068	28962196	3	196.038	12843640.06	299277191	0.096773817
	4	196.038	1256764.593	29284609	4	196.038	12841932.06	299237392	0.097864137
	5	196.038	1256720.777	29283588	5	196.038	12839372.37	299177747	0.097880234
	6	196.038	1253517.604	29208949	6	196.038	12832744.28	299023302	0.09768118
	7	196.038	1244999.944	29010474	7	196.038	12830705.79	298975802	0.09703285
	8	196.038	1240099.934	28896296	8	196.038	12819540.28	298715628	0.096735133
	9	196.038	1246325.948	29041372	9	196.038	12811364.7	298525124	0.09728284
	10	196.038	1252358.069	29181930	10	196.038	12802153.61	298310491	0.097824015
	1	210.544	1812663.049	42237925	1	210.544	13797975.03	321514710	0.131371672
	2	210.544	1563081.203	36422272	2	210.544	13796603.62	321482754	0.113294637
	3	210.544	1661451.886	38714465	3	210.544	13797397.17	321501245	0.120417776
	4	210.544	1716888.283	40006221	4	210.544	13797352.89	321500213	0.124436064
	5	210.544	1746417.088	40694289	5	210.544	13796398.4	321477972	0.126585
	6	210.544	1761552.452	41046967	6	210.544	13794883.61	321442675	0.127696072
	7	210.544	1769235.706	41225999	7	210.544	13793715.32	321415452	0.128263899
	8	210.544	1788971.229	41685868	8	210.544	13791081.34	321354076	0.129719431
	9	210.544	1810094.941	42178084	9	210.544	13787654.66	321274229	0.131283745
	10	210.544	1813420.68	42255579	10	210.544	13780975.98	321118605	0.131588698
	1	216.466	1863950.801	43433011	1	216.466	14186095.81	330558540	0.131392797
	2	216.466	1606183.118	37426615	2	216.466	14181553.29	330452692	0.113258617
	3	216.466	1736809.631	40470420	3	216.466	14184006.99	330509867	0.122448447
	4	216.466	1746831.394	40703943	4	216.466	14183453.5	330496970	0.123159807
	5	216.466	1775629.176	41374977	5	216.466	14181130.96	330442851	0.125210689
	6	216.466	1743122.377	40617517	6	216.466	14176579.85	330336803	0.122957892
	7	216.466	1838022.309	42828836	7	216.466	14175091.54	330302123	0.129665639
	8	216.466	1810868.236	42196103	8	216.466	14170605.58	330197593	0.127790462
	9	216.466	1827612.46	42586270	9	216.466	14163652.24	330035569	0.129035395
	10	216.466	1851840.939	43150832	10	216.466	14154859.61	329830687	0.13082722
	1	165.654	1408762.312	32826397	1	165.654	10856132.01	252965100	0.129766505
	2	165.654	1230565.777	28674135	2	165.654	10855923.09	252960232	0.11335432
	3	165.654	1330921.947	31012593	3	165.654	10855607.67	252952882	0.122602252
	4	165.654	1409109.885	32834496	4	165.654	10855043.84	252939744	0.129811533
	5	165.654	1470023.377	34253877	5	165.654	10854982.86	252938323	0.135423832
	6	165.654	1516867.44	35345418	6	165.654	10854378.86	252924249	0.139747051
	7	165.654	1571277.984	36613270	7	165.654	10853557.8	252905117	0.144770776
	8	165.654	1603901.986	37373461	8	165.654	10852643.75	252883818	0.147789057
	9	165.654	1648195.536	38405571	9	165.654	10852188.54	252873211	0.151876788
	10	165.654	1692942.403	39448244	10	165.654	10850235.37	252827699	0.156028173
	1	202.862	1567004.841	36513699	1	202.862	13294543	309783945	0.117868274
	2	202.862	1272339.413	29647527	2	202.862	13294490.78	309782728	0.095704261
	3	202.862	1278038.896	29780334	3	202.862	13294356.67	309779603	0.096133941
	4	202.862	1300926.779	30313658	4	202.862	13294293.02	309778120	0.097856033
	5	202.862	1289115.438	30038435	5	202.862	13294438.81	309781517	0.096966518
	6	202.862	1288174.901	30016519	6	202.862	13293517.84	309760057	0.096902484
	7	202.862	1276758.253	29750493	7	202.862	13293720.7	309764784	0.096042205
	8	202.862	1270497.049	29604597	8	202.862	13293753.06	309765538	0.095570983
	9	202.862	1273226.305	29668193	9	202.862	13293152.33	309751540	0.095780615
	10	202.862	1280163.429	29829839	10	202.862	13292336.12	309732521	0.096308385
	1	198.313	2298387.142	53556067	1	198.313	12996421.24	302837235	0.176847695
	2	198.313	2276884.872	53055030	2	198.313	12996307.86	302834593	0.175194747
	3	198.313	2667472.567	62156343	3	198.313	12996341.04	302835366	0.205247966
	4	198.313	2891656.443	67380183	4	198.313	12996377.04	302836205	0.222497119
	5	198.313	3107402.01	72407397	5	198.313	12996388.93	302836482	0.239097339
	6	198.313	3263365.424	76041592	6	198.313	12996140.41	302830691	0.25110266
	7	198.313	3531924.175	82299437	7	198.313	12995914.28	302825422	0.271771889
	8	198.313	3648579.236	85017685	8	198.313	12995140.13	302807383	0.280764901
	9	198.313	3787096.885	88245366	9	198.313	12993979.91	302780348	0.291450111
	10	198.313	3936902.564	91736076	10	198.313	12991605.48	302725020	0.303034338
	1	169.946	1579453.951	36803783	1	169.946	11136732.6	259503539	0.141823819
	2	169.946	1624791.164	37860212	2	169.946	11135272.91	259469526	0.145913906
	3	169.946	1801566.509	41979358	3	169.946	11135094.51	259465369	0.161791757
	4	169.946	1856133.05	43250845	4	169.946	11134175.99	259443966	0.16670592
	5	169.946	1931354.366	45003621	5	169.946	11134415.68	259449551	0.17345808
	6	169.946	1989939.69	46368752	6	169.946	11134133.76	259442982	0.178724249
	7	169.946	2070725.863	48251198	7	169.946	11133269.92	259422853	0.1859944
	8	169.946	2091993.213	48746761	8	169.946	11132749.78	259410733	0.187913431
	9	169.946	2171494.58	50599269	9	169.946	11132194.07	259397784	0.195064384
	10	169.946	2199345.474	51248239	10	169.946	11132062.83	259394726	0.197568547
	1	169.302	1267003.896	29523201	1	169.302	11095191.91	258535575	0.11419396
	2	169.302	1228696.161	28630570	2	169.302	11095175.34	258535189	0.110741482
	3	169.302	1311787.842	30566738	3	169.302	11095049	258532245	0.118231821
	4	169.302	1357924.701	31641800	4	169.302	11094982.57	258530697	0.122390882
	5	169.302	1390140.275	32392474	5	169.302	11095036.55	258531955	0.125293889
	6	169.302	1426625.345	33242634	6	169.302	11094766.79	258525669	0.128585429
	7	169.302	1472651.867	34315125	7	169.302	11094618.69	258522218	0.13273569
	8	169.302	1476108.327	34395666	8	169.302	11094428.4	258517784	0.133049516
	9	169.302	1514134.364	35281733	9	169.302	11093429.58	258494510	0.136489293
	10	169.302	1522586.664	35478685	10	169.302	11093312.42	258491780	0.137252662
	1	212.732	1456352.376	33935321	1	212.732	13941410.97	324856995	0.104462337
	2	212.732	1341807.258	31266238	2	212.732	13941393.72	324856593	0.096246278
	3	212.732	1389135.623	32369064	3	212.732	13941381.19	324856301	0.099641176
	4	212.732	1413504.865	32936906	4	212.732	13941279.39	324853929	0.101389896
	5	212.732	1424247.137	33187218	5	212.732	13940761.58	324841863	0.102164227
	6	212.732	1424259.797	33187513	6	212.732	13940961.52	324846522	0.10216367
	7	212.732	1427977.87	33274150	7	212.732	13940558.11	324837122	0.102433336
	8	212.732	1436345.112	33469120	8	212.732	13939537.28	324813335	0.10304109
	9	212.732	1445701.513	33687139	9	212.732	13939022.77	324801346	0.103716131
	10	212.732	1455123.876	33906695	10	212.732	13937507.89	324766047	0.104403448
	1	178.743	2092704.838	48763343	1	178.743	11713935.18	272953275	0.178650881
	2	178.743	2114344.009	49267570	2	178.743	11713935.18	272953275	0.180498182
	3	178.743	2359424.402	54978332	3	178.743	11713904.67	272952564	0.20142083
	4	178.743	2576864.531	60045032	4	178.743	11713927.5	272953096	0.219982967
	5	178.743	2716737.71	63304299	5	178.743	11713808.41	272950321	0.231926084
	6	178.743	2875515.353	67004070	6	178.743	11713765.92	272949331	0.245481715
	7	178.743	3036094.719	70745824	7	178.743	11712778.1	272926313	0.259212178
	8	178.743	3160689.497	73649080	8	178.743	11712822.77	272927354	0.269848657
	9	178.743	3271416.12	76229186	9	178.743	11712319.24	272915621	0.279314118
	10	178.743	3383224.558	78834500	10	178.743	11711332.49	272892628	0.288884682
	1	212.432	1451296.841	33817519	1	212.432	13921723.69	324398250	0.104246922
	2	212.432	1312456.767	30582325	2	212.432	13920607.5	324372241	0.094281573
	3	212.432	1333074.376	31062748	3	212.432	13919522.38	324346956	0.095770123
	4	212.432	1346952.186	31386123	4	212.432	13918316.24	324318851	0.096775512
	5	212.432	1351803.53	31499167	5	212.432	13915172.72	324245602	0.097146012
	6	212.432	1354756.333	31567972	6	212.432	13912656.28	324186965	0.097375821
	7	212.432	1351620.538	31494903	7	212.432	13908689.77	324094539	0.097178135
	8	212.432	1366972.239	31852622	8	212.432	13902797.85	323957248	0.098323536
	9	212.432	1365587.827	31820363	9	212.432	13897358.57	323830504	0.098262401
	10	212.432	1373295.585	31999966	10	212.432	13889928.08	323657362	0.098869884
	1	202.475	1762239.573	41062978	1	202.475	13269201.47	309193447	0.132806754
	2	202.475	1704856.656	39725865	2	202.475	13267077.19	309143948	0.128502807
	3	202.475	1775422.495	41370161	3	202.475	13265929.85	309117213	0.133833249
	4	202.475	1810040.395	42176813	4	202.475	13264098.08	309074530	0.136461626
	5	202.475	1810451.483	42186392	5	202.475	13260791.4	308997479	0.136526654
	6	202.475	1925082.819	44857484	6	202.475	13256649.02	308900955	0.145216398
	7	202.475	1900560.583	44286077	7	202.475	13252030.88	308793345	0.143416553
	8	202.475	1877678.708	43752893	8	202.475	13246151.66	308656350	0.141752771
	9	202.475	1902092.539	44321774	9	202.475	13244435.6	308616363	0.143614465
	10	202.475	1910501.151	44517708	10	202.475	13230573.15	308293346	0.144400483
	1	262.042	2221884.368	51773431	1	262.042	17172938.35	400156710	0.129382889
	2	262.042	2123718.52	49486011	2	262.042	17172908.82	400156022	0.123666791
	3	262.042	2226135.71	51872494	3	262.042	17172851.23	400154680	0.129631107
	4	262.042	2275112.332	53013727	4	262.042	17172618.33	400149253	0.132484883
	5	262.042	2350439.048	54768959	5	262.042	17172232.39	400140260	0.136874403
	6	262.042	2443239.81	56931364	6	262.042	17172091.71	400136982	0.142279686
	7	262.042	2451442.213	57122493	7	262.042	17170879.82	400108743	0.14276742
	8	262.042	2475726.783	57688362	8	262.042	17169909.33	400086129	0.144189858
	9	262.042	2513618.322	58571295	9	262.042	17169428.98	400074936	0.146400811
	10	262.042	2519520.109	58708816	10	262.042	17169105.44	400067397	0.146747314
	1	176.082	1427943.323	33273345	1	176.082	11539562.08	268890105	0.123743285
	2	176.082	1440070.953	33555938	2	176.082	11539291.67	268883804	0.124797171
	3	176.082	1500112.186	34954994	3	176.082	11539301.62	268884036	0.130000258
	4	176.082	1560053.34	36351718	4	176.082	11539130.91	268880058	0.13519678
	5	176.082	1586688.909	36972369	5	176.082	11539169.79	268880964	0.137504599
	6	176.082	1646260.603	38360484	6	176.082	11538364.13	268862191	0.142677123
	7	176.082	1661962.624	38726366	7	176.082	11538144.19	268857066	0.144040722
	8	176.082	1692615.558	39440628	8	176.082	11537122.59	268833261	0.146710373
	9	176.082	1723296.731	40155548	9	176.082	11536472.63	268818116	0.149378132
	10	176.082	1739476.402	40532560	10	176.082	11535394.81	268793001	0.1507947
24-10-14 35ug-digitonin 3Cpro-2	1	254.232	1200849.903	27981708	1	254.232	15579176.58	363019532	0.077080448
	2	254.232	1347433.827	31397346	2	254.232	16297073.96	379747680	0.082679494
	3	254.232	1416212.019	32999987	3	254.232	15724268.37	366400401	0.090065368
	4	254.232	1383470.987	32237069	4	254.232	15318565.27	356946875	0.090313353
	5	254.232	1334568.051	31097553	5	254.232	14446907.84	336635874	0.092377418
	6	254.232	1249752.496	29121216	6	254.232	13664605.14	318406980	0.091459101
	7	254.232	1175398.589	27388652	7	254.232	13077020.13	304715317	0.089882754
	8	254.232	1126884.639	26258200	8	254.232	12494689.36	291146086	0.090189088
	9	254.232	1153343.567	26874735	9	254.232	12157590.72	283291153	0.094866129
	10	254.232	1149421.602	26783347	10	254.232	11857893.54	276307733	0.096933034
	1	298.263	1282336.886	29880484	1	298.263	19032028.2	443476453	0.067377837
	2	298.263	1330926.84	31012707	2	298.263	19178872.75	446898164	0.069395467
	3	298.263	1335741.147	31124888	3	298.263	18489031.74	430823774	0.072245057
	4	298.263	1335280.406	31114152	4	298.263	18032637.96	420189075	0.074047979
	5	298.263	1330631.023	31005814	5	298.263	17159027.32	399832561	0.077546996
	6	298.263	1309408.519	30511296	6	298.263	16379608.77	381670872	0.079941379
	7	298.263	1309713.906	30518412	7	298.263	15748135.67	366956547	0.083166283
	8	298.263	1297216.217	30227196	8	298.263	15127347.86	352491206	0.08575305
	9	298.263	1326762.059	30915661	9	298.263	14594223.82	340068570	0.09091008
	10	298.263	1330936.066	31012922	10	298.263	14152315.02	329771394	0.0940437
	1	195.094	839549.269	19562830	1	195.094	11432409.85	266393288	0.073435897
	2	195.094	906541.489	21123855	2	195.094	12336871.13	287468671	0.073482286
	3	195.094	926105.822	21579735	3	195.094	11777820.66	274441908	0.07863134
	4	195.094	931169.426	21697725	4	195.094	11420074.08	266105845	0.08153795
	5	195.094	927376.079	21609334	5	195.094	10901686.42	254026590	0.085067213
	6	195.094	915039.751	21321878	6	195.094	10322172.53	240522997	0.088647981
	7	195.094	902308.129	21025211	7	195.094	9915261.782	231041331	0.091001947
	8	195.094	897396.747	20910768	8	195.094	9463915.95	220524257	0.094822984
	9	195.094	919407.952	21423664	9	195.094	9172824.226	213741358	0.10023172
	10	195.094	909407.474	21190637	10	195.094	8829309.849	205736928	0.102998704
	1	191.36	768503.678	17907355	1	191.36	11955905.83	278591575	0.064278164
	2	191.36	800783.197	18659519	2	191.36	12070903.88	281271212	0.066339953
	3	191.36	795658.009	18540094	3	191.36	11489151.82	267715466	0.069252981
	4	191.36	784847.072	18288182	4	191.36	11158303.15	260006167	0.070337493
	5	191.36	773704.182	18028535	5	191.36	10686339.32	249008661	0.072401237
	6	191.36	752642.955	17537775	6	191.36	10191453.88	237477045	0.073850401
	7	191.36	742783.884	17308043	7	191.36	9853283.771	229597145	0.0753844
	8	191.36	721163.511	16804254	8	191.36	9437048.766	219898209	0.07641833
	9	191.36	717808.503	16726077	9	191.36	9114620.464	212385118	0.078753526
	10	191.36	713987.004	16637030	10	191.36	8797964.473	205006531	0.081153658
	1	216.852	1048199.439	24424710	1	216.852	13344734.05	310953476	0.078547795
	2	216.852	1139991.3	26563606	2	216.852	13922931.2	324426387	0.081878685
	3	216.852	1207624.506	28139567	3	216.852	13437902.64	313124452	0.089867038
	4	216.852	1263281.575	29436465	4	216.852	13117954.43	305669151	0.09630172
	5	216.852	1291781.05	30100548	5	216.852	12353182.56	287848753	0.104570708
	6	216.852	1325871.132	30894901	6	216.852	11680216.32	272167572	0.113514262
	7	216.852	1347580.04	31400753	7	216.852	11183489.59	260593051	0.120497277
	8	216.852	1370016.839	31923566	8	216.852	10684946.8	248976213	0.128219341
	9	216.852	1419732.767	33082026	9	216.852	10407235.62	242505102	0.136417856
	10	216.852	1445066.321	33672338	10	216.852	10140073.56	236279802	0.142510438
	1	194.493	939574.819	21893584	1	194.493	12465761.28	290472016	0.075372438
	2	194.493	1086307.316	25312684	2	194.493	12310966.5	286865052	0.088238995
	3	194.493	1170290.654	27269629	3	194.493	11753798.39	273882151	0.099567018
	4	194.493	1179275.621	27478993	4	194.493	11401035.55	265662217	0.103435834
	5	194.493	1168682.737	27232162	5	194.493	10759885.77	250722410	0.10861479
	6	194.493	1151471.377	26831110	6	194.493	10283286.64	239616894	0.111975035
	7	194.493	1116206.568	26009384	7	194.493	9886168.442	230363410	0.112905882
	8	194.493	1117047.755	26028985	8	194.493	9542559.565	222356778	0.117059553
	9	194.493	1162593.581	27090275	9	194.493	9304000.401	216797971	0.124956312
	10	194.493	1144081.408	26658912	10	194.493	9061793.89	211154175	0.126253303
	1	203.248	1265244.059	29482194	1	203.248	13031755.41	303660577	0.097089304
	2	203.248	1477597.281	34430361	2	203.248	12828964.15	298935219	0.115176663
	3	203.248	1603049.983	37353608	3	203.248	12258789.8	285649252	0.130767393
	4	203.248	1703213.42	39687575	4	203.248	11882491.9	276880914	0.143338067
	5	203.248	1723934.799	40170416	5	203.248	11227330.38	261614611	0.15354806
	6	203.248	1728618.944	40279564	6	203.248	10724812.92	249905157	0.161179403
	7	203.248	1729791.954	40306897	7	203.248	10297948.39	239958536	0.167974425
	8	203.248	1820676.152	42424643	8	203.248	9938900.688	231592155	0.183186874
	9	203.248	1904585.288	44379859	9	203.248	9711316.614	226289085	0.196120193
	10	203.248	1925128.266	44858543	10	203.248	9447504.578	220141846	0.203771086
	1	181.962	1139627.591	26555131	1	181.962	11673362.2	272007860	0.097626337
	2	181.962	1213017.401	28265230	2	181.962	11487024.15	267665888	0.105598925
	3	181.962	1212891.487	28262296	3	181.962	10964510.51	255490491	0.110619757
	4	181.962	1217180.379	28362234	4	181.962	10633251	247771619	0.11446926
	5	181.962	1166353.926	27177897	5	181.962	10042070.23	233996169	0.116146761
	6	181.962	1123511.693	26179605	6	181.962	9598698.231	223664898	0.11704834
	7	181.962	1086259.637	25311573	7	181.962	9212902.184	214675238	0.117906346
	8	181.962	1115958.473	26003603	8	181.962	8893583.713	207234611	0.125479054
	9	181.962	1134542.873	26436649	9	181.962	8691753.937	202531657	0.130530947
	10	181.962	1118913.508	26072460	10	181.962	8459737.719	197125311	0.13226338
	1	224.405	1529394.87	35637327	1	224.405	14394518.75	335415125	0.10624842
	2	224.405	1700617.417	39627084	2	224.405	14199197.07	330863820	0.119768562
	3	224.405	1744847.066	40657705	3	224.405	13570346.58	316210606	0.128577929
	4	224.405	1844899.009	42989074	4	224.405	13171109.01	306907737	0.140071653
	5	224.405	1817809.737	42357851	5	224.405	12438106.52	289827616	0.14614843
	6	224.405	1810683.57	42191800	6	224.405	11881693.16	276862302	0.152392723
	7	224.405	1815315.615	42299734	7	224.405	11404572.22	265744627	0.159174372
	8	224.405	1901566.18	44309509	8	224.405	11010455.23	256561076	0.1727055
	9	224.405	1970332.356	45911870	9	224.405	10746574.79	250412243	0.183345149
	10	224.405	1998801.104	46575237	10	224.405	10465312.7	243858390	0.190992965
	1	216.766	1009376.031	23520063	1	216.766	14016068.25	326596628	0.072015633
	2	216.766	952399.182	22192412	2	216.766	13671551.71	318568846	0.069662845
	3	216.766	927360.929	21608981	3	216.766	13033379.84	303698429	0.071152759
	4	216.766	906604.746	21125329	4	216.766	12650556.94	294778048	0.071665204
	5	216.766	878532.194	20471194	5	216.766	12065284.18	281140264	0.072814878
	6	216.766	859314.533	20023392	6	216.766	11633306.68	271074503	0.073866748
	7	216.766	843840.737	19662828	7	216.766	11168928.35	260253751	0.075552525
	8	216.766	834474.894	19444589	8	216.766	10855375.53	252947473	0.076872043
	9	216.766	813483.019	18955445	9	216.766	10533472.18	245446614	0.077228383
	10	216.766	802047.574	18688981	10	216.766	10238434.63	238571771	0.078336934
24-10-14 35ug-digitonin 3Cpro-3	1	189.987	2860359.132	66650906	1	189.987	12442329.7	289926023	0.229889354
	2	189.987	3597517.777	83827872	2	189.987	12445139.3	289991491	0.289070109
	3	189.987	4213801.005	98188249	3	189.987	12440775.39	289889805	0.338708872
	4	189.987	4783909.824	111472689	4	189.987	12444052.55	289966168	0.384433432
	5	189.987	5321960.868	124010132	5	189.987	12447443.13	290045174	0.427554544
	6	189.987	5838958.539	136056998	6	189.987	12449384.89	290090420	0.469015826
	7	189.987	6256067.175	145776291	7	189.987	12449284.68	290088085	0.502524228
	8	189.987	6615647.84	154155091	8	189.987	12450003.43	290104833	0.53137719
	9	189.987	6954932.247	162060956	9	189.987	12449984.81	290104399	0.558629778
	10	189.987	7264013.475	169263039	10	189.987	12450058.53	290106117	0.583452154
	1	203.033	1263530.141	29442257	1	203.033	13305137.52	310030814	0.094965583
	2	203.033	1269353.264	29577945	2	203.033	13304958.6	310026645	0.095404526
	3	203.033	1337413.093	31163847	3	203.033	13304258.82	310010339	0.100525186
	4	203.033	1422710.633	33151415	4	203.033	13305380.08	310036466	0.10692747
	5	203.033	1558752.828	36321414	5	203.033	13305710.36	310044162	0.117149163
	6	203.033	1641237.512	38243438	6	203.033	13305738.89	310044827	0.123348093
	7	203.033	1560834.532	36369921	7	203.033	13305609.55	310041813	0.117306503
	8	203.033	1609931.79	37513965	8	203.033	13305668.94	310043197	0.12099593
	9	203.033	1605182.971	37403310	9	203.033	13305727.74	310044567	0.120638495
	10	203.033	1685088.989	39265247	10	203.033	13305733.74	310044707	0.126643823
	1	240.885	1591618.831	37087244	1	240.885	15785682.56	367831449	0.100826735
	2	240.885	1653145.285	38520908	2	240.885	15785601.4	367829558	0.104724885
	3	240.885	1776568.425	41396863	3	240.885	15784576.19	367805669	0.112550911
	4	240.885	1924342.44	44840232	4	240.885	15785933.83	367837304	0.121902351
	5	240.885	2101889.492	48977360	5	240.885	15786195.83	367843409	0.133147309
	6	240.885	2238083.565	52150898	6	240.885	15786174.15	367842904	0.141774919
	7	240.885	2317002.44	53989833	7	240.885	15786337.36	367846707	0.146772642
	8	240.885	2464906.446	57436231	8	240.885	15786255.99	367844811	0.156142561
	9	240.885	2529003.369	58929791	9	240.885	15786353.84	367847091	0.160201868
	10	240.885	2676709.921	62371588	10	240.885	15786390.92	367847955	0.169558066
	1	234.233	1261191.03	29387752	1	234.233	15347850.14	357629259	0.082173791
	2	234.233	1246751.756	29051294	2	234.233	15346351.53	357594339	0.081240923
	3	234.233	1257746.544	29307490	3	234.233	15345818.82	357581926	0.081960211
	4	234.233	1282995.339	29895827	4	234.233	15348165.65	357636611	0.083592748
	5	234.233	1330731.66	31008159	5	234.233	15349081.81	357657959	0.086697802
	6	234.233	1349558.489	31446854	6	234.233	15349802.84	357674760	0.087920249
	7	234.233	1378043.116	32110591	7	234.233	15350026.43	357679970	0.089774641
	8	234.233	1384103.862	32251816	8	234.233	15350009.18	357679568	0.090169579
	9	234.233	1413018.632	32925576	9	234.233	15349730.18	357673067	0.092054949
	10	234.233	1426180.868	33232277	10	234.233	15350314.78	357686689	0.0929089
	1	172.52	2215358.718	51621373	1	172.52	11305618.95	263438859	0.195952006
	2	172.52	2443629.698	56940449	2	172.52	11304562.93	263414252	0.216163129
	3	172.52	2631324.513	61314036	3	172.52	11305633.76	263439204	0.232744539
	4	172.52	2835843.377	66079650	4	172.52	11305888.46	263445139	0.250828883
	5	172.52	3009247.277	70120236	5	172.52	11305924.68	263445983	0.266165516
	6	172.52	3286326.564	76576623	6	172.52	11306109.05	263450279	0.290668218
	7	172.52	3574983.131	83302779	7	172.52	11306127.12	263450700	0.316198738
	8	172.52	3692221.8	86034626	8	172.52	11306127.12	263450700	0.326568219
	9	172.52	3861660.649	89982820	9	172.52	11306107.8	263450250	0.341555265
	10	172.52	3998472.921	93170763	10	172.52	11306127.12	263450700	0.353655401
	1	170.761	1528503.085	35616547	1	170.761	11190651.37	260759932	0.136587499
	2	170.761	1607448.697	37456105	2	170.761	11190124.76	260747661	0.143648863
	3	170.761	1679987.577	39146376	3	170.761	11190523.1	260756943	0.15012592
	4	170.761	1762458.914	41068089	4	170.761	11190685.79	260760734	0.157493379
	5	170.761	1826573.99	42562072	5	170.761	11190797.89	260763346	0.163221069
	6	170.761	1979264.108	46119994	6	170.761	11190758.79	260762435	0.176865943
	7	170.761	2102009.398	48980154	7	170.761	11190806.69	260763551	0.18783359
	8	170.761	2179108.783	50776692	8	170.761	11190815.87	260763765	0.194722959
	9	170.761	2247942.722	52380632	9	170.761	11190815.87	260763765	0.200873891
	10	170.761	2311889.613	53870696	10	170.761	11190815.87	260763765	0.20658812
24-10-14 35ug-digitonin 3Cpro-4	1	218.354	1831781.962	42683426	1	218.354	13677495.55	318707347	0.133926709
	2	218.354	1205920.545	28099862	2	218.354	12580313.01	293141253	0.095857754
	3	218.354	952404.632	22192539	3	218.354	10316495.28	240390708	0.092318622
	4	218.354	1166391.563	27178774	4	218.354	11617898.03	270715457	0.100396092
	5	218.354	1190017.722	27729301	5	218.354	11262902.72	262443503	0.105658173
	6	218.354	1265271.182	29482826	6	218.354	11596666.13	270220720	0.109106459
	7	218.354	1335416.877	31117332	7	218.354	12086893.05	281643785	0.11048471
	8	218.354	1417778.78	33036495	8	218.354	12632998.87	294368917	0.112228204
	9	218.354	1492824.957	34785190	9	218.354	13031906.98	303664109	0.114551536
	10	218.354	1541382.037	35916647	10	218.354	13125042.96	305834325	0.117438247
	1	208.999	2121750.242	49440147	1	208.999	13555019.43	315853459	0.15652875
	2	208.999	1310713.71	30541709	2	208.999	12228062.54	284933258	0.107188993
	3	208.999	1037412.706	24173362	3	208.999	10400454.41	242347089	0.099746863
	4	208.999	1252959.831	29195952	4	208.999	11659372.63	271681881	0.107463744
	5	208.999	1227613.488	28605342	5	208.999	11157876.14	259996217	0.110022147
	6	208.999	1263579.666	29443411	6	208.999	11210655.85	261226068	0.112712377
	7	208.999	1298148.428	30248918	7	208.999	11483077.38	267573922	0.113048827
	8	208.999	1349237.867	31439383	8	208.999	11990312.63	279393308	0.11252733
	9	208.999	1417867.4	33038560	9	208.999	12292769.93	286441043	0.115341571
	10	208.999	1479956.391	34485332	10	208.999	12413296.53	289249504	0.119223478
	1	203.463	1938622.112	45172971	1	203.463	12979529.48	302443630	0.149359968
	2	203.463	1227915.399	28612377	2	203.463	11457107.09	266968773	0.107174995
	3	203.463	986510.292	22987255	3	203.463	9654569.877	224966796	0.102180657
	4	203.463	1194958.502	27844429	4	203.463	10793166.38	251497901	0.110714359
	5	203.463	1177114.052	27428625	5	203.463	10209953.56	237908117	0.115290833
	6	203.463	1213141.427	28268120	6	203.463	10147900.88	236462191	0.119546046
	7	203.463	1249394.537	29112875	7	203.463	10335705.81	240838344	0.120881395
	8	203.463	1296366.875	30207405	8	203.463	10718386.15	249755403	0.120947954
	9	203.463	1362673.562	31752456	9	203.463	11107383.7	258819663	0.122681776
	10	203.463	1421065.38	33113078	10	203.463	11322451.71	263831089	0.125508628
	1	182.434	1149417.268	26783246	1	182.434	11646819.15	271389365	0.098689372
	2	182.434	985992.001	22975178	2	182.434	10298245.27	239965454	0.09574369
	3	182.434	960782.645	22387760	3	182.434	8671826.496	202067316	0.110793573
	4	182.434	1226097.926	28570027	4	182.434	9691056.62	225816995	0.126518498
	5	182.434	1257952.109	29312280	5	182.434	9162127.358	213492104	0.137299129
	6	182.434	1309403.67	30511183	6	182.434	9106450.634	212194748	0.143788587
	7	182.434	1360980.587	31713007	7	182.434	9288225.038	216430380	0.146527521
	8	182.434	1441943.872	33599580	8	182.434	9623194.589	224235702	0.149840457
	9	182.434	1500099.826	34954706	9	182.434	9982558.359	232609448	0.150272082
	10	182.434	1530964.12	35673893	10	182.434	10177060.48	237141656	0.150432841
	1	232.345	1127445.502	26271269	1	232.345	14953798.86	348447239	0.075395257
	2	232.345	1019700.436	23760638	2	232.345	13236839.77	308439368	0.077035037
	3	232.345	970163.079	22606339	3	232.345	11310404.25	263550364	0.085776163
	4	232.345	1211210.571	28223128	4	232.345	12793213.88	298102181	0.09467602
	5	232.345	1208411.062	28157895	5	232.345	12186908.56	283974305	0.099156489
	6	232.345	1291428.757	30092339	6	232.345	12152364.21	283169367	0.106269754
	7	232.345	1364241.481	31788991	7	232.345	12427406.34	289578285	0.109776847
	8	232.345	1457677.136	33966190	8	232.345	12927143.69	301222958	0.11276096
	9	232.345	1500054.379	34953647	9	232.345	13274407.17	309314748	0.113003493
	10	232.345	1456680.98	33942978	10	232.345	13433888.97	313030927	0.108433305
	1	220.586	1144226.205	26662286	1	220.586	14290201.64	332984371	0.080070683
	2	220.586	1069887.447	24930075	2	220.586	12857942.48	299610460	0.083208293
	3	220.586	1056577.882	24619941	3	220.586	10947452.61	255093015	0.096513584
	4	220.586	1355641.423	31588596	4	220.586	12289704.09	286369604	0.110307084
	5	220.586	1390979.274	32412024	5	220.586	11754667.35	273902399	0.11833421
	6	220.586	1481393.375	34518816	6	220.586	11798047.31	274913221	0.12556259
	7	220.586	1566476.036	36501377	7	220.586	12102941.36	282017736	0.129429367
	8	220.586	1679839.046	39142915	8	220.586	12616216.92	293977871	0.133149189
	9	220.586	1739877.576	40541908	9	220.586	12932011.94	301336396	0.134540363
	10	220.586	1773341.435	41321669	10	220.586	13077768.28	304732750	0.135599698
	1	221.058	1084470.746	25269889	1	221.058	14296814.88	333138470	0.07585401
	2	221.058	1032353.78	24055481	2	221.058	12894234.64	300456125	0.080063207
	3	221.058	1024734.556	23877941	3	221.058	10957661.02	255330887	0.093517636
	4	221.058	1322882.538	30825262	4	221.058	12458257.2	290297159	0.1061852
	5	221.058	1371008.23	31946667	5	221.058	12014595.78	279959144	0.11411189
	6	221.058	1518869.235	35392063	6	221.058	12261270.57	285707058	0.123875354
	7	221.058	1640010.686	38214851	7	221.058	12701974.94	295976169	0.129114621
	8	221.058	1782542.353	41536065	8	221.058	13135109.14	306068883	0.135708225
	9	221.058	1834786.693	42753441	9	221.058	13350717.89	311092909	0.137429815
	10	221.058	1776858.062	41403612	10	221.058	13344422.18	310946209	0.133153616
	1	232.087	1356265.028	31603127	1	232.087	15002106.26	349572878	0.090404974
	2	232.087	1376625.616	32077561	2	232.087	13516285.29	314950892	0.101849405
	3	232.087	1428178.629	33278828	3	232.087	11485827.63	267638007	0.124342683
	4	232.087	1897912.566	44224374	4	232.087	13052048.57	304133440	0.145411087
	5	232.087	2006337.801	46750854	5	232.087	12583226.81	293209149	0.159445413
	6	232.087	2164960.648	50447018	6	232.087	12835743.26	299093183	0.168666559
	7	232.087	2302295.76	53647144	7	232.087	13306804.53	310069658	0.173016426
	8	232.087	2425329.27	56514020	8	232.087	13767965.49	320815440	0.176157419
	9	232.087	2487981.742	57973922	9	232.087	13995774.78	326123758	0.177766632
	10	232.087	2515585.828	58617141	10	232.087	14000341.94	326230180	0.179680313
24-10-14 35ug-digitonin ctrl-2	1	193.163	1315414.591	30651247	1	193.163	12546815.51	292360708	0.104840514
	2	193.163	1255721.531	29260304	2	193.163	11811388.03	275224081	0.106314476
	3	193.163	1332255.161	31043659	3	193.163	12057141.3	280950522	0.110495111
	4	193.163	1451227.489	33815903	4	193.163	12529330.95	291953290	0.115826415
	5	193.163	1578989.819	36792968	5	193.163	12647714.43	294711813	0.124843886
	6	193.163	1702725.042	39676195	6	193.163	12658181.1	294955703	0.134515775
	7	193.163	1835221.213	42763566	7	193.163	12658877.83	294971938	0.144975032
	8	193.163	1942067.199	45253247	8	193.163	12658877.32	294971926	0.153415437
	9	193.163	2061551.08	48037411	9	193.163	12658924.91	294973035	0.162853567
	10	193.163	2264437.737	52764992	10	193.163	12658924.91	294973035	0.178880731
	11	193.163	2264437.737	52764992	11	193.163	12658924.91	294973035	0.178880731
	1	220.972	1884986.493	43923176	1	220.972	14351831.52	334420445	0.13134118
	2	220.972	1772305.969	41297541	2	220.972	13480075.99	314107158	0.131475963
	3	220.972	1881007.88	43830468	3	220.972	13764446.41	320733440	0.136656995
	4	220.972	2054439.762	47871706	4	220.972	14328657.74	333880459	0.143379778
	5	220.972	2234705.598	52072186	5	220.972	14466494.23	337092268	0.154474578
	6	220.972	2395879.387	55827791	6	220.972	14480312.69	337414260	0.165457711
	7	220.972	2557646.569	59597223	7	220.972	14481372.36	337438952	0.176616311
	8	220.972	2658700.16	61951932	8	220.972	14481405.1	337439715	0.183594074
	9	220.972	2780682.326	64794310	9	220.972	14481405.1	337439715	0.192017439
	10	220.972	2999463.78	69892265	10	220.972	14481405.1	337439715	0.20712519
	11	220.972	2999463.78	69892265	11	220.972	14481405.1	337439715	0.20712519
	1	209.771	1644737.059	38324983	1	209.771	13716859.74	319624595	0.119906239
	2	209.771	1545617.757	36015346	2	209.771	13504212.25	314669571	0.114454492
	3	209.771	1609713.564	37508880	3	209.771	13634811.68	317712745	0.118059098
	4	209.771	1735172.403	40432270	4	209.771	13736365.28	320079105	0.126319617
	5	209.771	1874075.477	43668932	5	209.771	13746681.4	320319487	0.136329302
	6	209.771	2011671.086	46875128	6	209.771	13747350.58	320335080	0.146331548
	7	209.771	2146923.035	50026713	7	209.771	13747347.88	320335017	0.156169979
	8	209.771	2237774.059	52143686	8	209.771	13747350.58	320335080	0.162778569
	9	209.771	2333759.883	54380308	9	209.771	13747350.58	320335080	0.169760702
	10	209.771	2515946.576	58625547	10	209.771	13747350.58	320335080	0.183013197
	11	209.771	2515946.576	58625547	11	209.771	13747350.58	320335080	0.183013197
	1	194.536	1700981.984	39635579	1	194.536	12735513.77	296757677	0.133562102
	2	194.536	1700318.682	39620123	2	194.536	12388406.38	288669524	0.1372508
	3	194.536	1879003.339	43783759	3	194.536	12248803.74	285416561	0.153403008
	4	194.536	2137678.085	49811291	4	194.536	12603713.14	293686513	0.169607009
	5	194.536	2426384.477	56538608	5	194.536	12724898.79	296510331	0.190680061
	6	194.536	2715056.237	63265118	6	194.536	12746953.34	297024237	0.212996484
	7	194.536	2998827.686	69877443	7	194.536	12748784.85	297066914	0.23522459
	8	194.536	3239394.266	75483026	8	194.536	12748873.51	297068980	0.254092588
	9	194.536	3498984.444	81531889	9	194.536	12748923.93	297070155	0.274453316
	10	194.536	3803042.28	88616919	10	194.536	12748869	297068875	0.298304287
	11	194.536	3803042.28	88616919	11	194.536	12748869	297068875	0.298304287
	1	250.455	1707259.626	39781858	1	250.455	16361306.19	381244393	0.104347392
	2	250.455	1591666.724	37088360	2	250.455	16097342.58	375093622	0.098877608
	3	250.455	1641812.537	38256837	3	250.455	16267508.63	379058761	0.100925875
	4	250.455	1762481.316	41068611	4	250.455	16396198.37	382057436	0.107493291
	5	250.455	1903584.197	44356532	5	250.455	16412526.95	382437918	0.115983614
	6	250.455	2049059.055	47746327	6	250.455	16413531.86	382461334	0.124839618
	7	250.455	2188842.97	51003514	7	250.455	16413571.6	382462260	0.133355678
	8	250.455	2289133.008	53340431	8	250.455	16413571.6	382462260	0.139465868
	9	250.455	2412327.967	56211069	9	250.455	16413571.6	382462260	0.146971544
	10	250.455	2641275.681	61545914	10	250.455	16413571.6	382462260	0.160920228
	11	250.455	2641275.681	61545914	11	250.455	16413571.6	382462260	0.160920228
