# Supplementary material for: Enterovirus D68 2A protease causes nuclear pore complex dysfunction and independently contributes to motor neuron toxicity
Source: eLife. 2026 Jun 18;14:RP108672. doi: 10.7554/eLife.108672 (PMC13278737; doi:10.7554/eLife.108672)
Supplement: Figure 2—source data 4. [file elife-108672-fig2-data4.zip › Fig 2H PI Replicate 230831.csv]

Plate ID	Well Name	Group	PI	CV	PI >7000
431	C05	Control	1175.553101	5896.221191	0
431	C05	Control	983.20752	5832.264648	0
431	C05	Control	1420.536499	5175.290527	0
431	C05	Control	7918.234375	7051.941895	1
431	C05	Control	607.689575	7265.453613	0
431	C05	Control	4768.853516	8285.418945	0
431	C05	Control	1393.525513	5693.712891	0
431	C05	Control	3490.616943	5990.052246	0
431	C05	Control	1511.105591	6110.57959	0
431	C05	Control	908.389648	5762.237793	0
431	C05	Control	1483.4104	6779.395508	0
431	C05	Control	1676.0802	5756.575684	0
431	C05	Control	2210.363525	6808.775879	0
431	C05	Control	2784.623047	6537.499023	0
431	C05	Control	1857.410034	6878.45166	0
431	C05	Control	4670.468262	8140.004883	0
431	C05	Control	3003.555664	10576.62402	0
431	C05	Control	936.784912	6661.744141	0
431	C05	Control	1270.14563	7014.312012	0
431	C05	Control	2952.949951	7933.817871	0
431	C05	Control	925.27002	7503.412109	0
431	C05	Control	647.419128	5236.692383	0
431	C05	Control	1648.191406	4814.369629	0
431	C05	Control	815.216064	7287.005371	0
431	C05	Control	838.511658	7311.775879	0
431	C05	Control	872.907532	9862.015625	0
431	C05	Control	644.506287	9641.480469	0
431	C05	Control	1403.065186	4636.939941	0
431	C05	Control	1285.133911	5240.421875	0
431	C05	Control	1628.868408	5274.236816	0
431	C05	Control	1365.942993	6187.505859	0
431	C05	Control	1601.332031	5581.567383	0
431	C05	Control	1998.333374	8648.236328	0
431	C05	Control	1449.563477	8770.166992	0
431	C05	Control	1211.796021	7888.740234	0
431	C05	Control	2627.493652	11366.30957	0
431	C05	Control	885.614441	10533.75586	0
431	C05	Control	19244.00195	2227.237061	1
431	C05	Control	922.991333	9954.057617	0
431	C05	Control	1367.492676	16682.50781	0
431	C05	Control	1736.302856	14270.68164	0
431	C05	Control	984.759399	18368.97656	0
431	C05	Control	2890.047607	9113.360352	0
431	C05	Control	1198.882446	16953.70508	0
431	C05	Control	2904.247314	11255.5293	0
431	C05	Control	1270.39502	13477.6875	0
431	C05	Control	1891.984253	11003.49219	0
431	C05	Control	2002.012695	13172.15723	0
431	C05	Control	1073.436035	8851.729492	0
431	C05	Control	3096.34668	6703.091797	0
431	C05	Control	1027.552979	4716.914551	0
431	C05	Control	847.257507	8326.602539	0
431	C05	Control	2087.738037	11276.57324	0
431	C05	Control	3371.11084	10611.85352	0
431	C05	Control	871.688721	5235.020996	0
431	C05	Control	1167.355835	5978.399902	0
431	C05	Control	952.730652	10261.8125	0
431	C05	Control	1941.278442	7008.152344	0
431	C05	Control	698.186829	7594.620117	0
431	C05	Control	791.559753	8505.841797	0
431	C05	Control	1263.173584	5519.688965	0
431	C05	Control	3042.909424	6873.917969	0
431	C05	Control	29209.04102	1850.813232	1
431	C05	Control	2839.293701	14416.7959	0
431	C05	Control	1116.716919	14386.06934	0
431	C05	Control	1687.617676	13276.89258	0
431	C05	Control	3055.222168	5866.968262	0
431	C05	Control	1183.766846	4416.406738	0
431	C05	Control	1138.247925	6229.745605	0
431	C05	Control	1668.842163	5879.967773	0
431	C05	Control	1213.658325	4733.495117	0
431	C05	Control	854.234436	8119.218262	0
431	C05	Control	2260.823486	11306.62988	0
431	C05	Control	1089.027954	10794.33887	0
431	C05	Control	941.266602	10508.40332	0
431	C05	Control	2680.613281	12381.6084	0
431	C05	Control	1882.207153	9953.410156	0
431	C05	Control	1392.489502	9107.628906	0
431	C05	Control	947.069763	10899.34277	0
431	C05	Control	1759.22998	8630.753906	0
431	C05	Control	1415.138672	13682.80371	0
431	C05	Control	1712.684326	8088.006836	0
431	C05	Control	3483.065918	10684.37891	0
431	C05	Control	3125.171875	5502.888184	0
431	C05	Control	3634.390381	6659.05957	0
431	C05	Control	4078.175537	5554.713379	0
431	C05	Control	1154.731567	5857.198242	0
431	C05	Control	7128.871094	8257.375	1
431	C05	Control	1028.447632	7391.800781	0
431	C05	Control	1350.303345	8178.532715	0
431	C05	Control	1136.335571	8509.597656	0
431	C05	Control	878.496216	6924.933594	0
431	C05	Control	1390.092896	8165.940918	0
431	C05	Control	753.096619	9504.951172	0
431	C05	Control	3432.577393	5882.531738	0
431	C05	Control	3560.363037	5502.718262	0
431	C05	Control	2698.070557	6382.845215	0
431	C05	Control	4453.40332	12598.38867	0
431	C05	Control	2467.800781	12724.15234	0
431	C05	Control	1336.012207	9397.640625	0
431	C05	Control	710.825562	8989.175781	0
431	C05	Control	808.084534	5370.141602	0
431	C05	Control	905.214478	6989.15918	0
431	C05	Control	787.887024	7149.648438	0
431	C05	Control	4899.812988	7428.81543	0
431	C05	Control	4024.007324	6470.983887	0
431	C05	Control	3398.560547	7413.661133	0
431	C05	Control	7882.654785	6471.828125	1
431	C05	Control	1681.876587	5564.467773	0
431	C05	Control	3523.433838	4089.502686	0
431	C05	Control	913.779053	5827.095703	0
431	C05	Control	3097.869873	7885.753906	0
431	C05	Control	5363.721191	9574.234375	0
431	C05	Control	774.716614	7201.157227	0
431	C05	Control	9919.890625	11236.64844	1
431	C05	Control	1863.203247	5715.047363	0
431	C05	Control	2942.251953	6150.411133	0
431	C05	Control	3095.003174	8560.532227	0
431	C05	Control	1974.8125	9742.353516	0
431	C05	Control	977.012207	7789.660156	0
431	C05	Control	1217.765137	6875.652344	0
431	C05	Control	930.160706	8587.666016	0
431	C05	Control	1098.531738	4495.437012	0
431	C05	Control	811.901306	6760.828125	0
431	C05	Control	1024.277954	5011.508789	0
431	C05	Control	1095.680786	18662.63086	0
431	C05	Control	770.637878	5331.585938	0
431	C05	Control	828.62793	7574.969727	0
431	C05	Control	903.677734	7865.51416	0
431	C05	Control	3858.266846	6778.435059	0
431	C05	Control	833.068176	8360.513672	0
431	C05	Control	2725.525146	8593.467773	0
431	C05	Control	995.734192	5788.299316	0
431	C05	Control	1592.217163	11539.43652	0
431	C05	Control	1672.171631	5781.858887	0
431	C05	Control	1220.511108	5918.391113	0
431	C05	Control	921.849365	6982.890137	0
431	C06	Control	1726.567261	6502.637207	0
431	C06	Control	978.323669	20937.58008	0
431	C06	Control	1466.852783	19656.38867	0
431	C06	Control	1253.309326	11200.33789	0
431	C06	Control	1082.752319	12826.93457	0
431	C06	Control	1130.162109	13843.38477	0
431	C06	Control	1148.917725	16678.41016	0
431	C06	Control	786.071228	12370.68945	0
431	C06	Control	2067.29248	16930.94531	0
431	C06	Control	1522.440918	15073.03027	0
431	C06	Control	1203.944458	16156.69824	0
431	C06	Control	1122.934937	15981.25	0
431	C06	Control	1032.395752	10777.86621	0
431	C06	Control	1212.280151	8342.535156	0
431	C06	Control	10328.21289	2047.676514	1
431	C06	Control	911.605164	15285.17285	0
431	C06	Control	720.01886	18002.77734	0
431	C06	Control	1177.753418	13272.68457	0
431	C06	Control	3552.537842	13480.21875	0
431	C06	Control	17446.85156	2007.512573	1
431	C06	Control	1569.777832	15213.12305	0
431	C06	Control	1608.615356	11079.05957	0
431	C06	Control	926.791016	13066.82031	0
431	C06	Control	1279.725586	10056.79394	0
431	C06	Control	1150.97168	9892.18457	0
431	C06	Control	888.58313	7906.967773	0
431	C06	Control	1598.081421	14231.41504	0
431	C06	Control	1695.977295	10123.91211	0
431	C06	Control	767.002197	9414.15332	0
431	C06	Control	889.544067	25607.70117	0
431	C06	Control	925.02301	4545.705078	0
431	C06	Control	915.260254	21078.35938	0
431	C06	Control	1624.492798	14912.44141	0
431	C06	Control	2172.366211	16191.95508	0
431	C06	Control	1268.726807	11335.29492	0
431	C06	Control	1694.011475	9576.291992	0
431	C06	Control	1401.668945	8497.291992	0
431	C06	Control	826.582031	8953.286133	0
431	C06	Control	3231.626465	17591.0957	0
431	C06	Control	1041.467896	9495.474609	0
431	C06	Control	1185.595215	12561.31934	0
431	C06	Control	1003.30835	13103.25977	0
431	C06	Control	813.28241	8073.755859	0
431	C06	Control	770.565247	16652.90234	0
431	C06	Control	747.351196	9053.205078	0
431	C06	Control	3105.410645	10287.67773	0
431	C06	Control	1351.706909	9279.412109	0
431	C06	Control	2669.674072	14126.85742	0
431	C06	Control	1759.137695	11731.85644	0
431	C07	Control	1576.112915	6719.001465	0
431	C07	Control	855.885864	5040.010254	0
431	C07	Control	1885.101807	5067.487305	0
431	C07	Control	1817.360474	8831.411133	0
431	C07	Control	901.530334	4742.496582	0
431	C07	Control	1057.637939	4816.29541	0
431	C07	Control	2915.951904	8491.914063	0
431	C07	Control	3060.719727	6956.382813	0
431	C07	Control	3704.882813	7682.639648	0
431	C07	Control	969.657532	8172.541016	0
431	C07	Control	3100.202881	13605.50684	0
431	C07	Control	1349.846558	13324.88086	0
431	C07	Control	1287.342896	7767.036133	0
431	C07	Control	23039.30664	927.370789	1
431	C07	Control	1274.723267	14827.18555	0
431	C07	Control	1500.519165	15699.76074	0
431	C07	Control	1137.765015	8024.188477	0
431	C07	Control	1057.852417	7784.094727	0
431	C07	Control	1525.06543	11910.99902	0
431	C07	Control	25141.69141	1626.102173	1
431	C07	Control	2586.972656	9462.124023	0
431	C07	Control	43252.83984	2899.418701	1
431	C07	Control	2098.601807	8086.174805	0
431	C07	Control	5511.427734	9234.708008	0
431	C07	Control	1081.832642	19239.08398	0
431	C07	Control	1790.458374	6243.19043	0
431	C07	Control	1950.903687	8332.688477	0
431	C07	Control	2804.125977	7391.393066	0
431	C07	Control	5713.532227	8971.431641	0
431	C07	Control	32932.68359	3898.671143	1
431	C07	Control	1671.18457	12433.61231	0
431	C07	Control	1087.709961	10957.68359	0
431	C07	Control	2842.148682	13899.9707	0
431	C07	Control	2437.755127	14272.92383	0
431	C07	Control	957.099609	7605.000488	0
431	C07	Control	2366.858398	6508.012207	0
431	C07	Control	1222.230835	6687.301758	0
431	C07	Control	1241.838135	7396.993652	0
431	C07	Control	1602.806885	10943.29102	0
431	C07	Control	3428.051025	10329.06934	0
431	C07	Control	2453.420898	7711.605469	0
431	C07	Control	1237.266602	10533.31641	0
431	C07	Control	2226.658447	12756.84082	0
431	C07	Control	981.802429	9558.420898	0
431	C07	Control	1573.474609	15363.47656	0
431	C07	Control	9517.795898	10398.12988	1
431	C07	Control	2376.182129	13046.73633	0
431	C07	Control	1068.106323	5170.688965	0
431	C07	Control	1026.128784	11801.39648	0
431	C07	Control	1212.122437	14721.41211	0
431	C07	Control	8750.900391	2392.271484	1
431	C07	Control	1275.989746	8788.191406	0
431	C07	Control	869.687561	6895.823242	0
431	C07	Control	2878.304443	19123.85938	0
431	C07	Control	1278.077881	8824.160156	0
431	C07	Control	1184.842529	9822.087891	0
431	D05	2A	1458.776733	14771.75488	0
431	D05	2A	1616.231079	14927.65039	0
431	D05	2A	961.108521	20046.0332	0
431	D05	2A	1554.786377	11151.02637	0
431	D05	2A	1704.406738	8198.530273	0
431	D05	2A	1526.356079	8100.905762	0
431	D05	2A	1015.074524	7245.117676	0
431	D05	2A	3029.124512	7529.056641	0
431	D05	2A	1448.151123	12656.51758	0
431	D05	2A	2434.299561	9022.089844	0
431	D05	2A	2026.155884	13002.42481	0
431	D05	2A	2456.898682	9613.700195	0
431	D05	2A	5241.961426	9607.458008	0
431	D05	2A	3726.987061	13522.10742	0
431	D05	2A	1807.25061	11921.50098	0
431	D05	2A	868.733215	11895.37598	0
431	D05	2A	1131.832397	6664.981934	0
431	D05	2A	1147.892212	5934.408203	0
431	D05	2A	750.035522	10778.08594	0
431	D05	2A	1024.953979	8854.375977	0
431	D05	2A	1195.929565	6230.03125	0
431	D05	2A	10879.60156	7534.870605	1
431	D05	2A	1202.042603	12121.77637	0
431	D05	2A	899.515015	13846.94629	0
431	D05	2A	2875.643066	6278.987793	0
431	D05	2A	5007.932129	5882.6875	0
431	D05	2A	1656.551514	6825.403809	0
431	D05	2A	1178.797729	12486.7168	0
431	D05	2A	1989.842896	6229.500488	0
431	D05	2A	1250.598022	10643.49023	0
431	D05	2A	3734.837891	12236.6875	0
431	D05	2A	1099.508911	11760.05469	0
431	D05	2A	959.483459	10357.69043	0
431	D05	2A	7753.021973	9169.070313	1
431	D05	2A	1071.744507	8606.702148	0
431	D05	2A	1149.669434	7748.640137	0
431	D05	2A	831.818176	8924.736328	0
431	D05	2A	1297.883179	8282.136719	0
431	D05	2A	5788.388184	17938.81445	0
431	D05	2A	1462.818726	15263.46777	0
431	D05	2A	2219.318848	10561.10644	0
431	D05	2A	2171.860596	13192.90137	0
431	D05	2A	762.201721	10023.60742	0
431	D05	2A	1076.431763	6918.397949	0
431	D05	2A	2557.837402	14722.48242	0
431	D05	2A	3636.182373	8487.672852	0
431	D05	2A	2347.913818	8631.544922	0
431	D05	2A	1102.44458	9998.59375	0
431	D05	2A	1093.359375	9907.03125	0
431	D05	2A	1125.762695	11881.09082	0
431	D05	2A	3604.194336	10516.8457	0
431	D05	2A	879.104736	8392.332031	0
431	D05	2A	3361.520996	8745.25	0
431	D05	2A	1274.883179	12003.05078	0
431	D05	2A	1094.523193	9015.746094	0
431	D05	2A	1402.792236	9394.603516	0
431	D05	2A	829.162842	8408.936523	0
431	D05	2A	1512.932129	8766.057617	0
431	D05	2A	4401.887207	10574.91602	0
431	D05	2A	4174.374023	8811.701172	0
431	D05	2A	1351.715698	14510.96484	0
431	D05	2A	1634.920044	10766.68457	0
431	D05	2A	4728.521484	9575.213867	0
431	D05	2A	2862.889893	12484.00977	0
431	D05	2A	10497.95606	3384.957764	1
431	D05	2A	819.712952	7549.391113	0
431	D05	2A	1487.995117	10631.98828	0
431	D05	2A	2776.638428	9786.277344	0
431	D05	2A	2674.4375	17125.07422	0
431	D05	2A	1017.993469	11514.01953	0
431	D05	2A	1010.214172	9823.380859	0
431	D05	2A	1285.449097	11572.16211	0
431	D05	2A	982.446472	10358.81152	0
431	D05	2A	842.582581	8700.295898	0
431	D05	2A	1350.277954	9058.626953	0
431	D05	2A	1586.408203	11622.47266	0
431	D05	2A	768.148438	7706.447266	0
431	D05	2A	1189.62561	11729.00781	0
431	D05	2A	827.368286	13942.41504	0
431	D05	2A	2050.532471	8798.948242	0
431	D05	2A	1272.025391	11730.79492	0
431	D05	2A	1928.403687	13015.93848	0
431	D05	2A	1010.012878	14199.66406	0
431	D05	2A	858.683716	11209.60742	0
431	D05	2A	1326.71875	14954.36816	0
431	D05	2A	1143.102173	18761.95117	0
431	D05	2A	2087.511963	29038.58789	0
431	D05	2A	2248.763184	20630.48242	0
431	D05	2A	1579.596069	15132.66406	0
431	D05	2A	5434.827148	14336.27344	0
431	D05	2A	1218.57019	12385.36719	0
431	D05	2A	1267.248169	11828.09375	0
431	D05	2A	1740.35376	20336.58203	0
431	D05	2A	2809.401855	15525.9668	0
431	D05	2A	765.075562	6492.735352	0
431	D05	2A	1732.522095	8016.681152	0
431	D05	2A	2416.839844	7372.275391	0
431	D05	2A	2249.587646	21440.99414	0
431	D05	2A	1416.220581	19419.87695	0
431	D05	2A	1033.906738	13089.61914	0
431	D05	2A	1159.493164	13200.79785	0
431	D05	2A	2930.25	13961.85156	0
431	D05	2A	1864.147583	11631.35644	0
431	D05	2A	1701.880859	7130.938965	0
431	D05	2A	970.758972	16812.74805	0
431	D06	2A	3483.334229	14545.75586	0
431	D06	2A	941.295105	9632.411133	0
431	D06	2A	653.692139	8958.094727	0
431	D06	2A	4344.119141	6715.005371	0
431	D06	2A	1410.217285	18418.5332	0
431	D06	2A	2265.393799	12479.92871	0
431	D06	2A	715.077454	14522.61133	0
431	D06	2A	1232.505859	8969.583984	0
431	D06	2A	11052.48144	4895.993164	1
431	D06	2A	1281.472656	24544.55273	0
431	D06	2A	1726.312134	12164.64063	0
431	D06	2A	1055.604126	9687.852539	0
431	D06	2A	14024.54981	12892.14453	1
431	D06	2A	1079.549072	15408.42871	0
431	D06	2A	1233.567261	9714.853516	0
431	D06	2A	1724.46521	8438.863281	0
431	D06	2A	2446.803467	9385.762695	0
431	D06	2A	2044.675049	16364.4043	0
431	D06	2A	6141.706055	14692.71582	0
431	D06	2A	4126.324707	19091.10352	0
431	D06	2A	939.192383	12670.32031	0
431	D06	2A	728.828064	11508.44629	0
431	D06	2A	1109.605835	18113.41016	0
431	D06	2A	803.296814	16484.58008	0
431	D06	2A	2065.312744	13157.29394	0
431	D06	2A	1863.430176	8472.889648	0
431	D06	2A	1089.908081	25114.97656	0
431	D06	2A	7997.749512	24962.69922	1
431	D06	2A	1970.043457	16212.94434	0
431	D06	2A	874.687622	15038.58398	0
431	D06	2A	883.131409	23909.25781	0
431	D06	2A	1667.019287	9899.973633	0
431	D06	2A	1703.816406	15856.48047	0
431	D06	2A	1045.065308	10346.26953	0
431	D06	2A	1923.031128	13349.83008	0
431	D06	2A	3157.96167	13170.75781	0
431	D06	2A	2738.113037	13081.64648	0
431	D06	2A	2156.5625	9542.810547	0
431	D06	2A	1953.029297	11462.56152	0
431	D06	2A	12006.53027	9240.260742	1
431	D06	2A	1050.14502	19931.98828	0
431	D06	2A	5099.188477	7342.5	0
431	D06	2A	3561.833984	5751.809082	0
431	D06	2A	1061.874268	8939.529297	0
431	D06	2A	3103.591553	11883.24805	0
431	D06	2A	1707.226685	28651.86328	0
431	D06	2A	789.058716	6170.478027	0
431	D06	2A	732.928833	11511.58398	0
431	D06	2A	2272.115234	11226.16797	0
431	D06	2A	8922.928711	11010.02441	1
431	D06	2A	964.762329	9340.05957	0
431	D06	2A	3406.937988	10126.84277	0
431	D06	2A	1545.639526	18476.11328	0
431	D06	2A	1216.418335	16788.58203	0
431	D06	2A	2498.326904	15852.69043	0
431	D06	2A	2598.873047	10189.89063	0
431	D06	2A	903.52832	13139.43652	0
431	D06	2A	767.430481	15951.53027	0
431	D06	2A	2190.77832	19450.64063	0
431	D06	2A	1226.692505	17117.1875	0
431	D06	2A	886.526611	12806.60449	0
431	D06	2A	4720.830078	8105.064453	0
431	D06	2A	8542.647461	35665.125	1
431	D06	2A	2240.202148	12149.18066	0
431	D06	2A	7759.097168	16842.33398	1
431	D06	2A	7014.207031	37731.32422	1
431	D06	2A	2168.221924	18078.90234	0
431	D06	2A	637.424561	8998.480469	0
431	D06	2A	2902.732178	6406.641602	0
431	D06	2A	1756.708252	15108.57422	0
431	D06	2A	2489.615479	11102.66016	0
431	D06	2A	6695.12793	6424.757813	0
431	D06	2A	4164.812012	15145.02441	0
431	D06	2A	2160.747803	13505.91504	0
431	D06	2A	1148.95105	7566.984863	0
431	D06	2A	3351.127197	8630.341797	0
431	D06	2A	2586.977295	7329.493652	0
431	D06	2A	804.358215	10645.34473	0
431	D06	2A	3264.744873	11523.08594	0
431	D06	2A	11326.44141	4985.98877	1
431	D06	2A	1701.832886	12251.35547	0
431	D06	2A	2885.195801	10411.37012	0
431	D06	2A	1225.048096	19435.39844	0
431	D06	2A	981.51123	24757.89258	0
431	D06	2A	2823.292725	16990.49805	0
431	D06	2A	755.252441	16006.47559	0
431	D06	2A	761.35437	12457.25195	0
431	D06	2A	1505.651001	13526.21484	0
431	D06	2A	11897.16894	4568.923828	1
431	D07	2A	1455.151611	19662.55273	0
431	D07	2A	1965.280518	12382.4209	0
431	D07	2A	8553.394531	9967.355469	1
431	D07	2A	1048.609253	12128.05859	0
431	D07	2A	4707.027832	11696.28418	0
431	D07	2A	1208.474121	18341.01172	0
431	D07	2A	3087.850098	18384.41211	0
431	D07	2A	3072.993408	14927.96191	0
431	D07	2A	976.134583	14064.68848	0
431	D07	2A	1603.590942	19954.07227	0
431	D07	2A	3804.595215	15275.30078	0
431	D07	2A	1320.431396	13742.88379	0
431	D07	2A	933.581726	15123.72266	0
431	D07	2A	3731.952881	11227.97168	0
431	D07	2A	4708.770996	8739.983398	0
431	D07	2A	6693.416992	18036.21875	0
431	D07	2A	769.007385	19439.77734	0
431	D07	2A	32935.99219	1289.947998	1
431	D07	2A	1298.416626	16176.67676	0
431	D07	2A	960.235229	13855.75977	0
431	D07	2A	5342.949219	14049.28516	0
431	D07	2A	736.68811	6660.612793	0
431	D07	2A	1351.020142	7309.005371	0
431	D07	2A	2084.92627	16335.91797	0
431	D07	2A	2336.629395	15580.06641	0
431	D07	2A	3246.42749	18902.10742	0
431	D07	2A	870.124268	6642.419434	0
431	D07	2A	1219.807495	20704.69531	0
431	D07	2A	1043.406006	16701.02734	0
431	D07	2A	1010.537109	8618.702148	0
431	D07	2A	15879.52734	6317.924805	1
431	D07	2A	1936.321777	9363.155273	0
431	D07	2A	7139.275879	6605.415039	1
431	D07	2A	1423.777832	8598.708984	0
431	D07	2A	5919.037598	7774.529785	0
431	D07	2A	1443.447021	10095.22168	0
431	D07	2A	2680.027588	9596.354492	0
431	D07	2A	4841.650879	10312.20117	0
431	D07	2A	1683.599976	22329.79492	0
431	D07	2A	3904.350586	10678.74023	0
431	D07	2A	742.771667	8478.638672	0
431	D07	2A	13392.8291	8102.496094	1
431	D07	2A	11741.5166	3710.229004	1
431	D07	2A	3860.30542	11100.47363	0
431	D07	2A	3208.30127	11196.22168	0
431	D07	2A	8269.551758	7898.850098	1
431	D07	2A	1225.470825	16970.89453	0
431	D07	2A	851.697388	10050.45898	0
431	D07	2A	6141.078613	12415.65332	0
431	D07	2A	12288.24609	14446.48047	1
431	D07	2A	4608.723145	12619.13477	0
431	D07	2A	1811.110718	15722.99219	0
431	D07	2A	1513.623291	10055.94043	0
431	D07	2A	2352.946045	9552.056641	0
431	D07	2A	1009.838684	14715.64063	0
431	D07	2A	1640.324829	11511.38281	0
431	D07	2A	1942.522583	8835.689453	0
431	D07	2A	4394.163574	20694.27539	0
431	D07	2A	1192.680664	13365.75684	0
431	D07	2A	1637.22644	12962.82813	0
431	D07	2A	2640.287109	6501.302734	0
431	D07	2A	1314.27417	16066.45801	0
431	D07	2A	678.820251	7254.735352	0
431	E05	3C	2415.364258	13839.73144	0
431	E05	3C	1953.02771	11741.38477	0
431	E05	3C	1427.992554	16096.73535	0
431	E05	3C	1147.509888	8061.59082	0
431	E05	3C	1792.827393	13167.83887	0
431	E05	3C	1379.529419	8118.685059	0
431	E05	3C	4283.705566	9894.626953	0
431	E05	3C	1309.160889	7627.383301	0
431	E05	3C	1152.18103	11017.37695	0
431	E05	3C	2563.057617	14595.18359	0
431	E05	3C	1560.391724	17370.96875	0
431	E05	3C	748.109924	10885.41992	0
431	E05	3C	1082.943604	9482.899414	0
431	E05	3C	957.305481	10548.97559	0
431	E05	3C	3094.819824	13752.28027	0
431	E05	3C	1108.122681	10517.15137	0
431	E05	3C	1404.00293	9665.822266	0
431	E06	3C	25078.32227	9297.12793	1
431	E06	3C	885.46814	14227.41016	0
431	E06	3C	1568.195313	13430.50879	0
431	E06	3C	983.787048	21994.11328	0
431	E06	3C	1103.307861	23526.52148	0
431	E06	3C	3001.658203	16583.88086	0
431	E06	3C	1584.831543	14822.38574	0
431	E06	3C	1032.609619	13556.58398	0
431	E06	3C	9127.47168	5031.916504	1
431	E06	3C	3065.171875	11929.52344	0
431	E06	3C	6318.764648	7872.186523	0
431	E07	3C	53491.11719	426.463715	1
431	E07	3C	65477.24219	366.544983	1
431	E07	3C	1263.458252	9304.643555	0
431	E07	3C	6178.038086	12547.32813	0
431	E07	3C	2675.369141	6049.44873	0
431	E07	3C	2670.154053	5654.447266	0
431	E07	3C	2574.446777	9527.891602	0
431	E07	3C	4435.331543	17604.75781	0
431	E07	3C	827.059692	5665.240723	0
431	E07	3C	1232.1698	14564.1875	0
431	E07	3C	695.276245	10873.36621	0
431	E07	3C	1769.573242	12165.30859	0
431	E07	3C	2915.77832	21479.05859	0
431	E07	3C	2349.950195	10096.69824	0
431	E07	3C	2783.492676	15731.14941	0
431	E07	3C	996.469177	14126.59961	0
431	E07	3C	1587.127319	15535.84473	0
431	E07	3C	22608.29297	1428.773315	1
431	E07	3C	19024.60156	2690.834473	1
431	E07	3C	4454.471191	33553.85938	0
431	E07	3C	4114.29541	18759.5625	0
431	E07	3C	740.386047	11940.64453	0
431	E07	3C	2853.33374	11170.26758	0
431	E07	3C	673.84668	10404.50488	0
431	E07	3C	812.143677	17908.11914	0
431	E07	3C	1087.388184	16500.45703	0
431	E07	3C	2589.905762	18218.27344	0
431	E07	3C	794.394714	11447.2207	0
431	F05	Staurosporine	1354.818237	28984.04297	0
431	F05	Staurosporine	1058.925415	30262.4082	0
431	F05	Staurosporine	2663.825195	22495.74414	0
431	F05	Staurosporine	16946.16016	1367.693481	1
431	F05	Staurosporine	12710.36231	24494.64453	1
431	F05	Staurosporine	545.516479	14405.73438	0
431	F05	Staurosporine	1941.38269	18341.69531	0
431	F05	Staurosporine	717.626648	17820.14648	0
431	F05	Staurosporine	774.75824	15243.79102	0
431	F05	Staurosporine	963.92218	11790.24121	0
431	F05	Staurosporine	655.383179	14297.80957	0
431	F05	Staurosporine	1602.120117	13946.13574	0
431	F05	Staurosporine	641.971252	33877.53906	0
431	F05	Staurosporine	675.732178	28513.88477	0
431	F05	Staurosporine	568.745911	10194.53223	0
431	F05	Staurosporine	1313.330444	13932.17285	0
431	F05	Staurosporine	2741.135742	12332.41113	0
431	F05	Staurosporine	1897.477295	14320.11621	0
431	F05	Staurosporine	1407.181274	9431.700195	0
431	F05	Staurosporine	2050.695313	12746.21094	0
431	F05	Staurosporine	17491.76953	483.358887	1
431	F05	Staurosporine	655.283936	29166.17188	0
431	F05	Staurosporine	633.806702	30924.44336	0
431	F05	Staurosporine	12731.48926	5524.359375	1
431	F05	Staurosporine	802.782349	16486.28906	0
431	F05	Staurosporine	488.199249	16539.4082	0
431	F05	Staurosporine	1621.559692	23770.22266	0
431	F05	Staurosporine	483.272858	18898.00195	0
431	F05	Staurosporine	3986.250732	20878.62695	0
431	F05	Staurosporine	575.089966	21149.87695	0
431	F05	Staurosporine	2652.840576	11210.1084	0
431	F05	Staurosporine	1276.705811	14680.0625	0
431	F05	Staurosporine	13148.11914	2313.954102	1
431	F05	Staurosporine	681.799561	11993.52148	0
431	F05	Staurosporine	947.412537	22946.80859	0
431	F05	Staurosporine	6338.538574	3005.302979	0
431	F05	Staurosporine	3873.40625	4727.32373	0
431	F05	Staurosporine	675.965698	14200.02051	0
431	F05	Staurosporine	1126.446289	8973.932617	0
431	F05	Staurosporine	5960.638184	15775.25391	0
431	F05	Staurosporine	686.184631	27515.54102	0
431	F05	Staurosporine	1252.060059	19638.83203	0
431	F05	Staurosporine	3072.511719	12043.94531	0
431	F05	Staurosporine	2502.76001	12298.35644	0
431	F05	Staurosporine	622.998596	12708.34668	0
431	F05	Staurosporine	1310.305908	11397.43164	0
431	F05	Staurosporine	636.741882	13013.08887	0
431	F05	Staurosporine	1485.95813	25282.77344	0
431	F05	Staurosporine	818.953369	20009.8418	0
431	F05	Staurosporine	726.471619	17332.84766	0
431	F05	Staurosporine	1170.398926	14764.74316	0
431	F05	Staurosporine	2402.175049	19219.27344	0
431	F05	Staurosporine	1231.209839	15899.30371	0
431	F05	Staurosporine	963.64325	31903.66797	0
431	F05	Staurosporine	6844.589844	12771.82031	0
431	F05	Staurosporine	835.38269	16359.51563	0
431	F05	Staurosporine	2560.3125	12344.44141	0
431	F05	Staurosporine	2817.862305	23049.83398	0
431	F05	Staurosporine	3922.707275	5661.52832	0
431	F05	Staurosporine	764.681885	31541.51953	0
431	F05	Staurosporine	2402.325928	19007.61328	0
431	F05	Staurosporine	3884.659912	14593.46387	0
431	F05	Staurosporine	770.778687	27854.13281	0
431	F05	Staurosporine	694.634155	19559.41211	0
431	F05	Staurosporine	1423.218994	19102.32422	0
431	F05	Staurosporine	637.573853	34599.24219	0
431	F05	Staurosporine	744.65863	33767.20313	0
431	F05	Staurosporine	632.670593	19820.5918	0
431	F05	Staurosporine	10029.83203	11653.70215	1
431	F05	Staurosporine	2844.302002	23074.13672	0
431	F05	Staurosporine	567.789795	13395.53613	0
431	F05	Staurosporine	1033.203979	17307.71289	0
431	F05	Staurosporine	736.332458	18664.75586	0
431	F05	Staurosporine	612.698914	24312.40234	0
431	F05	Staurosporine	675.323364	19873.81836	0
431	F05	Staurosporine	802.097351	20283.49219	0
431	F05	Staurosporine	590.590942	17520.89063	0
431	F05	Staurosporine	606.94989	19121.14648	0
431	F05	Staurosporine	22025.67383	475.75473	1
431	F05	Staurosporine	973.768677	22411.30664	0
431	F05	Staurosporine	570.962219	16397.52344	0
431	F05	Staurosporine	2207.230225	28269.74219	0
431	F05	Staurosporine	591.984314	22936.2832	0
431	F05	Staurosporine	1123.067993	20597.24414	0
431	F05	Staurosporine	1505.907959	13665.38769	0
431	F05	Staurosporine	974.435364	34051.55078	0
431	F05	Staurosporine	3845.352783	24143.42188	0
431	F05	Staurosporine	1145.705566	14757.44238	0
431	F05	Staurosporine	13716.82324	2789.816406	1
431	F05	Staurosporine	666.599548	22290.54492	0
431	F05	Staurosporine	1595.734985	5501.733887	0
431	F05	Staurosporine	698.621582	11583.0166	0
431	F05	Staurosporine	22177.39648	1699.680542	1
431	F05	Staurosporine	7608.987793	1618.864868	1
431	F05	Staurosporine	890.78064	11418.59473	0
431	F05	Staurosporine	1216.692505	13541.41309	0
431	F05	Staurosporine	655.546936	13925.6582	0
431	F05	Staurosporine	779.683655	13841.38672	0
431	F05	Staurosporine	846.919617	13200.36328	0
431	F05	Staurosporine	682.846069	18777.00977	0
431	F05	Staurosporine	677.836487	13831.08789	0
431	F05	Staurosporine	659.295044	15870.49707	0
431	F05	Staurosporine	1604.128662	16220.43359	0
431	F05	Staurosporine	1856.212158	10141.13867	0
431	F05	Staurosporine	3278.288574	17599.80664	0
431	F05	Staurosporine	1209.959229	10212.66211	0
431	F05	Staurosporine	782.665833	11003.9082	0
431	F05	Staurosporine	713.293945	18201.91211	0
431	F05	Staurosporine	1581.611206	8043.924316	0
431	F05	Staurosporine	3901.236816	1492.429688	0
431	F05	Staurosporine	756.711975	22040.35352	0
431	F05	Staurosporine	1444.763672	18971.50195	0
431	F05	Staurosporine	746.799805	17129.12695	0
431	F05	Staurosporine	4627.518555	22196.97852	0
431	F05	Staurosporine	730.379456	14052.84766	0
431	F05	Staurosporine	7062.191406	1411.992676	1
431	F05	Staurosporine	772.696594	22305.50586	0
431	F05	Staurosporine	932.373352	27432.61328	0
431	F05	Staurosporine	899.173157	29627.70898	0
431	F05	Staurosporine	1472.079468	24088.45703	0
431	F05	Staurosporine	814.721313	26495.37891	0
431	F05	Staurosporine	1270.560303	18588.56445	0
431	F05	Staurosporine	1090.430298	19284.42969	0
431	F05	Staurosporine	746.171631	20930.74414	0
431	F05	Staurosporine	734.489807	21049.70508	0
431	F05	Staurosporine	1335.709473	12660.57129	0
431	F05	Staurosporine	1635.528564	14262.12207	0
431	F05	Staurosporine	689.655701	23461.35742	0
431	F05	Staurosporine	683.899902	14814.00098	0
431	F05	Staurosporine	989.277588	11995.08496	0
431	F05	Staurosporine	1559.253174	20124.87891	0
431	F05	Staurosporine	601.186279	21467.18945	0
431	F05	Staurosporine	584.921753	14150.65625	0
431	F05	Staurosporine	546.995667	12926.59961	0
431	F05	Staurosporine	731.177124	10276.03906	0
431	F05	Staurosporine	1571.388428	12220.22168	0
431	F05	Staurosporine	689.526672	12600.79785	0
431	F05	Staurosporine	7405.188965	4253.693359	1
431	F05	Staurosporine	678.356567	16787.63086	0
431	F05	Staurosporine	1248.001709	15294.38672	0
431	F05	Staurosporine	654.339478	14839.43945	0
431	F05	Staurosporine	885.706909	21098.88281	0
431	F05	Staurosporine	828.127808	14133.60352	0
431	F05	Staurosporine	721.088928	14351.9082	0
431	F05	Staurosporine	799.7724	14374.93945	0
431	F05	Staurosporine	637.33844	10303.71387	0
431	F05	Staurosporine	621.03595	9432.793945	0
431	F05	Staurosporine	1272.415649	14010.80957	0
431	F05	Staurosporine	726.071167	16973.22266	0
431	F05	Staurosporine	949.573792	12922.86621	0
431	F05	Staurosporine	1016.753845	8059.170898	0
431	F05	Staurosporine	2528.022705	5011.022949	0
431	F05	Staurosporine	689.014832	21944.66406	0
431	F05	Staurosporine	811.809143	13486.95019	0
431	F05	Staurosporine	911.54187	14038.55469	0
431	F05	Staurosporine	11578.68848	8270.169922	1
431	F05	Staurosporine	612.542786	14718.8916	0
431	F05	Staurosporine	1297.707275	13499.96289	0
431	F05	Staurosporine	646.488586	14327.76758	0
431	F05	Staurosporine	1641.876709	12323.84277	0
431	F05	Staurosporine	980.688965	10021.17285	0
431	F05	Staurosporine	748.937073	22460.98828	0
431	F05	Staurosporine	548.861206	22340.16016	0
431	F05	Staurosporine	13182.02441	4101.633301	1
431	F05	Staurosporine	940.643738	26415.24805	0
431	F05	Staurosporine	783.203491	20727.86133	0
431	F05	Staurosporine	1857.925537	24631.125	0
431	F05	Staurosporine	638.548157	18818.45898	0
431	F05	Staurosporine	1595.661499	10012.23242	0
431	F05	Staurosporine	2352.497314	28032.50977	0
431	F05	Staurosporine	10042.4834	1173.94812	1
431	F05	Staurosporine	2195.694336	29856.93945	0
431	F05	Staurosporine	4016.890137	21558.94727	0
431	F05	Staurosporine	1165.438477	32727.10156	0
431	F05	Staurosporine	4779.003906	27389.7168	0
431	F05	Staurosporine	1127.089111	20154.01758	0
431	F05	Staurosporine	1217.073853	15993.03223	0
431	F05	Staurosporine	639.232605	17231.82031	0
431	F05	Staurosporine	2107.344482	13980.75195	0
431	F05	Staurosporine	6239.763184	29566.20898	0
431	F05	Staurosporine	1375.700439	22361.46289	0
431	F05	Staurosporine	1048.431396	12710.43457	0
431	F05	Staurosporine	1056.475586	33727.38672	0
431	F05	Staurosporine	11638.46094	2430.02124	1
431	F05	Staurosporine	1072.171509	28124.66602	0
431	F05	Staurosporine	1260.968506	27531.11328	0
431	F05	Staurosporine	664.771851	39291.23438	0
431	F05	Staurosporine	1721.191528	16151.69824	0
431	F05	Staurosporine	1761.080688	31044.49805	0
431	F05	Staurosporine	17980.48438	3605.169189	1
431	F05	Staurosporine	1254.768066	33060.76953	0
431	F05	Staurosporine	638.064941	24976.77344	0
431	F05	Staurosporine	3178.629883	29428.56641	0
431	F05	Staurosporine	693.696838	21770.87305	0
431	F05	Staurosporine	1929.905029	32753.20508	0
431	F05	Staurosporine	732.796936	36588.69922	0
431	F05	Staurosporine	830.769531	30372.37305	0
431	F05	Staurosporine	1517.900757	28071.2168	0
431	F05	Staurosporine	3582.750977	34092.46875	0
431	F05	Staurosporine	808.725769	12396.2959	0
431	F05	Staurosporine	534.018188	28968.37109	0
431	F05	Staurosporine	2271.939453	22375.08203	0
431	F05	Staurosporine	524.84491	31593.60938	0
431	F05	Staurosporine	4084.731201	16658.34375	0
431	F05	Staurosporine	476.370544	27140.63086	0
431	F05	Staurosporine	746.951965	32647.55859	0
431	F05	Staurosporine	4801.803711	17390.07422	0
431	F05	Staurosporine	2444.626465	10518.02637	0
431	F05	Staurosporine	1488.668823	14908.44922	0
431	F05	Staurosporine	1401.302124	12787.6084	0
431	F05	Staurosporine	3634.524658	15086.80469	0
431	F05	Staurosporine	3641.613525	14596.70215	0
431	F05	Staurosporine	711.536438	12556.98926	0
431	F05	Staurosporine	1028.283081	12365.38769	0
431	F05	Staurosporine	957.719788	12070.55762	0
431	F05	Staurosporine	785.780579	15601.39453	0
431	F05	Staurosporine	1581.019653	8718.77832	0
431	F05	Staurosporine	659.831848	12723.83496	0
431	F05	Staurosporine	751.848633	21099.74414	0
431	F05	Staurosporine	16478.46484	1929.989014	1
431	F05	Staurosporine	699.660217	14150.9541	0
431	F05	Staurosporine	714.03241	13131.5332	0
431	F05	Staurosporine	2782.086426	14077.86231	0
431	F05	Staurosporine	637.111084	13849.74219	0
431	F05	Staurosporine	16563.54102	4580.77832	1
431	F05	Staurosporine	6999.839355	26671.96094	0
431	F05	Staurosporine	684.704407	13905.65918	0
431	F05	Staurosporine	4751.996094	23049.79688	0
431	F05	Staurosporine	912.031006	13296.95801	0
431	F05	Staurosporine	1838.564087	17266.91406	0
431	F05	Staurosporine	1284.670166	23205.63672	0
431	F05	Staurosporine	641.575684	23941.74219	0
431	F05	Staurosporine	3516.498535	40053.85547	0
431	F05	Staurosporine	1105.875732	43362.54297	0
431	F05	Staurosporine	15099.28711	12733.0166	1
431	F05	Staurosporine	2419.208496	24283.58789	0
431	F05	Staurosporine	1746.202271	26274.80078	0
431	F05	Staurosporine	1173.243774	31058.42188	0
431	F05	Staurosporine	3379.360107	20406.37891	0
431	F05	Staurosporine	508.034821	23449.36719	0
431	F05	Staurosporine	1434.401978	27448.82617	0
431	F05	Staurosporine	5875.860352	11241.26367	0
431	F05	Staurosporine	944.15686	18916.47461	0
431	F05	Staurosporine	1408.869751	19823.53711	0
431	F05	Staurosporine	4559.935059	23214.70508	0
431	F05	Staurosporine	866.292542	16774.50391	0
431	F05	Staurosporine	968.5	14321.16211	0
431	F05	Staurosporine	2661.280518	13556.58594	0
431	F05	Staurosporine	1070.210693	21652.70313	0
431	F05	Staurosporine	2464.366211	23416.2793	0
431	F05	Staurosporine	1629.045898	19781.40625	0
431	F05	Staurosporine	719.178467	16470.20313	0
431	F05	Staurosporine	677.239258	18811.21289	0
431	F05	Staurosporine	1134.094971	25208.01953	0
431	F05	Staurosporine	2031.169312	19530.01172	0
431	F05	Staurosporine	915.080261	19541.71484	0
431	F05	Staurosporine	711.274719	17435.8457	0
431	F05	Staurosporine	714.273438	14774.98144	0
431	F05	Staurosporine	729.664795	16262.33301	0
431	F05	Staurosporine	1427.438354	13328.06641	0
431	F05	Staurosporine	6732.852539	26657.87109	0
431	F05	Staurosporine	707.846313	21052.73047	0
431	F05	Staurosporine	949.72113	17924.15625	0
431	F05	Staurosporine	2314.085938	13541.23438	0
431	F05	Staurosporine	782.16925	7151.517578	0
431	F05	Staurosporine	609.4198	18939.99805	0
431	F05	Staurosporine	619.620056	15409.76758	0
431	F05	Staurosporine	1293.957153	12973.74805	0
431	F05	Staurosporine	604.084045	28210.8125	0
431	F05	Staurosporine	2407.687744	23478.22852	0
431	F05	Staurosporine	575.587891	6696.344238	0
431	F05	Staurosporine	2267.964844	14692.78223	0
431	F05	Staurosporine	1528.018311	15711.13184	0
431	F05	Staurosporine	1307.685913	15392.75488	0
431	F05	Staurosporine	3439.003906	20917.61719	0
431	F05	Staurosporine	1189.004517	16042.07813	0
431	F05	Staurosporine	2608.824219	27971.65039	0
431	F05	Staurosporine	1566.518188	13700.03906	0
431	F05	Staurosporine	1935.254761	9926.107422	0
431	F05	Staurosporine	3018.589355	4686.581055	0
431	F05	Staurosporine	767.867981	16815.14844	0
431	F05	Staurosporine	8417.061523	10752.08106	1
431	F05	Staurosporine	980.734985	18302.10742	0
431	F05	Staurosporine	3156.77124	13897.69629	0
431	F05	Staurosporine	2720.445068	16889.15234	0
431	F05	Staurosporine	4786.0625	17205.08398	0
431	F05	Staurosporine	8087.104492	13014.54981	1
431	F05	Staurosporine	940.792053	9831.874023	0
431	F05	Staurosporine	952.207764	16559.49609	0
431	F05	Staurosporine	4651.522949	12425.77637	0
431	F05	Staurosporine	3462.977539	4479.433105	0
431	F05	Staurosporine	2520.163818	25062.17969	0
431	F05	Staurosporine	1157.515259	19637.14453	0
431	F05	Staurosporine	2323.302246	9415.236328	0
431	F05	Staurosporine	850.084656	25028.62891	0
431	F05	Staurosporine	899.314331	29494.43555	0
431	F05	Staurosporine	839.002258	26351.44531	0
431	F05	Staurosporine	1195.164429	28489.16602	0
431	F05	Staurosporine	1059.830811	27319.82813	0
431	F05	Staurosporine	896.840942	18637.43164	0
431	F05	Staurosporine	1676.755249	22365.64258	0
431	F05	Staurosporine	1385.485229	32854.5	0
431	F05	Staurosporine	2294.164795	27482.18359	0
431	F05	Staurosporine	2889.295166	21232.71875	0
431	F05	Staurosporine	5986.54834	28253.7207	0
431	F05	Staurosporine	931.389709	28872.12305	0
431	F05	Staurosporine	2702.94165	22672.14648	0
431	F05	Staurosporine	12792.70508	33827.19531	1
431	F05	Staurosporine	7195.095215	25773.85156	1
431	F05	Staurosporine	5406.262207	20589.11133	0
431	F05	Staurosporine	22823.81445	1284.77417	1
431	F05	Staurosporine	3969.17334	23350.90625	0
431	F05	Staurosporine	9060.828125	6565.483398	1
431	F05	Staurosporine	29702.19531	3534.385498	1
431	F05	Staurosporine	915.546997	12650.82422	0
431	F05	Staurosporine	2765.626953	24780.30273	0
431	F05	Staurosporine	6693.890625	26398.31055	0
431	F05	Staurosporine	944.655945	23368.24609	0
431	F05	Staurosporine	1647.468872	26481.60547	0
431	F05	Staurosporine	4746.445313	18379.00195	0
431	F05	Staurosporine	803.544128	27360.47461	0
431	F05	Staurosporine	5258.131348	26517.0625	0
431	F05	Staurosporine	5172.487305	13427.73438	0
431	F05	Staurosporine	5318.452637	30442.71484	0
431	F05	Staurosporine	13342.47949	4080.707764	1
431	F05	Staurosporine	12296.06152	31510.07813	1
431	F05	Staurosporine	6954.576172	33801.03125	0
431	F05	Staurosporine	819.340515	29022.57227	0
431	F05	Staurosporine	5411.05127	18137.43945	0
431	F05	Staurosporine	1247.862183	35801.36328	0
431	F05	Staurosporine	2514.665771	17728.36328	0
431	F05	Staurosporine	6205.063965	9560.364258	0
431	F05	Staurosporine	6801.280762	15550.99316	0
431	F05	Staurosporine	5201.720703	30575.76563	0
431	F05	Staurosporine	992.987549	30341.57813	0
431	F05	Staurosporine	6537.379395	32540.97266	0
431	F05	Staurosporine	541.778625	31797.06445	0
431	F05	Staurosporine	638.288147	14598.33008	0
431	F05	Staurosporine	1041.3396	21817.44336	0
431	F05	Staurosporine	617.406128	12356.33106	0
431	F05	Staurosporine	606.987305	20503.59375	0
431	F05	Staurosporine	3949.270264	7449.868652	0
431	F05	Staurosporine	904.987366	12554.92383	0
431	F05	Staurosporine	1018.945068	16180.54981	0
431	F05	Staurosporine	833.194946	8640.181641	0
431	F05	Staurosporine	758.943298	11621.04199	0
431	F05	Staurosporine	666.807861	8320.317383	0
431	F05	Staurosporine	1207.76123	18366.5293	0
431	F05	Staurosporine	1741.49231	19625.5625	0
431	F05	Staurosporine	788.730835	21537.68359	0
431	F05	Staurosporine	691.866882	14485.13477	0
431	F05	Staurosporine	885.700012	14670.79688	0
431	F05	Staurosporine	706.883667	22451.35352	0
431	F05	Staurosporine	853.31073	23842.66406	0
431	F05	Staurosporine	10909.62207	12920.53516	1
431	F05	Staurosporine	859.527161	18055.1543	0
431	F05	Staurosporine	730.108582	13700.66504	0
431	F05	Staurosporine	2552.136963	26202.31836	0
431	F05	Staurosporine	702.922241	14720.33203	0
431	F05	Staurosporine	1073.489624	23736.98633	0
431	F05	Staurosporine	725.572937	28882.65039	0
431	F05	Staurosporine	655.899536	17314.60742	0
431	F05	Staurosporine	4111.315918	20707.77734	0
431	F05	Staurosporine	1258.047119	24080.86719	0
431	F05	Staurosporine	1693.585449	38625.02734	0
431	F05	Staurosporine	867.116028	24874.00781	0
431	F05	Staurosporine	3088.029053	18493.81055	0
431	F05	Staurosporine	4760.275391	24187.83203	0
431	F05	Staurosporine	1950.285767	20049.6875	0
431	F05	Staurosporine	1268.078613	26192.2207	0
431	F05	Staurosporine	637.154541	15625.29004	0
431	F05	Staurosporine	1114.102173	27825.70703	0
431	F05	Staurosporine	6650.558594	21529.42383	0
431	F05	Staurosporine	788.353577	30784.83203	0
431	F05	Staurosporine	714.519104	26885.53125	0
431	F05	Staurosporine	10584.35449	3079.092529	1
431	F05	Staurosporine	940.583923	31982.70508	0
431	F05	Staurosporine	873.068909	27184.48047	0
431	F05	Staurosporine	675.537659	19577.08594	0
431	F05	Staurosporine	885.333557	18276.72461	0
431	F05	Staurosporine	787.952087	27450.61328	0
431	F05	Staurosporine	1185.408447	20664.00586	0
431	F05	Staurosporine	664.167603	29910.81641	0
431	F05	Staurosporine	3544.280762	14692.39746	0
431	F05	Staurosporine	1128.938721	16556.95898	0
431	F05	Staurosporine	666.497131	29362.79883	0
431	F05	Staurosporine	674.867615	29206.86523	0
431	F05	Staurosporine	1288.911865	31898.28125	0
431	F05	Staurosporine	714.25647	13631.30469	0
431	F05	Staurosporine	841.33551	18858.0918	0
431	F05	Staurosporine	666.144043	21309.64258	0
431	F05	Staurosporine	11855.55664	3861.554688	1
431	F05	Staurosporine	1500.285034	28780.10547	0
431	F05	Staurosporine	638.379883	29167.93164	0
431	F05	Staurosporine	1253.307251	16820.41211	0
431	F05	Staurosporine	795.299805	14011.05859	0
431	F05	Staurosporine	1326.411499	14127.68164	0
431	F05	Staurosporine	6918.339355	6351.201172	0
431	F05	Staurosporine	7659.21582	6043.905273	1
431	F05	Staurosporine	706.995239	21964.99805	0
431	F05	Staurosporine	2189.600098	7496.380371	0
431	F05	Staurosporine	775.291016	14726.90918	0
431	F05	Staurosporine	734.469849	14113.65625	0
431	F05	Staurosporine	1117.987793	17905.89648	0
431	F05	Staurosporine	1015.106262	16450.44922	0
431	F05	Staurosporine	768.469788	16323.7666	0
431	F05	Staurosporine	3494.924316	12974.10156	0
431	F05	Staurosporine	1121.301025	18943.08398	0
431	F05	Staurosporine	1346.524658	15027.98926	0
431	F05	Staurosporine	1085.26416	13140.2168	0
431	F05	Staurosporine	777.872314	16030.95606	0
431	F05	Staurosporine	973.088928	18989.51758	0
431	F05	Staurosporine	1203.170532	11161.05176	0
431	F05	Staurosporine	1199.175415	19417.79102	0
431	F05	Staurosporine	922.279846	21634.88672	0
431	F05	Staurosporine	689.908203	21946.02539	0
431	F05	Staurosporine	790.019165	25455.51758	0
431	F05	Staurosporine	2019.575073	24410.42578	0
431	F05	Staurosporine	754.923828	23146.44531	0
431	F05	Staurosporine	886.497437	17614.5	0
431	F05	Staurosporine	3670.134521	10585.5293	0
431	F05	Staurosporine	668.741089	8498.873047	0
431	F05	Staurosporine	909.712463	20356.40234	0
431	F05	Staurosporine	873.66333	22706.73047	0
431	F05	Staurosporine	1130.197144	34245.26172	0
431	F05	Staurosporine	588.800171	19894.61719	0
431	F05	Staurosporine	599.786438	15342.70215	0
431	F05	Staurosporine	3440.950684	18232.45313	0
431	F05	Staurosporine	556.768188	19627.94336	0
431	F05	Staurosporine	609.889771	11943.21777	0
431	F05	Staurosporine	6716.92627	5593.77832	0
431	F05	Staurosporine	11715.72266	2510.92334	1
431	F05	Staurosporine	651.004272	12369.88477	0
431	F05	Staurosporine	1208.304443	7927.195313	0
431	F05	Staurosporine	664.758484	13956.51563	0
431	F05	Staurosporine	1553.807617	14308.7959	0
431	F05	Staurosporine	704.800354	13846.97363	0
431	F05	Staurosporine	817.596741	12809.85059	0
431	F05	Staurosporine	1063.814941	17511.11523	0
431	F05	Staurosporine	8764.333008	7961.384277	1
431	F05	Staurosporine	705.989441	15006.69043	0
431	F05	Staurosporine	1156.043945	16669.39844	0
431	F05	Staurosporine	939.975403	13471.06445	0
431	F05	Staurosporine	632.825317	14583.74512	0
431	F05	Staurosporine	719.001282	13389.24316	0
431	F05	Staurosporine	1392.28186	25644.06055	0
431	F05	Staurosporine	1072.708008	13253.59277	0
431	F05	Staurosporine	2579.032471	13223.03906	0
431	F05	Staurosporine	739.218384	24827.82031	0
431	F05	Staurosporine	710.766785	20196.54102	0
431	F05	Staurosporine	2016.715942	17215.13867	0
431	F05	Staurosporine	846.366028	24062.30078	0
431	F05	Staurosporine	2534.857178	19310.59375	0
431	F05	Staurosporine	748.793152	24868.76953	0
431	F05	Staurosporine	831.691589	24908.61719	0
431	F05	Staurosporine	939.69519	20783.10547	0
431	F05	Staurosporine	583.908752	23373.43359	0
431	F05	Staurosporine	644.961853	18929.68555	0
431	F05	Staurosporine	911.5354	29144.47266	0
431	F05	Staurosporine	2001.952881	19309.86523	0
431	F05	Staurosporine	1510.458252	18559.20703	0
431	F05	Staurosporine	554.460876	19648.15039	0
431	F05	Staurosporine	610.877197	24829.00781	0
431	F05	Staurosporine	968.60083	27233.00586	0
431	F05	Staurosporine	623.081543	27562.94727	0
431	F05	Staurosporine	1599.640015	20354.81836	0
431	F05	Staurosporine	1040.005615	20697.5957	0
431	F05	Staurosporine	1465.005737	16504.11719	0
431	F05	Staurosporine	615.740295	18526.66602	0
431	F05	Staurosporine	693.188965	24405.61914	0
431	F05	Staurosporine	577.125	22106.88477	0
431	F05	Staurosporine	533.910522	19394.29492	0
431	F05	Staurosporine	1083.112915	20689.23828	0
431	F05	Staurosporine	637.615356	22639.41406	0
431	F05	Staurosporine	987.213989	25500.08594	0
431	F05	Staurosporine	580.803345	20047.81055	0
431	F05	Staurosporine	1012.474304	17744.81055	0
431	F05	Staurosporine	797.392395	24052.7207	0
431	F05	Staurosporine	637.890564	25148.69727	0
431	F05	Staurosporine	663.479553	19011.5332	0
431	F05	Staurosporine	3517.728271	25227.45898	0
431	F05	Staurosporine	1398.720947	26288.86133	0
431	F05	Staurosporine	1579.75415	18146.42578	0
431	F05	Staurosporine	2918.824219	21262.94336	0
431	F05	Staurosporine	576.076111	27043.84961	0
431	F05	Staurosporine	810.381531	18670.22852	0
431	F05	Staurosporine	813.794739	47924.59375	0
431	F05	Staurosporine	3585.085449	17157.98828	0
431	F05	Staurosporine	1917.723145	14945.42773	0
431	F05	Staurosporine	2152.428223	18131.64258	0
431	F05	Staurosporine	1404.236572	26994.30078	0
431	F05	Staurosporine	2082.629395	29935.31445	0
431	F05	Staurosporine	10766.12305	2416.741455	1
431	F05	Staurosporine	26739.69922	14432.4043	1
431	F05	Staurosporine	1726.21814	21132.3125	0
431	F05	Staurosporine	959.646118	33535.76563	0
431	F05	Staurosporine	1942.390381	32822.25781	0
431	F05	Staurosporine	2468.253906	17814.91211	0
431	F05	Staurosporine	1607.484863	31769.67773	0
431	F05	Staurosporine	2960.333252	28198.65625	0
431	F05	Staurosporine	1840.952026	23864.51758	0
431	F05	Staurosporine	1602.519531	30574.24219	0
431	F05	Staurosporine	1930.609253	20738.9668	0
431	F05	Staurosporine	612.527344	27362.1875	0
431	F05	Staurosporine	26612.67578	5051.233398	1
431	F05	Staurosporine	829.984558	22995.15039	0
431	F05	Staurosporine	740.338074	33490.97266	0
431	F05	Staurosporine	629.829346	31079.08008	0
431	F05	Staurosporine	22147.03711	3985.030518	1
431	F05	Staurosporine	2565.11499	23773.68945	0
431	F05	Staurosporine	603.177856	31331.92969	0
431	F05	Staurosporine	1086.306519	22459.92969	0
431	F05	Staurosporine	621.126587	20354.80859	0
431	F05	Staurosporine	636.056091	25956.51367	0
431	F05	Staurosporine	928.335876	19284.88281	0
431	F05	Staurosporine	599.643982	18419.60742	0
431	F05	Staurosporine	1282.660767	26760.37695	0
431	F05	Staurosporine	20319.5293	3323.682617	1
431	F05	Staurosporine	1163.566162	27534.93164	0
431	F05	Staurosporine	2067.689697	64269.14063	0
431	F05	Staurosporine	2175.165527	25330.82813	0
431	F05	Staurosporine	819.657776	18016.80078	0
431	F05	Staurosporine	2296.928467	12338.36621	0
431	F05	Staurosporine	3091.110352	20414.0293	0
431	F05	Staurosporine	975.13208	23040.04883	0
431	F05	Staurosporine	14886.96191	1062.073364	1
431	F05	Staurosporine	1150.563354	20486.86328	0
431	F05	Staurosporine	776.004395	14745.5	0
431	F05	Staurosporine	669.244629	13365.40918	0
431	F05	Staurosporine	782.170959	23841.46094	0
431	F05	Staurosporine	4712.498535	10234.78809	0
431	F05	Staurosporine	3257.176758	8209.307617	0
431	F05	Staurosporine	10920.95898	10521.02441	1
431	F05	Staurosporine	880.881348	17512.89063	0
431	F05	Staurosporine	2209.252686	7602.663574	0
431	F05	Staurosporine	2007.031982	10253.97168	0
431	F05	Staurosporine	8738.738281	32557.41016	1
431	F05	Staurosporine	5811.928711	21821.72266	0
431	F05	Staurosporine	2178.900146	19116.26563	0
431	F05	Staurosporine	14875.02734	1577.48877	1
431	F05	Staurosporine	2900.473633	36686.56641	0
431	F05	Staurosporine	916.163147	12720.73242	0
431	F05	Staurosporine	828.233826	6971.116211	0
431	F05	Staurosporine	1915.099487	8722.561523	0
431	F05	Staurosporine	1918.604858	4885.723633	0
431	F05	Staurosporine	769.351685	15865.71582	0
431	F05	Staurosporine	708.832703	13626.70898	0
431	F05	Staurosporine	805.600403	4737.835449	0
431	F05	Staurosporine	2255.693115	13313.22266	0
431	F05	Staurosporine	1089.313354	12728.70996	0
431	F05	Staurosporine	1484.491333	2705.55127	0
431	F05	Staurosporine	1059.586792	16944.07031	0
431	F05	Staurosporine	1219.608154	15756.75781	0
431	F05	Staurosporine	13736.78809	3257.542236	1
431	F05	Staurosporine	1979.979126	20197.32617	0
431	F05	Staurosporine	1386.217285	14886.42578	0
431	F05	Staurosporine	679.612915	13397.38574	0
431	F05	Staurosporine	736.141602	20445.58008	0
431	F05	Staurosporine	3456.720703	12755.0293	0
431	F05	Staurosporine	3509.38623	14876.74023	0
431	F05	Staurosporine	2535.980957	12268.35352	0
431	F05	Staurosporine	1435.817871	13362.12012	0
431	F05	Staurosporine	15187.06934	2771.211914	1
431	F05	Staurosporine	5783.242676	19195.92383	0
431	F05	Staurosporine	974.640198	22510.23047	0
431	F05	Staurosporine	1036.68689	14723.75684	0
431	F05	Staurosporine	2322.726807	21448.85352	0
431	F05	Staurosporine	1264.177734	22753.38672	0
431	F05	Staurosporine	790.967224	19782.14844	0
431	F05	Staurosporine	1659.923828	13298.38477	0
431	F05	Staurosporine	729.852905	17637.79883	0
431	F05	Staurosporine	1481.819458	13679.70313	0
431	F05	Staurosporine	1365.783447	12604.25879	0
431	F05	Staurosporine	4158.945313	24975.91797	0
431	F05	Staurosporine	776.970825	15025.29394	0
431	F05	Staurosporine	2895.340332	13009.90332	0
431	F05	Staurosporine	4092.067383	14058.18945	0
431	F05	Staurosporine	632.882141	16039.88672	0
431	F05	Staurosporine	3609.58667	16802.92773	0
431	F05	Staurosporine	544.445496	16371.58203	0
431	F05	Staurosporine	856.702454	24836.8457	0
431	F05	Staurosporine	906.551086	8763.415039	0
431	F05	Staurosporine	844.457153	9699.577148	0
431	F05	Staurosporine	595.879333	9202.419922	0
431	F05	Staurosporine	7403.455566	1330.921143	1
431	F05	Staurosporine	654.147278	9116.170898	0
431	F05	Staurosporine	642.227661	10331.72559	0
431	F05	Staurosporine	733.177856	12954.27539	0
431	F05	Staurosporine	637.936279	12593.28125	0
431	F05	Staurosporine	696.156921	14711.20215	0
431	F05	Staurosporine	3732.357422	3920.906738	0
431	F05	Staurosporine	1532.025024	8065.723145	0
431	F05	Staurosporine	733.260376	23170.44727	0
431	F05	Staurosporine	769.827454	14499.49121	0
431	F05	Staurosporine	839.800842	10353.63281	0
431	F05	Staurosporine	804.04248	13477.06641	0
431	F05	Staurosporine	9710.227539	7513.627441	1
431	F05	Staurosporine	1994.055786	18327.27148	0
431	F05	Staurosporine	712.688843	17249.95313	0
431	F05	Staurosporine	2820.369629	19150.39063	0
431	F05	Staurosporine	802.30127	19658.4668	0
431	F05	Staurosporine	825.080078	24740.24609	0
431	F05	Staurosporine	1103.207397	18022.72266	0
431	F05	Staurosporine	753.162537	21695.0957	0
431	F05	Staurosporine	2468.160645	22117.83008	0
431	F05	Staurosporine	747.190186	17882.96289	0
431	F05	Staurosporine	1241.432007	21487.67188	0
431	F05	Staurosporine	1119.54187	12531.74805	0
431	F05	Staurosporine	1103.780762	19311.00195	0
431	F05	Staurosporine	733.544617	20066.50781	0
431	F05	Staurosporine	728.626587	27561.54102	0
431	F05	Staurosporine	840.936768	30208.16992	0
431	F05	Staurosporine	2041.476685	23414.70117	0
431	F05	Staurosporine	877.954651	21306.78906	0
431	F05	Staurosporine	746.313049	21728.71875	0
431	F05	Staurosporine	1638.287231	19440.73828	0
431	F05	Staurosporine	16847.35352	1382.693237	1
431	F05	Staurosporine	896.323364	28638.58008	0
431	F05	Staurosporine	658.204224	19629.77734	0
431	F05	Staurosporine	712.525024	18449.24414	0
431	F05	Staurosporine	733.867737	26644.41016	0
431	F05	Staurosporine	712.579773	24959.125	0
431	F05	Staurosporine	743.528931	25504.25391	0
431	F05	Staurosporine	1098.391846	26788.19727	0
431	F05	Staurosporine	693.07782	22371.54492	0
431	F05	Staurosporine	2499.889648	20180.24609	0
431	F05	Staurosporine	1519.543335	21401.54102	0
431	F05	Staurosporine	707.603638	24119.56055	0
431	F05	Staurosporine	4094.910156	26986.15625	0
431	F05	Staurosporine	1330.066284	12992.33691	0
431	F05	Staurosporine	693.902771	29271.61523	0
431	F05	Staurosporine	1227.163452	26239.38281	0
431	F05	Staurosporine	801.081482	22044.31055	0
431	F05	Staurosporine	803.375305	12626.06445	0
431	F05	Staurosporine	1682.660889	22532.45898	0
431	F05	Staurosporine	762.851074	23556.46289	0
431	F05	Staurosporine	851.647827	19665.73438	0
431	F05	Staurosporine	586.767639	25951.15234	0
431	F05	Staurosporine	11678.46094	2741.306152	1
431	F05	Staurosporine	624.114197	46528.0625	0
431	F05	Staurosporine	642.224243	54427.625	0
431	F05	Staurosporine	861.927734	50771.90234	0
431	F05	Staurosporine	595.465759	53626.16016	0
431	F05	Staurosporine	840.767761	50057.67188	0
431	F05	Staurosporine	809.217651	64799.69922	0
431	F05	Staurosporine	930.361023	15523.9082	0
431	F05	Staurosporine	902.284241	8156.955078	0
431	F05	Staurosporine	805.444519	11459.78613	0
431	F05	Staurosporine	2588.293457	9666.991211	0
431	F05	Staurosporine	1839.341675	6042.217773	0
431	F05	Staurosporine	562.223022	13395.97363	0
431	F05	Staurosporine	865.307678	13034.13867	0
431	F05	Staurosporine	961.840149	18722.03711	0
431	F05	Staurosporine	1940.735718	19100.80859	0
431	F05	Staurosporine	880.304199	12731.02832	0
431	F05	Staurosporine	629.377991	21551.57422	0
431	F05	Staurosporine	1149.733276	11696.18359	0
431	F05	Staurosporine	609	23375.8125	0
431	F05	Staurosporine	2882.879395	2717.219238	0
431	F05	Staurosporine	884.237122	23168.31445	0
431	F05	Staurosporine	623.336548	19187.125	0
431	F05	Staurosporine	584.820923	16753.49219	0
431	F05	Staurosporine	611.307007	22405.16992	0
431	F05	Staurosporine	673.489563	23435.8457	0
431	F05	Staurosporine	639.123596	25694.26953	0
431	F05	Staurosporine	911.24762	20498.00781	0
431	F05	Staurosporine	680.954651	18179.24219	0
431	F05	Staurosporine	686.222717	27071.13281	0
431	F05	Staurosporine	665.876709	34421.78125	0
431	F05	Staurosporine	861.453674	20667.30469	0
431	F05	Staurosporine	653.871948	25476.71289	0
431	F05	Staurosporine	914.140991	14957.80078	0
431	F05	Staurosporine	682.802673	20487.85547	0
431	F05	Staurosporine	1626.422607	13600.16016	0
431	F05	Staurosporine	657.886536	27666.51563	0
431	F05	Staurosporine	1128.087036	32377.33984	0
431	F05	Staurosporine	2125.259766	12882.23731	0
431	F05	Staurosporine	843.416077	17925.95703	0
431	F05	Staurosporine	2038.756348	19469.78906	0
431	F05	Staurosporine	823.857422	18659.47266	0
431	F05	Staurosporine	780.959106	24223.69141	0
431	F05	Staurosporine	715.74707	27421.49805	0
431	F05	Staurosporine	2133.928467	10855.37402	0
431	F05	Staurosporine	1293.654541	33677.66797	0
431	F05	Staurosporine	700.889893	34456.24609	0
431	F05	Staurosporine	604.517822	14240.17676	0
431	F05	Staurosporine	722.146362	27437.03711	0
431	F05	Staurosporine	711.622803	24058.55469	0
431	F05	Staurosporine	655.551636	18705.14844	0
431	F05	Staurosporine	2084.36084	28646.84375	0
431	F05	Staurosporine	691.617004	27734.75195	0
431	F05	Staurosporine	1059.627686	27594.99805	0
431	F05	Staurosporine	718.637268	24209.37891	0
431	F05	Staurosporine	838.191589	28156.35352	0
431	F05	Staurosporine	531.846436	10391.0625	0
431	F05	Staurosporine	698.598633	29799.61523	0
431	F05	Staurosporine	780.535767	24832.95117	0
431	F05	Staurosporine	3693.821533	18948.84961	0
431	F05	Staurosporine	1081.188477	24511.71484	0
431	F05	Staurosporine	3396.328125	28784.89063	0
431	F05	Staurosporine	811.687134	23089.17969	0
431	F05	Staurosporine	721.822327	30159.53125	0
431	F05	Staurosporine	1770.430298	16686.54492	0
431	F05	Staurosporine	747.164795	26847.55078	0
431	F05	Staurosporine	790.059143	22901.44531	0
431	F05	Staurosporine	2073.574707	18578.72656	0
431	F05	Staurosporine	992.774902	24850.50977	0
431	F05	Staurosporine	2359.35083	25065.26953	0
431	F05	Staurosporine	827.17981	25609.21875	0
431	F05	Staurosporine	1291.873047	27840.15625	0
431	F05	Staurosporine	642.004272	38941.99219	0
431	F05	Staurosporine	709.360291	61565.80078	0
431	F05	Staurosporine	847.938904	30133.23047	0
431	F05	Staurosporine	722.166931	35155.53516	0
431	F05	Staurosporine	1496.159668	28870.21289	0
431	F05	Staurosporine	734.712524	20084.66406	0
431	F05	Staurosporine	1880.482056	18498.87695	0
431	F05	Staurosporine	429.690308	16469.33789	0
431	F05	Staurosporine	1154.706421	16807.99609	0
431	F05	Staurosporine	3212.017334	15089.05078	0
431	F05	Staurosporine	1497.0448	12199.00391	0
431	F05	Staurosporine	881.03949	9962.639648	0
431	F05	Staurosporine	927.200623	14336.4043	0
431	F05	Staurosporine	577.450745	11279.42969	0
431	F05	Staurosporine	2728.476807	8784.329102	0
431	F05	Staurosporine	560.697632	10113.40332	0
431	F05	Staurosporine	703.272949	13664.97363	0
431	F05	Staurosporine	769.415955	15095.39453	0
431	F05	Staurosporine	5710.37207	2294.88208	0
431	F05	Staurosporine	696.152954	10253.38867	0
431	F05	Staurosporine	3645.571045	9008.414063	0
431	F05	Staurosporine	594.130432	9648.716797	0
431	F05	Staurosporine	6016.504395	9568.589844	0
431	F05	Staurosporine	1842.717896	8687.795898	0
431	F05	Staurosporine	2230.766357	10364.80078	0
431	F05	Staurosporine	1298.989258	9507.899414	0
431	F05	Staurosporine	701.845642	16148.2959	0
431	F05	Staurosporine	3534.509277	18674.99414	0
431	F05	Staurosporine	716.798645	9761.484375	0
431	F05	Staurosporine	797.616394	16339.66797	0
431	F05	Staurosporine	1348.338135	13189.59082	0
431	F05	Staurosporine	723.744141	19873.14258	0
431	F05	Staurosporine	711.000732	17219.83789	0
431	F05	Staurosporine	607.361328	13592.71191	0
431	F05	Staurosporine	704.910706	16614.44922	0
431	F05	Staurosporine	710.789795	13611.84668	0
431	F05	Staurosporine	707.901123	20173.6582	0
431	F05	Staurosporine	916.307739	26173.46094	0
431	F05	Staurosporine	1184.998291	14882.44043	0
431	F05	Staurosporine	1003.229431	18181.39648	0
431	F05	Staurosporine	714.989868	18301.46094	0
431	F05	Staurosporine	1776.951416	21871.06836	0
431	F05	Staurosporine	642.893555	29691.90625	0
431	F05	Staurosporine	1416.675293	20840.16406	0
431	F05	Staurosporine	878.311829	25220.08789	0
431	F05	Staurosporine	1580.352783	25232.61914	0
431	F05	Staurosporine	707.842834	20715.25	0
431	F05	Staurosporine	739.451599	20575.50195	0
431	F05	Staurosporine	718.10083	21736.14453	0
431	F05	Staurosporine	684.795166	23726.47461	0
431	F05	Staurosporine	3519.714355	9776.761719	0
431	F05	Staurosporine	670.236572	27507.27344	0
431	F05	Staurosporine	632.252502	28168.26172	0
431	F05	Staurosporine	600.628235	13414.46484	0
431	F05	Staurosporine	842.095337	21626.84766	0
431	F05	Staurosporine	715.177002	15476.00586	0
431	F05	Staurosporine	876.167847	23288.11328	0
431	F05	Staurosporine	1053.552979	15972.27637	0
431	F05	Staurosporine	777.028198	11371.66113	0
431	F05	Staurosporine	755.092468	22594.7832	0
431	F05	Staurosporine	635.576294	26151.49414	0
431	F05	Staurosporine	1252.172974	22004.61914	0
431	F05	Staurosporine	678.327332	26196.43555	0
431	F05	Staurosporine	633.751587	23829.23828	0
431	F05	Staurosporine	3024.743164	22205.27148	0
431	F05	Staurosporine	3641.999512	22398.92773	0
431	F05	Staurosporine	645.791687	19716.0332	0
431	F05	Staurosporine	589.506592	24222.41406	0
431	F05	Staurosporine	4072.01123	23419.33398	0
431	F05	Staurosporine	28210.10742	854.239807	1
431	F05	Staurosporine	542.130981	17328.83984	0
431	F05	Staurosporine	561.48999	20923.34375	0
431	F05	Staurosporine	1763.374023	19030.5918	0
431	F05	Staurosporine	2506.917969	17911.66211	0
431	F05	Staurosporine	546.32489	38374.40234	0
431	F05	Staurosporine	539.771484	20821.25586	0
431	F05	Staurosporine	560.029663	39981.03516	0
431	F05	Staurosporine	1026.068359	21561.61328	0
431	F05	Staurosporine	1712.184082	23234.73828	0
431	F05	Staurosporine	2479.744873	29243.72266	0
431	F05	Staurosporine	824.51416	29600.78516	0
431	F05	Staurosporine	857.649963	18387.43555	0
431	F05	Staurosporine	3685.341553	20193.9707	0
431	F05	Staurosporine	3588.918213	15348.21289	0
431	F05	Staurosporine	599.742493	12991	0
431	F05	Staurosporine	608.967163	10884.33984	0
431	F05	Staurosporine	5732.19043	2947.613037	0
431	F05	Staurosporine	1238.332031	26232.73633	0
431	F05	Staurosporine	1558.007935	23073.02539	0
431	F05	Staurosporine	4470.949707	9093.572266	0
431	F05	Staurosporine	654.79718	15292.29981	0
431	F05	Staurosporine	10211.46484	4371.220703	1
431	F05	Staurosporine	1041.841064	15620.81055	0
431	F05	Staurosporine	2408.418213	18844.52539	0
431	F05	Staurosporine	592.853088	10991.6416	0
431	F05	Staurosporine	2792.106445	19089.7793	0
431	F05	Staurosporine	785.518494	16704.03711	0
431	F05	Staurosporine	10021.84863	9769.59375	1
431	F05	Staurosporine	3324.575195	12226.19824	0
431	F05	Staurosporine	780.483032	25409.30664	0
431	F05	Staurosporine	793.748352	37201.65234	0
431	F05	Staurosporine	871.079346	32597.76172	0
431	F05	Staurosporine	2106.190674	31542.89844	0
431	F05	Staurosporine	780.818298	27721.12695	0
431	F05	Staurosporine	809.339722	35400.02734	0
431	F05	Staurosporine	2889.124756	31088.28906	0
431	F05	Staurosporine	870.654785	29536.75586	0
431	F05	Staurosporine	7113.575195	9086.473633	1
431	F05	Staurosporine	883.640564	10639.16602	0
431	F05	Staurosporine	2070.328125	20181.56641	0
431	F05	Staurosporine	740.502991	35443.5	0
431	F05	Staurosporine	825.818726	21158.89648	0
431	F05	Staurosporine	907.315796	34416.02734	0
431	F05	Staurosporine	1415.925903	36353.10547	0
431	F05	Staurosporine	10954.40332	7209.149414	1
431	F05	Staurosporine	713.082703	32388.84961	0
431	F05	Staurosporine	3164.240234	13776.96484	0
431	F05	Staurosporine	1401.707153	29655.62109	0
431	F05	Staurosporine	608.293701	16869.2793	0
431	F05	Staurosporine	636.308228	13564.94629	0
431	F05	Staurosporine	812.314697	27788	0
431	F05	Staurosporine	2319.235107	22390.17773	0
431	F05	Staurosporine	1579.137329	26705.79688	0
431	F05	Staurosporine	1668.636108	22195.32031	0
431	F05	Staurosporine	4501.916504	18001.22852	0
431	F05	Staurosporine	5078.82959	18903.20703	0
431	F05	Staurosporine	1790.613159	30455.26758	0
431	F05	Staurosporine	1079.002563	30849.47461	0
431	F05	Staurosporine	4084.65918	15061.14648	0
431	F05	Staurosporine	912.992432	30915.75977	0
431	F05	Staurosporine	1552.280273	16359.54102	0
431	F05	Staurosporine	1020.402222	31035.44922	0
431	F05	Staurosporine	931.810791	20264.30469	0
431	F05	Staurosporine	6175.027344	19606.70898	0
431	F05	Staurosporine	1292.950073	21263.76953	0
431	F05	Staurosporine	1828.246582	19736.41797	0
431	F05	Staurosporine	1480.442505	31336.72266	0
431	F05	Staurosporine	1021.10199	32497.16602	0
431	F05	Staurosporine	3090.437744	25217.26953	0
431	F05	Staurosporine	6544.454102	22176.00586	0
431	F05	Staurosporine	921.456482	20172.50586	0
431	F05	Staurosporine	677.514099	19801.7207	0
431	F05	Staurosporine	5767.156738	41227.45703	0
431	F05	Staurosporine	853.275879	28495.88086	0
431	F05	Staurosporine	1395.312744	17717.61328	0
431	F05	Staurosporine	689.330017	17507.37891	0
431	F05	Staurosporine	1403.371704	17729.62109	0
431	F05	Staurosporine	16743.8457	1989.302002	1
431	F05	Staurosporine	2551.529053	25908.75781	0
431	F05	Staurosporine	1856.263916	31481.13867	0
431	F05	Staurosporine	1929.654419	17254.19727	0
431	F05	Staurosporine	891.404968	12697.64551	0
431	F05	Staurosporine	670.278503	15065.11035	0
431	F05	Staurosporine	4229.813477	5418.807129	0
431	F05	Staurosporine	470.98349	16782.08008	0
431	F05	Staurosporine	578.520264	20259.41016	0
431	F05	Staurosporine	520.186096	14546.08789	0
431	F05	Staurosporine	1544.789063	22920.49805	0
431	F05	Staurosporine	1232.890991	12631.3916	0
431	F05	Staurosporine	761.40509	10893.27246	0
431	F05	Staurosporine	2261.374756	16964.85742	0
431	F05	Staurosporine	708.704346	19698.33984	0
431	F05	Staurosporine	734.52063	15980.54102	0
431	F05	Staurosporine	4800.495605	6775.393066	0
431	F05	Staurosporine	1641.362183	16423.36523	0
431	F05	Staurosporine	2107.371826	9359.652344	0
431	F05	Staurosporine	672.646484	17658.28125	0
431	F05	Staurosporine	723.282654	20590.94531	0
431	F05	Staurosporine	17463.21289	1883.947876	1
431	F05	Staurosporine	811.309753	9232.915039	0
431	F05	Staurosporine	9442.014648	14353.7666	1
431	F05	Staurosporine	2051.5896	9602.321289	0
431	F05	Staurosporine	2080.626465	14914.86621	0
431	F05	Staurosporine	1062.132813	15251.39746	0
431	F05	Staurosporine	3860.958252	18359.24219	0
431	F05	Staurosporine	1566.265381	22771.13672	0
431	F05	Staurosporine	3123.842285	15072.38477	0
431	F05	Staurosporine	1061.93396	14601.32129	0
431	F05	Staurosporine	560.335388	12323.21777	0
431	F05	Staurosporine	729.126587	26569.35938	0
431	F05	Staurosporine	9406.801758	4286.580566	1
431	F05	Staurosporine	979.906006	20443.49414	0
431	F05	Staurosporine	738.750916	19623.23047	0
431	F05	Staurosporine	826.340454	21964.35156	0
431	F05	Staurosporine	630.557922	17331.74609	0
431	F05	Staurosporine	1059.954102	23829.45313	0
431	F05	Staurosporine	970.366089	22630.58984	0
431	F05	Staurosporine	1663.070923	8287.758789	0
431	F05	Staurosporine	1429.568237	28980.42969	0
431	F05	Staurosporine	2243.628662	15513.00684	0
431	F05	Staurosporine	1215.16687	26163.43945	0
431	F05	Staurosporine	797.531921	23807.05273	0
431	F05	Staurosporine	696.750488	22632.4707	0
431	F05	Staurosporine	1782.611206	25941.25586	0
431	F05	Staurosporine	740.597168	18838.13477	0
431	F05	Staurosporine	2918.597168	12246.41699	0
431	F05	Staurosporine	778.617004	17498.4375	0
431	F05	Staurosporine	793.259338	20141.13867	0
431	F05	Staurosporine	660.641602	24687.76172	0
431	F05	Staurosporine	2319.57251	9027.469727	0
431	F05	Staurosporine	2099.275146	25715.14063	0
431	F05	Staurosporine	1332.908325	22561.07813	0
431	F05	Staurosporine	568.875427	24261.63867	0
431	F05	Staurosporine	653.197021	15566.84375	0
431	F05	Staurosporine	548.010132	17085.2793	0
431	F05	Staurosporine	6184.385254	17678.86523	0
431	F05	Staurosporine	710.201416	18886.27539	0
431	F05	Staurosporine	566.312378	16725.25195	0
431	F05	Staurosporine	938.66864	18187.93359	0
431	F05	Staurosporine	2028.530151	18792.46484	0
431	F05	Staurosporine	608.326599	15985.97266	0
431	F05	Staurosporine	1329.192383	11016.80859	0
431	F05	Staurosporine	1130.054688	21900.25391	0
431	F05	Staurosporine	777.845886	28028.75391	0
431	F05	Staurosporine	1088.737183	32447.35938	0
431	F05	Staurosporine	1339.180054	21817.91211	0
431	F05	Staurosporine	2013.300903	4829.010742	0
431	F05	Staurosporine	632.625977	19497.81445	0
431	F05	Staurosporine	730.70929	15602.08594	0
431	F05	Staurosporine	7120.486816	14095.73535	1
431	F05	Staurosporine	1765.624512	13370.21191	0
431	F05	Staurosporine	2455.572754	12488.92383	0
431	F05	Staurosporine	2807.620605	10842.49805	0
431	F05	Staurosporine	9390.948242	5410.495117	1
431	F05	Staurosporine	3374.887695	10264.98438	0
431	F05	Staurosporine	998.93866	18761.88086	0
431	F05	Staurosporine	4475.479004	15576.86719	0
431	F05	Staurosporine	11371.15039	6033.72998	1
431	F05	Staurosporine	11969.38867	1869.950562	1
431	F05	Staurosporine	4685.044434	14651.11328	0
431	F05	Staurosporine	697.715637	34269.88281	0
431	F05	Staurosporine	7319.586914	1609.116211	1
431	F05	Staurosporine	7958.256836	2424.693848	1
431	F05	Staurosporine	8044.781738	10213.13379	1
431	F05	Staurosporine	17323.61719	2134.50708	1
431	F05	Staurosporine	2071.307373	11799.34375	0
431	F05	Staurosporine	1259.81543	15072.1582	0
431	F05	Staurosporine	6467.069824	3339.154297	0
431	F05	Staurosporine	9513.296875	678.554443	1
431	F05	Staurosporine	635.820679	27897.59375	0
431	F05	Staurosporine	711.318054	19023.38477	0
431	F05	Staurosporine	717.81427	14680.46094	0
431	F05	Staurosporine	5781.77002	1013.309265	0
431	F05	Staurosporine	934.422241	13443.04102	0
431	F05	Staurosporine	16091.89941	1196.227051	1
431	F05	Staurosporine	12508.67773	2431.856934	1
431	F05	Staurosporine	632.401917	41159.52344	0
431	F05	Staurosporine	674.082458	44446.35938	0
431	F05	Staurosporine	959.275269	20225.3457	0
431	F05	Staurosporine	595.465332	13030.51465	0
431	F05	Staurosporine	1984.185059	25794.48438	0
431	F05	Staurosporine	607.045105	14013.62598	0
431	F05	Staurosporine	800.583191	11585.125	0
431	F05	Staurosporine	662.340027	24449.15234	0
431	F05	Staurosporine	835.559326	18767.73438	0
431	F05	Staurosporine	825.430115	13037.28906	0
431	F05	Staurosporine	647.087952	22720.35938	0
431	F05	Staurosporine	701.803101	15088.28711	0
431	F05	Staurosporine	677.438782	23786.98438	0
431	F05	Staurosporine	648.1828	14465.3418	0
431	F05	Staurosporine	836.986633	13822.73535	0
431	F05	Staurosporine	537.129517	19543.60742	0
431	F05	Staurosporine	924.325134	22502.11328	0
431	F05	Staurosporine	2337.606934	29365.16211	0
431	F05	Staurosporine	672.102783	28383.68359	0
431	F05	Staurosporine	1952.996826	23469.97852	0
431	F05	Staurosporine	634.694336	16590.75781	0
431	F05	Staurosporine	1164.849365	21567.51563	0
431	F05	Staurosporine	15938.91699	3738.713135	1
431	F05	Staurosporine	2585.373291	5073.407227	0
431	F05	Staurosporine	663.303711	16097.37109	0
431	F05	Staurosporine	1607.269653	21814.55273	0
431	F05	Staurosporine	1389.863403	20228.60156	0
431	F05	Staurosporine	666.375122	22632.28125	0
431	F05	Staurosporine	2870.289795	15898.66309	0
431	F05	Staurosporine	1034.377441	24838.67578	0
431	F05	Staurosporine	9681.271484	2001.022339	1
431	F05	Staurosporine	7244.987793	6982.46582	1
431	F05	Staurosporine	2707.349609	23824.55469	0
431	F05	Staurosporine	743.963379	23326.35547	0
431	F05	Staurosporine	743.958008	27923.05078	0
431	F05	Staurosporine	749.901306	25787.77734	0
431	F05	Staurosporine	2558.139648	22039.36914	0
431	F05	Staurosporine	1429.179688	31012.18359	0
431	F05	Staurosporine	741.5	30263.67188	0
431	F05	Staurosporine	20324.70117	3250.583496	1
431	F05	Staurosporine	651.845398	15247.12305	0
431	F05	Staurosporine	890.572449	31199.83398	0
431	F05	Staurosporine	6016.043945	21801.20117	0
431	F05	Staurosporine	19372.1543	667.097656	1
431	F05	Staurosporine	1759.419678	22242.33789	0
431	F05	Staurosporine	796.0755	19827.13281	0
431	F05	Staurosporine	2981.102539	7972.109863	0
431	F05	Staurosporine	788.028687	12756.9541	0
431	F05	Staurosporine	1321.571777	19381.27344	0
431	F05	Staurosporine	1986.726807	12442.56836	0
431	F05	Staurosporine	3305.673828	16035	0
431	F05	Staurosporine	11694.18945	2685.312744	1
431	F05	Staurosporine	712.440247	16409.15039	0
431	F05	Staurosporine	21155.88867	3084.877197	1
431	F05	Staurosporine	1070.05249	17212.37109	0
431	F05	Staurosporine	1570.781982	18548.06055	0
431	F05	Staurosporine	701.527954	12966.20313	0
431	F05	Staurosporine	3909.276123	24548.43164	0
431	F05	Staurosporine	1045.955444	14079.94629	0
431	F05	Staurosporine	697.404175	16102.78613	0
431	F05	Staurosporine	704.592529	11979.27441	0
431	F05	Staurosporine	660.30658	18142.64063	0
431	F05	Staurosporine	5437.167969	4340.088867	0
431	F05	Staurosporine	2233.625488	32106.28711	0
431	F05	Staurosporine	2226.032715	18949.45703	0
431	F05	Staurosporine	655.792908	22707.72266	0
431	F05	Staurosporine	645.571106	19541.41211	0
431	F05	Staurosporine	10702.63965	12235.5166	1
431	F05	Staurosporine	580.03241	18879.24805	0
431	F05	Staurosporine	1251.950317	20401.82227	0
431	F05	Staurosporine	1753.946289	10577.07227	0
431	F05	Staurosporine	601.801331	18666.26367	0
431	F05	Staurosporine	505.865906	24032.4375	0
431	F05	Staurosporine	8174.906738	5942.055176	1
431	F05	Staurosporine	2742.131592	13227.30371	0
431	F05	Staurosporine	691.359375	14531.69141	0
431	F05	Staurosporine	1547.848877	11211.66406	0
431	F05	Staurosporine	806.626038	18625.80859	0
431	F05	Staurosporine	3074.630371	6805.724121	0
431	F05	Staurosporine	785.854492	15614.56836	0
431	F05	Staurosporine	18061.13281	4173.428223	1
431	F05	Staurosporine	3045.187256	20050.04688	0
431	F05	Staurosporine	2595.09668	25596.91211	0
431	F05	Staurosporine	11362.87891	4253.596191	1
431	F05	Staurosporine	1172.340576	13513.57422	0
431	F05	Staurosporine	1091.673706	14181.75488	0
431	F05	Staurosporine	764.590576	16008.29883	0
431	F05	Staurosporine	8642.149414	14348.61914	1
431	F05	Staurosporine	1308.239136	14372.75488	0
431	F05	Staurosporine	1537.324951	9749.495117	0
431	F05	Staurosporine	710.111023	22616.92383	0
431	F05	Staurosporine	851.444763	18257.13086	0
431	F05	Staurosporine	747.074768	22645.33008	0
431	F05	Staurosporine	1481.340454	17489.59961	0
431	F05	Staurosporine	2495.986328	11720.60254	0
431	F05	Staurosporine	710.161316	12862.125	0
431	F05	Staurosporine	707.862427	12903.0625	0
431	F05	Staurosporine	2006.074585	11363.79297	0
431	F05	Staurosporine	1010.263489	14504.04785	0
431	F05	Staurosporine	5768.808105	11628.18066	0
431	F05	Staurosporine	833.283386	9719.369141	0
431	F05	Staurosporine	5944.816895	9636.987305	0
431	F05	Staurosporine	1328.981323	17107.02734	0
431	F05	Staurosporine	2763.949951	11189.45508	0
431	F05	Staurosporine	708.220581	16574.29688	0
431	F05	Staurosporine	1357.836304	22624.02344	0
431	F05	Staurosporine	12802.75977	3811.147217	1
431	F05	Staurosporine	5695.737793	3359.230469	0
431	F05	Staurosporine	1807.567627	7483.790527	0
431	F05	Staurosporine	5735.120117	13718.85352	0
431	F05	Staurosporine	783.870728	19781.81055	0
431	F05	Staurosporine	1758.882568	14853.44629	0
431	F05	Staurosporine	689.357483	20502.87695	0
431	F05	Staurosporine	5246.001953	22127.77539	0
431	F05	Staurosporine	1332.506714	26817.16016	0
431	F05	Staurosporine	4912.879395	37954.63672	0
431	F05	Staurosporine	5894.617188	7986.473633	0
431	F05	Staurosporine	1076.633545	29114.87305	0
431	F05	Staurosporine	718.317383	21718.90234	0
431	F05	Staurosporine	1682.31311	24676.17773	0
431	F05	Staurosporine	25475.15234	2742.922607	1
431	F05	Staurosporine	2971.599609	28998.18945	0
431	F05	Staurosporine	693.36084	33309.30469	0
431	F05	Staurosporine	1087.730591	25099.36914	0
431	F05	Staurosporine	9505.446289	22458.23828	1
431	F05	Staurosporine	1502.423706	28254.55078	0
431	F05	Staurosporine	720.264282	27612.88672	0
431	F05	Staurosporine	2983.809814	28600.36133	0
431	F05	Staurosporine	860.279724	24315.43555	0
431	F05	Staurosporine	1227.209473	19946.03516	0
431	F05	Staurosporine	1197.015747	13238.91992	0
431	F05	Staurosporine	689.311768	22711.30469	0
431	F05	Staurosporine	1427.091675	5652.57666	0
431	F05	Staurosporine	1591.349243	8812.925781	0
431	F05	Staurosporine	784.891235	23148.73438	0
431	F05	Staurosporine	2959.062012	16882.43164	0
431	F05	Staurosporine	2035.479248	21976.88867	0
431	F05	Staurosporine	2494.084473	15291.32129	0
431	F05	Staurosporine	694.562866	24932.72852	0
431	F05	Staurosporine	674.429993	23449.61719	0
431	F05	Staurosporine	2728.628906	22897.56055	0
431	F05	Staurosporine	16500.40234	1044.131836	1
431	F05	Staurosporine	1016.684082	22253.56641	0
431	F05	Staurosporine	689.45636	20869.56836	0
431	F05	Staurosporine	1022.60791	13690.72656	0
431	F05	Staurosporine	4087.105957	7413.817383	0
431	F05	Staurosporine	981.370178	18988.25391	0
431	F05	Staurosporine	2520.379883	7352.313965	0
431	F05	Staurosporine	838.738464	16204.4209	0
431	F05	Staurosporine	1100.877563	20403.08984	0
431	F05	Staurosporine	762.065247	24076.10547	0
431	F05	Staurosporine	2683.511719	31102.4082	0
431	F05	Staurosporine	774.103943	17474.84375	0
431	F05	Staurosporine	797.422302	23719.10742	0
431	F05	Staurosporine	797.934998	26468.61719	0
431	F05	Staurosporine	795.738281	23675.66211	0
431	F05	Staurosporine	1846.328125	24016.35352	0
431	F05	Staurosporine	1199.584229	19509.22656	0
431	F05	Staurosporine	759.99115	25600.99805	0
431	F05	Staurosporine	709.685364	13623.59082	0
431	F05	Staurosporine	664.671326	12996.63965	0
431	F05	Staurosporine	824.415527	16252.69336	0
431	F05	Staurosporine	2674.027344	15906.67871	0
431	F05	Staurosporine	697.605591	16320.82519	0
431	F05	Staurosporine	710.862793	23955.71094	0
431	F05	Staurosporine	1160.584229	20501.55078	0
431	F05	Staurosporine	748.572937	24525.41211	0
431	F05	Staurosporine	702.681824	13034.45313	0
431	F05	Staurosporine	713.964294	26445.50195	0
431	F05	Staurosporine	14880.22461	2434.56958	1
431	F05	Staurosporine	776.130005	23334.31055	0
431	F05	Staurosporine	2331.046631	28109.77539	0
431	F05	Staurosporine	837.174316	26230.82031	0
431	F05	Staurosporine	744.714417	27766.43359	0
431	F05	Staurosporine	1217.681519	23627.57227	0
431	F05	Staurosporine	703.989014	23674.9082	0
431	F05	Staurosporine	1399.846924	21106.89063	0
431	F05	Staurosporine	1676.485718	23207.70898	0
431	F05	Staurosporine	1657.944214	13574.32422	0
431	F05	Staurosporine	14823.0957	1504.386108	1
431	F05	Staurosporine	1335.109497	30169.80273	0
431	F05	Staurosporine	745.910583	28780.25977	0
431	F05	Staurosporine	739.775574	23108.24805	0
431	F05	Staurosporine	786.212036	25022.17383	0
431	F05	Staurosporine	672.258118	15151.1084	0
431	F05	Staurosporine	1876.623779	26312.61719	0
431	F05	Staurosporine	678.310425	21104.19727	0
431	F05	Staurosporine	961.374451	14785.45117	0
431	F05	Staurosporine	5311.629883	22465.50586	0
431	F05	Staurosporine	863.591003	24683.875	0
431	F05	Staurosporine	1305.286743	23607.28906	0
431	F05	Staurosporine	921.553406	25982.26758	0
431	F05	Staurosporine	4499.452148	12389.02344	0
431	F05	Staurosporine	16227.79981	1398.763916	1
431	F05	Staurosporine	2882.279541	8500.668945	0
431	F05	Staurosporine	3217.962891	20578.41211	0
431	F05	Staurosporine	3147.946777	27963.375	0
431	F05	Staurosporine	876.520142	22771.2168	0
431	F05	Staurosporine	2445.825684	47618.64844	0
431	F05	Staurosporine	1830.429688	28648.6543	0
431	F05	Staurosporine	2202.302246	23800.72656	0
431	F05	Staurosporine	1051.427124	31514.88867	0
431	F05	Staurosporine	31493.21875	2461.586914	1
431	F05	Staurosporine	780.266174	23823.72266	0
431	F05	Staurosporine	2759.787109	16022.26269	0
431	F05	Staurosporine	16320.27344	5744.033203	1
431	F05	Staurosporine	1360.647949	17457.99414	0
431	F05	Staurosporine	929.615173	19256.97656	0
431	F05	Staurosporine	743.43573	20555.68945	0
431	F05	Staurosporine	3444.123291	22608.54297	0
431	F05	Staurosporine	2219.67334	17130.98242	0
431	F05	Staurosporine	766.964172	18778.4082	0
431	F05	Staurosporine	7327.770508	9966.762695	1
431	F05	Staurosporine	743.399658	6774.590332	0
431	F05	Staurosporine	1092.204834	31414.66211	0
431	F05	Staurosporine	5393.194824	26358.59961	0
431	F05	Staurosporine	1786.002686	19109.2832	0
431	F05	Staurosporine	3011.352051	25941.79688	0
431	F05	Staurosporine	1370.437134	18114.41602	0
431	F05	Staurosporine	1699.348877	24366.50977	0
431	F05	Staurosporine	26319.5	2112.077881	1
431	F05	Staurosporine	902.558716	23781.70898	0
431	F05	Staurosporine	1074.244263	33354.89844	0
431	F05	Staurosporine	3452.537842	5879.73291	0
431	F05	Staurosporine	6190.658691	16256.37305	0
431	F05	Staurosporine	2297.439941	25070.30273	0
431	F05	Staurosporine	2405.677734	11377.42969	0
431	F05	Staurosporine	3900.258057	15572.4541	0
431	F05	Staurosporine	906.189148	26019.50781	0
431	F05	Staurosporine	735.967163	31068.61328	0
431	F05	Staurosporine	1370.344116	18666.68359	0
431	F05	Staurosporine	5906.002441	14905.88281	0
431	F05	Staurosporine	3579.448975	8827.167969	0
431	F05	Staurosporine	6622.671387	1224.455933	0
431	F05	Staurosporine	8890.414063	544.10376	1
431	F05	Staurosporine	6862.170898	13477.41016	0
431	F05	Staurosporine	738.973938	16291.4668	0
431	F05	Staurosporine	17730.29883	1138.514282	1
431	F05	Staurosporine	5044.695313	32644.25781	0
431	F05	Staurosporine	2499.215576	19415.85156	0
431	F05	Staurosporine	1448.529785	31116.92188	0
431	F05	Staurosporine	1811.967529	31963.63477	0
431	F05	Staurosporine	861.688049	30808.69531	0
431	F05	Staurosporine	1634.667725	27121.67578	0
431	F05	Staurosporine	3269.242676	25460.78125	0
431	F05	Staurosporine	861.479797	28044.55273	0
431	F05	Staurosporine	2047.915527	27630.96484	0
431	F05	Staurosporine	1959.7771	29261.10547	0
431	F05	Staurosporine	2858.300049	31993.5332	0
431	F05	Staurosporine	1792.580688	25960.60938	0
431	F05	Staurosporine	749.623535	29307.57227	0
431	F05	Staurosporine	1014.96521	23600.95703	0
431	F05	Staurosporine	1175.616211	27625.49219	0
431	F05	Staurosporine	18150.73633	2316.246338	1
431	F05	Staurosporine	772.627319	21555.35742	0
431	F05	Staurosporine	2043.315796	18164.52734	0
431	F05	Staurosporine	1052.10498	24489.47461	0
431	F05	Staurosporine	3404.609863	19380.88477	0
431	F05	Staurosporine	1200.268311	18960.35352	0
431	F05	Staurosporine	6199.835449	14911.11035	0
431	F05	Staurosporine	4819.264648	9515.069336	0
431	F05	Staurosporine	1329.060181	16436.75586	0
431	F05	Staurosporine	1071.42334	15780.1709	0
431	F05	Staurosporine	2362.614502	25444.2832	0
431	F05	Staurosporine	14385.54199	7468.919434	1
431	F05	Staurosporine	944.231445	17285.39844	0
431	F05	Staurosporine	2713.817871	15669.81641	0
431	F05	Staurosporine	977.643494	16250.27832	0
431	F06	Staurosporine	1380.204956	37768.78125	0
431	F06	Staurosporine	694.631531	26392.8125	0
431	F06	Staurosporine	1325.199341	28468.6582	0
431	F06	Staurosporine	733.910645	23111.52344	0
431	F06	Staurosporine	1110.134033	21784.17578	0
431	F06	Staurosporine	823.176819	34551.57422	0
431	F06	Staurosporine	20870.66992	3101.269531	1
431	F06	Staurosporine	948.967651	6747.877441	0
431	F06	Staurosporine	1416.78186	10847.93652	0
431	F06	Staurosporine	737.123901	15150.80859	0
431	F06	Staurosporine	1514.660889	9269.676758	0
431	F06	Staurosporine	844.298401	8699.555664	0
431	F06	Staurosporine	529.453979	22686.83594	0
431	F06	Staurosporine	1388.676392	8681.745117	0
431	F06	Staurosporine	550.411438	22172.77344	0
431	F06	Staurosporine	520.948303	29241.09961	0
431	F06	Staurosporine	2078.334961	7787.448242	0
431	F06	Staurosporine	1033.300781	42339.48047	0
431	F06	Staurosporine	7881.357422	907.785522	1
431	F06	Staurosporine	1935.274414	8615.459961	0
431	F06	Staurosporine	730.153259	13783.50488	0
431	F06	Staurosporine	652.762024	13011.65234	0
431	F06	Staurosporine	737.238281	16790.3125	0
431	F06	Staurosporine	955.385559	13121.89941	0
431	F06	Staurosporine	613.633667	14874.55469	0
431	F06	Staurosporine	2929.051025	5136.58252	0
431	F06	Staurosporine	727.358765	31024.21484	0
431	F06	Staurosporine	721.287415	32955.58203	0
431	F06	Staurosporine	986.960083	51780.84766	0
431	F06	Staurosporine	11478.36426	1914.824707	1
431	F06	Staurosporine	1120.22229	27556.28125	0
431	F06	Staurosporine	3814.356201	34052.98438	0
431	F06	Staurosporine	1379.270874	37688.17188	0
431	F06	Staurosporine	1694.313721	27240.85547	0
431	F06	Staurosporine	1986.942871	21825.80859	0
431	F06	Staurosporine	975.859131	26842.73633	0
431	F06	Staurosporine	1272.375366	36069.25	0
431	F06	Staurosporine	14167.74219	5354.244141	1
431	F06	Staurosporine	761.674683	29445.04883	0
431	F06	Staurosporine	706.934509	31079.57813	0
431	F06	Staurosporine	1131.421387	21684.62891	0
431	F06	Staurosporine	16029.81738	5815.075195	1
431	F06	Staurosporine	1254.878174	51518.04688	0
431	F06	Staurosporine	1205.624512	29872.76367	0
431	F06	Staurosporine	820.401184	12588.11719	0
431	F06	Staurosporine	1509.714966	29257.86719	0
431	F06	Staurosporine	1609.015137	16166.33984	0
431	F06	Staurosporine	671.226379	37093.03516	0
431	F06	Staurosporine	893.077332	14202.70117	0
431	F06	Staurosporine	2043.030029	18015.52148	0
431	F06	Staurosporine	1430.956543	37807.91016	0
431	F06	Staurosporine	916.328674	42661.79688	0
431	F06	Staurosporine	4487.04541	14306.69727	0
431	F06	Staurosporine	1490.427124	25287.51563	0
431	F06	Staurosporine	759.962402	14914.49512	0
431	F06	Staurosporine	717.669556	46043.46484	0
431	F06	Staurosporine	589.116272	17507.46875	0
431	F06	Staurosporine	1616.770142	17077.12695	0
431	F06	Staurosporine	1167.000732	13311.68359	0
431	F06	Staurosporine	6246.742676	12517.82129	0
431	F06	Staurosporine	867.227173	16450.0625	0
431	F06	Staurosporine	645.161987	16256.61035	0
431	F06	Staurosporine	2138.587891	11448.1709	0
431	F06	Staurosporine	603.941895	9332.74707	0
431	F06	Staurosporine	1120.53125	14463.79199	0
431	F06	Staurosporine	596.265991	9908.705078	0
431	F06	Staurosporine	713.080933	14029.78613	0
431	F06	Staurosporine	10705.00684	2472.492676	1
431	F06	Staurosporine	604.79895	15250.76074	0
431	F06	Staurosporine	9884.025391	6382.035156	1
431	F06	Staurosporine	567.061707	25466.98633	0
431	F06	Staurosporine	560.103455	17481.48633	0
431	F06	Staurosporine	9846.06543	6873.039551	1
431	F06	Staurosporine	770.497192	19897.52539	0
431	F06	Staurosporine	706.650208	22780.52148	0
431	F06	Staurosporine	14731.58789	6801.855957	1
431	F06	Staurosporine	721.862915	15458.52539	0
431	F06	Staurosporine	555.330811	15532.38574	0
431	F06	Staurosporine	918.662781	16550.43359	0
431	F06	Staurosporine	2227.934326	22073.04492	0
431	F06	Staurosporine	1021.563049	10134.15234	0
431	F06	Staurosporine	1198.450317	11003.48438	0
431	F06	Staurosporine	634.716919	7193.871094	0
431	F06	Staurosporine	2503.996826	11740.83594	0
431	F06	Staurosporine	606.666321	13648.96973	0
431	F06	Staurosporine	3801.877197	13193.61523	0
431	F06	Staurosporine	614.263123	11590.26465	0
431	F06	Staurosporine	682.273254	14561.47266	0
431	F06	Staurosporine	1353.237183	6774.363281	0
431	F06	Staurosporine	2741.953125	14582.12695	0
431	F06	Staurosporine	637.356689	11652.41797	0
431	F06	Staurosporine	588.839111	11730.74121	0
431	F06	Staurosporine	2533.070801	11720.95117	0
431	F06	Staurosporine	880.617798	9952.90625	0
431	F06	Staurosporine	3055.993408	10365.67871	0
431	F06	Staurosporine	1561.859253	10634.40234	0
431	F06	Staurosporine	660.073425	16843.61719	0
431	F06	Staurosporine	713.628967	11544.56152	0
431	F06	Staurosporine	2108.053223	15633.45898	0
431	F06	Staurosporine	24486.73047	5690.205566	1
431	F06	Staurosporine	655.440613	10075.87012	0
431	F06	Staurosporine	1081.601074	15610.04394	0
431	F06	Staurosporine	1812.231567	20727.11133	0
431	F06	Staurosporine	22622.92383	1381.481079	1
431	F06	Staurosporine	1020.963013	9895.206055	0
431	F06	Staurosporine	865.179993	15916.79004	0
431	F06	Staurosporine	19328.0332	6002.082031	1
431	F06	Staurosporine	19079.5	1630.644897	1
431	F06	Staurosporine	2538.171631	17093.67969	0
431	F06	Staurosporine	3200.727539	27555.45117	0
431	F06	Staurosporine	3548.096191	8113.411621	0
431	F06	Staurosporine	1891.982788	21655.39258	0
431	F06	Staurosporine	1618.038086	11010.74316	0
431	F06	Staurosporine	1403.980591	24787.50195	0
431	F06	Staurosporine	12558.90625	9999.597656	1
431	F06	Staurosporine	1385.052979	14078.56055	0
431	F06	Staurosporine	1586.84021	15495.87598	0
431	F06	Staurosporine	961.400024	27501.67383	0
431	F06	Staurosporine	3051.264893	20619.72266	0
431	F06	Staurosporine	916.878418	19918.59961	0
431	F06	Staurosporine	660.137512	20249.48047	0
431	F06	Staurosporine	740.641052	23128.39258	0
431	F06	Staurosporine	651.560974	20775.64648	0
431	F06	Staurosporine	1927.580811	17005.45898	0
431	F06	Staurosporine	782.674866	24280.78516	0
431	F06	Staurosporine	852.526123	29625.97852	0
431	F06	Staurosporine	611.15448	32424.58398	0
431	F06	Staurosporine	2674.049805	27032.83789	0
431	F06	Staurosporine	701.523804	21573.53906	0
431	F06	Staurosporine	608.703735	29798.46875	0
431	F06	Staurosporine	778.709778	16650.40039	0
431	F06	Staurosporine	635.337463	17950.42969	0
431	F06	Staurosporine	607.633423	15022.49707	0
431	F06	Staurosporine	5065.036133	14703.00098	0
431	F06	Staurosporine	1008.354553	12669.57031	0
431	F06	Staurosporine	854.319946	22047.21094	0
431	F06	Staurosporine	936.316101	11535.63086	0
431	F06	Staurosporine	1321.65918	10362.53613	0
431	F06	Staurosporine	671.520447	24938.40234	0
431	F06	Staurosporine	15139.18652	18724.57227	1
431	F06	Staurosporine	684.509888	30100.54492	0
431	F06	Staurosporine	925.543335	25647.93359	0
431	F06	Staurosporine	2298.784424	19845.72266	0
431	F06	Staurosporine	1308.789551	23015.55078	0
431	F06	Staurosporine	10463.07519	1462.74353	1
431	F06	Staurosporine	1332.888794	31295.66211	0
431	F06	Staurosporine	1823.150635	24685.17383	0
431	F06	Staurosporine	619.156677	27875.83594	0
431	F06	Staurosporine	11444.75586	7363.369629	1
431	F06	Staurosporine	718.398376	30730.7207	0
431	F06	Staurosporine	1619.388306	25444.93945	0
431	F06	Staurosporine	748.101013	20567.91211	0
431	F06	Staurosporine	1433.607422	26060.84375	0
431	F06	Staurosporine	2208.799561	18480.5	0
431	F06	Staurosporine	1139.940186	23624.76172	0
431	F06	Staurosporine	809.806763	23652.54688	0
431	F06	Staurosporine	591.123779	20152.23438	0
431	F06	Staurosporine	661.515198	13546.28125	0
431	F06	Staurosporine	892.046265	14583.83203	0
431	F06	Staurosporine	3099.470947	25714.2168	0
431	F06	Staurosporine	717.472473	20748.61328	0
431	F06	Staurosporine	1080.706543	13878.30469	0
431	F06	Staurosporine	1061.577515	15759.50781	0
431	F06	Staurosporine	671.50177	20667.79102	0
431	F06	Staurosporine	785.865784	21501.14258	0
431	F06	Staurosporine	1342.963989	14688.58203	0
431	F06	Staurosporine	1913.828857	10192.23144	0
431	F06	Staurosporine	982.665283	24635.23047	0
431	F06	Staurosporine	934.015869	10497.40039	0
431	F06	Staurosporine	3270.722168	25551.07617	0
431	F06	Staurosporine	2588.03418	14808.64356	0
431	F06	Staurosporine	628.04541	10195.47852	0
431	F06	Staurosporine	1080.806519	8219.147461	0
431	F06	Staurosporine	648.709412	16317.13379	0
431	F06	Staurosporine	628.540161	16627.09375	0
431	F06	Staurosporine	661.954102	19375.06055	0
431	F06	Staurosporine	1053.800171	20136.14258	0
431	F06	Staurosporine	1613.028076	15823.54883	0
431	F06	Staurosporine	848.60437	25353.9707	0
431	F06	Staurosporine	775.678833	16516.82227	0
431	F06	Staurosporine	7109.703125	13434.74512	1
431	F06	Staurosporine	1134.825684	24013.72852	0
431	F06	Staurosporine	2371.581055	22082.72656	0
431	F06	Staurosporine	693.769043	19801.02148	0
431	F06	Staurosporine	19582.68945	1684.096191	1
431	F06	Staurosporine	1619.621582	9672.105469	0
431	F06	Staurosporine	1847.580811	19963.10156	0
431	F06	Staurosporine	5197.373535	6937.035645	0
431	F06	Staurosporine	17370.15039	756.090881	1
431	F06	Staurosporine	609.697021	17993.75977	0
431	F06	Staurosporine	1175.488037	22927.16797	0
431	F06	Staurosporine	6320.003906	499.485199	0
431	F06	Staurosporine	934.110229	11803.6543	0
431	F06	Staurosporine	691.09729	21168.89648	0
431	F06	Staurosporine	1866.242188	23084.72656	0
431	F06	Staurosporine	1549.914673	12545.64356	0
431	F06	Staurosporine	877.947327	13663.87988	0
431	F06	Staurosporine	3006.604492	23410.55078	0
431	F06	Staurosporine	2333.143311	28881.18945	0
431	F06	Staurosporine	2641.884277	26024.33984	0
431	F06	Staurosporine	2141.04126	11430.11523	0
431	F06	Staurosporine	694.751831	27278.37109	0
431	F06	Staurosporine	3942.880127	4685.351563	0
431	F06	Staurosporine	702.36554	27430.70703	0
431	F06	Staurosporine	1286.938843	12981.09473	0
431	F06	Staurosporine	3502.654541	23325.24219	0
431	F06	Staurosporine	1130.493408	14938.63281	0
431	F06	Staurosporine	737.296204	24563.22461	0
431	F06	Staurosporine	2742.607422	19437.55469	0
431	F06	Staurosporine	1132.880615	27065.61719	0
431	F06	Staurosporine	798.503967	26606.76758	0
431	F06	Staurosporine	635.584412	27171.33398	0
431	F06	Staurosporine	1924.202759	17044.79883	0
431	F06	Staurosporine	4684.814941	23396.19727	0
431	F06	Staurosporine	550.502136	11685.87402	0
431	F06	Staurosporine	665.112244	24699.50781	0
431	F06	Staurosporine	2531.407227	29272.63672	0
431	F06	Staurosporine	636.738037	24458.51953	0
431	F06	Staurosporine	1310.414429	27556.50781	0
431	F06	Staurosporine	663.963867	23714.22461	0
[truncated: 2,042 more rows]
