# Supplementary material for: Enterovirus D68 2A protease causes nuclear pore complex dysfunction and independently contributes to motor neuron toxicity
Source: eLife. 2026 Jun 18;14:RP108672. doi: 10.7554/eLife.108672 (PMC13278737; doi:10.7554/eLife.108672)
Supplement: Figure 2—source data 4. [file elife-108672-fig2-data4.zip › Fig 2H PI Replicate 230825.csv]

Plate ID	Well Name	Group	Compound	Concentration	MEASUREMENT SET ID	Cell: PI Intensity (MJE PI-CV Viability Assay)	Cell: CV Intensity (MJE PI-CV Viability Assay)	PI >5,000?
421	B02	Control			385	869.068115	8500.725586	0
421	B02	Control			385	709.771606	2948.518555	0
421	B02	Control			385	1086.200562	4369.121582	0
421	B02	Control			385	918.547302	4960.328613	0
421	B02	Control			385	1022.045593	3725.273193	0
421	B02	Control			385	1380.047241	5892.248535	0
421	B02	Control			385	1298.908081	3965.070557	0
421	B02	Control			385	947.459045	4099.275879	0
421	B02	Control			385	1626.32373	3960.341797	0
421	B02	Control			385	726.158081	5485.497559	0
421	B02	Control			385	773.99231	3921.425537	0
421	B02	Control			385	2212.162109	7657.132813	0
421	B02	Control			385	693.965027	3516.40332	0
421	B02	Control			385	956.641541	6481.127441	0
421	B02	Control			385	1634.866577	6213.129883	0
421	B02	Control			385	1964.713501	6428.89502	0
421	B02	Control			385	988.507874	4653.742676	0
421	B02	Control			385	714.397095	4585.314941	0
421	B02	Control			385	5453.300781	5558.440918	1
421	B02	Control			385	1361.842896	5662.173828	0
421	B02	Control			385	2288.370361	5588.189453	0
421	B02	Control			385	1146.178955	4983.214844	0
421	B02	Control			385	1449.855103	4759.812988	0
421	B02	Control			385	1050.163818	4842.696777	0
421	B02	Control			385	3893.587402	6257.950684	0
421	B02	Control			385	1425.550049	6348.216309	0
421	B02	Control			385	825.339233	5672.138672	0
421	B02	Control			385	1091.376221	5725.125488	0
421	B02	Control			385	1426.751831	5544.633789	0
421	B02	Control			385	1416.936401	4915.543457	0
421	B02	Control			385	1165.867188	3669.122803	0
421	B02	Control			385	764.321167	3281.930176	0
421	B02	Control			385	1043.256958	5506.516113	0
421	B02	Control			385	1107.0354	4879.996094	0
421	B02	Control			385	3192.236816	6467.703125	0
421	B02	Control			385	1099.373901	6351.93457	0
421	B02	Control			385	3743.275146	6085.70459	0
421	B02	Control			385	1049.022217	5990.632813	0
421	B02	Control			385	1046.200562	4030.797852	0
421	B02	Control			385	2117.971191	3419.353516	0
421	B02	Control			385	1403.203369	4960.205078	0
421	B02	Control			385	2260.842529	4311.915527	0
421	B02	Control			385	1578.645142	4818.412109	0
421	B02	Control			385	1580.469727	5108.345703	0
421	B02	Control			385	4291.412598	6151.358398	0
421	B02	Control			385	2651.15332	3852.873779	0
421	B02	Control			385	1602.000488	3106.934326	0
421	B02	Control			385	1171.005249	4081.474365	0
421	B02	Control			385	2182.584229	4054.412354	0
421	B02	Control			385	1146.991455	3744.393311	0
421	B02	Control			385	1614.272461	5957.952148	0
421	B02	Control			385	1850.162964	4412.293945	0
421	B02	Control			385	3374.531738	4308.701172	0
421	B02	Control			385	2977.333496	3259.352539	0
421	B02	Control			385	2132.875	5773.950684	0
421	B02	Control			385	4964.568359	6002.200195	0
421	B02	Control			385	2517.25708	6352.790527	0
421	B02	Control			385	1462.104126	4725.87793	0
421	B02	Control			385	2633.99585	5767.52832	0
421	B02	Control			385	1463.382813	6112.214355	0
421	B02	Control			385	1733.076782	4349.627441	0
421	B02	Control			385	1975.241089	3661.280762	0
421	B02	Control			385	1378.583496	4711.004883	0
421	B02	Control			385	4022.775879	4377.463867	0
421	B02	Control			385	2177.389648	4705.460938	0
421	B02	Control			385	9797.720703	2738.683838	1
421	B02	Control			385	1857.839111	6057.250977	0
421	B02	Control			385	907.34198	2632.14624	0
421	B02	Control			385	1332.813232	4543.148926	0
421	B02	Control			385	2642.471191	5663.519043	0
421	B02	Control			385	2085.53125	6588.228516	0
421	B02	Control			385	3976.675293	3629.309082	0
421	B02	Control			385	2214.477295	2610.869873	0
421	B02	Control			385	1734.771118	5300.360352	0
421	B02	Control			385	1728.962524	4547.244629	0
421	B02	Control			385	992.68927	5498.285645	0
421	B02	Control			385	1246.745117	2885.639648	0
421	B02	Control			385	849.616394	5476.455078	0
421	B02	Control			385	1156.397583	3264.62915	0
421	B02	Control			385	2845.326172	5101.543945	0
421	B02	Control			385	2039.580444	6337.233398	0
421	B02	Control			385	1055.910034	3490.108154	0
421	B02	Control			385	944.411194	7008.986328	0
421	B02	Control			385	2418.333496	8048.263672	0
421	B02	Control			385	695.582092	3724.818848	0
421	B02	Control			385	2273.571533	6084.518066	0
421	B02	Control			385	4149.209473	2061.276123	0
421	B02	Control			385	2499.155762	4123.050781	0
421	B02	Control			385	1201.16626	6456.300781	0
421	B02	Control			385	1858.837769	4578.155762	0
421	B02	Control			385	5891.271973	1176.501709	1
421	B02	Control			385	1025.215576	7093.79248	0
421	B02	Control			385	2502.350098	6652.223633	0
421	B02	Control			385	4486.223145	6840.350098	0
421	B02	Control			385	1075.124634	3488.734131	0
421	B02	Control			385	2475.198242	4034.820068	0
421	B02	Control			385	1750.718872	3599.745605	0
421	B02	Control			385	1380.48938	3548.089844	0
421	B02	Control			385	1186.006714	4770.008301	0
421	B02	Control			385	2072.989258	4498.84375	0
421	B02	Control			385	1923.699097	4670.098633	0
421	B02	Control			385	1436.586914	7322.987305	0
421	B02	Control			385	1323.966187	4280.605957	0
421	B02	Control			385	2265.417725	3750.552734	0
421	B02	Control			385	1701.035034	7538.259766	0
421	B02	Control			385	1473.164429	6997.541504	0
421	B02	Control			385	3448.267578	2051.218506	0
421	B02	Control			385	1247.734985	2259.060547	0
421	B02	Control			385	2028.469727	4014.074219	0
421	B02	Control			385	2275.44751	3806.80249	0
421	B02	Control			385	7195.399414	4936.708008	1
421	B02	Control			385	2982.803467	6509.120117	0
421	B02	Control			385	987.166382	3393.759766	0
421	B02	Control			385	2110.696777	3161.350342	0
421	B02	Control			385	1369.495605	5430.333984	0
421	B02	Control			385	1069.970459	3558.525635	0
421	B02	Control			385	4424.668945	4542.648438	0
421	B02	Control			385	1962.848877	3709.698242	0
421	B02	Control			385	2446.178467	5185.538086	0
421	B02	Control			385	1311.656616	4760.128906	0
421	B02	Control			385	1816.142334	5408.745117	0
421	B02	Control			385	2002.675659	5378.399902	0
421	B02	Control			385	2686.02124	5397.99707	0
421	B02	Control			385	4302.830566	5053.549316	0
421	B02	Control			385	1456.808594	7627.264648	0
421	B02	Control			385	1408.708496	5839.258301	0
421	B02	Control			385	999.343994	5185.040039	0
421	B02	Control			385	1642.36084	5757.800781	0
421	B02	Control			385	944.353821	6840.039063	0
421	B02	Control			385	2120.806885	5026.428223	0
421	B02	Control			385	997.845093	2875.290283	0
421	B02	Control			385	2143.845459	5629.500488	0
421	B02	Control			385	2808.10083	4891.306641	0
421	B02	Control			385	1196.638794	5046.19043	0
421	B02	Control			385	1399.917358	3998.641846	0
421	B02	Control			385	1737.62439	5345.759766	0
421	B02	Control			385	2294.111328	4919.019043	0
421	B02	Control			385	1535.114014	2505.70459	0
421	B02	Control			385	1339.644531	6048.918945	0
421	B02	Control			385	5682.737793	4643.111816	1
421	B02	Control			385	1128.458374	7674.880371	0
421	B02	Control			385	5542.402344	4836.496094	1
421	B02	Control			385	738.96875	4692.304199	0
421	B02	Control			385	2510.979736	8102.956543	0
421	B02	Control			385	921.210449	5339.723145	0
421	B02	Control			385	4969.156738	5204.020508	0
421	B02	Control			385	1003.101685	4442.375977	0
421	B02	Control			385	932.719849	6660.519531	0
421	B02	Control			385	1225.713745	5263.282227	0
421	B02	Control			385	1562.552856	6247.943848	0
421	B02	Control			385	2718.10791	3441.423828	0
421	B02	Control			385	1925.418213	5283.524414	0
421	B02	Control			385	3573.950439	6825.053223	0
421	B02	Control			385	1482.374512	5006.950195	0
421	B02	Control			385	2895.911377	5821.993652	0
421	B02	Control			385	1860.343872	8433.131836	0
421	B02	Control			385	1212.014038	6540.192383	0
421	B02	Control			385	1756.572998	5592.112793	0
421	B02	Control			385	2007.860474	9114.414063	0
421	B02	Control			385	1533.344482	7794.187988	0
421	B02	Control			385	4439.462891	8215.378906	0
421	B02	Control			385	5978.340332	6705.12793	1
421	B02	Control			385	1553.969971	7556.924805	0
421	B02	Control			385	5497.624512	5064.329102	1
421	B02	Control			385	2531.435791	4793.155762	0
421	B02	Control			385	2700.157959	5068.9375	0
421	B02	Control			385	4647.230469	5081.498535	0
421	B02	Control			385	1267.29187	2982.546875	0
421	B02	Control			385	12114.70019	1667.192383	1
421	B02	Control			385	1042.052368	2845.560303	0
421	B02	Control			385	2066.240234	4977.84668	0
421	B02	Control			385	10485.61133	3511.810059	1
421	B02	Control			385	5322.126465	3732.783691	1
421	B02	Control			385	2104.708984	5065.630859	0
421	B02	Control			385	2960.422363	4718.56543	0
421	B02	Control			385	1451.151367	7595.013672	0
421	B02	Control			385	2807.828857	6327.149902	0
421	B02	Control			385	1200.12085	7609.099121	0
421	B02	Control			385	749.223022	6760.244629	0
421	B02	Control			385	1533.489014	6629.88623	0
421	B02	Control			385	1919.419434	8291.65625	0
421	B02	Control			385	2959.464355	7751.148926	0
421	B02	Control			385	1651.194824	6917.40918	0
421	B02	Control			385	2025.287354	7763.962402	0
421	B02	Control			385	7374.359863	5832.175293	1
421	B02	Control			385	2051.153809	6383.940918	0
421	B02	Control			385	2421.846924	7909.907227	0
421	B02	Control			385	1421.858643	6439.76709	0
421	B02	Control			385	2437.898438	9299.521484	0
421	B02	Control			385	994.505798	6295.888184	0
421	B02	Control			385	4365.933594	7445.687988	0
421	B02	Control			385	1867.242676	6158.80127	0
421	B02	Control			385	1313.116699	5828.984375	0
421	B02	Control			385	1400.120728	6027.537598	0
421	B02	Control			385	1068.672607	4305.008789	0
421	B02	Control			385	2114.630615	7231.40332	0
421	B02	Control			385	2391.251953	7224.718262	0
421	B02	Control			385	3505.199707	5914.183105	0
421	B02	Control			385	4152.253418	7913.428711	0
421	B02	Control			385	3467.699707	7142.94043	0
421	B02	Control			385	1592.748901	6010.920898	0
421	B02	Control			385	3069.187744	6525.634766	0
421	B02	Control			385	1043.389526	6643.602539	0
421	B02	Control			385	925.523193	6232.005859	0
421	B02	Control			385	2301.000977	5433.608887	0
421	B02	Control			385	3869.960205	5678.536133	0
421	B02	Control			385	872.229065	5800.209961	0
421	B02	Control			385	1665.233643	4736.663574	0
421	B02	Control			385	929.120728	6901.788086	0
421	B02	Control			385	1100.807129	4492.69873	0
421	B02	Control			385	1328.518677	4162.370117	0
421	B02	Control			385	1293.89502	3491.118164	0
421	B02	Control			385	4232.404297	7054.133301	0
421	B02	Control			385	1080.159424	3476.065674	0
421	B02	Control			385	1011.555542	3144.686768	0
421	B02	Control			385	1135.365356	3321.944092	0
421	B02	Control			385	1266.734863	2589.231934	0
421	B02	Control			385	1488.697998	6049.332031	0
421	B02	Control			385	9153.197266	7600.945801	1
421	B02	Control			385	1167.172729	6918.009766	0
421	B02	Control			385	1070.358765	4916.419922	0
421	B02	Control			385	1446.394043	5523.492188	0
421	B02	Control			385	12585.14356	1280.358521	1
421	B02	Control			385	1123.535034	4542.188965	0
421	B02	Control			385	1110.483032	4678.117188	0
421	B02	Control			385	1049.485229	3540.863525	0
421	B02	Control			385	1051.195923	5323.584961	0
421	B02	Control			385	2687.745361	3939.817871	0
421	B02	Control			385	2877.591797	3501.655518	0
421	B02	Control			385	3045.739502	2847.467041	0
421	B02	Control			385	3535.833008	3282.906738	0
421	B02	Control			385	2175.834717	2525.957275	0
421	B02	Control			385	6796.072754	5278.396973	1
421	B02	Control			385	2211.277344	4989.200195	0
421	B02	Control			385	1185.76001	6385.98877	0
421	B02	Control			385	1127.105591	6186.830078	0
421	B02	Control			385	1312.935791	3153.209961	0
421	B02	Control			385	1101.204224	2966.81665	0
421	B02	Control			385	1042.560059	6429.269043	0
421	B02	Control			385	2861.903076	6057.785156	0
421	B02	Control			385	3008.706055	4805.020996	0
421	B02	Control			385	2079.570557	3178.587646	0
421	B02	Control			385	1171.529663	2457.055664	0
421	B02	Control			385	1163.241577	3626.334961	0
421	B02	Control			385	1476.425659	4929.317871	0
421	B02	Control			385	1551.233765	2944.038574	0
421	B02	Control			385	1128.824097	3335.860352	0
421	B02	Control			385	1067.352783	2354.779541	0
421	B02	Control			385	1971.377075	4129.522461	0
421	B02	Control			385	1072.17749	2727.728271	0
421	B02	Control			385	1059.796875	3323.928223	0
421	B02	Control			385	1825.753296	5234.188965	0
421	B02	Control			385	1559.042603	4208.88916	0
421	B02	Control			385	801.538879	3211.996826	0
421	B02	Control			385	1171.876953	3898.243164	0
421	B02	Control			385	1935.625732	2710.537109	0
421	B02	Control			385	2223.795898	7439.564941	0
421	B02	Control			385	1505.707031	7247.026367	0
421	B02	Control			385	3520.373047	4416.662598	0
421	B02	Control			385	2325.533447	4587.84375	0
421	B02	Control			385	2722.888672	6738.309082	0
421	B02	Control			385	1109.299072	3821.966064	0
421	B02	Control			385	890.141907	5337.063965	0
421	B02	Control			385	2259.589844	5416.43457	0
421	B02	Control			385	4244.888184	6381.039063	0
421	B02	Control			385	2093.542236	6451.757813	0
421	B02	Control			385	1157.628906	4452.424805	0
421	B02	Control			385	1001.005249	6715.318359	0
421	B02	Control			385	1567.707153	6319.105957	0
421	B02	Control			385	1208.47644	7456.42334	0
421	B02	Control			385	2748.660645	7214.86377	0
421	B02	Control			385	1403.823242	5573.972168	0
421	B02	Control			385	2479.403809	4526.103027	0
421	B02	Control			385	1556.414429	7254.958496	0
421	B02	Control			385	7660.591797	4469.684082	1
421	B02	Control			385	4084.35498	5269.222168	0
421	B02	Control			385	1448.213745	5323.304688	0
421	B02	Control			385	1911.152832	3530.98291	0
421	B02	Control			385	4215.736328	8035.411133	0
421	B02	Control			385	2366.882813	5128.134766	0
421	B02	Control			385	2237.913574	4109.868164	0
421	B02	Control			385	4608.046387	4502.202148	0
421	B02	Control			385	9032.157227	4410.895508	1
421	B02	Control			385	1657.111816	4172.583496	0
421	B02	Control			385	1776.325928	3656.025879	0
421	B02	Control			385	4838.504883	6433.125488	0
421	B02	Control			385	2472.04541	4307.225586	0
421	B02	Control			385	1347.338013	6186.78418	0
421	B02	Control			385	1338.175659	4233.77832	0
421	B02	Control			385	3965.214111	3816.950928	0
421	B02	Control			385	3856.614258	5214.491211	0
421	B02	Control			385	3115.106445	4901.334961	0
421	B02	Control			385	3160.792969	4790.569824	0
421	B02	Control			385	1660.893921	3511.998291	0
421	B02	Control			385	5473.229004	3235.384277	1
421	B02	Control			385	2994.718018	6433.297363	0
421	B02	Control			385	2047.411011	6876.897461	0
421	B02	Control			385	2609.526123	6354.411621	0
421	B02	Control			385	2750.928223	4667.687012	0
421	B02	Control			385	1782.266479	2216.323486	0
421	B02	Control			385	2525.301025	7717.102539	0
421	B02	Control			385	1134.79187	5645.942383	0
421	B02	Control			385	2149.36377	2566.498291	0
421	B02	Control			385	4236.84375	11548.04785	0
421	B02	Control			385	789.776001	4970.580078	0
421	B02	Control			385	2256.586426	4589.887207	0
421	B02	Control			385	995.441528	8140.124023	0
421	B02	Control			385	1455.636719	3560.68042	0
421	B02	Control			385	895.871399	5280.462891	0
421	B02	Control			385	2259.182617	5304.481934	0
421	B02	Control			385	2480.262939	5675.552734	0
421	B02	Control			385	3671.289551	5084.502441	0
421	B02	Control			385	1561.383911	5580.818848	0
421	B02	Control			385	1315.387695	5785.817383	0
421	B02	Control			385	922.70105	5802.006836	0
421	B02	Control			385	754.670593	3548.436768	0
421	B02	Control			385	1293.167114	5748.068848	0
421	B02	Control			385	2449.246338	5853.089844	0
421	B02	Control			385	791.427795	3135.385498	0
421	B02	Control			385	1096.251953	4440.334961	0
421	B02	Control			385	1894.291992	5366.030273	0
421	B02	Control			385	1202.00354	7837.114258	0
421	B02	Control			385	1424.746582	4327.757324	0
421	B02	Control			385	1190.806152	3448.117676	0
421	B02	Control			385	2694.170166	4168.466797	0
421	B02	Control			385	1359.422974	5087.92041	0
421	B02	Control			385	1387.485229	3355.229004	0
421	B02	Control			385	1015.581543	5753.807129	0
421	B02	Control			385	3215.661377	4398.002441	0
421	B02	Control			385	2414.783936	3940.230225	0
421	B02	Control			385	4383.908691	3441.683594	0
421	B02	Control			385	1339.520996	4011.078857	0
421	B02	Control			385	919.838318	4855.855469	0
421	B02	Control			385	2074.525146	5675.143066	0
421	B02	Control			385	3722.963867	9757.568359	0
421	B02	Control			385	1050.01709	4166.823242	0
421	B02	Control			385	2823.165527	4479.472656	0
421	B02	Control			385	1049.16687	4534.383301	0
421	B02	Control			385	934.965637	5571.571777	0
421	B02	Control			385	785.019714	2817.893311	0
421	B02	Control			385	1322.418945	7072.156738	0
421	B02	Control			385	1679.388062	7082.158203	0
421	B02	Control			385	1088.970337	4228.862793	0
421	B02	Control			385	1416.011475	6211.59082	0
421	B02	Control			385	2201.43457	6335.851563	0
421	B02	Control			385	3154.493164	4353.18457	0
421	B02	Control			385	1884.97937	4373.837402	0
421	B02	Control			385	1196.707031	6061.543945	0
421	B02	Control			385	3011.709717	6010.978027	0
421	B02	Control			385	1308.07312	5156.543457	0
421	B03	Control			385	938.533997	3638.079346	0
421	B03	Control			385	1118.300415	2550.585449	0
421	B03	Control			385	1266.858765	2490.716553	0
421	B03	Control			385	1643.935791	2931.717529	0
421	B03	Control			385	1797.293457	4979.921875	0
421	B03	Control			385	748.224426	3074.893555	0
421	B03	Control			385	2030.90332	4851.058594	0
421	B03	Control			385	2848.071045	4150.883789	0
421	B03	Control			385	3483.852051	4211.994141	0
421	B03	Control			385	784.052429	4349.777344	0
421	B03	Control			385	725.590088	4488.775879	0
421	B03	Control			385	688.642395	5600.602539	0
421	B03	Control			385	670.731445	4455.032715	0
421	B03	Control			385	8130.927734	6533.023926	1
421	B03	Control			385	852.875122	8780.038086	0
421	B03	Control			385	58538.625	1699.749268	1
421	B03	Control			385	866.825989	9608.319336	0
421	B03	Control			385	806.637146	6964.415527	0
421	B03	Control			385	1283.37915	6474.179199	0
421	B03	Control			385	1074.053833	8369.90918	0
421	B03	Control			385	1207.891602	7574.720215	0
421	B03	Control			385	1903.049072	5599.242676	0
421	B03	Control			385	2596.814697	8061.008789	0
421	B03	Control			385	1279.428589	14625.64356	0
421	B03	Control			385	1474.337402	6698.800293	0
421	B03	Control			385	2272.397217	8431.654297	0
421	B03	Control			385	2090.524902	8419.25	0
421	B03	Control			385	4052.507568	5727.785645	0
421	B03	Control			385	1634.745728	6724.319336	0
421	B03	Control			385	3230.391602	5791.195801	0
421	B03	Control			385	4323.349609	5839.922852	0
421	B03	Control			385	1214.626465	7584.346191	0
421	B03	Control			385	655.831421	5882.20752	0
421	B03	Control			385	3238.87915	8676.577148	0
421	B03	Control			385	9213.558594	4572.010742	1
421	B03	Control			385	2404.548584	6379.103516	0
421	B03	Control			385	827.858887	6906.679199	0
421	B03	Control			385	992.805847	6225.200195	0
421	B03	Control			385	1238.451416	6172.032715	0
421	B03	Control			385	1785.932861	7925.773438	0
421	B03	Control			385	1731.654541	5395.59375	0
421	B03	Control			385	1292.492676	7336.534668	0
421	B03	Control			385	916.762085	6294.38916	0
421	B03	Control			385	867.274902	4364.13623	0
421	B03	Control			385	1366.589355	6597.734863	0
421	B03	Control			385	1112.595215	7118.57959	0
421	B03	Control			385	2459.356689	5272.378906	0
421	B03	Control			385	2935.44751	6100.383789	0
421	B03	Control			385	1832.651001	5366.65918	0
421	B03	Control			385	2797.897705	4895.744141	0
421	B03	Control			385	2112.919678	4456.255371	0
421	B03	Control			385	4154.460938	3900.729004	0
421	B03	Control			385	723.405823	3614.447754	0
421	B03	Control			385	1926.034668	6093.746582	0
421	B03	Control			385	1006.398071	5636.987793	0
421	B03	Control			385	945.104492	7309.134766	0
421	B03	Control			385	1232.540161	6084.905273	0
421	B03	Control			385	1746.821533	5225.312988	0
421	B03	Control			385	1873.830933	5876.475586	0
421	B03	Control			385	962.360474	6728.686523	0
421	B03	Control			385	1210.522217	8934.891602	0
421	B03	Control			385	961.03009	8662.595703	0
421	B03	Control			385	1441.437622	5471.197266	0
421	B03	Control			385	1200.627319	8055.112305	0
421	B03	Control			385	3487.531494	5028.152344	0
421	B03	Control			385	970.34668	6352.258301	0
421	B03	Control			385	755.345703	4149.970703	0
421	B03	Control			385	819.193787	7080.945313	0
421	B03	Control			385	1598.376465	6506.34375	0
421	B03	Control			385	864.490662	3743.32373	0
421	B03	Control			385	1284.689087	9417.677734	0
421	B03	Control			385	950.288818	6830.775879	0
421	B03	Control			385	1349.312012	3511.218262	0
421	B03	Control			385	9771.802734	5897.816406	1
421	B03	Control			385	1047.870361	7212.808594	0
421	B03	Control			385	2504.530273	8052.166016	0
421	B03	Control			385	914.727722	3891.218262	0
421	B03	Control			385	842.242249	5014.917969	0
421	B03	Control			385	1079.308472	6594.725098	0
421	B03	Control			385	1052.901855	3191.135498	0
421	B03	Control			385	2144.490479	6058.222656	0
421	B03	Control			385	1393.024414	6313.597656	0
421	B03	Control			385	773.552368	3199.088379	0
421	B03	Control			385	908.587952	6712.055664	0
421	B03	Control			385	638.387756	3179.539795	0
421	B03	Control			385	1190.435303	6537.727539	0
421	B03	Control			385	1429.363403	6723.969727	0
421	B03	Control			385	2000.970093	4964.659668	0
421	B03	Control			385	1070.786011	6455.568359	0
421	B03	Control			385	1679.708252	8101.002441	0
421	B03	Control			385	1245.248657	4876.066406	0
421	B03	Control			385	3692.091797	6407.010254	0
421	B03	Control			385	3112.325439	5638.460938	0
421	B03	Control			385	2945.938477	6052.741211	0
421	B03	Control			385	4449.875488	7869.112305	0
421	B03	Control			385	1295.07019	4696.656738	0
421	B03	Control			385	2529.207764	4989.285645	0
421	B03	Control			385	1779.95874	6854.494141	0
421	B03	Control			385	1370.58252	4990.101074	0
421	B03	Control			385	1396.203003	8959.462891	0
421	B03	Control			385	1006.611816	4781.968262	0
421	B03	Control			385	844.628113	4440.712402	0
421	B03	Control			385	1367.160767	4851.094727	0
421	B03	Control			385	1778.193115	2329.551758	0
421	B03	Control			385	1076.594238	10358.35938	0
421	B03	Control			385	1187.386841	4431.411133	0
421	B03	Control			385	1837.226929	4801.08252	0
421	B03	Control			385	911.572021	4890.730957	0
421	B03	Control			385	778.063354	3106.217041	0
421	B03	Control			385	936.189697	4961.719727	0
421	B03	Control			385	942.816467	5617.068359	0
421	B03	Control			385	683.807129	5968.054199	0
421	B03	Control			385	881.301941	6708.888672	0
421	B03	Control			385	1612.914185	5971.758789	0
421	B03	Control			385	807.869507	6633.283691	0
421	B03	Control			385	2162.215576	7042.440918	0
421	B03	Control			385	3637.964844	5902.377441	0
421	B03	Control			385	1272.252441	2385.092773	0
421	B03	Control			385	1459.396729	4827.379395	0
421	B03	Control			385	7807.295898	7339.908691	1
421	B03	Control			385	3629.633057	7981.984375	0
421	B03	Control			385	815.872986	9271.084961	0
421	B03	Control			385	913.231079	7049.95166	0
421	B03	Control			385	1085.737915	7671.701172	0
421	B03	Control			385	2445.163574	3693.120605	0
421	B03	Control			385	1562.853271	2034.317871	0
421	B03	Control			385	764.667664	3767.475586	0
421	B03	Control			385	1310.3396	2498.401855	0
421	B03	Control			385	1309.618408	2741.429688	0
421	B03	Control			385	741.425293	4452.600098	0
421	B03	Control			385	1198.450317	6181.930176	0
421	B03	Control			385	2079.676025	6124.191895	0
421	B03	Control			385	722.184937	2745.776611	0
421	B03	Control			385	1700.196533	5970.805176	0
421	B03	Control			385	1898.655518	5327.674316	0
421	B03	Control			385	7352.34668	11232.25098	1
421	B03	Control			385	1988.019287	4953.20166	0
421	B03	Control			385	3550.85498	8583.188477	0
421	B03	Control			385	7064.101074	2820.084717	1
421	B03	Control			385	2119.990967	10584.18066	0
421	B03	Control			385	1126.801758	4658.546875	0
421	B03	Control			385	2667.790039	5170.834473	0
421	B03	Control			385	2427.793457	3034.422852	0
421	B03	Control			385	1717.6521	3336.42041	0
421	B03	Control			385	1563.281616	5231.087891	0
421	B03	Control			385	1895.390137	8773.15625	0
421	B03	Control			385	2010.237915	6632.783691	0
421	B03	Control			385	2962.398682	5603.511719	0
421	B03	Control			385	2947.206299	6895.349609	0
421	B03	Control			385	833.871887	6019.984863	0
421	B03	Control			385	1421.268921	6812.55127	0
421	B03	Control			385	2944.317139	5076.447266	0
421	B03	Control			385	5468.283203	5932.625	1
421	B03	Control			385	1199.44104	4310.416992	0
421	B03	Control			385	1269.411987	6301.135254	0
421	B03	Control			385	1420.050415	4586.018066	0
421	B03	Control			385	1378.842773	1922.695557	0
421	B03	Control			385	1691.549316	5931.312012	0
421	B03	Control			385	1879.195801	4097.625	0
421	B03	Control			385	1005.190308	4258.774414	0
421	B03	Control			385	1036.492065	2213.553955	0
421	B03	Control			385	2471.149414	3895.763184	0
421	B03	Control			385	2083.413574	7713.473145	0
421	B03	Control			385	1496.439941	4066.627686	0
421	B03	Control			385	3409.884033	3650.034424	0
421	B03	Control			385	1200.985229	2395.321533	0
421	B03	Control			385	592.436096	4600.39209	0
421	B03	Control			385	1255.360718	3774.875244	0
421	B03	Control			385	1629.536377	4309.685059	0
421	B03	Control			385	1470.559326	4711.354004	0
421	B03	Control			385	953.324158	5507.289551	0
421	B03	Control			385	1202.714233	2492.750488	0
421	B03	Control			385	7055.396973	782.807678	1
421	B03	Control			385	1230.127319	3180.412842	0
421	B03	Control			385	1630.055054	3886.046631	0
421	B03	Control			385	933.491211	4612.662109	0
421	B03	Control			385	853.83313	4368.657227	0
421	B03	Control			385	1535.906006	3618.548584	0
421	B03	Control			385	1870.935181	7585.083008	0
421	B03	Control			385	1530.783936	8641.023438	0
421	B03	Control			385	2487.650635	7885.697266	0
421	B03	Control			385	756.921692	3791.234131	0
421	B03	Control			385	942.310059	4126.150879	0
421	B03	Control			385	1190.665771	3805.704102	0
421	B03	Control			385	853.635376	3841.494141	0
421	B03	Control			385	4497.501465	3941.792725	0
421	B03	Control			385	1251.58606	3798.418457	0
421	B03	Control			385	1666.707764	5412.325684	0
421	B03	Control			385	1060.24646	7304.088867	0
421	B03	Control			385	1060.621216	4242.505859	0
421	B03	Control			385	2525.493408	2402.844238	0
421	B03	Control			385	920.465576	4148.153809	0
421	B03	Control			385	2123.807129	2725.757568	0
421	B03	Control			385	1883.885254	3372.328857	0
421	B03	Control			385	1064.203613	4408.524902	0
421	B03	Control			385	861.495911	2442.546875	0
421	B03	Control			385	769.650879	4644.21875	0
421	B03	Control			385	3023.595703	6588.750977	0
421	B03	Control			385	2607.865479	3774.62793	0
421	B03	Control			385	4646.404297	8034.875488	0
421	B03	Control			385	2717.791504	6876.340332	0
421	B03	Control			385	889.468628	2599.29126	0
421	B03	Control			385	3387.658691	5713.567871	0
421	B03	Control			385	826.538513	6742.982422	0
421	B03	Control			385	1948.908325	6783.719238	0
421	B03	Control			385	1381.353638	8395.09668	0
421	B03	Control			385	4505.233887	8710.458008	0
421	B03	Control			385	1094.682495	6468.754395	0
421	B03	Control			385	1047.501831	5814.181641	0
421	B03	Control			385	1760.685181	4828.566895	0
421	B03	Control			385	947.393188	4377.120117	0
421	B03	Control			385	1194.391113	5970.955566	0
421	B03	Control			385	991.924438	5771.964355	0
421	B03	Control			385	1506.892456	3848.903564	0
421	B03	Control			385	10372.76465	3319.091553	1
421	B03	Control			385	917.510193	4388.664551	0
421	B03	Control			385	818.488159	4372.677246	0
421	B03	Control			385	773.363831	3792.265137	0
421	B03	Control			385	1418.333984	4100.435547	0
421	B03	Control			385	1568.944092	5235.904297	0
421	B03	Control			385	2209.968018	5821.458008	0
421	B03	Control			385	1520.231689	3658.495605	0
421	B03	Control			385	3405.797119	5000.675781	0
421	B03	Control			385	4971.591309	3386.08667	0
421	B03	Control			385	1819.005981	4454.208984	0
421	B03	Control			385	1639.870117	3153.449219	0
421	B03	Control			385	2430.54126	4002.749756	0
421	B03	Control			385	986.514099	4026.222412	0
421	B03	Control			385	1967.67334	3791.102539	0
421	B03	Control			385	961.685242	4835.776855	0
421	B03	Control			385	2054.447266	4678.661133	0
421	B03	Control			385	950.922974	4592.953125	0
421	B03	Control			385	1129.883179	4482.850586	0
421	B03	Control			385	1603.798096	4028.069092	0
421	B03	Control			385	1497.890015	3561.319092	0
421	B03	Control			385	6091.180176	3957.941895	1
421	B03	Control			385	1291.569702	2766.111572	0
421	B03	Control			385	3361.634277	8439.591797	0
421	B03	Control			385	3357.858398	5650.32666	0
421	B03	Control			385	1422.650879	5548.401367	0
421	B03	Control			385	1169.049805	6013.099609	0
421	B03	Control			385	2866.819824	4537.77832	0
421	B03	Control			385	1621.794556	6335.023438	0
421	B03	Control			385	1555.251953	8981.451172	0
421	B03	Control			385	3565.562744	7929.395996	0
421	B03	Control			385	1874.966064	7159.484863	0
421	B03	Control			385	1258.306519	7469.53418	0
421	B03	Control			385	1520.43103	3054.409668	0
421	B03	Control			385	2285.865479	3012.35498	0
421	B03	Control			385	4192.102539	3743.991943	0
421	B03	Control			385	1736.180786	6512.617676	0
421	B03	Control			385	3044.139893	2490.019043	0
421	B03	Control			385	1199.152832	3685.7854	0
421	B03	Control			385	1418.228516	2772.299316	0
421	B03	Control			385	1358.525513	4687.281738	0
421	B03	Control			385	917.083679	2118.258301	0
421	B03	Control			385	898.096863	5450.891113	0
421	B03	Control			385	901.522278	5466.558594	0
421	B03	Control			385	2570.539551	5804.22168	0
421	B03	Control			385	2182.058838	6663.637695	0
421	B03	Control			385	1434.426392	5057.40332	0
421	B03	Control			385	904.63446	3676.976074	0
421	B03	Control			385	772.044067	3117.587646	0
421	B03	Control			385	1198.678467	6237.260254	0
421	B03	Control			385	1999.865479	6541.683594	0
421	B03	Control			385	1847.456787	7728.902832	0
421	B03	Control			385	3904.806396	7254.682617	0
421	B03	Control			385	1404.677246	6719.15625	0
421	B03	Control			385	1660.251465	7250.286621	0
421	B03	Control			385	2903.603027	2632.927734	0
421	B03	Control			385	819.033752	2642.397461	0
421	B03	Control			385	2651.718994	5462.942383	0
421	B03	Control			385	1004.225708	6043.481934	0
421	B03	Control			385	2420.657471	7253.324219	0
421	B03	Control			385	6393.301758	5655.674805	1
421	B03	Control			385	2811.706055	5815.493652	0
421	B03	Control			385	1507.081543	6961.503418	0
421	B03	Control			385	1862.155884	3677.406738	0
421	B03	Control			385	3669.162109	4312.669434	0
421	B03	Control			385	979.79248	5480.517578	0
421	B03	Control			385	1018.839722	5570.393066	0
421	B03	Control			385	1046.014648	4711.040527	0
421	B03	Control			385	1208.52832	7935.258789	0
421	B03	Control			385	2455.142822	7598.825195	0
421	B03	Control			385	4447.746582	4496.602539	0
421	B03	Control			385	3082.259033	4057.161621	0
421	B03	Control			385	1990.568604	2307.484131	0
421	B03	Control			385	1405.214722	2816.919189	0
421	B03	Control			385	2032.621826	3277.49585	0
421	B03	Control			385	8788.800781	5880.597656	1
421	B03	Control			385	3334.970703	9622.905273	0
421	B03	Control			385	1677.410156	9033.620117	0
421	B03	Control			385	2147.752686	10643.04981	0
421	B03	Control			385	928.690247	5901.660156	0
421	B03	Control			385	1319.510864	3464.270508	0
421	B03	Control			385	1517.174683	3025.387451	0
421	B03	Control			385	1685.491943	4091.234863	0
421	B03	Control			385	4682.005859	4229.058105	0
421	B03	Control			385	3376.702881	4199.067383	0
421	B03	Control			385	1059.928101	3922.992676	0
421	B03	Control			385	1656.981079	3159.581055	0
421	B03	Control			385	1182.007935	9092.538086	0
421	B03	Control			385	983.817688	8038.412109	0
421	B03	Control			385	3055.550049	9120.31543	0
421	B03	Control			385	1877.14563	3843.931396	0
421	B03	Control			385	924.373901	6977.849609	0
421	B03	Control			385	2771.362549	8402.134766	0
421	B03	Control			385	1066.661255	6504.425293	0
421	B03	Control			385	2230.843018	4612.040527	0
421	B03	Control			385	5287.400391	4955.376953	1
421	B03	Control			385	1219.486694	3346.770508	0
421	B03	Control			385	968.439026	3050.065186	0
421	B03	Control			385	1501.420532	3596.354004	0
421	B03	Control			385	1255.913208	5228.195801	0
421	B03	Control			385	1646.244141	6925.532715	0
421	B03	Control			385	9105.374023	5651.643066	1
421	B03	Control			385	1146.10437	3876.488037	0
421	B03	Control			385	1157.534058	5158.655273	0
421	B03	Control			385	1701.999268	3351.071045	0
421	B03	Control			385	1949.726807	3763.402588	0
421	B03	Control			385	867.839539	4785.511719	0
421	B03	Control			385	895.373596	5896.637695	0
421	B03	Control			385	4470.475098	2996.291016	0
421	B03	Control			385	1032.595459	2863.242188	0
421	B03	Control			385	896.33197	2670.352051	0
421	B03	Control			385	1664.467163	2720.530273	0
421	B03	Control			385	1049.109985	7056.026367	0
421	B03	Control			385	1297.137451	6789.185059	0
421	B03	Control			385	2134.332031	8615.677734	0
421	B03	Control			385	1558.725342	5717.405762	0
421	B03	Control			385	1780.849243	4620.601074	0
421	B03	Control			385	1055.892944	4474.419922	0
421	B03	Control			385	2496.390625	5101.441406	0
421	B03	Control			385	2361.649902	2665.719482	0
421	B03	Control			385	2427.055664	4551.713867	0
421	B03	Control			385	1836.681763	3389.162842	0
421	B03	Control			385	5494.604492	4945.231934	1
421	B03	Control			385	6196.530762	6336.591797	1
421	B03	Control			385	2011.135132	6331.114746	0
421	B03	Control			385	1709.572388	5787.60791	0
421	B03	Control			385	2064.201904	9086.288086	0
421	B03	Control			385	912.320007	8558.210938	0
421	B03	Control			385	1967.317383	7366.620605	0
421	B03	Control			385	1511.87085	3335.234131	0
421	B03	Control			385	1711.803467	2459.908936	0
421	B03	Control			385	1430.444336	5776.22998	0
421	B03	Control			385	1911.103271	4296.116211	0
421	B03	Control			385	2302.177979	4578.17334	0
421	B03	Control			385	2912.074707	3655.266357	0
421	B03	Control			385	1194.832886	4006.885498	0
421	B03	Control			385	5858.90918	4521.462891	1
421	B03	Control			385	972.102722	3654.988525	0
421	B03	Control			385	2009.261475	2979.668945	0
421	B03	Control			385	1198.732056	5164.900391	0
421	B03	Control			385	787.789795	5092.282227	0
421	B03	Control			385	840.244934	4242.259277	0
421	B03	Control			385	3417.977295	6473.415527	0
421	B03	Control			385	924.180298	3499.29126	0
421	B03	Control			385	2400.417725	3226.081055	0
421	B03	Control			385	6949.166992	5217.072754	1
421	B03	Control			385	2068.873047	3744.798828	0
421	B03	Control			385	1112.748657	7537.813965	0
421	B03	Control			385	4494.926758	6003.587891	0
421	B03	Control			385	2571.485352	8755.702148	0
421	B03	Control			385	2230.502686	6632.698242	0
421	B03	Control			385	2140.726563	6479.96875	0
421	B03	Control			385	1656.077148	5337.075195	0
421	B03	Control			385	1074.381958	3714.069824	0
421	B03	Control			385	1014.031128	3488.207031	0
421	B03	Control			385	875.30658	4725.563965	0
421	B03	Control			385	1126.915039	3850.496338	0
421	B03	Control			385	1515.606689	3981.219971	0
421	B03	Control			385	3642.86792	7484.192383	0
421	B03	Control			385	1913.067993	6754.841797	0
421	B03	Control			385	7232.676758	6314.047852	1
421	B03	Control			385	883.938782	7853.070801	0
421	B03	Control			385	1103.471191	2444.343994	0
421	B03	Control			385	1151.70752	3274.554199	0
421	B03	Control			385	2959.239502	7053.246094	0
421	B03	Control			385	6021.371094	6126.748535	1
421	B03	Control			385	1216.032104	6748.402344	0
421	B03	Control			385	1164.251099	6248.365234	0
421	B03	Control			385	875.902039	4009.23291	0
421	B03	Control			385	1506.903198	3102.853271	0
421	B03	Control			385	1083.797241	3442.418457	0
421	B03	Control			385	2955.955811	5065.931152	0
421	B03	Control			385	3139.931396	4987.520996	0
421	B03	Control			385	1051.147339	5298.241699	0
421	B03	Control			385	1518.727905	4424.0625	0
421	B03	Control			385	1645.243042	3982.258057	0
421	B03	Control			385	903.567444	3801.843262	0
421	B03	Control			385	1746.496948	3606.946777	0
421	B03	Control			385	870.829468	3242.937256	0
421	B03	Control			385	1158.601929	3625.174805	0
421	B03	Control			385	817.884949	2199.904541	0
421	B03	Control			385	913.323914	4098.899902	0
421	B03	Control			385	1815.834839	3130.641846	0
421	B03	Control			385	2384.004639	3647.734131	0
421	B03	Control			385	1074.146973	4326.46875	0
421	B03	Control			385	1298.963989	3832.800537	0
421	B03	Control			385	2855.991211	3768.233887	0
421	B03	Control			385	1908.400269	4460.998047	0
421	B03	Control			385	3568.54541	5051.083496	0
421	B03	Control			385	2350.19873	3506.906006	0
421	B03	Control			385	6580.186035	7660.230957	1
421	B03	Control			385	2688.847168	4804.866699	0
421	B03	Control			385	2263.397461	3426.824707	0
421	B03	Control			385	1385.572998	3531.104736	0
421	B03	Control			385	1019.950134	5606.794922	0
421	B03	Control			385	907.384827	8378.655273	0
421	B03	Control			385	1190.850708	3875.290527	0
421	B03	Control			385	1064.786743	3212.327637	0
421	B03	Control			385	1660.557495	4049.845703	0
421	B03	Control			385	1626.498169	3959.60083	0
421	B03	Control			385	2164.515137	4338.904785	0
421	B03	Control			385	1328.659424	3599.824707	0
421	B03	Control			385	1054.067993	5683.368652	0
421	B03	Control			385	1424.025513	4031.218994	0
421	B03	Control			385	2076.039307	3499.986816	0
421	B03	Control			385	1314.23999	5907.967285	0
421	B03	Control			385	4859.812012	5225.92627	0
421	B03	Control			385	1701.299072	1764.407227	0
421	B03	Control			385	1700.810425	2020.539185	0
421	B03	Control			385	3126.619385	4825.921875	0
421	B03	Control			385	2977.695801	5289.768555	0
421	B03	Control			385	3792.14502	5660.865234	0
421	B03	Control			385	1089.754883	5037.31543	0
421	B03	Control			385	1435.755737	5727.340332	0
421	B03	Control			385	1020.413147	7842.171387	0
421	B03	Control			385	3085.507813	4410.271484	0
421	B03	Control			385	1119.178345	8466.801758	0
421	B03	Control			385	2584.858154	6318.224609	0
421	B03	Control			385	732.841919	4127.000488	0
421	B03	Control			385	3761.262207	6058.645508	0
421	B03	Control			385	1027.399292	2418.528564	0
421	B03	Control			385	2740.223633	7281.898438	0
421	B03	Control			385	1266.244019	4554.868164	0
421	B03	Control			385	3303.604492	7309.001465	0
421	B03	Control			385	865.093506	5491.920898	0
421	B03	Control			385	850.374695	5065.291992	0
421	B03	Control			385	1787.651001	3476.012451	0
421	B03	Control			385	2339.607666	6833.244629	0
421	B03	Control			385	698.892456	3215.423096	0
421	B03	Control			385	1401.813599	5416.484375	0
421	B03	Control			385	1589.483643	5151.68457	0
421	B03	Control			385	966.320679	5050.826172	0
421	B03	Control			385	1018.445984	4091.328857	0
421	B03	Control			385	1470.009033	6134.714844	0
421	B03	Control			385	3328.575195	8952.375	0
421	B03	Control			385	3353.98584	5204.556641	0
421	B03	Control			385	3386.843018	7274.013184	0
421	B03	Control			385	903.827942	5796.891113	0
421	B03	Control			385	864.948059	4217.441895	0
421	B03	Control			385	860.997681	1776.735107	0
421	B03	Control			385	1404.359741	1886.547607	0
421	B03	Control			385	2464.399414	5999.250488	0
421	B03	Control			385	1441.76062	6262.771484	0
421	B03	Control			385	1831.95813	4448.570313	0
421	B03	Control			385	1819.587769	4402.559082	0
421	B03	Control			385	34763.23438	4630.766602	1
421	B03	Control			385	3063.256104	6384.949219	0
421	B03	Control			385	1573.111328	5395.570313	0
421	B03	Control			385	3532.672119	5401.561523	0
421	B03	Control			385	1066.339966	2823	0
421	B03	Control			385	1970.746582	8976.245117	0
421	B03	Control			385	3112.964844	8882.985352	0
421	B03	Control			385	2697.480225	4965.092285	0
421	B04	Control			385	801.084778	7952.678711	0
421	B04	Control			385	770.806641	8499.640625	0
421	B04	Control			385	5560.525391	4670.066406	1
421	B04	Control			385	1107.762207	4369.089844	0
421	B04	Control			385	1027.237671	6585.03125	0
421	B04	Control			385	2596.605713	4072.564453	0
421	B04	Control			385	752.928162	4735.601563	0
421	B04	Control			385	912.702942	2486.446045	0
421	B04	Control			385	2325.049805	3907.975342	0
421	B04	Control			385	1438.508789	4171.891113	0
421	B04	Control			385	746.105225	2635.026611	0
421	B04	Control			385	992.538391	9569.482422	0
421	B04	Control			385	1175.105957	3667.938232	0
421	B04	Control			385	832.074707	3455.834229	0
421	B04	Control			385	2280.524414	8890.972656	0
421	B04	Control			385	999.436035	4100.259277	0
421	B04	Control			385	821.90625	3833.964844	0
421	B04	Control			385	1473.803223	5610.779785	0
421	B04	Control			385	1789.360229	8305.342773	0
421	B04	Control			385	1038.844604	5525.032715	0
421	B04	Control			385	1738.509155	5287.120117	0
421	B04	Control			385	1070.585938	4638.240723	0
421	B04	Control			385	1379.582153	5692.404785	0
421	B04	Control			385	1570.617188	7774.769043	0
421	B04	Control			385	1957.574097	6034.776855	0
421	B04	Control			385	2348.929688	4978.413574	0
421	B04	Control			385	1464.230469	5877.930176	0
421	B04	Control			385	2366.919922	2110.898193	0
421	B04	Control			385	1319.294434	5427.772949	0
421	B04	Control			385	1160.357544	4798.802246	0
421	B04	Control			385	1924.420654	3682.155029	0
421	B04	Control			385	772.958984	5530.622559	0
421	B04	Control			385	857.764404	7792.889648	0
421	B04	Control			385	3948.506348	6201.972168	0
421	B04	Control			385	1558.410889	4687.154297	0
421	B04	Control			385	1803.96106	5183.512695	0
421	B04	Control			385	866.307983	7717.736816	0
421	B04	Control			385	1543.516968	9073.305664	0
421	B04	Control			385	1280.381714	6891.921875	0
421	B04	Control			385	2159.094482	5715.812012	0
421	B04	Control			385	979.863281	6045.435059	0
421	B04	Control			385	1072.075439	4885.979492	0
421	B04	Control			385	1058.515991	4889.958008	0
421	B04	Control			385	1090.259033	4489.647461	0
421	B04	Control			385	1621.830444	4465.273438	0
421	B04	Control			385	2642.456787	9005.882813	0
421	B04	Control			385	922.106384	7409.683105	0
421	B04	Control			385	2196.484619	4616.761719	0
421	B04	Control			385	2365.347656	4683.181641	0
421	B04	Control			385	3800.888184	5301.502441	0
421	B04	Control			385	10683.08691	3417.890137	1
421	B04	Control			385	1551.31665	8508.749023	0
421	B04	Control			385	4643.554199	5607.101563	0
421	B04	Control			385	2694.471191	3929.507813	0
421	B04	Control			385	816.896057	3738.806396	0
421	B04	Control			385	2896.708252	5034.69873	0
421	B04	Control			385	835.017639	7090.624023	0
421	B04	Control			385	1263.570679	4651.164063	0
421	B04	Control			385	1463.568237	6042.069824	0
421	B04	Control			385	857.756958	8052.647461	0
421	B04	Control			385	983.563232	7539.041504	0
421	B04	Control			385	2298.32666	8924.583008	0
421	B04	Control			385	1348.306519	6930.425293	0
421	B04	Control			385	1429.802979	8465.165039	0
421	B04	Control			385	1770.575195	8194.504883	0
421	B04	Control			385	1925.272095	8267.773438	0
421	B04	Control			385	1422.965454	7028.377441	0
421	B04	Control			385	1349.297119	3044.021484	0
421	B04	Control			385	2740.607422	4976.06543	0
421	B04	Control			385	5025.051758	4854.664063	1
421	B04	Control			385	1022.546936	5884.607422	0
421	B04	Control			385	5451.650879	3304.611328	1
421	B04	Control			385	2436.968506	4083.966309	0
421	B04	Control			385	2267.717285	4901.901855	0
421	B04	Control			385	895.988708	3082.555664	0
421	B04	Control			385	1586.408691	2978.943359	0
421	B04	Control			385	2035.704346	3891.817383	0
421	B04	Control			385	1765.466187	5122.441895	0
421	B04	Control			385	1372.547119	3878.044434	0
421	B04	Control			385	4249.403809	9116.616211	0
421	B04	Control			385	3160.797363	5840.440918	0
421	B04	Control			385	928.258728	5163.883301	0
421	B04	Control			385	922.505859	2853.603271	0
421	B04	Control			385	643.79248	5156.396973	0
421	B04	Control			385	2043.009888	6722.702637	0
421	B04	Control			385	864.594482	8516.108398	0
421	B04	Control			385	1965.735352	4931.788086	0
421	B04	Control			385	1890.194824	6799.744629	0
421	B04	Control			385	4742.632324	6956.771973	0
421	B04	Control			385	1241.060059	8304	0
421	B04	Control			385	1336.588989	7269.79248	0
421	B04	Control			385	3351.988281	6353.787598	0
421	B04	Control			385	1963.778687	5530.229004	0
421	B04	Control			385	1629.149048	5544.458008	0
421	B04	Control			385	2454.711182	6080.399414	0
421	B04	Control			385	2307.914307	5074.356445	0
421	B04	Control			385	1082.965332	4841.773926	0
421	B04	Control			385	18217.29883	938.249695	1
421	B04	Control			385	4746.442871	4576.536133	0
421	B04	Control			385	1278.784546	3642.223389	0
421	B04	Control			385	1253.12146	2685.194092	0
421	B04	Control			385	5211.581055	12861.42676	1
421	B04	Control			385	1661.314941	6338.250488	0
421	B04	Control			385	905.306885	3621.96875	0
421	B04	Control			385	829.485657	5777.848633	0
421	B04	Control			385	781.043091	6025.416992	0
421	B04	Control			385	759.403748	5058.27832	0
421	B04	Control			385	1133.16687	4911.137695	0
421	B04	Control			385	1146.090698	5257.26123	0
421	B04	Control			385	1099.567871	6178.96875	0
421	B04	Control			385	1036.016357	4615.375488	0
421	B04	Control			385	2580.804443	7097.290527	0
421	B04	Control			385	1839.699341	5014.279785	0
421	B04	Control			385	1107.665039	7248.539063	0
421	B04	Control			385	1489.523926	5247.900391	0
421	B04	Control			385	715.734436	5114.098633	0
421	B04	Control			385	1289.334106	4608.991211	0
421	B04	Control			385	1575.472046	6655.98584	0
421	B04	Control			385	799.029724	5422.763184	0
421	B04	Control			385	1695.621704	5956.468262	0
421	B04	Control			385	1018.078735	5772.041992	0
421	B04	Control			385	1471.710205	5793.861816	0
421	B04	Control			385	2373.961182	5120.202148	0
421	B04	Control			385	2015.96521	4061.119385	0
421	B04	Control			385	3352.25708	6201.632324	0
421	B04	Control			385	1099.094604	4133.599121	0
421	B04	Control			385	2382.259277	2878.182373	0
421	B04	Control			385	1851.765747	7659.318848	0
421	B04	Control			385	836.56073	7107.64209	0
421	B04	Control			385	2097.193848	7180.980469	0
421	B04	Control			385	857.146423	7688.360352	0
421	B04	Control			385	1798.183838	6779.028809	0
421	B04	Control			385	1066.584229	6309.716797	0
421	B04	Control			385	968.09314	3622.654541	0
421	B04	Control			385	1573.519775	4475.439453	0
421	B04	Control			385	678.312256	7433.395996	0
421	B04	Control			385	754.40033	9583.021484	0
421	B04	Control			385	1373.619507	7105.402344	0
421	B04	Control			385	992.789368	3480.045898	0
421	B04	Control			385	1949.62793	6796.284668	0
421	B04	Control			385	1025.703491	7013.639648	0
421	B04	Control			385	997.695679	3215.046631	0
421	B04	Control			385	6809.163574	6642.333008	1
421	B04	Control			385	1187.101074	3523.929199	0
421	B04	Control			385	1212.586182	3452.17627	0
421	B04	Control			385	932.327698	4669.841309	0
421	B04	Control			385	912.512024	9011.588867	0
421	B04	Control			385	1275.973999	3137.313232	0
421	B04	Control			385	1014.271667	4350.540039	0
421	B04	Control			385	1277.342163	3930.604492	0
421	B04	Control			385	1182.511841	3455.221436	0
421	B04	Control			385	1086.91687	4906.615723	0
421	B04	Control			385	3157.438965	4705.167969	0
421	B04	Control			385	1159.622925	5715.017578	0
421	B04	Control			385	1109.842285	5362.463379	0
421	B04	Control			385	2407.802734	2691.821045	0
421	B04	Control			385	2493.261963	4884.744141	0
421	B04	Control			385	2566.159668	4929.726563	0
421	B04	Control			385	843.380737	6196.668945	0
421	B04	Control			385	1696.092285	3733.387695	0
421	B04	Control			385	3929.984131	6550.586426	0
421	B04	Control			385	1187.130371	6093.620117	0
421	B04	Control			385	4206.465332	3078.263428	0
421	B04	Control			385	3650.765625	6327.8125	0
421	B04	Control			385	15999.10156	1606.47876	1
421	B04	Control			385	2531.936523	3989.534668	0
421	B04	Control			385	1874.901855	6136.54248	0
421	B04	Control			385	2134.983643	5919.160645	0
421	B04	Control			385	999.483032	5782.322266	0
421	B04	Control			385	2331.92041	5737.782715	0
421	B04	Control			385	5002.517578	4886.707031	1
421	B04	Control			385	3317.307617	5088.779297	0
421	B04	Control			385	1072.965576	4362.272461	0
421	B04	Control			385	1754.807617	4941.939941	0
421	B04	Control			385	2161.352783	4776.646484	0
421	B04	Control			385	1224.938843	4975.583496	0
421	B04	Control			385	2681.885742	3823.649658	0
421	B04	Control			385	1535.104004	3888.688477	0
421	B04	Control			385	3350.533936	4547.95166	0
421	B04	Control			385	1398.840088	4622.244141	0
421	B04	Control			385	1475.827881	2621.242188	0
421	B04	Control			385	4182.732422	4306.081055	0
421	B04	Control			385	1112.234375	4326.917969	0
421	B04	Control			385	1311.761353	2345.338135	0
421	B04	Control			385	2057.821045	5275.769531	0
421	B04	Control			385	1610.82019	5687.840332	0
421	B04	Control			385	11429.16797	1031.586304	1
421	B04	Control			385	1378.946777	5313.450195	0
421	B04	Control			385	1057.33606	5513.825195	0
421	B04	Control			385	5418.633789	6009.026855	1
421	B04	Control			385	2226.673828	3481.49585	0
421	B04	Control			385	1129.686035	3529.691406	0
421	B04	Control			385	3040.829834	4084.837402	0
421	B04	Control			385	4173.00293	5679.889648	0
421	B04	Control			385	2313.432129	5592.963867	0
421	B04	Control			385	4252.865234	3280.976318	0
421	B04	Control			385	1709.478638	4132.963379	0
421	B04	Control			385	3129.037598	4101.281738	0
421	B04	Control			385	2650.491211	1730.161499	0
421	B04	Control			385	684.102295	4019.739014	0
421	B04	Control			385	1988.744385	7804.94043	0
421	B04	Control			385	1038.729492	5447.615723	0
421	B04	Control			385	1458.359619	7813.816406	0
421	B04	Control			385	1342.331055	7810.291016	0
421	B04	Control			385	1180.722534	6315.455078	0
421	B04	Control			385	1377.177979	6970.486816	0
421	B04	Control			385	2457.22876	6825.569824	0
421	B04	Control			385	1191.062012	6573.38623	0
421	B04	Control			385	1470.608643	7343.952148	0
421	B04	Control			385	1273.71521	5953.050781	0
421	B04	Control			385	3070.587402	8524.978516	0
421	B04	Control			385	2167.858643	6773.311523	0
421	B04	Control			385	3036.557373	5287.725586	0
421	B04	Control			385	17288.18164	662.333313	1
421	B04	Control			385	1104.567139	8133.950684	0
421	B04	Control			385	5178.712891	4392.717285	1
421	B04	Control			385	1932.850098	7434.541016	0
421	B04	Control			385	1365.605957	11404.69336	0
421	B04	Control			385	879.469788	4666.928223	0
421	B04	Control			385	885.943298	6234.967285	0
421	B04	Control			385	1020.552368	8478.082031	0
421	B04	Control			385	939.624084	2358.086914	0
421	B04	Control			385	1967.296509	4548.853027	0
421	B04	Control			385	1108.234863	4430.450684	0
421	B04	Control			385	1045.811768	4642.126465	0
421	B04	Control			385	1312.977173	4643.494141	0
421	B04	Control			385	3808.491699	7788.212402	0
421	B04	Control			385	4148.02002	7620.415527	0
421	B04	Control			385	1204.147949	6839.655273	0
421	B04	Control			385	3077.672852	8877.404297	0
421	B04	Control			385	2311.176758	5678.726563	0
421	B04	Control			385	1136.84082	2023.905884	0
421	B04	Control			385	6978.951172	4998.26123	1
421	B04	Control			385	5825.538574	5504.885742	1
421	B04	Control			385	1699.832275	4695.291992	0
421	B04	Control			385	1241.318604	4483.075684	0
421	B04	Control			385	2627.474121	4663.805176	0
421	B04	Control			385	1140.442017	3097.787842	0
421	B04	Control			385	1314.785645	6549.259277	0
421	B04	Control			385	919.933594	3980.516357	0
421	B04	Control			385	1021.998108	4020.286621	0
421	B04	Control			385	1483.035767	5341.231445	0
421	B04	Control			385	782.21759	5000.746094	0
421	B04	Control			385	930.566956	6304.084473	0
421	B04	Control			385	1133.420044	7996.947754	0
421	B04	Control			385	1164.385986	6281.555664	0
421	B04	Control			385	818.103638	4003.907715	0
421	B04	Control			385	9649.188477	4035.337891	1
421	B04	Control			385	1033.325684	3846.357178	0
421	B04	Control			385	1760.472412	4454.788086	0
421	B04	Control			385	1178.003418	4814.191895	0
421	B04	Control			385	1472.520996	4418.524414	0
421	B04	Control			385	1870.987549	4430.965332	0
421	B04	Control			385	1046.240112	4952.873535	0
421	B04	Control			385	8906.150391	745.548767	1
421	B04	Control			385	3386.759766	4997.617188	0
421	B04	Control			385	3049.37915	6570.598633	0
421	B04	Control			385	2535.657471	5966.054199	0
421	B04	Control			385	1357.057983	5465.765625	0
421	B04	Control			385	5606.822266	6307.928711	1
421	B04	Control			385	1027.901367	5803.434082	0
421	B04	Control			385	1099.157593	4595.43457	0
421	B04	Control			385	2183.938965	6217.206543	0
421	B04	Control			385	2300.233643	6562.269043	0
421	B04	Control			385	1398.881592	7118.681641	0
421	B04	Control			385	1205.603027	9262.957031	0
421	B04	Control			385	3219.589844	5844.106934	0
421	B04	Control			385	2494.097168	5727.753906	0
421	B04	Control			385	1692.139771	4432.751465	0
421	B04	Control			385	4322.584473	3952.939941	0
421	B04	Control			385	1692.769165	5520.358887	0
421	B04	Control			385	1604.95813	5095.554199	0
421	B04	Control			385	5064.410156	4888.964355	1
421	B04	Control			385	2581.310303	8212.510742	0
421	B04	Control			385	876.237366	5169.339355	0
421	B04	Control			385	1963.139526	5510.714844	0
421	B04	Control			385	10586.29688	6286.068848	1
421	B04	Control			385	2027.293091	4626.613281	0
421	B04	Control			385	2397.397705	6704.323242	0
421	B04	Control			385	1924.606934	15257.38281	0
421	B04	Control			385	2623.287109	5973.53125	0
421	B04	Control			385	1588.558594	4566.947754	0
421	B04	Control			385	862.956543	6140.908691	0
421	B04	Control			385	3077.830566	5345.047852	0
421	B04	Control			385	2275.006348	5321.14502	0
421	B04	Control			385	20758.00195	9394.981445	1
421	B04	Control			385	1251.606323	5075.177246	0
421	B04	Control			385	1186.331909	5095.725098	0
421	B04	Control			385	3564.846436	4477.412598	0
421	B04	Control			385	1675.839722	5345.794434	0
421	B04	Control			385	5062.195313	5524.098145	1
421	B04	Control			385	936.825745	2966.986328	0
421	B04	Control			385	1335.4021	6220.908691	0
421	B04	Control			385	2518.628418	2515.61084	0
421	B04	Control			385	2294.18335	1628.178467	0
421	B04	Control			385	1794.896729	1721.351807	0
421	B04	Control			385	2119.814941	6111.428711	0
421	B04	Control			385	1701.77478	5956.928711	0
421	B04	Control			385	5495.970215	4484.355957	1
421	B04	Control			385	2566.311035	6449.562012	0
421	B04	Control			385	894.366272	4521.272461	0
421	B04	Control			385	1591.443848	5787.993164	0
421	B04	Control			385	1520.731079	7633.108398	0
421	B04	Control			385	2034.438965	4042.60376	0
421	B04	Control			385	2881.825195	6132.927734	0
421	B04	Control			385	1921.008911	5080.800781	0
421	B04	Control			385	3975.608154	4357.387207	0
421	B04	Control			385	3291.893311	9451.155273	0
421	B04	Control			385	9522.762695	3900.84082	1
421	B04	Control			385	4140.626465	5643.481934	0
421	B04	Control			385	905.307922	3878.023682	0
421	B04	Control			385	1892.231812	4870.165527	0
421	B04	Control			385	5153.964355	3206.0896	1
421	B04	Control			385	1570.168823	6573.979004	0
421	B04	Control			385	1357.65979	7940.657227	0
421	B04	Control			385	1435.755371	9303.915039	0
421	B04	Control			385	1536.949829	10935.16602	0
421	B04	Control			385	3381.937744	7365.141113	0
421	B04	Control			385	2150.30957	7474.599121	0
421	B04	Control			385	1029.10791	7492.539551	0
421	B04	Control			385	1908.097656	3777.841797	0
421	B04	Control			385	4117.349609	6920.828125	0
421	B04	Control			385	1156.014893	2712.419434	0
421	B04	Control			385	1752.815308	4970.425293	0
421	B04	Control			385	2365.844727	4372.644043	0
421	B04	Control			385	1848.789673	3564.710449	0
421	B04	Control			385	985.441223	5839.73877	0
421	B04	Control			385	3041.937012	6262.885742	0
421	B04	Control			385	1004.219238	3504.314453	0
421	B04	Control			385	1967.980225	5891.406738	0
421	B04	Control			385	892.298889	4512.633301	0
421	B04	Control			385	3400.702393	8094.356934	0
421	B04	Control			385	9251.980469	4579.508301	1
421	B04	Control			385	1627.435059	5712.284668	0
421	B04	Control			385	4359.356934	3807.073242	0
421	B04	Control			385	2333.513672	4059.357422	0
421	B04	Control			385	3301.867676	4624.974121	0
421	B04	Control			385	1458.992554	3066.782715	0
421	B04	Control			385	2266.23999	5865.197266	0
421	B04	Control			385	2232.536865	2996.512939	0
421	B04	Control			385	7837.146484	8590.510742	1
421	B04	Control			385	2974.30249	7836.863281	0
421	B04	Control			385	1502.796631	8431.704102	0
421	B04	Control			385	1421.281128	2538.030762	0
421	B04	Control			385	2397.469482	7882.624512	0
421	B04	Control			385	2273.420898	4191.422852	0
421	B04	Control			385	2889.273926	4561.012695	0
421	B04	Control			385	2022.530396	3088.797363	0
421	B04	Control			385	1997.343262	4072.44165	0
421	B04	Control			385	2665.686768	3874.431641	0
421	B04	Control			385	2271.627197	9465.182617	0
421	B04	Control			385	7643.088379	923.561646	1
421	B04	Control			385	1733.502075	6338.987793	0
421	B04	Control			385	1814.646973	5017.013672	0
421	B04	Control			385	3369.810547	7735.265625	0
421	B04	Control			385	4904.751465	6464.038574	0
421	B04	Control			385	2309.531982	6541.420898	0
421	B04	Control			385	2599.65625	8845.481445	0
421	B04	Control			385	1328.376709	8741.269531	0
421	B04	Control			385	1205.696533	2405.65918	0
421	B04	Control			385	1081.927002	2252.208252	0
421	B04	Control			385	1568.036621	3299.83667	0
421	B04	Control			385	2199.820313	2961.979248	0
421	B04	Control			385	1269.091797	4011.65918	0
421	B04	Control			385	3754.750488	5990.368164	0
421	B04	Control			385	1954.540771	4374.362793	0
421	B04	Control			385	1766.406738	4243.844727	0
421	B04	Control			385	1247.935181	5892.80127	0
421	B04	Control			385	1831.347778	5039.736816	0
421	B04	Control			385	7708.703613	4481.177246	1
421	B04	Control			385	1451.42749	5609.671875	0
421	B04	Control			385	1216.437378	6169.819824	0
421	B04	Control			385	3285.350586	6310.937988	0
421	B04	Control			385	2489.514404	5453.416504	0
421	B04	Control			385	1471.210571	7091.662598	0
421	B04	Control			385	6376.48584	6065.024902	1
421	B04	Control			385	6044.808105	7229.90625	1
421	B04	Control			385	1490.209473	3674.074219	0
421	B04	Control			385	2404.589111	5624.087891	0
421	B04	Control			385	3139.056396	4927.119629	0
421	B04	Control			385	1106.592163	4629.609375	0
421	B04	Control			385	2768.39209	5019.473633	0
421	B04	Control			385	2167.80835	5297.82666	0
421	B04	Control			385	3898.469727	3803.977295	0
421	B04	Control			385	5147.071777	8908.990234	1
421	B04	Control			385	1523.703735	7258.799805	0
421	B04	Control			385	22985.69141	1377.638794	1
421	B04	Control			385	1679.99292	5783.054199	0
421	B04	Control			385	1697.754761	6327.286133	0
421	B04	Control			385	1236.338135	7144.204102	0
421	B04	Control			385	4431.327148	6036.296387	0
421	B04	Control			385	940.995544	3495.210938	0
421	B04	Control			385	1278.231201	5741.437988	0
421	B04	Control			385	4116.372559	5761.897461	0
421	B04	Control			385	925.263977	2814.73291	0
421	B04	Control			385	2079.644775	3666.679688	0
421	B04	Control			385	1954.881104	5822.656738	0
421	B04	Control			385	1160.466309	6549.366211	0
421	B04	Control			385	1337.99707	11263.63184	0
421	B04	Control			385	940.841125	8889.81543	0
421	B04	Control			385	6838.644043	5457.506836	1
421	B04	Control			385	1727.271851	4715.64502	0
421	B04	Control			385	8197.193359	6838.066406	1
421	B04	Control			385	4268.366699	5455.469727	0
421	B04	Control			385	1261.648315	7256.122559	0
421	B04	Control			385	843.821045	6983.458984	0
421	B04	Control			385	1213.866333	7886.394043	0
421	B04	Control			385	1952.59668	7216.90625	0
421	B04	Control			385	964.565308	3728.733643	0
421	B04	Control			385	3367.596924	7248.440918	0
421	B04	Control			385	2995.701904	4142.331055	0
421	B04	Control			385	3905.069092	7535.65332	0
421	B04	Control			385	3451.874023	4994.634766	0
421	B04	Control			385	1929.850586	9881.600586	0
421	B04	Control			385	1921.775391	9534.462891	0
421	B04	Control			385	3406.774414	8179.372559	0
421	B04	Control			385	2419.975342	3350.385986	0
421	B04	Control			385	1515.69751	3164.934082	0
421	B04	Control			385	2408.520508	8547.863281	0
421	B04	Control			385	3375.186035	7073.795898	0
421	B04	Control			385	4996.05957	4038.214111	0
421	B04	Control			385	7521.001465	10009.83496	1
421	B04	Control			385	5766.038574	8718.296875	1
421	B04	Control			385	1776.567749	4325.651855	0
421	B04	Control			385	3860.346924	6992.795898	0
421	B04	Control			385	3651.473877	8059.552734	0
421	B04	Control			385	5594.508789	5706.589844	1
421	B04	Control			385	17326.84375	3650.07373	1
421	B04	Control			385	3146.260986	3643.335449	0
421	B04	Control			385	9054.387695	8675.708984	1
421	B04	Control			385	6915.035156	5946.287598	1
421	B04	Control			385	1601.491577	5093.36377	0
421	B04	Control			385	1353.833496	3010.782959	0
421	B04	Control			385	1390.776855	2936.898682	0
421	B04	Control			385	2353.081543	4118.062012	0
421	B04	Control			385	1712.783569	7312.450684	0
421	B04	Control			385	1869.814575	6132.168457	0
421	B04	Control			385	2864.607422	7336.925293	0
421	B04	Control			385	939.050476	7267.320801	0
421	B04	Control			385	2338.356689	6744.805664	0
421	B04	Control			385	2059.76709	4281.624023	0
421	B04	Control			385	2076.704834	8118.404785	0
421	B04	Control			385	1123.034424	5281.746582	0
421	B04	Control			385	1308.523682	3748.680908	0
421	B04	Control			385	3022.679443	10409.72168	0
421	B04	Control			385	905.714355	4725.537109	0
421	B04	Control			385	3175.621094	4206.564941	0
421	B04	Control			385	2102.823486	4234.785645	0
421	B04	Control			385	3115.275391	3015.784424	0
421	B04	Control			385	782.341858	4861.647461	0
421	B04	Control			385	4541.397461	2581.409912	0
421	B04	Control			385	1156.207031	5939.327637	0
421	B04	Control			385	1109.91748	3032.461182	0
421	B04	Control			385	3614.991211	9431.703125	0
421	B04	Control			385	2840.203369	5921.521973	0
421	B04	Control			385	2728.174561	6152.803223	0
421	B04	Control			385	1242.675537	3871.606934	0
421	B04	Control			385	2044.841553	3564.703125	0
421	B04	Control			385	3306.111572	7476.330566	0
421	B04	Control			385	3364.289795	7396.153809	0
421	B04	Control			385	1698.416382	6237.843262	0
421	B04	Control			385	3060.236084	5933.491699	0
421	B04	Control			385	1853.294067	4456.498047	0
421	B04	Control			385	8206.661133	6975.520996	1
421	B04	Control			385	3266.889648	6476.649902	0
421	B04	Control			385	1338.997559	6971.486816	0
421	B04	Control			385	1989.099487	9339.264648	0
421	B04	Control			385	2632.210205	9835.099609	0
421	B04	Control			385	1075.214966	9514.80957	0
421	B04	Control			385	884.907166	9671.317383	0
421	B04	Control			385	4362.685547	4768.087402	0
421	B04	Control			385	4168.928223	6674.046875	0
421	B04	Control			385	2273.113281	7847.004395	0
421	B04	Control			385	829.04718	4095.200684	0
421	B04	Control			385	1833.770264	7407.409668	0
421	B04	Control			385	1944.565552	5992.842285	0
421	B04	Control			385	3492.58667	4401.233887	0
421	B04	Control			385	2451.70459	11847.91797	0
421	B04	Control			385	2218.742188	13308.73926	0
421	B04	Control			385	3739.774902	12544.67676	0
421	B04	Control			385	1549.203979	5041.789063	0
421	B04	Control			385	1218.884644	7996.134766	0
421	B04	Control			385	977.898438	7675.74707	0
421	B04	Control			385	7068.092773	4499.80127	1
421	B04	Control			385	3567.912842	5339.282227	0
421	B04	Control			385	1910.433594	14031.08496	0
421	B04	Control			385	1888.276245	7977.055176	0
421	B04	Control			385	1571.911499	5822.994141	0
421	B04	Control			385	1636.642456	6020.11084	0
421	B04	Control			385	2561.319092	4546.553223	0
421	C02	2A			385	26114.21484	4148.810059	1
421	C02	2A			385	664.00824	2584.63208	0
421	C02	2A			385	2356.68042	3334.921387	0
421	C02	2A			385	3402.356934	2997.835205	0
421	C02	2A			385	3309.901123	5591.29541	0
421	C02	2A			385	2489.81958	6782.393066	0
421	C02	2A			385	791.176514	2723.925537	0
421	C02	2A			385	1494.02002	3750.227051	0
421	C02	2A			385	1912.917236	1348.466309	0
421	C02	2A			385	2404.016602	3239.027344	0
421	C02	2A			385	1357.31604	1821.438965	0
421	C02	2A			385	1312.469116	3735.332275	0
421	C02	2A			385	1147.376587	5152.37793	0
421	C02	2A			385	1247.404541	6099.462891	0
421	C02	2A			385	775.499023	3087.443115	0
421	C02	2A			385	733.035767	2691.559326	0
421	C02	2A			385	750.032532	3032.625	0
421	C02	2A			385	1285.355835	5362.690918	0
421	C02	2A			385	873.895325	3666.395264	0
421	C02	2A			385	636.602661	2658.98584	0
421	C02	2A			385	684.749023	3207.522949	0
421	C02	2A			385	787.420959	3712.569336	0
421	C02	2A			385	1293.625	5103.816895	0
421	C02	2A			385	1376.045532	4533.664551	0
421	C02	2A			385	637.117981	2189.364502	0
421	C02	2A			385	1088.845093	4630.01123	0
421	C02	2A			385	3302.311768	2652.934082	0
421	C02	2A			385	874.982422	5133.754883	0
421	C02	2A			385	680.730713	4964.387207	0
421	C02	2A			385	1427.391846	3981.277344	0
421	C02	2A			385	3184.429688	7349.677734	0
421	C02	2A			385	21247.56445	497.556	1
421	C02	2A			385	1169.484863	4804.546387	0
421	C02	2A			385	794.865356	5204.478516	0
421	C02	2A			385	1513.007446	5168.872559	0
421	C02	2A			385	749.944458	4870.756836	0
421	C02	2A			385	1035.233887	4209.399902	0
421	C02	2A			385	2245.514893	3431.567383	0
421	C02	2A			385	12057.66016	789.565125	1
421	C02	2A			385	1990.998657	2839.459717	0
421	C02	2A			385	8619.109375	3667.448975	1
421	C02	2A			385	1221.01123	3006.112549	0
421	C02	2A			385	685.892273	2540.424561	0
421	C02	2A			385	1647.609741	4843.996582	0
421	C02	2A			385	7002.387695	5182.461914	1
421	C02	2A			385	1945.013306	6562.443848	0
421	C02	2A			385	929.663269	4821.331543	0
421	C02	2A			385	1726.671997	4614.433105	0
421	C02	2A			385	973.966797	2735.286377	0
421	C02	2A			385	1725.835327	3597.367432	0
421	C02	2A			385	1747.565674	5061.901855	0
421	C02	2A			385	2355.780518	6573.836426	0
421	C02	2A			385	1820.855225	4225.264648	0
421	C02	2A			385	981.774902	5038.914551	0
421	C02	2A			385	1123.942383	4951.04834	0
421	C02	2A			385	1106.1604	6860.275879	0
421	C02	2A			385	1286.276367	4788.537598	0
421	C02	2A			385	1573.000977	5081.340332	0
421	C02	2A			385	1047.199463	3866.555664	0
421	C02	2A			385	880.276855	7022.490723	0
421	C02	2A			385	1527.241211	3717.498047	0
421	C02	2A			385	1263.579102	4601.48584	0
421	C02	2A			385	1242.216431	3455.739014	0
421	C02	2A			385	1027.085571	2011.911011	0
421	C02	2A			385	1281.666382	4715.544434	0
421	C02	2A			385	891.02301	1714.588745	0
421	C02	2A			385	1076.214355	1853.449585	0
421	C02	2A			385	963.261353	2616.797852	0
421	C02	2A			385	688.446533	1840.061523	0
421	C02	2A			385	724.432678	6089.75293	0
421	C02	2A			385	2867.680664	6554.749512	0
421	C02	2A			385	1281.856934	7426.963867	0
421	C02	2A			385	842.077942	5149.753418	0
421	C02	2A			385	864.200684	5478.168945	0
421	C02	2A			385	828.051575	4377.688965	0
421	C02	2A			385	3562.928467	7475.266602	0
421	C02	2A			385	959.020874	6400.09668	0
421	C02	2A			385	1900.327515	6401.570801	0
421	C02	2A			385	1101.210327	6003.362305	0
421	C02	2A			385	9187.916992	2590.273682	1
421	C02	2A			385	975.851807	4017.741699	0
421	C02	2A			385	1082.399414	3436.947021	0
421	C02	2A			385	1501.374512	4653.413574	0
421	C02	2A			385	908.559448	4782.993164	0
421	C02	2A			385	865.256775	4688.364746	0
421	C02	2A			385	879.957581	6071.78125	0
421	C02	2A			385	1799.63855	7324.520508	0
421	C02	2A			385	1636.99231	8471.958008	0
421	C02	2A			385	863.165405	4654.513184	0
421	C02	2A			385	833.810852	5387.479492	0
421	C02	2A			385	1038.338379	3304.661621	0
421	C02	2A			385	1003.418518	5743.635254	0
421	C02	2A			385	997.767273	3062.668945	0
421	C02	2A			385	805.159668	3976.426758	0
421	C02	2A			385	1141.677124	4695.552734	0
421	C02	2A			385	1096.561646	3694.52832	0
421	C02	2A			385	831.64447	3015.050293	0
421	C02	2A			385	2529.676514	2754.207275	0
421	C02	2A			385	1024.89502	3465.779053	0
421	C02	2A			385	837.212952	4767.044922	0
421	C02	2A			385	1148.633789	4262.231934	0
421	C02	2A			385	1090.968506	3560.399902	0
421	C02	2A			385	863.166687	6154.063477	0
421	C02	2A			385	872.948547	5048.567383	0
421	C02	2A			385	2268.238525	3032.478516	0
421	C02	2A			385	812.3974	3217.701904	0
421	C02	2A			385	1685.361572	6228.347656	0
421	C02	2A			385	1197.223022	2163.016357	0
421	C02	2A			385	860.641846	5933.894531	0
421	C02	2A			385	1096.789063	2114.276367	0
421	C02	2A			385	2383.874023	5776.71875	0
421	C02	2A			385	949.911011	7791.69043	0
421	C02	2A			385	1069.821411	5465.759766	0
421	C02	2A			385	1542.794556	6642.618652	0
421	C02	2A			385	949.219971	3229.044922	0
421	C02	2A			385	1261.427368	2781.063965	0
421	C02	2A			385	1481.798828	2389.926758	0
421	C02	2A			385	2039.528564	2205.813477	0
421	C02	2A			385	1223.484619	3912.057617	0
421	C02	2A			385	865.233643	3591.630615	0
421	C02	2A			385	1100.490845	4222.583984	0
421	C02	2A			385	1214.83667	5142.552734	0
421	C02	2A			385	1824.248657	5069.722656	0
421	C02	2A			385	1444.012817	3773.180176	0
421	C02	2A			385	1188.271729	2473.198486	0
421	C02	2A			385	1013.823181	2199.649414	0
421	C02	2A			385	1064.017578	4093.077148	0
421	C02	2A			385	1739.401855	3176.140381	0
421	C02	2A			385	789.618042	2803.593994	0
421	C02	2A			385	2227.355713	5143.350586	0
421	C02	2A			385	1194.710449	4879.062012	0
421	C02	2A			385	788.639221	2724.885986	0
421	C02	2A			385	1259.73877	2859.428955	0
421	C02	2A			385	1122.205566	2851.241211	0
421	C02	2A			385	890.135803	4220.225098	0
421	C02	2A			385	938.971375	4023.538574	0
421	C02	2A			385	1726.759277	5546.087402	0
421	C02	2A			385	628.05249	4277.453125	0
421	C02	2A			385	649.207947	8977.041016	0
421	C02	2A			385	2042.340332	7098.672363	0
421	C02	2A			385	6785.429199	5518.347168	1
421	C02	2A			385	2064.965332	6204.836914	0
421	C02	2A			385	2472.631836	7329.669922	0
421	C02	2A			385	831.830261	7168.951172	0
421	C02	2A			385	1201.009399	8149.591309	0
421	C02	2A			385	1180.866821	8022.588379	0
421	C02	2A			385	1265.09021	7801.527344	0
421	C02	2A			385	1880.38147	3776.077637	0
421	C02	2A			385	1936.484009	5078.555664	0
421	C02	2A			385	868.370789	1995.607788	0
421	C02	2A			385	713.064636	4873.421875	0
421	C02	2A			385	1457.72583	4181.918457	0
421	C02	2A			385	1194.360107	4213.957031	0
421	C02	2A			385	3908.714355	6180.70459	0
421	C02	2A			385	1154.459595	5580.917969	0
421	C02	2A			385	725.544739	4168.174316	0
421	C02	2A			385	11535.95117	1190.867432	1
421	C02	2A			385	1018.060608	4963.915039	0
421	C02	2A			385	1021.836914	3904.065674	0
421	C02	2A			385	1823.408936	3236.531738	0
421	C02	2A			385	1998.774414	8911.474609	0
421	C02	2A			385	1463.977783	4205.21875	0
421	C02	2A			385	775.613586	2826.828857	0
421	C02	2A			385	1055.094971	6313.797363	0
421	C02	2A			385	1003.919189	5260.950195	0
421	C02	2A			385	1008.819336	5112.770996	0
421	C02	2A			385	1552.068726	4429.9375	0
421	C02	2A			385	1058.309082	5212.144531	0
421	C02	2A			385	924.908203	4074.458008	0
421	C02	2A			385	1028.030884	5316.948242	0
421	C02	2A			385	873.128723	2977.785156	0
421	C02	2A			385	1264.290649	7061.672363	0
421	C02	2A			385	1359.833862	7667.787109	0
421	C02	2A			385	943.934509	10623.46973	0
421	C02	2A			385	1069.84375	3696.62915	0
421	C02	2A			385	1457.830811	4102.929199	0
421	C02	2A			385	1017.46405	5538.534668	0
421	C02	2A			385	2884.076172	5944.55127	0
421	C02	2A			385	934.449585	4422.669434	0
421	C02	2A			385	1456.510254	4780.435547	0
421	C02	2A			385	1090.329102	4786.921387	0
421	C02	2A			385	1059.083252	5153.115723	0
421	C02	2A			385	1162.951538	3398.004639	0
421	C02	2A			385	1810.497559	5061.396484	0
421	C02	2A			385	1117.206177	4420.105469	0
421	C02	2A			385	1716.79248	5568.867676	0
421	C02	2A			385	2520.196045	5392.69873	0
421	C02	2A			385	1254.238037	3211.093262	0
421	C02	2A			385	2530.775391	4165.750488	0
421	C02	2A			385	1892.910034	7137.260254	0
421	C02	2A			385	932.717285	4205.993164	0
421	C02	2A			385	4351.937988	5726.156738	0
421	C02	2A			385	1155.508789	5442.601074	0
421	C02	2A			385	1775.9021	7397.67627	0
421	C02	2A			385	1866.850586	4675.625488	0
421	C02	2A			385	1052.597412	3608.936035	0
421	C02	2A			385	3135.601563	7815.668945	0
421	C02	2A			385	1733.790161	6492.161133	0
421	C02	2A			385	1423.711426	4336.682129	0
421	C02	2A			385	1269.144409	3290.268555	0
421	C02	2A			385	1649.190063	3345.266846	0
421	C02	2A			385	2035.935425	2751.919678	0
421	C02	2A			385	1437.405518	2225.136719	0
421	C02	2A			385	4615.602539	5107.026855	0
421	C02	2A			385	4899.98877	6921.635742	0
421	C02	2A			385	2128.423828	5034.795898	0
421	C02	2A			385	890.107056	2287.492676	0
421	C02	2A			385	855.169556	6497.345215	0
421	C02	2A			385	2228.807861	3168.870117	0
421	C02	2A			385	803.208984	6343.689941	0
421	C02	2A			385	5213.491211	3335.158203	1
421	C02	2A			385	2729.056152	2801.24585	0
421	C02	2A			385	1464.438232	3287.580811	0
421	C02	2A			385	1107.400146	3194.712402	0
421	C02	2A			385	4811.540039	2698.749268	0
421	C02	2A			385	918.965271	3871.266846	0
421	C02	2A			385	1336.029053	9474.361328	0
421	C02	2A			385	4416.77002	3567.141357	0
421	C02	2A			385	1321.88208	3022.465088	0
421	C02	2A			385	1709.885742	3987.006104	0
421	C02	2A			385	1115.618164	3398.948486	0
421	C02	2A			385	1329.821533	4258.23291	0
421	C02	2A			385	2408.708984	4235.799805	0
421	C02	2A			385	1945.450806	4958.507813	0
421	C02	2A			385	7124.279785	4306.913574	1
421	C02	2A			385	879.93573	3837.183594	0
421	C02	2A			385	1142.655151	1523.394653	0
421	C02	2A			385	760.8396	1617.1604	0
421	C02	2A			385	3185.259521	5342.935059	0
421	C02	2A			385	5939.875488	2588.435059	1
421	C02	2A			385	5710.14502	3024.686279	1
421	C02	2A			385	4316.173828	7246.998535	0
421	C02	2A			385	2220.554932	3073.969727	0
421	C02	2A			385	1212.727295	3514.607422	0
421	C02	2A			385	1971.507446	11579.67773	0
421	C02	2A			385	2913.292969	6087.221191	0
421	C02	2A			385	2041.538086	7167.473145	0
421	C02	2A			385	2518.787842	5125.817871	0
421	C02	2A			385	5328.75293	4716.181641	1
421	C02	2A			385	4604.150879	5559.727051	0
421	C02	2A			385	2682.651855	4612.925293	0
421	C02	2A			385	3713.828857	2804.091553	0
421	C02	2A			385	11800.63477	6258.471191	1
421	C02	2A			385	3636.033691	11317.96484	0
421	C02	2A			385	4787.481445	6146.199707	0
421	C02	2A			385	3228.023682	2443.774414	0
421	C02	2A			385	1510.812988	1981.763428	0
421	C02	2A			385	2045.600586	5515.036621	0
421	C02	2A			385	1836.691528	4591.647949	0
421	C02	2A			385	2715.625977	4311.431641	0
421	C02	2A			385	2594.049805	2382.729492	0
421	C02	2A			385	1673.37439	3331.066406	0
421	C02	2A			385	3130.324463	5281.689453	0
421	C02	2A			385	1683.398071	6090.30957	0
421	C02	2A			385	3467.02002	3938.070068	0
421	C02	2A			385	1125.881714	3759.655518	0
421	C02	2A			385	4194.055176	6186.853516	0
421	C02	2A			385	7912.543945	5532.206055	1
421	C02	2A			385	4267.780273	4787.722168	0
421	C02	2A			385	4787.018555	3295.834961	0
421	C02	2A			385	2148.136475	2599.731445	0
421	C02	2A			385	1780.124634	4314.415039	0
421	C02	2A			385	6549.118164	3627.051514	1
421	C02	2A			385	8015.978516	7059.270508	1
421	C02	2A			385	8690.870117	2857.989746	1
421	C02	2A			385	1468.612793	2288.046387	0
421	C02	2A			385	6061.383789	6423.894531	1
421	C02	2A			385	1673.855469	5937.532715	0
421	C02	2A			385	788.00293	3428.903809	0
421	C02	2A			385	25466.0918	763.599609	1
421	C02	2A			385	1045.092773	3847.779541	0
421	C02	2A			385	8509.012695	4649.619141	1
421	C02	2A			385	962.206665	4995.235352	0
421	C02	2A			385	3263.652344	1001.072388	0
421	C03	2A			385	1034.99231	5353.633789	0
421	C03	2A			385	746.538757	3956.646729	0
421	C03	2A			385	636.216614	4625.833496	0
421	C03	2A			385	3403.806885	8612.84082	0
421	C03	2A			385	1474.498291	2696.657227	0
421	C03	2A			385	8543.588867	6317.02002	1
421	C03	2A			385	1334.846436	4214.846191	0
421	C03	2A			385	1166.57312	8447.28125	0
421	C03	2A			385	881.941101	6914.447266	0
421	C03	2A			385	907.332764	2608.052002	0
421	C03	2A			385	1276.05896	5554.955078	0
421	C03	2A			385	2142.592041	8796.420898	0
421	C03	2A			385	655.047668	2758.756836	0
421	C03	2A			385	1607.185791	7451.518066	0
421	C03	2A			385	992.363098	4119.759277	0
421	C03	2A			385	940.820862	8204.298828	0
421	C03	2A			385	1521.714722	4098.042969	0
421	C03	2A			385	2732.769287	5226.845215	0
421	C03	2A			385	1551.1604	4819.323242	0
421	C03	2A			385	900.268188	3375.346924	0
421	C03	2A			385	996.642456	3271.684082	0
421	C03	2A			385	950.061584	2909.60791	0
421	C03	2A			385	666.144287	5028.228516	0
421	C03	2A			385	3135.529297	10052.6709	0
421	C03	2A			385	974.133911	4610.19873	0
421	C03	2A			385	1505.978394	5666.638672	0
421	C03	2A			385	4917.107422	9272.164063	0
421	C03	2A			385	1098.766968	6523.223633	0
421	C03	2A			385	1319.186035	5248.019531	0
421	C03	2A			385	1513.002441	4722.641602	0
421	C03	2A			385	1268.141357	4690.915039	0
421	C03	2A			385	1752.366577	3460.890137	0
421	C03	2A			385	958.187622	3154.983643	0
421	C03	2A			385	646.951477	4324.838867	0
421	C03	2A			385	1865.421021	4021.674072	0
421	C03	2A			385	668.217468	3219.109375	0
421	C03	2A			385	843.562317	3141.454834	0
421	C03	2A			385	894.80896	5673.882324	0
421	C03	2A			385	865.154297	6406.813965	0
421	C03	2A			385	6754.724609	6328.065918	1
421	C03	2A			385	961.17334	2471.637695	0
421	C03	2A			385	969.637085	3098.317383	0
421	C03	2A			385	968.046448	2801.369629	0
421	C03	2A			385	799.121765	6695.623535	0
421	C03	2A			385	2480.65332	12058.6084	0
421	C03	2A			385	1056.727051	4138.954102	0
421	C03	2A			385	1198.845459	4346.400879	0
421	C03	2A			385	814.46991	3960.033203	0
421	C03	2A			385	990.918701	3654.943848	0
421	C03	2A			385	792.311401	3278.902344	0
421	C03	2A			385	1126.588745	2670.223389	0
421	C03	2A			385	2792.618896	2720.87207	0
421	C03	2A			385	782.875488	3329.13916	0
421	C03	2A			385	1943.845093	2534.38501	0
421	C03	2A			385	761.821838	4505.725586	0
421	C03	2A			385	3340.712646	5717.194824	0
421	C03	2A			385	817.740662	2288.712158	0
421	C03	2A			385	1214.833496	4211.682617	0
421	C03	2A			385	756.184692	2199.814209	0
421	C03	2A			385	1142.974487	4545.266602	0
421	C03	2A			385	1336.76355	3245.398438	0
421	C03	2A			385	843.255676	2708.845459	0
421	C03	2A			385	1559.262573	8028.522949	0
421	C03	2A			385	730.051147	7391.411133	0
421	C03	2A			385	936.994019	5784.791016	0
421	C03	2A			385	1655.824951	6862.138672	0
421	C03	2A			385	955.329468	4355.91748	0
421	C03	2A			385	3451.331787	2258.381348	0
421	C03	2A			385	853.957581	4327.787598	0
421	C03	2A			385	2524.981201	2895.87085	0
421	C03	2A			385	1107.156128	3748.556396	0
421	C03	2A			385	1277.399658	3990.153564	0
421	C03	2A			385	841.355896	3855.006348	0
421	C03	2A			385	907.127686	3340.422119	0
421	C03	2A			385	2592.23877	6192.716309	0
421	C03	2A			385	1045.776123	7324.854004	0
421	C03	2A			385	705.791809	3165.165527	0
421	C03	2A			385	1080.841187	3375.4375	0
421	C03	2A			385	875.797424	3855.544922	0
421	C03	2A			385	3195.856934	2205.628418	0
421	C03	2A			385	634.541565	4780.365234	0
421	C03	2A			385	1782.478271	6081.599609	0
421	C03	2A			385	921.373474	4453.993652	0
421	C03	2A			385	1141.62439	2346.431885	0
421	C03	2A			385	9358.810547	1833.330078	1
421	C03	2A			385	1000.637146	3973.27417	0
421	C03	2A			385	894.103882	5490.59082	0
421	C03	2A			385	752.701233	5268.179688	0
421	C03	2A			385	1354.805786	5734.682129	0
421	C03	2A			385	988.612488	5910.39209	0
421	C03	2A			385	2748.169678	4999.568848	0
421	C03	2A			385	939.132629	5541.729492	0
421	C03	2A			385	1789.767334	5710.049316	0
421	C03	2A			385	846.534424	5642.694336	0
421	C03	2A			385	2010.333618	2984.462646	0
421	C03	2A			385	960.954956	4314.031738	0
421	C03	2A			385	2387.348877	4155.804688	0
421	C03	2A			385	2994.584717	4732.17627	0
421	C03	2A			385	621.421204	2880.991943	0
421	C03	2A			385	806.186462	7559.085449	0
421	C03	2A			385	1042.276001	5571.226074	0
421	C03	2A			385	2645.494141	7583.15625	0
421	C03	2A			385	2024.546997	4608.192383	0
421	C03	2A			385	2810.821533	4210.391602	0
421	C03	2A			385	1024.899414	2553.945068	0
421	C03	2A			385	1035.550659	3537.712402	0
421	C03	2A			385	820.688843	4096.276855	0
421	C03	2A			385	818.151428	3023.97876	0
421	C03	2A			385	1052.09668	3033.137451	0
421	C03	2A			385	846.427734	9649.859375	0
421	C03	2A			385	1789.96167	6544.785645	0
421	C03	2A			385	829.597168	9538.921875	0
421	C03	2A			385	1850.423218	5015.765137	0
421	C03	2A			385	825.309326	3289.473633	0
421	C03	2A			385	934.883911	3630.464355	0
421	C03	2A			385	3899.230957	6852.900391	0
421	C03	2A			385	1233.020264	3273.825195	0
421	C03	2A			385	1321.053589	4822.059082	0
421	C03	2A			385	4760.14502	3884.294189	0
421	C03	2A			385	758.34314	3173.083008	0
421	C03	2A			385	8229.114258	2091.4021	1
421	C03	2A			385	889.659302	5702.355469	0
421	C03	2A			385	1161.744751	6363.426758	0
421	C03	2A			385	1772.424927	4364.405273	0
421	C03	2A			385	1079.509033	9071.692383	0
421	C03	2A			385	1081.236938	5805.228027	0
421	C03	2A			385	1093.858032	3037.396973	0
421	C03	2A			385	1044.218018	2989.424561	0
421	C03	2A			385	1140.549072	5358.341309	0
421	C03	2A			385	838.919617	3491.136963	0
421	C03	2A			385	769.825012	4538.313965	0
421	C03	2A			385	1043.270996	3816.856689	0
421	C03	2A			385	2565.368896	5548.708984	0
421	C03	2A			385	669.45929	4303.439453	0
421	C03	2A			385	1712.189087	4632.122559	0
421	C03	2A			385	667.971741	4579.322754	0
421	C03	2A			385	2770.872803	5112.978027	0
421	C03	2A			385	1087.463135	2989.635742	0
421	C03	2A			385	881.384949	3231.333496	0
421	C03	2A			385	1045.399658	4633.231445	0
421	C03	2A			385	2645.270264	4882.855957	0
421	C03	2A			385	774.153992	6358.628418	0
421	C03	2A			385	974.388123	7508.757813	0
421	C03	2A			385	9203.102539	5395.283203	1
421	C03	2A			385	1938.018188	5673.966797	0
421	C03	2A			385	800.654602	4457.661133	0
421	C03	2A			385	15976.09375	752.901917	1
421	C03	2A			385	1262.935303	4561.871582	0
421	C03	2A			385	1163.913818	4203.708496	0
421	C03	2A			385	838.644775	4437.151855	0
421	C03	2A			385	810.798218	7003.717773	0
421	C03	2A			385	1129.284302	4367.703613	0
421	C03	2A			385	1036.202026	6263.014648	0
421	C03	2A			385	770.607056	6212.183594	0
421	C03	2A			385	882.58313	3998.391602	0
421	C03	2A			385	1176.554688	2770.898438	0
421	C03	2A			385	941.276978	3114.22998	0
421	C03	2A			385	753.744385	2811.734375	0
421	C03	2A			385	2232.212402	1483.014648	0
421	C03	2A			385	906.212158	5772.851074	0
421	C03	2A			385	794.9776	6154.86377	0
421	C03	2A			385	1533.508911	5382.412598	0
421	C03	2A			385	1521.268921	9384.051758	0
421	C03	2A			385	6813.338379	3741.40918	1
421	C03	2A			385	1364.846924	2118.851807	0
421	C03	2A			385	722.046692	3197.731201	0
421	C03	2A			385	705.548645	6596.773926	0
421	C03	2A			385	681.442566	4701.683105	0
421	C03	2A			385	785.481506	10130.10547	0
421	C03	2A			385	927.704956	6276.033203	0
421	C03	2A			385	2715.223389	6993.470703	0
421	C03	2A			385	1326.765747	2278.34668	0
421	C03	2A			385	995.401794	3134.290771	0
421	C03	2A			385	1598.747437	4052.010254	0
421	C03	2A			385	892.55365	1574.450684	0
421	C03	2A			385	2324.632813	6049.054199	0
421	C03	2A			385	824.946655	3414.946777	0
421	C03	2A			385	805.669189	3582.509033	0
421	C03	2A			385	1059.844482	5068.015625	0
421	C03	2A			385	909.917786	3052.58667	0
421	C03	2A			385	1052.942871	2658.074707	0
421	C03	2A			385	1893.653076	6389.48877	0
421	C03	2A			385	1153.163696	4151.503418	0
421	C03	2A			385	919.733337	6033.271484	0
421	C03	2A			385	946.18811	4288.268066	0
421	C03	2A			385	1585.717407	5020.082031	0
421	C03	2A			385	694.52594	2565.622314	0
421	C03	2A			385	1376.975098	3109.636475	0
421	C03	2A			385	618.792603	5274.020508	0
421	C03	2A			385	3518.921631	6065.182129	0
421	C03	2A			385	1114.437134	3833.089111	0
421	C03	2A			385	880.78302	3597.167969	0
421	C03	2A			385	4767.134277	513.10968	0
421	C03	2A			385	4200.225586	3180.575439	0
421	C03	2A			385	4799.326172	6659.539063	0
421	C03	2A			385	1212.184692	4705.974609	0
421	C03	2A			385	2153.654541	3985.799805	0
421	C03	2A			385	1247.726807	2867.770508	0
421	C03	2A			385	3403.641846	6486.174805	0
421	C03	2A			385	898.615845	3987.532227	0
421	C03	2A			385	4856.925781	5618.105469	0
421	C03	2A			385	2083.759521	4338.315918	0
421	C03	2A			385	1376.079468	4857.839355	0
421	C03	2A			385	1671.225098	6085.140137	0
421	C03	2A			385	834.824646	6497.86084	0
421	C03	2A			385	1062.382935	6132.10498	0
421	C03	2A			385	2036.437134	5642.410156	0
421	C03	2A			385	1429.298096	4054.911377	0
421	C03	2A			385	915.720764	3657.965332	0
421	C03	2A			385	885.690613	4470.885742	0
421	C03	2A			385	2646.933105	4983.953125	0
421	C03	2A			385	707.426147	2356.02832	0
421	C03	2A			385	1105.480469	2434.630127	0
421	C03	2A			385	1120.645142	2728.592285	0
421	C03	2A			385	1039.329224	5041.92627	0
421	C03	2A			385	845.053467	4468.962891	0
421	C03	2A			385	912.134521	5123.879883	0
421	C03	2A			385	901.548096	3916.572998	0
421	C03	2A			385	1756.633179	5712.008301	0
421	C03	2A			385	1480.524048	3882.828369	0
421	C03	2A			385	3145.404785	3945.619385	0
421	C03	2A			385	669.402405	2802.512207	0
421	C03	2A			385	4093.644287	3737.423096	0
421	C03	2A			385	2231.216064	5811.096191	0
421	C03	2A			385	861.325867	5012.806152	0
421	C03	2A			385	1030.759399	4272.276367	0
421	C03	2A			385	1029.769287	4483.190918	0
421	C03	2A			385	786.571899	3668.598145	0
421	C03	2A			385	982.726929	4564.389648	0
421	C03	2A			385	896.130005	4853.140137	0
421	C03	2A			385	3843.547119	3821.285156	0
421	C03	2A			385	1028.80957	7650.337891	0
421	C03	2A			385	10068.72461	7260.334473	1
421	C03	2A			385	3396.494385	3904.738037	0
421	C03	2A			385	8244.608398	1667.285889	1
421	C03	2A			385	1529.427124	7281.09082	0
421	C03	2A			385	747.125122	3901.414551	0
421	C03	2A			385	2554.960449	4875.108887	0
421	C03	2A			385	1054.308472	4893.367676	0
421	C03	2A			385	1016.738892	3190.139893	0
421	C03	2A			385	1774.908936	3122.049561	0
421	C03	2A			385	2942.524658	6484.207031	0
421	C03	2A			385	1552.746216	4520.712891	0
421	C03	2A			385	2027.286987	4216.002441	0
421	C03	2A			385	3038.579834	2635.123047	0
421	C03	2A			385	1746.43042	2029.207886	0
421	C03	2A			385	2662.958496	3107.282715	0
421	C03	2A			385	4545.12207	2910.849365	0
421	C03	2A			385	4804.268066	6524.996582	0
421	C03	2A			385	2725.844971	7089.602051	0
421	C03	2A			385	3382.452393	3979.96875	0
421	C03	2A			385	932.792969	7522.460449	0
421	C03	2A			385	9531.597656	2799.616943	1
421	C03	2A			385	3842.620605	3634.498291	0
421	C03	2A			385	2098.174805	3488.070068	0
421	C03	2A			385	4949.341309	4171.07666	0
421	C03	2A			385	2818.15918	3961.584717	0
421	C03	2A			385	816.071899	4716.654785	0
421	C03	2A			385	2986.705078	6002.552734	0
421	C03	2A			385	4084.599121	5536.144043	0
421	C03	2A			385	2962.069092	2507.207275	0
421	C03	2A			385	3016.426758	7115.828125	0
421	C03	2A			385	6335.390625	5105.414551	1
421	C03	2A			385	3471.215332	4169.160645	0
421	C03	2A			385	957.007813	5037.811035	0
421	C03	2A			385	9441.615234	3618.70874	1
421	C03	2A			385	4665.146484	5057.172852	0
421	C03	2A			385	2497.328369	2518.069824	0
421	C03	2A			385	2829.578125	4001.259277	0
421	C03	2A			385	764.612305	3319.590576	0
421	C03	2A			385	1751.648071	1731.237305	0
421	C03	2A			385	7244.461426	5013.115234	1
421	C03	2A			385	3759.306641	3993.857666	0
421	C03	2A			385	12617.22363	1747.474731	1
421	C03	2A			385	4241.096191	4651.039063	0
421	C03	2A			385	857.343323	9106.230469	0
421	C03	2A			385	4220.725098	6188.987793	0
421	C03	2A			385	2350.938232	9193.582031	0
421	C03	2A			385	6402.955566	6538.963379	1
421	C03	2A			385	15038.13379	3581.868408	1
421	C03	2A			385	1693.255249	8598.256836	0
421	C03	2A			385	9996.223633	4213.230957	1
421	C03	2A			385	5536.545898	3418.488281	1
421	C03	2A			385	1504.92981	3529.378906	0
421	C04	2A			385	8588.94043	8253.353516	1
421	C04	2A			385	5566.307617	6479.361328	1
421	C04	2A			385	738	3072.164795	0
421	C04	2A			385	775.615601	2970.079346	0
421	C04	2A			385	718.93158	4557.049316	0
421	C04	2A			385	1544.69104	3795.45459	0
421	C04	2A			385	717.054077	6533.603027	0
421	C04	2A			385	2104.427002	6750.364746	0
421	C04	2A			385	1000.079285	6410.105957	0
421	C04	2A			385	959.331909	8313.207031	0
421	C04	2A			385	1654.386841	5731.821289	0
421	C04	2A			385	1171.393677	2989.10498	0
421	C04	2A			385	668.249329	4783.294922	0
421	C04	2A			385	1153.922607	4277.687988	0
421	C04	2A			385	1669.611816	4831.519043	0
421	C04	2A			385	2619.188477	7752.673828	0
421	C04	2A			385	717.124939	1485.201172	0
421	C04	2A			385	1121.827515	2219.401367	0
421	C04	2A			385	1582.369263	1351.678589	0
421	C04	2A			385	5661.572754	1559.624878	1
421	C04	2A			385	1133.156738	7298.351074	0
421	C04	2A			385	1617.792603	3014.474854	0
421	C04	2A			385	1936.616455	5815.467285	0
421	C04	2A			385	1145.88269	5015.328125	0
421	C04	2A			385	1490.427368	5723.389648	0
421	C04	2A			385	1369.843018	5089.013184	0
421	C04	2A			385	1465.517334	4683.462402	0
421	C04	2A			385	1297.523926	5781.798828	0
421	C04	2A			385	868.927185	4736.19873	0
421	C04	2A			385	1433.52124	5005.57373	0
421	C04	2A			385	3461.614014	7595.818359	0
421	C04	2A			385	6193.387695	2967.910645	1
421	C04	2A			385	2262.102783	7353.540527	0
421	C04	2A			385	4377.026367	2605.340576	0
421	C04	2A			385	1386.431274	4430.212891	0
421	C04	2A			385	1127.661621	5803.786621	0
421	C04	2A			385	1546.178711	3698.835449	0
421	C04	2A			385	1412.497559	4110.78125	0
421	C04	2A			385	2509.361816	5122.367676	0
421	C04	2A			385	2087.353516	7897.861816	0
421	C04	2A			385	1912.132324	4512.164063	0
421	C04	2A			385	1246.179443	8010.663086	0
421	C04	2A			385	873.356873	4923.123535	0
421	C04	2A			385	713.702759	4609.095703	0
421	C04	2A			385	827.218262	3773.371826	0
421	C04	2A			385	2510.523682	5925.92041	0
421	C04	2A			385	943.316162	2315.051025	0
421	C04	2A			385	1180.859863	3875.61377	0
421	C04	2A			385	2483.793701	4535.382324	0
421	C04	2A			385	872.407593	6950.066895	0
421	C04	2A			385	666.135437	4242.229004	0
421	C04	2A			385	1468.395386	4254.438477	0
421	C04	2A			385	855.751648	3954.82251	0
421	C04	2A			385	803.193176	6300.461426	0
421	C04	2A			385	1251.889648	3123.401123	0
421	C04	2A			385	2853.085449	3207.145264	0
421	C04	2A			385	1085.508911	7690.129395	0
421	C04	2A			385	4948.655273	3918.23584	0
421	C04	2A			385	2318.256836	6259.585449	0
421	C04	2A			385	1247.462402	5248.03125	0
421	C04	2A			385	1035.359497	5025.288574	0
421	C04	2A			385	1625.425171	5487.396484	0
421	C04	2A			385	1330.55127	3975.323242	0
421	C04	2A			385	1530.429443	3687.527832	0
421	C04	2A			385	1152.51709	3544.992676	0
421	C04	2A			385	949.881409	3939.500732	0
421	C04	2A			385	1496.839355	3062.134766	0
421	C04	2A			385	1366.145874	6219.632324	0
421	C04	2A			385	1293.491089	5138.213867	0
421	C04	2A			385	839.261719	2439.574951	0
421	C04	2A			385	1257.490234	4985.458008	0
421	C04	2A			385	2526.172119	8819.293945	0
421	C04	2A			385	2193.625732	4564.518066	0
421	C04	2A			385	2716.614258	9679.012695	0
421	C04	2A			385	1666.498291	4175.916992	0
421	C04	2A			385	1468.241821	11947.94629	0
421	C04	2A			385	1205.9823	7135.101074	0
421	C04	2A			385	1731.259521	2857.877197	0
421	C04	2A			385	16971.09766	583.860168	1
421	C04	2A			385	820.012573	3204.258789	0
421	C04	2A			385	721.333313	2023.047607	0
421	C04	2A			385	797.044617	2003.251831	0
421	C04	2A			385	881.425537	5226.078613	0
421	C04	2A			385	958.287048	3332.320557	0
421	C04	2A			385	820.566223	2854.071045	0
421	C04	2A			385	829.656372	6065.29834	0
421	C04	2A			385	2478.859131	3956.788574	0
421	C04	2A			385	837.47699	3306.483154	0
421	C04	2A			385	1100.175049	4751.640625	0
421	C04	2A			385	867.405334	3792.482178	0
421	C04	2A			385	6485.059082	2502.489258	1
421	C04	2A			385	1091.310059	6452.587891	0
421	C04	2A			385	724.348083	2131.142334	0
421	C04	2A			385	836.833984	2121.918213	0
421	C04	2A			385	999.93042	4140.150391	0
421	C04	2A			385	1822.296265	3528.159424	0
421	C04	2A			385	802.14856	6271.714844	0
421	C04	2A			385	1301.772339	6967.530762	0
421	C04	2A			385	955.726685	4811.254395	0
421	C04	2A			385	1017.339844	5929.1875	0
421	C04	2A			385	3546.527588	4866.463867	0
421	C04	2A			385	1812.40918	6771.121582	0
421	C04	2A			385	1895.579346	6078.323242	0
421	C04	2A			385	1130.922119	9056.439453	0
421	C04	2A			385	1047.690918	4336.662598	0
421	C04	2A			385	876.370178	4928.054688	0
421	C04	2A			385	1043.204956	3770.171631	0
421	C04	2A			385	1112.333618	3645.397705	0
421	C04	2A			385	1055.086182	2692.181885	0
421	C04	2A			385	998.44397	2892.158691	0
421	C04	2A			385	818.833557	2490.740234	0
421	C04	2A			385	1030.050903	3355.193848	0
421	C04	2A			385	925.799744	4579.230469	0
421	C04	2A			385	722.761536	4107.30127	0
421	C04	2A			385	931.829041	3631.91748	0
421	C04	2A			385	2136.208008	5194.109375	0
421	C04	2A			385	1106.618774	2971.655029	0
421	C04	2A			385	1616.043213	8048.227539	0
421	C04	2A			385	1288.233521	3880.061035	0
421	C04	2A			385	1744.856323	3717.633057	0
421	C04	2A			385	1202.065063	6985.180176	0
421	C04	2A			385	1192.945801	8338.765625	0
421	C04	2A			385	1561.776978	8552.604492	0
421	C04	2A			385	11476.66797	7892.196777	1
421	C04	2A			385	5282.79834	6342.603516	1
421	C04	2A			385	2304.305664	8419.333984	0
421	C04	2A			385	9779.433594	4643.168945	1
421	C04	2A			385	12537.24023	13484.79981	1
421	C04	2A			385	2665.196533	4896.166016	0
421	C04	2A			385	7427.925293	7871.0625	1
421	C04	2A			385	14287.13281	10250.81348	1
421	C04	2A			385	2328.068359	5305.083984	0
421	C04	2A			385	1268.280518	3862.190186	0
421	C04	2A			385	9164.981445	7641.57373	1
[truncated: 396 more rows]
