# Supplementary material for: Enterovirus D68 2A protease causes nuclear pore complex dysfunction and independently contributes to motor neuron toxicity
Source: eLife. 2026 Jun 18;14:RP108672. doi: 10.7554/eLife.108672 (PMC13278737; doi:10.7554/eLife.108672)
Supplement: Figure 2—source data 4. [file elife-108672-fig2-data4.zip › Fig 2H PI Replicate 230830.csv]

Plate ID	Well Name	Group	PI	CV	PI >7000	Count
429	C05	Control	2848.626709	13676.1582	0	1
429	C05	Control	887.719055	7313.614746	0	1
429	C05	Control	2510.157227	6976.808594	0	1
429	C05	Control	1163.243286	10928.09961	0	1
429	C05	Control	3531.904785	10606.33203	0	1
429	C05	Control	1121.063477	13497.52832	0	1
429	C05	Control	1146.853882	11781.74805	0	1
429	C05	Control	3479.026123	8772.597656	0	1
429	C06	Control	629.184692	8266.259766	0	1
429	C06	Control	2115.823486	13253.06641	0	1
429	C06	Control	1001.741211	6511.362793	0	1
429	C06	Control	858.668823	9650.654297	0	1
429	C06	Control	716.958862	7959.831055	0	1
429	C06	Control	742.773926	8010.108887	0	1
429	C06	Control	1129.934204	11710.09473	0	1
429	C06	Control	834.006531	12049.02148	0	1
429	C06	Control	1259.459351	10456.47656	0	1
429	C06	Control	1962.276611	6532.787109	0	1
429	C06	Control	963.432007	20385.96289	0	1
429	C06	Control	706.027832	16668.41797	0	1
429	C06	Control	844.236511	17424.73633	0	1
429	C06	Control	696.997864	12051.18555	0	1
429	C06	Control	703.394653	10747.83789	0	1
429	C06	Control	1034.152222	13306.71777	0	1
429	C06	Control	960.573792	12495.99707	0	1
429	C06	Control	3020.204346	19406.80273	0	1
429	C06	Control	709.355652	9865.639648	0	1
429	C06	Control	1204.266724	8958.571289	0	1
429	C06	Control	695.329285	7624.170898	0	1
429	C06	Control	1559.568115	8850.515625	0	1
429	C06	Control	1392.852173	9583.888672	0	1
429	C06	Control	950.725464	11042.00879	0	1
429	C06	Control	1250.280273	9626.414063	0	1
429	C06	Control	1374.290405	8525.984375	0	1
429	C06	Control	817.014099	5492.967773	0	1
429	C06	Control	1644.398804	10427.55664	0	1
429	C06	Control	743.213867	5547.982422	0	1
429	C06	Control	703.836365	12016.5	0	1
429	C06	Control	1183.096802	13116.85254	0	1
429	C06	Control	750.631042	11267.70508	0	1
429	C06	Control	646.062317	7300.478516	0	1
429	C06	Control	1001.315369	11649.32129	0	1
429	C06	Control	2566.136719	11474.58887	0	1
429	C06	Control	887.430237	12629.69141	0	1
429	C06	Control	873.12793	13552.05664	0	1
429	C06	Control	1242.612061	14345.09961	0	1
429	C06	Control	1028.817261	11895.58691	0	1
429	C06	Control	1053.811279	10323.03418	0	1
429	C06	Control	775.337341	5013.95752	0	1
429	C06	Control	741.330933	3570.515381	0	1
429	C06	Control	700.494324	6833.675293	0	1
429	C06	Control	1824.613159	10765.59473	0	1
429	C06	Control	1882.737427	7896.813965	0	1
429	C06	Control	2625.510742	8826.550781	0	1
429	C06	Control	850.316589	7304.746094	0	1
429	C06	Control	1013.030518	6756.102539	0	1
429	C06	Control	1479.003906	8146.657715	0	1
429	C06	Control	797.619324	8299.314453	0	1
429	C06	Control	719.27179	3225.107178	0	1
429	C06	Control	801.127502	3067.504639	0	1
429	C06	Control	790.364624	8058.517578	0	1
429	C06	Control	1556.104004	7624.519531	0	1
429	C06	Control	859.522949	9314.806641	0	1
429	C06	Control	899.737366	6743.212891	0	1
429	C06	Control	749.608398	9537.078125	0	1
429	C06	Control	993.674133	6932.014648	0	1
429	C06	Control	898.347473	8620.65332	0	1
429	C06	Control	701.343506	5825.650391	0	1
429	C06	Control	1487.750244	6054.788086	0	1
429	C06	Control	18711.40039	1364.606812	1	1
429	C06	Control	4024.051025	5291.723633	0	1
429	C06	Control	957.80011	6199.060059	0	1
429	C06	Control	3179.304688	5996.751465	0	1
429	C06	Control	1456.847046	8812.639648	0	1
429	C06	Control	886.13446	5151.140625	0	1
429	C06	Control	2092.914063	9850.717773	0	1
429	C06	Control	1621.112305	11337.60742	0	1
429	C06	Control	2691.792236	9897.575195	0	1
429	C06	Control	2443.505615	5279.756836	0	1
429	C06	Control	704.774536	6527.280273	0	1
429	C06	Control	3889.425537	9659.379883	0	1
429	C06	Control	720.365356	7955.789063	0	1
429	C06	Control	904.199036	9305.049805	0	1
429	C06	Control	851.966614	10813.89941	0	1
429	C06	Control	961.143616	10694.00098	0	1
429	C06	Control	2266.05835	18905.50195	0	1
429	C06	Control	855.287537	18639.91211	0	1
429	C06	Control	1009.373352	19250.12695	0	1
429	C06	Control	1430.224854	2499.170898	0	1
429	C06	Control	809.677856	7863.648926	0	1
429	C06	Control	8015.39209	10829.46582	1	1
429	C06	Control	2882.91748	7483.331543	0	1
429	C06	Control	763.418823	9657.363281	0	1
429	C06	Control	1342.046875	9290.879883	0	1
429	C06	Control	1788.678711	10620.04394	0	1
429	C06	Control	6400.581543	8580.94043	0	1
429	C06	Control	2386.31665	5424.056641	0	1
429	C06	Control	22545.58789	1179.986572	1	1
429	C06	Control	3743.980469	4014.861816	0	1
429	C07	Control	915.062744	13066.58008	0	1
429	C07	Control	2287.85083	11761.91406	0	1
429	C07	Control	807.277588	13088.14453	0	1
429	C07	Control	1330.562622	13763.26953	0	1
429	C07	Control	1088.728394	8681.675781	0	1
429	C07	Control	1613.087524	10380.65625	0	1
429	C07	Control	887.631104	9186.649414	0	1
429	C07	Control	879.776123	10327.53711	0	1
429	C07	Control	899.689575	10728.74902	0	1
429	C07	Control	1060.083496	12445.30957	0	1
429	C07	Control	2443.329834	15135.8125	0	1
429	C07	Control	1002.866211	11674.77051	0	1
429	C07	Control	23966.60352	3511.596436	1	1
429	C07	Control	13675.19922	3613.1521	1	1
429	C07	Control	1475.532349	12703.83301	0	1
429	C07	Control	1233.894165	12850.13086	0	1
429	C07	Control	5593.301758	9480.082031	0	1
429	C07	Control	1030.293091	9801.761719	0	1
429	C07	Control	813.40509	9134.09082	0	1
429	C07	Control	829.997925	12033.64356	0	1
429	C07	Control	852.001099	12971.34668	0	1
429	C07	Control	761.954224	8688.540039	0	1
429	C07	Control	1509.930176	9908.445313	0	1
429	C07	Control	955.304138	8959.066406	0	1
429	C07	Control	2376.857422	15809.26172	0	1
429	C07	Control	1834.342407	11449.30371	0	1
429	C07	Control	663.062805	12407.99219	0	1
429	C07	Control	663.219482	9463.412109	0	1
429	C07	Control	817.746399	13529.75586	0	1
429	C07	Control	2044.228882	7265.65332	0	1
429	C07	Control	1412.876587	11166.80762	0	1
429	C07	Control	1127.507324	9533.458984	0	1
429	C07	Control	989.537659	11349.74609	0	1
429	C07	Control	1672.818848	8884.023438	0	1
429	C07	Control	998.512756	5921.933105	0	1
429	C07	Control	604.816711	15868.40723	0	1
429	C07	Control	626.356323	15501.77246	0	1
429	C07	Control	2070.659912	18393.82031	0	1
429	C07	Control	1248.123169	9273.094727	0	1
429	C07	Control	910.523621	5647.043945	0	1
429	C07	Control	906.686646	5396.188477	0	1
429	C07	Control	1079.008667	9586.117188	0	1
429	C07	Control	700.812805	11548.26269	0	1
429	C07	Control	648.481812	11562.16797	0	1
429	C07	Control	1234.087402	11860.54883	0	1
429	C07	Control	1501.613647	8810.103516	0	1
429	C07	Control	1054.694824	14909.77734	0	1
429	C07	Control	623.630737	5538.245117	0	1
429	C07	Control	1161.862671	7247.64502	0	1
429	C07	Control	8760.188477	5142.938965	1	1
429	C07	Control	11879.92969	8034.905273	1	1
429	C07	Control	908.511597	8675.898438	0	1
429	C07	Control	929.61377	9405.064453	0	1
429	C07	Control	888.20929	9712.264648	0	1
429	C07	Control	1020.882751	9452.432617	0	1
429	C07	Control	1017.040405	8184.904785	0	1
429	C07	Control	1091.602173	8862.824219	0	1
429	C07	Control	1748.184692	9389.75	0	1
429	C07	Control	1420.858765	10880.92578	0	1
429	C07	Control	888.369629	7737.21875	0	1
429	C07	Control	859.505371	8587.055664	0	1
429	C07	Control	1167.130493	9388.700195	0	1
429	C07	Control	1367.979858	9105.456055	0	1
429	C07	Control	1833.404175	10657.66602	0	1
429	C07	Control	890.511047	10755.75293	0	1
429	C07	Control	781.380371	6718.486328	0	1
429	C07	Control	1247.006348	11480.08203	0	1
429	C07	Control	916.433411	7432.551758	0	1
429	C07	Control	1232.183472	7915.424316	0	1
429	C07	Control	1017.649414	7840.634277	0	1
429	C07	Control	997.052612	15996.24316	0	1
429	C07	Control	981.933838	13428.01856	0	1
429	C07	Control	2058.947021	14476.73438	0	1
429	C07	Control	14170.59766	5948.083984	1	1
429	C07	Control	924.971741	14495.65234	0	1
429	C07	Control	966.817017	11729.72559	0	1
429	C07	Control	1266.249023	16172.79297	0	1
429	C07	Control	26008.63867	1798.514526	1	1
429	C07	Control	2283.323975	16296.72559	0	1
429	C07	Control	1746.486572	15532.59961	0	1
429	C07	Control	1619.496582	10932.21973	0	1
429	C07	Control	5268.598145	13052.08398	0	1
429	C07	Control	6090.686523	9954.168945	0	1
429	C07	Control	939.14624	11099.92773	0	1
429	C07	Control	873.61615	9751.786133	0	1
429	C07	Control	720.158936	8271.129883	0	1
429	C07	Control	1452.60498	11212.40137	0	1
429	C07	Control	2731.690674	9933.983398	0	1
429	C07	Control	727.611084	10392.58594	0	1
429	C07	Control	4886.203613	12676.55078	0	1
429	D05	2A	1846.729858	15075.70898	0	1
429	D05	2A	594.946411	18300.16211	0	1
429	D05	2A	827.950378	10875.91211	0	1
429	D05	2A	840.222412	10467.62305	0	1
429	D05	2A	3015.179932	7769.584961	0	1
429	D05	2A	1552.489136	6896.443848	0	1
429	D05	2A	2958.605225	9338.793945	0	1
429	D05	2A	927.010498	4694.335449	0	1
429	D05	2A	4109.789063	6077.858887	0	1
429	D05	2A	927.962708	4800.030273	0	1
429	D05	2A	996.376709	7172.857422	0	1
429	D05	2A	996.109924	5899.062988	0	1
429	D05	2A	1107.143799	6898.838379	0	1
429	D05	2A	1262.024536	10911.32227	0	1
429	D05	2A	933.573425	8845.654297	0	1
429	D05	2A	973.379089	9453.500977	0	1
429	D05	2A	842.161377	3933.368408	0	1
429	D05	2A	1030.875488	3488.618164	0	1
429	D05	2A	1013.694092	5935.782227	0	1
429	D05	2A	3013.150146	6407.848633	0	1
429	D05	2A	1002.885376	9482.404297	0	1
429	D05	2A	1229.575439	8187.776367	0	1
429	D05	2A	699.182495	8239.362305	0	1
429	D05	2A	891.762146	6711.621094	0	1
429	D05	2A	889.587036	6180.418945	0	1
429	D05	2A	879.722229	9117.229492	0	1
429	D05	2A	922.435181	9428.427734	0	1
429	D05	2A	921.482849	9016.71875	0	1
429	D05	2A	2827.016846	11306.98828	0	1
429	D05	2A	1453.873779	8995.399414	0	1
429	D05	2A	877.928406	7248.22168	0	1
429	D05	2A	928.897095	6155.820313	0	1
429	D05	2A	882.560059	5324.17627	0	1
429	D05	2A	2169.656494	15734.51856	0	1
429	D05	2A	1156.586792	14931.68066	0	1
429	D05	2A	987.19104	11728.62012	0	1
429	D05	2A	1036.082886	11746.82813	0	1
429	D05	2A	979.794128	9216.103516	0	1
429	D05	2A	1372.218628	13380.54981	0	1
429	D05	2A	1286.713379	17541.66602	0	1
429	D05	2A	790.421509	11991.83594	0	1
429	D05	2A	2652.949463	8838.530273	0	1
429	D05	2A	2165.050781	11294.89258	0	1
429	D05	2A	1372.515747	7752.94873	0	1
429	D05	2A	1520.497437	7912.436523	0	1
429	D05	2A	2109.736816	12198.97363	0	1
429	D05	2A	686.894836	5100.233887	0	1
429	D05	2A	1308.346069	6167.387695	0	1
429	D05	2A	1549.72229	10759.94238	0	1
429	D05	2A	11397.66211	1225.387329	1	1
429	D05	2A	1538.708618	10229.58594	0	1
429	D05	2A	900.857422	6746.477051	0	1
429	D05	2A	604.874695	8495.19043	0	1
429	D05	2A	1316.247192	8530.179688	0	1
429	D05	2A	2125.089355	9414.578125	0	1
429	D05	2A	3044.861572	13403.87598	0	1
429	D05	2A	1551.797363	11296.10547	0	1
429	D05	2A	989.108276	9799.180664	0	1
429	D05	2A	1005.16925	11028.92969	0	1
429	D05	2A	24851.45703	583.88446	1	1
429	D05	2A	1744.759766	15133.04492	0	1
429	D05	2A	1495.304077	10978.57031	0	1
429	D05	2A	1244.31604	10448.84863	0	1
429	D05	2A	762.442383	10578.28906	0	1
429	D05	2A	749.994934	12212.45606	0	1
429	D05	2A	927.581177	8786.550781	0	1
429	D05	2A	935.713684	7921.70166	0	1
429	D05	2A	939.068359	10586.74805	0	1
429	D05	2A	820.055725	14378.8418	0	1
429	D05	2A	942.913696	6481.618164	0	1
429	D05	2A	1540.715698	4148.161621	0	1
429	D06	2A	3315.320068	11959.55957	0	1
429	D06	2A	1465.099243	14198.55664	0	1
429	D06	2A	4172.883301	16123.52637	0	1
429	D06	2A	3308.908203	8770.479492	0	1
429	D06	2A	1733.925293	19422.32031	0	1
429	D06	2A	880.377747	23341.90234	0	1
429	D06	2A	1719.039307	8347.067383	0	1
429	D06	2A	776.154114	8619.958008	0	1
429	D06	2A	13688.30371	2590.78125	1	1
429	D06	2A	2303.854004	8524.855469	0	1
429	D06	2A	1418.738281	9213.230469	0	1
429	D06	2A	2699.653564	14456.72363	0	1
429	D06	2A	966.663025	9684.603516	0	1
429	D06	2A	887.64032	12013.63574	0	1
429	D06	2A	3104.517334	6423.724609	0	1
429	D06	2A	19112.46484	1403.201416	1	1
429	D06	2A	1045.11853	3847.145752	0	1
429	D06	2A	1786.248535	3092.887695	0	1
429	D06	2A	20482.89453	21302.61914	1	1
429	D06	2A	2264.429443	17705.76172	0	1
429	D06	2A	2183.67627	8283.099609	0	1
429	D06	2A	16520.3457	2619.434814	1	1
429	D06	2A	940.750793	9248.151367	0	1
429	D06	2A	968.381104	8097.098145	0	1
429	D06	2A	997.201904	11590.96777	0	1
429	D06	2A	6550.404297	1905.23938	0	1
429	D06	2A	1350.681519	16477.25195	0	1
429	D06	2A	10465.77539	9083.573242	1	1
429	D06	2A	2006.990601	7849.013184	0	1
429	D07	2A	967.950867	10015.51465	0	1
429	D07	2A	6433.241211	12235.53027	0	1
429	D07	2A	1004.326233	12134.91211	0	1
429	D07	2A	935.872253	21006.41602	0	1
429	D07	2A	1394.904419	6423.380371	0	1
429	D07	2A	995.719666	8101.103516	0	1
429	D07	2A	838.761475	8364.462891	0	1
429	D07	2A	5161.11377	16864.25195	0	1
429	D07	2A	1730.849121	21507.30078	0	1
429	D07	2A	5258.000488	21017.71289	0	1
429	D07	2A	2775.627441	15197.11133	0	1
429	D07	2A	33392.26563	1328.887451	1	1
429	D07	2A	1015.998047	18198.26563	0	1
429	D07	2A	845.550293	21279.375	0	1
429	D07	2A	799.750977	16049.48438	0	1
429	D07	2A	1050.166016	15165.04102	0	1
429	D07	2A	1102.328857	10901.0166	0	1
429	D07	2A	7852.194824	15020.11523	1	1
429	D07	2A	4544.634277	11811.30176	0	1
429	D07	2A	3810.152588	9308.40332	0	1
429	D07	2A	827.892517	11411.10352	0	1
429	D07	2A	4241.775879	7503.248047	0	1
429	D07	2A	713.523071	7120.291504	0	1
429	D07	2A	1014.770996	14019.12988	0	1
429	D07	2A	7246.775391	10041.63281	1	1
429	D07	2A	938.517883	9124.412109	0	1
429	D07	2A	12920.5625	10042.10156	1	1
429	D07	2A	2716.548828	7222.34375	0	1
429	E05	3C	849.868225	14299.03809	0	1
429	E05	3C	1108.637207	14265.88281	0	1
429	E05	3C	659.889526	4851.213379	0	1
429	E05	3C	1256.049316	13891.80273	0	1
429	E05	3C	14205.91894	569.296692	1	1
429	E05	3C	2239.5979	9555.488281	0	1
429	E05	3C	677.46405	10257.36133	0	1
429	E05	3C	942.549866	14486.15918	0	1
429	E05	3C	937.061584	12980.29981	0	1
429	E05	3C	9544.741211	10309.46191	1	1
429	E06	3C	793.796509	10036.25977	0	1
429	E06	3C	771.68103	5332.40332	0	1
429	E06	3C	821.568115	4689.804688	0	1
429	E06	3C	728.276489	9904.822266	0	1
429	E06	3C	4713.479004	6278.523926	0	1
429	E06	3C	796.397156	14340.47656	0	1
429	E06	3C	649.914368	10706.62793	0	1
429	E06	3C	681.705322	10826.2666	0	1
429	E07	3C	589.888611	19681.75195	0	1
429	E07	3C	849.787537	15433.9834	0	1
429	E07	3C	1382.12793	13815.87988	0	1
429	E07	3C	1195.660156	26690.20703	0	1
429	E07	3C	5670.799805	12727.49121	0	1
430	F05	Staurosporine	464	1869.12854	7043.851563	0
430	F05	Staurosporine	464	2571.178467	3459.966553	0
430	F05	Staurosporine	464	719.037659	9041.175781	0
430	F05	Staurosporine	464	735.564087	10743.29199	0
430	F05	Staurosporine	464	23900.53906	298.697693	1
430	F05	Staurosporine	464	2500.257324	13577.01563	0
430	F05	Staurosporine	464	1058.652344	15794.87109	0
430	F05	Staurosporine	464	1352.775146	12489.38379	0
430	F05	Staurosporine	464	806.214478	13633.33106	0
430	F05	Staurosporine	464	1330.774414	11562.30371	0
430	F05	Staurosporine	464	687.932373	3407.684082	0
430	F05	Staurosporine	464	829.078796	10573.49414	0
430	F05	Staurosporine	464	785.923462	3848.294678	0
430	F05	Staurosporine	464	988.507019	7027.327148	0
430	F05	Staurosporine	464	3922.515137	5013.574219	0
430	F05	Staurosporine	464	8970.53418	7038.927246	1
430	F05	Staurosporine	464	9136.961914	4795.672363	1
430	F05	Staurosporine	464	718.145996	8130.066406	0
430	F05	Staurosporine	464	4063.502197	3756.055176	0
430	F05	Staurosporine	464	771.836975	8340.012695	0
430	F05	Staurosporine	464	767.638794	9523.371094	0
430	F05	Staurosporine	464	785.379761	10948.11035	0
430	F05	Staurosporine	464	1014.096924	4639.388672	0
430	F05	Staurosporine	464	705.154663	11687.06055	0
430	F05	Staurosporine	464	4837.733398	5284.359863	0
430	F05	Staurosporine	464	1905.425537	8259.489258	0
430	F05	Staurosporine	464	841.925842	12187.23926	0
430	F05	Staurosporine	464	601.063171	4415.543945	0
430	F05	Staurosporine	464	5659.421875	7581.303223	0
430	F05	Staurosporine	464	773.10144	6187.966309	0
430	F05	Staurosporine	464	2617.317139	11728.57324	0
430	F05	Staurosporine	464	682.777283	4241.20166	0
430	F05	Staurosporine	464	1477.187012	3373.21167	0
430	F05	Staurosporine	464	1053.669312	4722.31543	0
430	F05	Staurosporine	464	9122.027344	1259.360474	1
430	F05	Staurosporine	464	2726.815186	8196.754883	0
430	F05	Staurosporine	464	935.563904	7633.824707	0
430	F05	Staurosporine	464	20755.15234	297.268707	1
430	F05	Staurosporine	464	13858.70801	1723.000854	1
430	F05	Staurosporine	464	1291.315186	6300.127441	0
430	F05	Staurosporine	464	8317.229492	389.020966	1
430	F05	Staurosporine	464	1133.880737	6317.541992	0
430	F05	Staurosporine	464	3867.850342	3196.460205	0
430	F05	Staurosporine	464	1154.369751	3370.895264	0
430	F05	Staurosporine	464	1114.702393	3151.970459	0
430	F05	Staurosporine	464	1098.625977	4076.87793	0
430	F05	Staurosporine	464	627.580566	6300.118164	0
430	F05	Staurosporine	464	638.008057	4828.516602	0
430	F05	Staurosporine	464	1203.084961	6610.601563	0
430	F05	Staurosporine	464	550.008179	5954.784668	0
430	F05	Staurosporine	464	665.771912	7203.069336	0
430	F05	Staurosporine	464	4704.443848	4568.957031	0
430	F05	Staurosporine	464	780.860229	5043.472656	0
430	F05	Staurosporine	464	671.082214	5594.708984	0
430	F05	Staurosporine	464	1413.637451	6616.917969	0
430	F05	Staurosporine	464	13944.53223	435.87027	1
430	F05	Staurosporine	464	2836.322266	8132.638184	0
430	F05	Staurosporine	464	863.455566	7296.375	0
430	F05	Staurosporine	464	1245.572998	5053.152344	0
430	F05	Staurosporine	464	928.648438	14105.80762	0
430	F05	Staurosporine	464	1901.848999	8360.646484	0
430	F05	Staurosporine	464	814.808411	12903.29883	0
430	F05	Staurosporine	464	932.281921	9870.027344	0
430	F05	Staurosporine	464	834.086609	7531.006836	0
430	F05	Staurosporine	464	786.690552	10125.44043	0
430	F05	Staurosporine	464	820.071411	8969.324219	0
430	F05	Staurosporine	464	2822.062744	3628.74292	0
430	F05	Staurosporine	464	13998.04102	628.047485	1
430	F05	Staurosporine	464	861.343445	7517.507813	0
430	F05	Staurosporine	464	798.2146	7077.783691	0
430	F05	Staurosporine	464	921.68512	6519.924316	0
430	F05	Staurosporine	464	1875.362793	6998.617676	0
430	F05	Staurosporine	464	5523.842773	6977.338867	0
430	F05	Staurosporine	464	771.386475	10144.64258	0
430	F05	Staurosporine	464	807.807373	6748.42041	0
430	F05	Staurosporine	464	817.945679	8670.999023	0
430	F05	Staurosporine	464	1172.717651	5297.793457	0
430	F05	Staurosporine	464	3654.155762	2634.842773	0
430	F05	Staurosporine	464	914.209778	7594.838379	0
430	F05	Staurosporine	464	1050.981323	7419.692871	0
430	F05	Staurosporine	464	13264.80859	265.954468	1
430	F05	Staurosporine	464	2471.625	4019.862305	0
430	F05	Staurosporine	464	1035.083252	4124.103027	0
430	F05	Staurosporine	464	11577.40918	223.203934	1
430	F05	Staurosporine	464	512.320374	7484.085938	0
430	F05	Staurosporine	464	596.537598	12673.02441	0
430	F05	Staurosporine	464	846.28656	14400.22949	0
430	F05	Staurosporine	464	1600.202881	4459.851074	0
430	F05	Staurosporine	464	12691.62598	215.0625	1
430	F05	Staurosporine	464	3878.521729	10032.8457	0
430	F05	Staurosporine	464	6084.488281	4881.229004	0
430	F05	Staurosporine	464	1337.691895	9724.608398	0
430	F05	Staurosporine	464	17256.02148	1450.845947	1
430	F05	Staurosporine	464	5127.617188	5888.168945	0
430	F05	Staurosporine	464	1682.620972	6238.207031	0
430	F05	Staurosporine	464	1776.495483	11811.81641	0
430	F05	Staurosporine	464	2124.294922	11984.63965	0
430	F05	Staurosporine	464	5488.812012	5412.714355	0
430	F05	Staurosporine	464	745.908875	12066.25781	0
430	F05	Staurosporine	464	1330.083496	8342.216797	0
430	F05	Staurosporine	464	1071.137207	7993.12793	0
430	F05	Staurosporine	464	662.306946	3503.537842	0
430	F05	Staurosporine	464	902.64978	4340.524902	0
430	F05	Staurosporine	464	563.797668	6011.903809	0
430	F05	Staurosporine	464	10163.59766	554.572815	1
430	F05	Staurosporine	464	608.005859	5455.976563	0
430	F05	Staurosporine	464	734.952271	11698.1543	0
430	F05	Staurosporine	464	5864.453613	4955.037109	0
430	F05	Staurosporine	464	831.28717	8921.664063	0
430	F05	Staurosporine	464	14266.32129	706.400757	1
430	F05	Staurosporine	464	1076.673096	10537.9375	0
430	F05	Staurosporine	464	1562.56311	4989.878906	0
430	F05	Staurosporine	464	832.081665	8586.584961	0
430	F05	Staurosporine	464	10108.47949	331.086151	1
430	F05	Staurosporine	464	1925.397095	9198.56543	0
430	F05	Staurosporine	464	909.531494	10756.59375	0
430	F05	Staurosporine	464	817.677856	5098.962891	0
430	F05	Staurosporine	464	11298.32813	203.837097	1
430	F05	Staurosporine	464	948.65271	5666.957031	0
430	F05	Staurosporine	464	859.045532	5785.554688	0
430	F05	Staurosporine	464	1220.221191	6378.34375	0
430	F05	Staurosporine	464	2740.123291	5128.063965	0
430	F05	Staurosporine	464	841.008728	9395.916992	0
430	F05	Staurosporine	464	734.49823	9699.362305	0
430	F05	Staurosporine	464	956.992493	7424.511719	0
430	F05	Staurosporine	464	3649.888916	7485.569336	0
430	F05	Staurosporine	464	848.028076	6132.477051	0
430	F05	Staurosporine	464	1194.682617	12140.55957	0
430	F05	Staurosporine	464	984.825928	9511.503906	0
430	F05	Staurosporine	464	1155.293945	3542.151611	0
430	F05	Staurosporine	464	718.351563	8333.873047	0
430	F05	Staurosporine	464	1235.391113	12954.33789	0
430	F05	Staurosporine	464	742.484375	9267.319336	0
430	F05	Staurosporine	464	1371.890991	5683.484863	0
430	F05	Staurosporine	464	796.565674	10849.45508	0
430	F05	Staurosporine	464	4651.994629	4892.510254	0
430	F05	Staurosporine	464	20725.66211	221.868561	1
430	F05	Staurosporine	464	16330.04981	501.664063	1
430	F05	Staurosporine	464	680.082764	9855.178711	0
430	F05	Staurosporine	464	739.627258	9486.708008	0
430	F05	Staurosporine	464	16068.40234	372.151306	1
430	F05	Staurosporine	464	845.410278	8824.625977	0
430	F05	Staurosporine	464	1036.147949	12853.74121	0
430	F05	Staurosporine	464	1092.71106	10178.93164	0
430	F05	Staurosporine	464	734.961975	14136.94922	0
430	F05	Staurosporine	464	750.64917	14388.50195	0
430	F05	Staurosporine	464	1242.214233	12527.20996	0
430	F05	Staurosporine	464	745.877869	8323.963867	0
430	F05	Staurosporine	464	1733.77124	7414.881836	0
430	F05	Staurosporine	464	864.77478	10990.01465	0
430	F05	Staurosporine	464	751.042053	8647.607422	0
430	F05	Staurosporine	464	695.104492	7401.253418	0
430	F05	Staurosporine	464	1941.763672	7852.716797	0
430	F05	Staurosporine	464	1130.830078	10116.74805	0
430	F05	Staurosporine	464	1801.046021	7754.685547	0
430	F05	Staurosporine	464	867.659973	9685.461914	0
430	F05	Staurosporine	464	8067.265137	226.661835	1
430	F05	Staurosporine	464	2310.833496	8430.896484	0
430	F05	Staurosporine	464	9552.407227	212.159912	1
430	F05	Staurosporine	464	876.665771	4268.489746	0
430	F05	Staurosporine	464	1147.13855	10337.50977	0
430	F05	Staurosporine	464	819.876404	6897.871582	0
430	F05	Staurosporine	464	928.154846	12825.75	0
430	F05	Staurosporine	464	845.686523	7128.838867	0
430	F05	Staurosporine	464	1068.264771	3265.775391	0
430	F05	Staurosporine	464	679.864563	3398.500488	0
430	F05	Staurosporine	464	4004.909424	2447.365234	0
430	F05	Staurosporine	464	1106.740723	5688.796387	0
430	F05	Staurosporine	464	17647.92188	308.433746	1
430	F05	Staurosporine	464	17681.68359	615.004333	1
430	F05	Staurosporine	464	9671.705078	317.030212	1
430	F05	Staurosporine	464	704.066345	2251.455078	0
430	F05	Staurosporine	464	979.899963	3893.775391	0
430	F05	Staurosporine	464	23342.13086	207.967026	1
430	F05	Staurosporine	464	32500.80664	215.201813	1
430	F05	Staurosporine	464	2222.783691	8236.914063	0
430	F05	Staurosporine	464	940.581177	17827.60547	0
430	F05	Staurosporine	464	3065.510498	3808.22583	0
430	F05	Staurosporine	464	1607.143921	9122.732422	0
430	F05	Staurosporine	464	1278.071167	5235.50293	0
430	F05	Staurosporine	464	1750.505371	7754.980469	0
430	F05	Staurosporine	464	17539.04883	286.094696	1
430	F05	Staurosporine	464	11026.91894	733.351257	1
430	F05	Staurosporine	464	6740.207031	7232.93457	0
430	F05	Staurosporine	464	5390.604004	7776.647461	0
430	F05	Staurosporine	464	2205.883057	7202.823242	0
430	F05	Staurosporine	464	706.374756	8845.242188	0
430	F05	Staurosporine	464	1354.101807	2718.23999	0
430	F05	Staurosporine	464	726.289978	7580.639648	0
430	F05	Staurosporine	464	594.821411	8950.467773	0
430	F05	Staurosporine	464	1280.438477	2327.197754	0
430	F05	Staurosporine	464	773.955383	4503.003418	0
430	F05	Staurosporine	464	11822.6543	1418.750488	1
430	F05	Staurosporine	464	673.183899	10408.29883	0
430	F05	Staurosporine	464	2707.313477	9210.655273	0
430	F05	Staurosporine	464	938.505371	7970.37207	0
430	F05	Staurosporine	464	821.497009	9129.466797	0
430	F05	Staurosporine	464	680.346863	6875.643555	0
430	F05	Staurosporine	464	611.554016	5666.984375	0
430	F05	Staurosporine	464	725.447449	9983.435547	0
430	F05	Staurosporine	464	10943.55859	1247.312622	1
430	F05	Staurosporine	464	1196.901245	6162.529297	0
430	F05	Staurosporine	464	742.058533	6828.164063	0
430	F05	Staurosporine	464	856.392822	5887.55957	0
430	F05	Staurosporine	464	831.541504	11008.28613	0
430	F05	Staurosporine	464	854.856567	8437.955078	0
430	F05	Staurosporine	464	1033.628296	9981.81543	0
430	F05	Staurosporine	464	839.53479	9520.197266	0
430	F05	Staurosporine	464	1719.340698	5184.384277	0
430	F05	Staurosporine	464	900.243774	7215.876953	0
430	F05	Staurosporine	464	827.89856	8843.084961	0
430	F05	Staurosporine	464	864.723938	7881.971191	0
430	F05	Staurosporine	464	2271.219238	6602.959473	0
430	F05	Staurosporine	464	934.531067	8009.813477	0
430	F05	Staurosporine	464	3484.875	5711.529297	0
430	F05	Staurosporine	464	2229.726318	5667.385742	0
430	F05	Staurosporine	464	814.869141	8596.731445	0
430	F05	Staurosporine	464	2290.367188	9119.444336	0
430	F05	Staurosporine	464	1235.430908	11161.43555	0
430	F05	Staurosporine	464	11064.35352	279.243042	1
430	F05	Staurosporine	464	1043.922607	6207.848633	0
430	F05	Staurosporine	464	763.432739	9145.966797	0
430	F05	Staurosporine	464	1062.591187	5659.638672	0
430	F05	Staurosporine	464	688.340027	3416.827393	0
430	F05	Staurosporine	464	20139.62109	646.914856	1
430	F05	Staurosporine	464	591.222412	7715.40625	0
430	F05	Staurosporine	464	20443.33008	418.992767	1
430	F05	Staurosporine	464	640.832825	15712.38281	0
430	F05	Staurosporine	464	16738.53125	1123.462769	1
430	F05	Staurosporine	464	1191.060181	10976.16309	0
430	F05	Staurosporine	464	850.794861	15126.29394	0
430	F05	Staurosporine	464	757.26123	17846.23242	0
430	F05	Staurosporine	464	3375.702881	11218.69629	0
430	F05	Staurosporine	464	1574.473999	10500.09082	0
430	F05	Staurosporine	464	2485.780762	11443.42871	0
430	F05	Staurosporine	464	15191.23438	330.180664	1
430	F05	Staurosporine	464	4880.166504	17326.67969	0
430	F05	Staurosporine	464	990.609375	9874.433594	0
430	F05	Staurosporine	464	888.36499	12036.27148	0
430	F05	Staurosporine	464	819.498779	11429.50098	0
430	F05	Staurosporine	464	709.662048	9735.288086	0
430	F05	Staurosporine	464	705.437866	11713.54981	0
430	F05	Staurosporine	464	33360.08203	231.329819	1
430	F05	Staurosporine	464	688.050476	5483.321289	0
430	F05	Staurosporine	464	721.90033	5597.953125	0
430	F05	Staurosporine	464	5128.425781	5843.094727	0
430	F05	Staurosporine	464	871.550476	4922.037598	0
430	F05	Staurosporine	464	744.084045	6955.235352	0
430	F05	Staurosporine	464	3862.969971	12543.13379	0
430	F05	Staurosporine	464	1820.832886	10448.42383	0
430	F05	Staurosporine	464	2866.273193	4305.047852	0
430	F05	Staurosporine	464	11268.65723	285.444885	1
430	F05	Staurosporine	464	771.461121	5238.146484	0
430	F05	Staurosporine	464	943.806458	8141.332031	0
430	F05	Staurosporine	464	3765.708252	8409.480469	0
430	F05	Staurosporine	464	1254.146606	9918.422852	0
430	F05	Staurosporine	464	1059.457886	10272.70703	0
430	F05	Staurosporine	464	2121.202148	9342.09668	0
430	F05	Staurosporine	464	690.33313	8488.759766	0
430	F05	Staurosporine	464	5043.772461	6019.046387	0
430	F05	Staurosporine	464	2664.781006	5802.711426	0
430	F05	Staurosporine	464	7382.604492	9972.230469	1
430	F05	Staurosporine	464	817.875061	7273.723145	0
430	F05	Staurosporine	464	1760.677612	10921.84961	0
430	F05	Staurosporine	464	1174.119751	13105.79102	0
430	F05	Staurosporine	464	901.096741	8066.799316	0
430	F05	Staurosporine	464	1117.985596	11857.00684	0
430	F05	Staurosporine	464	1502.538574	9184.166992	0
430	F05	Staurosporine	464	1201.345703	13913.69922	0
430	F05	Staurosporine	464	868.461121	10878.37988	0
430	F05	Staurosporine	464	854.771179	16553.61328	0
430	F05	Staurosporine	464	3491.109619	7095.228516	0
430	F05	Staurosporine	464	4695.817871	6841.632813	0
430	F05	Staurosporine	464	26876.15039	1686.597534	1
430	F05	Staurosporine	464	855.834961	13482.33496	0
430	F05	Staurosporine	464	1889.378784	12081.05762	0
430	F05	Staurosporine	464	21257.06055	411.78186	1
430	F05	Staurosporine	464	3464.134766	7914.350586	0
430	F05	Staurosporine	464	1844.155884	11907.63574	0
430	F05	Staurosporine	464	14917.53711	349.839691	1
430	F05	Staurosporine	464	1804.65271	9289.956055	0
430	F05	Staurosporine	464	1187.502441	10387.32715	0
430	F05	Staurosporine	464	1215.820068	11679.55469	0
430	F05	Staurosporine	464	2773.09082	3773.847412	0
430	F05	Staurosporine	464	1604.805054	9440.667969	0
430	F05	Staurosporine	464	1395.758545	8952.200195	0
430	F05	Staurosporine	464	928.444336	5651.070313	0
430	F05	Staurosporine	464	975.083374	6272.750977	0
430	F05	Staurosporine	464	729.342407	7946.569336	0
430	F05	Staurosporine	464	837.432434	6391.19873	0
430	F05	Staurosporine	464	977.839172	6892.270508	0
430	F05	Staurosporine	464	1176.42981	10373.13281	0
430	F05	Staurosporine	464	11434.36133	332.013275	1
430	F05	Staurosporine	464	2269.348877	4439.025391	0
430	F05	Staurosporine	464	1352.952393	6430.802246	0
430	F05	Staurosporine	464	1582.846313	6243.825684	0
430	F05	Staurosporine	464	787.30072	5558.62793	0
430	F05	Staurosporine	464	14378.31543	440.255829	1
430	F05	Staurosporine	464	8199.888672	4298.270508	1
430	F05	Staurosporine	464	1481.841553	6759.663574	0
430	F05	Staurosporine	464	4211.036133	7569.272461	0
430	F05	Staurosporine	464	10933.40723	4396.744629	1
430	F05	Staurosporine	464	3237.790771	6634.797363	0
430	F05	Staurosporine	464	4189.799805	5940.370605	0
430	F05	Staurosporine	464	2567.478271	801.046448	0
430	F05	Staurosporine	464	2439.986084	2873.961182	0
430	F05	Staurosporine	464	2815.240234	656.526672	0
430	F05	Staurosporine	464	6990.254883	1501.890381	0
430	F05	Staurosporine	464	741.958923	7609.447266	0
430	F05	Staurosporine	464	954.76062	6083.417969	0
430	F05	Staurosporine	464	1360.121704	1755.925903	0
430	F05	Staurosporine	464	646.054199	5584.551758	0
430	F05	Staurosporine	464	1034.68103	4802.994141	0
430	F05	Staurosporine	464	1125.761719	4315	0
430	F05	Staurosporine	464	612.376282	5521.986816	0
430	F05	Staurosporine	464	817.147095	9541.299805	0
430	F05	Staurosporine	464	5877.815918	2049.960449	0
430	F05	Staurosporine	464	639.435608	9652.818359	0
430	F05	Staurosporine	464	780.185547	8383.666016	0
430	F05	Staurosporine	464	6083.437988	2047.2323	0
430	F05	Staurosporine	464	1159.108765	8078.725586	0
430	F05	Staurosporine	464	14680.34766	1501.546265	1
430	F05	Staurosporine	464	1448.45459	2849.084961	0
430	F05	Staurosporine	464	10895.66309	6210.711426	1
430	F05	Staurosporine	464	780.976501	10912.60156	0
430	F05	Staurosporine	464	1954.861206	9471.047852	0
430	F05	Staurosporine	464	1206.963501	13862.57617	0
430	F05	Staurosporine	464	1288.553833	17617.87891	0
430	F05	Staurosporine	464	11001.11914	11243.91211	1
430	F05	Staurosporine	464	7163.671387	11595.07519	1
430	F05	Staurosporine	464	26068.52344	322.615936	1
430	F05	Staurosporine	464	2062.672363	9661.961914	0
430	F05	Staurosporine	464	981.239441	10228.4082	0
430	F05	Staurosporine	464	839.204834	9662.1875	0
430	F05	Staurosporine	464	1301.507935	4309.071289	0
430	F05	Staurosporine	464	7534.480469	4425.842773	1
430	F05	Staurosporine	464	12163.1582	3339.040283	1
430	F05	Staurosporine	464	8385.361328	5191.797852	1
430	F05	Staurosporine	464	3485.482422	6921.228027	0
430	F05	Staurosporine	464	5158.713867	7168.354492	0
430	F05	Staurosporine	464	708.619629	8856.071289	0
430	F05	Staurosporine	464	1511.88208	9268.97168	0
430	F05	Staurosporine	464	6045.6875	7381.875	0
430	F05	Staurosporine	464	1276.198608	7661.338379	0
430	F05	Staurosporine	464	6431.898438	8203.896484	0
430	F05	Staurosporine	464	6407.898438	8388.532227	0
430	F05	Staurosporine	464	13457.12695	3845.045898	1
430	F05	Staurosporine	464	5582.397461	10282.68555	0
430	F05	Staurosporine	464	1972.062134	5516.674316	0
430	F05	Staurosporine	464	1273.916748	2443.627441	0
430	F05	Staurosporine	464	2189.16748	8689.262695	0
430	F05	Staurosporine	464	612.363464	8013.091309	0
430	F05	Staurosporine	464	8872.958984	351.492035	1
430	F05	Staurosporine	464	12912.5957	267.21521	1
430	F05	Staurosporine	464	1074.568115	8533.726563	0
430	F05	Staurosporine	464	9514.826172	6174.907715	1
430	F05	Staurosporine	464	2691.479736	7176.02832	0
430	F05	Staurosporine	464	8833.458984	7686.835938	1
430	F05	Staurosporine	464	691.536133	7691.637695	0
430	F05	Staurosporine	464	14173.5166	221.28714	1
430	F05	Staurosporine	464	22936.13477	191.010315	1
430	F05	Staurosporine	464	699.882263	7027.95752	0
430	F05	Staurosporine	464	685.460205	7509.557617	0
430	F05	Staurosporine	464	16463.22852	221.416306	1
430	F05	Staurosporine	464	684.017517	5867.75293	0
430	F05	Staurosporine	464	2354.276855	4418.82666	0
430	F05	Staurosporine	464	1030.310791	4869.334473	0
430	F05	Staurosporine	464	726.091736	4595.110352	0
430	F05	Staurosporine	464	659.903259	5373.524414	0
430	F05	Staurosporine	464	828.160522	5336.247559	0
430	F05	Staurosporine	464	13445.84375	337.541687	1
430	F05	Staurosporine	464	12161.72949	210.659256	1
430	F05	Staurosporine	464	703.933105	4432.427246	0
430	F05	Staurosporine	464	6671.286133	13328.06738	0
430	F05	Staurosporine	464	1297.097412	7667.543945	0
430	F05	Staurosporine	464	548.9646	7119.449219	0
430	F05	Staurosporine	464	562.151245	7113.183594	0
430	F05	Staurosporine	464	546.172363	5350.129883	0
430	F05	Staurosporine	464	21750.89258	217.157501	1
430	F05	Staurosporine	464	639.048218	7849.622559	0
430	F05	Staurosporine	464	759.096497	5723.005371	0
430	F05	Staurosporine	464	21040.37109	211.447769	1
430	F05	Staurosporine	464	648.396301	6679.15625	0
430	F05	Staurosporine	464	644.844849	6560.100586	0
430	F05	Staurosporine	464	3784.490723	4151.372559	0
430	F05	Staurosporine	464	748.598083	7114.793945	0
430	F05	Staurosporine	464	2576.330322	2738.987793	0
430	F05	Staurosporine	464	655.078186	6592.04248	0
430	F05	Staurosporine	464	666.709656	6144.77002	0
430	F05	Staurosporine	464	838.246338	5513.015625	0
430	F05	Staurosporine	464	2010.538086	4301.922363	0
430	F05	Staurosporine	464	724.735352	8866.339844	0
430	F05	Staurosporine	464	23038.69922	204.815262	1
430	F05	Staurosporine	464	683.304382	6792.54834	0
430	F05	Staurosporine	464	788.766357	6175.459961	0
430	F05	Staurosporine	464	766.625305	4079.062744	0
430	F05	Staurosporine	464	3091.458496	6359.850586	0
430	F05	Staurosporine	464	547.416626	4816.392578	0
430	F05	Staurosporine	464	6737.825195	789.440674	0
430	F05	Staurosporine	464	11424.14746	208.189346	1
430	F05	Staurosporine	464	5127.95752	218.866272	0
430	F05	Staurosporine	464	9467.223633	393.794464	1
430	F05	Staurosporine	464	803.131592	8551.208008	0
430	F05	Staurosporine	464	643.536316	7994.958008	0
430	F05	Staurosporine	464	2494.924316	2706.944336	0
430	F05	Staurosporine	464	1076.329712	4474.147949	0
430	F05	Staurosporine	464	1442.46521	4449.868652	0
430	F05	Staurosporine	464	756.020569	7693.605957	0
430	F05	Staurosporine	464	690.706055	6003.547852	0
430	F05	Staurosporine	464	11584.75098	216.352753	1
430	F05	Staurosporine	464	694.662842	6647.68457	0
430	F05	Staurosporine	464	907.928467	5699.460938	0
430	F05	Staurosporine	464	745.461609	7552.133789	0
430	F05	Staurosporine	464	996.180908	6509.825684	0
430	F05	Staurosporine	464	542.672607	5388.395996	0
430	F05	Staurosporine	464	913.194763	3864.697754	0
430	F05	Staurosporine	464	17324.66016	197.013794	1
430	F05	Staurosporine	464	11944.02734	215.922943	1
430	F05	Staurosporine	464	24223.95703	198.423477	1
430	F05	Staurosporine	464	639.808167	10406.35449	0
430	F05	Staurosporine	464	1408.389771	12649.60254	0
430	F05	Staurosporine	464	8848.347656	9794.3125	1
430	F05	Staurosporine	464	644.826721	6204.23291	0
430	F05	Staurosporine	464	875.247498	6530.79248	0
430	F05	Staurosporine	464	629.689575	9627.65918	0
430	F05	Staurosporine	464	839.505432	9066.077148	0
430	F05	Staurosporine	464	22552.81055	337.752106	1
430	F05	Staurosporine	464	819.944214	7537.369629	0
430	F05	Staurosporine	464	19782.71875	409.466187	1
430	F05	Staurosporine	464	706.622009	6405.205566	0
430	F05	Staurosporine	464	646.367493	5313.330078	0
430	F05	Staurosporine	464	1277.241577	7571.323242	0
430	F05	Staurosporine	464	23377.05078	301.223755	1
430	F05	Staurosporine	464	1035.927856	6987.616699	0
430	F05	Staurosporine	464	3307.907959	2705.901123	0
430	F05	Staurosporine	464	644.91217	7941.89209	0
430	F05	Staurosporine	464	971.667969	5465.376953	0
430	F05	Staurosporine	464	4240.285645	2044.672852	0
430	F05	Staurosporine	464	742.029114	2869.839844	0
430	F05	Staurosporine	464	581.495605	3733.103516	0
430	F05	Staurosporine	464	912.92157	6758.829102	0
430	F05	Staurosporine	464	566.515503	9774.84375	0
430	F05	Staurosporine	464	640.879028	12227.67481	0
430	F05	Staurosporine	464	23756.85938	410.990601	1
430	F05	Staurosporine	464	17161.12109	343.115356	1
430	F05	Staurosporine	464	840.013245	10771.04785	0
430	F05	Staurosporine	464	731.577576	2866.802734	0
430	F05	Staurosporine	464	3354.217773	7424.663574	0
430	F05	Staurosporine	464	6369.137207	3861.563477	0
430	F05	Staurosporine	464	4888.480957	10708.52441	0
430	F05	Staurosporine	464	946.755005	14273.10938	0
430	F05	Staurosporine	464	723.818787	15532.85742	0
430	F05	Staurosporine	464	1077.211792	13293.96875	0
430	F05	Staurosporine	464	760.380005	6150.499023	0
430	F05	Staurosporine	464	7701.908691	391.183594	1
430	F05	Staurosporine	464	585.083374	5504.655273	0
430	F05	Staurosporine	464	1260.54895	7459.405762	0
430	F05	Staurosporine	464	1175.11731	8300.006836	0
430	F05	Staurosporine	464	744.815186	7469.44043	0
430	F05	Staurosporine	464	658.219421	9145.541016	0
430	F05	Staurosporine	464	1852.489868	8414.870117	0
430	F05	Staurosporine	464	791.382935	10384.4668	0
430	F05	Staurosporine	464	987.372681	7619.329102	0
430	F05	Staurosporine	464	1004.853577	7613.34668	0
430	F05	Staurosporine	464	735.00885	8217.802734	0
430	F05	Staurosporine	464	703.577209	7604.986816	0
430	F05	Staurosporine	464	1638.133667	12938.44922	0
430	F05	Staurosporine	464	1598.325806	9086.458984	0
430	F05	Staurosporine	464	4130.241699	9205.686523	0
430	F05	Staurosporine	464	608.771423	8495.736328	0
430	F05	Staurosporine	464	873.819336	5797.877441	0
430	F05	Staurosporine	464	21604.09375	394.06601	1
430	F05	Staurosporine	464	2940.859863	3372.615967	0
430	F05	Staurosporine	464	795.7005	7956.117188	0
430	F05	Staurosporine	464	735.755676	5016.01709	0
430	F05	Staurosporine	464	1513.309448	8744.191406	0
430	F05	Staurosporine	464	1154.119385	12824.46582	0
430	F05	Staurosporine	464	1242.123535	7482.744629	0
430	F05	Staurosporine	464	712.398438	8115.475586	0
430	F05	Staurosporine	464	1362.431885	5842.687988	0
430	F05	Staurosporine	464	914.098206	12317.94141	0
430	F05	Staurosporine	464	1509.696655	11941.87012	0
430	F05	Staurosporine	464	13242.33203	313.828217	1
430	F05	Staurosporine	464	1469.141846	6472.712891	0
430	F05	Staurosporine	464	890.960449	7611.54541	0
430	F05	Staurosporine	464	976.199097	9530.694336	0
430	F05	Staurosporine	464	943.160339	8923.509766	0
430	F05	Staurosporine	464	1411.414551	10217.18262	0
430	F05	Staurosporine	464	982.8349	10508.16211	0
430	F05	Staurosporine	464	808.168762	9891.635742	0
430	F05	Staurosporine	464	1445.413086	6052.537598	0
430	F05	Staurosporine	464	981.084595	10638.88574	0
430	F05	Staurosporine	464	1776.671387	9589.78418	0
430	F05	Staurosporine	464	2209.001465	9576.114258	0
430	F05	Staurosporine	464	832.238098	9657.332031	0
430	F05	Staurosporine	464	1053.575806	7418.162598	0
430	F05	Staurosporine	464	7688.760742	7560.166992	1
430	F05	Staurosporine	464	2969.548828	1924.503418	0
430	F05	Staurosporine	464	1004.198792	6734.634277	0
430	F05	Staurosporine	464	18223.95898	276.504944	1
430	F05	Staurosporine	464	905.463013	7161.01416	0
430	F05	Staurosporine	464	1056.468994	8137.877441	0
430	F05	Staurosporine	464	1123.060059	8058.709473	0
430	F05	Staurosporine	464	3065.491699	2477.366943	0
430	F05	Staurosporine	464	603.22229	5462.387695	0
430	F05	Staurosporine	464	1549.665283	8659.293945	0
430	F05	Staurosporine	464	3028.088867	9557.205078	0
430	F05	Staurosporine	464	9538.426758	2933.28125	1
430	F05	Staurosporine	464	1887.550781	9126.53418	0
430	F05	Staurosporine	464	20170.83203	394.887695	1
430	F05	Staurosporine	464	12158.26953	1455.236572	1
430	F05	Staurosporine	464	2585.020508	3010.833984	0
430	F05	Staurosporine	464	746.236023	8250.389648	0
430	F05	Staurosporine	464	795.2052	7694.378418	0
430	F05	Staurosporine	464	1193.756958	9125.871094	0
430	F05	Staurosporine	464	2210.019531	5391.345215	0
430	F05	Staurosporine	464	730.6698	8174.997559	0
430	F05	Staurosporine	464	1975.525024	8050.40918	0
430	F05	Staurosporine	464	647.574646	4944.087891	0
430	F05	Staurosporine	464	2175.934326	3166.492188	0
430	F05	Staurosporine	464	3432.532959	7950.661621	0
430	F05	Staurosporine	464	1450.54248	3632.539307	0
430	F05	Staurosporine	464	1762.671265	2272.796875	0
430	F05	Staurosporine	464	1185.988281	2497.660889	0
430	F05	Staurosporine	464	839.864136	2075.998535	0
430	F05	Staurosporine	464	612.326538	6645.646484	0
430	F05	Staurosporine	464	571.976379	4345.557617	0
430	F05	Staurosporine	464	731.447998	5534.695801	0
430	F05	Staurosporine	464	705.592773	8925.705078	0
430	F05	Staurosporine	464	706.859558	6866.487305	0
430	F05	Staurosporine	464	663.101074	8283.632813	0
430	F05	Staurosporine	464	1978.726685	9280.624023	0
430	F05	Staurosporine	464	1951.973999	7868.910645	0
430	F05	Staurosporine	464	993.338806	8181.71582	0
430	F05	Staurosporine	464	744.433228	10072.36523	0
430	F05	Staurosporine	464	1109.132813	10429.28711	0
430	F05	Staurosporine	464	795.989075	8760.935547	0
430	F05	Staurosporine	464	787.208374	9325.629883	0
430	F05	Staurosporine	464	4187.402344	6626.825195	0
430	F05	Staurosporine	464	1468.756714	8884.603516	0
430	F05	Staurosporine	464	1005.131287	10811.38769	0
430	F05	Staurosporine	464	1048.022583	9602.9375	0
430	F05	Staurosporine	464	3425.656006	8304.808594	0
430	F05	Staurosporine	464	1803.129272	8678.446289	0
430	F05	Staurosporine	464	934.812622	9381.712891	0
430	F05	Staurosporine	464	1089.854004	7201.458984	0
430	F05	Staurosporine	464	11268.68848	6672.911133	1
430	F05	Staurosporine	464	1113.179932	5330.59082	0
430	F05	Staurosporine	464	1460.556763	9757.498047	0
430	F05	Staurosporine	464	10770.34473	2462.425293	1
430	F05	Staurosporine	464	4402.415527	3693.699219	0
430	F05	Staurosporine	464	789.687012	6965.914551	0
430	F05	Staurosporine	464	790.139771	6971.228027	0
430	F05	Staurosporine	464	1018.372437	6604.847168	0
430	F05	Staurosporine	464	2948.947021	3364.790771	0
430	F05	Staurosporine	464	2369.620117	4003.561768	0
430	F05	Staurosporine	464	816.407837	6626.665039	0
430	F05	Staurosporine	464	1160.174561	3540.331543	0
430	F05	Staurosporine	464	712.046021	5415.17627	0
430	F05	Staurosporine	464	650.390503	5638.694824	0
430	F05	Staurosporine	464	52669.91797	331.065491	1
430	F05	Staurosporine	464	50747.87891	246.252533	1
430	F05	Staurosporine	464	5197.688477	4668.47168	0
430	F05	Staurosporine	464	830.844971	10259.73535	0
430	F05	Staurosporine	464	14886.36523	485.288086	1
430	F05	Staurosporine	464	1288.966919	10851.67676	0
430	F05	Staurosporine	464	1542.145386	10621.9541	0
430	F05	Staurosporine	464	740.079956	6674.872559	0
430	F05	Staurosporine	464	11606.26953	593.832275	1
430	F05	Staurosporine	464	866.883972	6119.178223	0
430	F05	Staurosporine	464	20133.97852	639.445435	1
430	F05	Staurosporine	464	626.828125	10647.95703	0
430	F05	Staurosporine	464	659.295288	12427.36523	0
430	F05	Staurosporine	464	906.231506	7932.699219	0
430	F05	Staurosporine	464	669.44458	8151.647949	0
430	F05	Staurosporine	464	1089.570435	7907.5	0
430	F05	Staurosporine	464	10144.89648	274.561493	1
430	F05	Staurosporine	464	996.89917	2911.474121	0
430	F05	Staurosporine	464	1025.259277	2955.875244	0
430	F05	Staurosporine	464	751.381836	5028.789551	0
430	F05	Staurosporine	464	1118.768555	4872.816406	0
430	F05	Staurosporine	464	871.266541	2363.325684	0
430	F05	Staurosporine	464	13458.28711	408.552795	1
430	F05	Staurosporine	464	936.058472	4966.467773	0
430	F05	Staurosporine	464	4188.029785	3111.619141	0
430	F05	Staurosporine	464	2303.328369	3445.5625	0
430	F05	Staurosporine	464	1649.713379	8030.481934	0
430	F06	Staurosporine	464	7492.223145	5773.65918	1
430	F06	Staurosporine	464	819.091858	3417.863525	0
430	F06	Staurosporine	464	557.19873	5851.504395	0
430	F06	Staurosporine	464	760.237488	10534.53809	0
430	F06	Staurosporine	464	719.461243	5201.884277	0
430	F06	Staurosporine	464	679.064087	10499.08887	0
430	F06	Staurosporine	464	643.889282	8051.713379	0
430	F06	Staurosporine	464	943.038513	6639.894043	0
430	F06	Staurosporine	464	645.242981	2288.972412	0
430	F06	Staurosporine	464	646.02655	6511.00293	0
430	F06	Staurosporine	464	652.142517	13284.44434	0
430	F06	Staurosporine	464	656.750671	15135.75684	0
430	F06	Staurosporine	464	11010.35742	297.973663	1
430	F06	Staurosporine	464	713.300476	13003.86231	0
430	F06	Staurosporine	464	650.988342	13504.35644	0
430	F06	Staurosporine	464	634.682983	5995.869141	0
430	F06	Staurosporine	464	627.789917	8048.121582	0
430	F06	Staurosporine	464	856.374573	7358.299805	0
430	F06	Staurosporine	464	16644.68164	225.532974	1
430	F06	Staurosporine	464	797.845337	11148.51367	0
430	F06	Staurosporine	464	797.555298	4672.710449	0
430	F06	Staurosporine	464	578.598938	5201.299316	0
430	F06	Staurosporine	464	671.766907	8700.710938	0
430	F06	Staurosporine	464	12793.44043	344.982605	1
430	F06	Staurosporine	464	1766.16333	6393.789063	0
430	F06	Staurosporine	464	588.196289	7352.469238	0
430	F06	Staurosporine	464	2087.971924	3933.56543	0
430	F06	Staurosporine	464	530.629211	8503.365234	0
430	F06	Staurosporine	464	4924.851074	5620.227051	0
430	F06	Staurosporine	464	1689.391602	4052.830566	0
430	F06	Staurosporine	464	606.525024	7735.61377	0
430	F06	Staurosporine	464	4464.88623	6594.381348	0
430	F06	Staurosporine	464	555.507019	5466.330078	0
430	F06	Staurosporine	464	522.507202	3523.105225	0
430	F06	Staurosporine	464	2914.634033	6439.433594	0
430	F06	Staurosporine	464	1051.782593	3845.532471	0
430	F06	Staurosporine	464	1209.565674	4574.594727	0
430	F06	Staurosporine	464	1749.132324	4920.274902	0
430	F06	Staurosporine	464	22180.29297	224.091904	1
430	F06	Staurosporine	464	616.775635	5616.773438	0
430	F06	Staurosporine	464	3244.63623	2568.739502	0
430	F06	Staurosporine	464	740.232788	9899.40332	0
430	F06	Staurosporine	464	562.135925	7956.722656	0
430	F06	Staurosporine	464	17605.99609	353.66803	1
430	F06	Staurosporine	464	1073.025635	9736.855469	0
430	F06	Staurosporine	464	3516.860596	12196.41797	0
430	F06	Staurosporine	464	629.270203	9128.541992	0
430	F06	Staurosporine	464	37094.3125	225.654861	1
430	F06	Staurosporine	464	49695.70313	638.115051	1
430	F06	Staurosporine	464	677.889893	3760.847656	0
430	F06	Staurosporine	464	658.12854	10633.00586	0
430	F06	Staurosporine	464	604.133118	8489.012695	0
430	F06	Staurosporine	464	721.171082	5291.230957	0
430	F06	Staurosporine	464	719.797852	13130.19824	0
430	F06	Staurosporine	464	1123.517822	15691.17285	0
430	F06	Staurosporine	464	1862.416382	5191.253906	0
430	F06	Staurosporine	464	599.088379	4175.083984	0
430	F06	Staurosporine	464	685.339417	6270.939453	0
430	F06	Staurosporine	464	1238.264648	4089.741211	0
430	F06	Staurosporine	464	13177.51269	581.116394	1
430	F06	Staurosporine	464	8631.3125	3668.753174	1
430	F06	Staurosporine	464	999.67804	8219.0625	0
430	F06	Staurosporine	464	5312.488281	10831.83594	0
430	F06	Staurosporine	464	1449.508667	8188.176758	0
430	F06	Staurosporine	464	28989.15234	207.345535	1
430	F06	Staurosporine	464	2157.886475	6522.73291	0
430	F06	Staurosporine	464	41488.87891	181.475204	1
430	F06	Staurosporine	464	33956.44141	188.708237	1
430	F06	Staurosporine	464	1762.13208	7109.535645	0
430	F06	Staurosporine	464	930.706909	9367.133789	0
430	F06	Staurosporine	464	8511.748047	4325.206543	1
430	F06	Staurosporine	464	812.899536	9334.362305	0
430	F06	Staurosporine	464	880.422852	8503.566406	0
430	F06	Staurosporine	464	690.501587	11150.59082	0
430	F06	Staurosporine	464	690.294189	12875.68262	0
430	F06	Staurosporine	464	801.599182	12850.5625	0
430	F06	Staurosporine	464	1461.360352	10397.80762	0
430	F06	Staurosporine	464	3184.58667	7973.149414	0
430	F06	Staurosporine	464	927.119019	7729.026367	0
430	F06	Staurosporine	464	1160.841431	4541.400879	0
430	F06	Staurosporine	464	918.01709	6132.070801	0
430	F06	Staurosporine	464	2731.491699	8990.982422	0
430	F06	Staurosporine	464	603.21936	7422.536621	0
430	F06	Staurosporine	464	775.348083	9475.111328	0
430	F06	Staurosporine	464	774.653992	10803.30664	0
430	F06	Staurosporine	464	765.961182	9562.130859	0
430	F06	Staurosporine	464	820.349915	8486.383789	0
430	F06	Staurosporine	464	9521.816406	2408.580811	1
430	F06	Staurosporine	464	962.623291	8433.896484	0
430	F06	Staurosporine	464	897.233459	8515.094727	0
430	F06	Staurosporine	464	27025.87305	657.080017	1
430	F06	Staurosporine	464	1542.114014	10938.19141	0
430	F06	Staurosporine	464	970.368896	8168.972168	0
430	F06	Staurosporine	464	1315.074829	10413.42285	0
430	F06	Staurosporine	464	1048.757568	7620.157715	0
430	F06	Staurosporine	464	1669.464844	4901.810547	0
430	F06	Staurosporine	464	690.381653	3347.533203	0
430	F06	Staurosporine	464	891.081726	4371.730957	0
430	F06	Staurosporine	464	1239.50708	4401.977051	0
430	F06	Staurosporine	464	9611.543945	283.959259	1
430	F06	Staurosporine	464	2631.747803	2525.456787	0
430	F06	Staurosporine	464	851.004944	6658.024414	0
430	F06	Staurosporine	464	780.295837	4642.422852	0
430	F06	Staurosporine	464	942.105103	4619.812012	0
430	F06	Staurosporine	464	756.06488	9623.287109	0
430	F06	Staurosporine	464	596.642029	3321.501953	0
430	F06	Staurosporine	464	3185.209961	1987.887207	0
430	F06	Staurosporine	464	705.8797	9519.02832	0
430	F06	Staurosporine	464	5208.821289	7607.333984	0
430	F06	Staurosporine	464	956.847473	3646.462158	0
430	F06	Staurosporine	464	765.490295	4813.080078	0
430	F06	Staurosporine	464	2114.525879	5597.211914	0
430	F06	Staurosporine	464	761.613464	6408.602051	0
430	F06	Staurosporine	464	2799.52124	5671.345215	0
430	F06	Staurosporine	464	541.912903	9022.458008	0
430	F06	Staurosporine	464	624.363892	4994.651367	0
430	F06	Staurosporine	464	531.013	5652.303223	0
430	F06	Staurosporine	464	590.653503	8848.981445	0
430	F06	Staurosporine	464	886.521912	8165.88623	0
430	F06	Staurosporine	464	17593.57617	1052.515137	1
430	F06	Staurosporine	464	1040.385498	3494.625977	0
430	F06	Staurosporine	464	711.099121	12608.86621	0
430	F06	Staurosporine	464	597.397034	7053.796875	0
430	F06	Staurosporine	464	886.927979	10414.0293	0
430	F06	Staurosporine	464	684.789429	11408.00098	0
430	F06	Staurosporine	464	688.815979	10822.40527	0
430	F06	Staurosporine	464	1039.284668	8626.150391	0
430	F06	Staurosporine	464	579.15979	5951.657715	0
430	F06	Staurosporine	464	1114.218262	6800.754883	0
430	F06	Staurosporine	464	983.141113	8697.129883	0
430	F06	Staurosporine	464	683.300659	7704.725586	0
430	F06	Staurosporine	464	684.690918	9320.444336	0
430	F06	Staurosporine	464	761.239807	8750.575195	0
430	F06	Staurosporine	464	1435.798584	5812.941895	0
430	F06	Staurosporine	464	731.736755	6091.603516	0
430	F06	Staurosporine	464	718.717285	8530.198242	0
430	F06	Staurosporine	464	714.325195	8895.507813	0
430	F06	Staurosporine	464	1136.51062	4430.830078	0
430	F06	Staurosporine	464	693.918823	7267.04541	0
430	F06	Staurosporine	464	10963.31348	350.312561	1
430	F06	Staurosporine	464	596.90155	6360.154785	0
430	F06	Staurosporine	464	645.815735	6418.182617	0
430	F06	Staurosporine	464	9809.100586	1488.53479	1
430	F06	Staurosporine	464	4481.330566	2122.184326	0
430	F06	Staurosporine	464	3978.479248	756.999146	0
430	F06	Staurosporine	464	8144.456543	251.132431	1
430	F06	Staurosporine	464	31713.46484	204.817017	1
430	F06	Staurosporine	464	30151.99609	228.39595	1
430	F06	Staurosporine	464	17320.19141	191.54895	1
430	F06	Staurosporine	464	4198.65332	7718.382813	0
430	F06	Staurosporine	464	29115.23633	336.12619	1
430	F06	Staurosporine	464	17762.86133	1090.514038	1
430	F06	Staurosporine	464	820.737671	6668.086914	0
430	F06	Staurosporine	464	655.008789	5492.665527	0
430	F06	Staurosporine	464	674.00177	6631.368164	0
430	F06	Staurosporine	464	1828.463867	7660.357422	0
430	F06	Staurosporine	464	695.653687	5239.448242	0
430	F06	Staurosporine	464	2800.787598	6908.259766	0
430	F06	Staurosporine	464	1540.85144	8602.601563	0
430	F06	Staurosporine	464	2274.168457	7372.335938	0
430	F06	Staurosporine	464	731.396729	6521.709961	0
430	F06	Staurosporine	464	726.079285	5131.734375	0
430	F06	Staurosporine	464	3350.843018	4142.275391	0
430	F06	Staurosporine	464	3250.740967	3316.028809	0
430	F06	Staurosporine	464	1912.504761	9675.43457	0
430	F06	Staurosporine	464	1415.04541	7173.600586	0
430	F06	Staurosporine	464	951.979065	5939.431641	0
430	F06	Staurosporine	464	3282.893799	9993.75	0
430	F06	Staurosporine	464	2364.611084	6916.519531	0
430	F06	Staurosporine	464	4715.027832	14453.96777	0
430	F06	Staurosporine	464	9481.405273	2031.780029	1
430	F06	Staurosporine	464	1113.275757	9297.0625	0
430	F06	Staurosporine	464	11825.90332	480.616333	1
430	F06	Staurosporine	464	1543.021606	9239.994141	0
430	F06	Staurosporine	464	6869.460938	5294.525391	0
430	F06	Staurosporine	464	2033.375122	2501.003662	0
430	F06	Staurosporine	464	20765.51563	188.414154	1
430	F06	Staurosporine	464	533.969421	8553.50293	0
430	F06	Staurosporine	464	1225.517456	11939.94531	0
430	F06	Staurosporine	464	34460.64453	342.318909	1
430	F06	Staurosporine	464	4210.006348	9999.286133	0
430	F06	Staurosporine	464	1776.321411	11655.45508	0
430	F06	Staurosporine	464	1319.128174	12425.05469	0
430	F06	Staurosporine	464	779.845825	9253.15332	0
430	F06	Staurosporine	464	1488.04187	10719.21289	0
430	F06	Staurosporine	464	1248.647949	14834.60449	0
430	F06	Staurosporine	464	1006.983154	13636.42383	0
430	F06	Staurosporine	464	549.06958	7752.616699	0
430	F06	Staurosporine	464	1034.199219	6950.106445	0
430	F06	Staurosporine	464	653.394653	11747.74121	0
430	F06	Staurosporine	464	682.798889	9095.280273	0
430	F06	Staurosporine	464	733.786804	6833.908691	0
430	F06	Staurosporine	464	815.855713	7693.546875	0
430	F06	Staurosporine	464	696.900024	6814.998047	0
430	F06	Staurosporine	464	734.248047	10291.53516	0
430	F06	Staurosporine	464	4384.669434	8251.928711	0
430	F06	Staurosporine	464	996.0625	9332.308594	0
430	F06	Staurosporine	464	869.706421	7958.200684	0
430	F06	Staurosporine	464	912.706177	7411.311035	0
430	F06	Staurosporine	464	678.544739	8549.217773	0
430	F06	Staurosporine	464	832.444702	2225.054932	0
430	F06	Staurosporine	464	402.200714	2523.841309	0
430	F06	Staurosporine	464	1105.085938	2851.990967	0
430	F06	Staurosporine	464	779.542542	2604.134033	0
430	F06	Staurosporine	464	1130.705933	3529.637695	0
430	F06	Staurosporine	464	3184.816162	9975.963867	0
430	F06	Staurosporine	464	605.223145	13265.04492	0
430	F06	Staurosporine	464	679.451111	5311.734863	0
430	F06	Staurosporine	464	934.201233	11268.94043	0
430	F06	Staurosporine	464	669.88269	9908.015625	0
430	F06	Staurosporine	464	915.711914	8690.541992	0
430	F06	Staurosporine	464	1054.697021	12054.80371	0
430	F06	Staurosporine	464	684.321777	9881.72168	0
430	F06	Staurosporine	464	659.545654	8788.237305	0
430	F06	Staurosporine	464	742.143799	8222.529297	0
430	F06	Staurosporine	464	724.918945	7624.79248	0
430	F06	Staurosporine	464	882.786072	10149.66504	0
430	F06	Staurosporine	464	624.963928	8616.461914	0
430	F06	Staurosporine	464	866.516235	9424.393555	0
430	F06	Staurosporine	464	573.328857	8922.021484	0
430	F06	Staurosporine	464	10041.86621	201.000778	1
430	F06	Staurosporine	464	667.76001	10976.05664	0
430	F06	Staurosporine	464	4451.871094	2465.351807	0
430	F06	Staurosporine	464	647.652039	2964.847168	0
430	F06	Staurosporine	464	706.086609	3591.586182	0
430	F06	Staurosporine	464	35003.13281	383.861145	1
430	F06	Staurosporine	464	742.429504	9008.458984	0
430	F06	Staurosporine	464	624.778625	8602.283203	0
430	F06	Staurosporine	464	19091.21094	429.183746	1
430	F06	Staurosporine	464	4264.274902	10138.44238	0
430	F06	Staurosporine	464	2310.668701	7004.669434	0
430	F06	Staurosporine	464	23004.49414	514.164673	1
430	F06	Staurosporine	464	1012.180481	4869.118164	0
430	F06	Staurosporine	464	1154.931274	4847.563965	0
430	F06	Staurosporine	464	533.397888	5047.284668	0
430	F06	Staurosporine	464	609.38501	3051.044189	0
430	F06	Staurosporine	464	1376.694092	14748.54981	0
430	F06	Staurosporine	464	657.021912	10004.1582	0
430	F06	Staurosporine	464	2364.425049	2727.550781	0
430	F06	Staurosporine	464	1878.924805	5141.839844	0
430	F06	Staurosporine	464	3357.70459	11757.04199	0
430	F06	Staurosporine	464	1518.27417	10111.74707	0
430	F06	Staurosporine	464	1780.58252	10257.80469	0
430	F06	Staurosporine	464	8109.682129	3481.767578	1
430	F06	Staurosporine	464	624.603149	7137.708496	0
430	F06	Staurosporine	464	807.625	8920.137695	0
430	F06	Staurosporine	464	5511.688965	708.311707	0
430	F06	Staurosporine	464	785.01825	9127.299805	0
430	F06	Staurosporine	464	1620.631714	11131.69336	0
430	F06	Staurosporine	464	3298.827637	12950.38965	0
430	F06	Staurosporine	464	1666.914795	9163.941406	0
430	F06	Staurosporine	464	795.407776	9470.429688	0
430	F06	Staurosporine	464	11884.12305	781.356934	1
430	F06	Staurosporine	464	14906.00391	374.971527	1
430	F06	Staurosporine	464	1033.300293	11519.59473	0
430	F06	Staurosporine	464	16532.76563	923.759583	1
430	F06	Staurosporine	464	891.895813	9898.53418	0
430	F06	Staurosporine	464	1484.079956	8027.726074	0
430	F06	Staurosporine	464	771.312744	10450.84766	0
430	F06	Staurosporine	464	826.145569	8128.209473	0
430	F06	Staurosporine	464	31600.74609	309.601624	1
430	F06	Staurosporine	464	1323.2854	6269.494141	0
430	F06	Staurosporine	464	600.665894	5886.289063	0
430	F06	Staurosporine	464	886.456177	5355.765137	0
430	F06	Staurosporine	464	899.917603	2709.332031	0
430	F06	Staurosporine	464	4863.795898	6942.483887	0
430	F06	Staurosporine	464	1076.303345	10603.51465	0
430	F06	Staurosporine	464	687.869812	7475.880859	0
430	F06	Staurosporine	464	4232.703613	7278.633301	0
430	F06	Staurosporine	464	1686.752686	9622.984375	0
430	F06	Staurosporine	464	956.64093	10533.88477	0
430	F06	Staurosporine	464	1155.781616	11647.36035	0
430	F06	Staurosporine	464	1036.996216	8858.305664	0
430	F06	Staurosporine	464	750.940674	5717.204102	0
430	F06	Staurosporine	464	1164.070679	14508.71582	0
430	F06	Staurosporine	464	876.020325	5795.115723	0
430	F06	Staurosporine	464	15413.69238	364.136902	1
430	F06	Staurosporine	464	1490.553467	4184.806152	0
430	F06	Staurosporine	464	2831.744629	4306.436035	0
430	F06	Staurosporine	464	883.221863	3040.49585	0
430	F06	Staurosporine	464	1737.490112	4758.990723	0
430	F06	Staurosporine	464	13110.02344	916.821716	1
430	F06	Staurosporine	464	5087.082031	2800.598877	0
430	F06	Staurosporine	464	1084.826294	4192.802734	0
430	F06	Staurosporine	464	575.395081	4303.757813	0
430	F06	Staurosporine	464	1072.023071	10785.67285	0
430	F06	Staurosporine	464	685.849609	9006.084961	0
430	F06	Staurosporine	464	9136.960938	1491.247925	1
430	F06	Staurosporine	464	786.448608	14760.24219	0
430	F06	Staurosporine	464	1951.529175	12298.4043	0
430	F06	Staurosporine	464	716.329346	7155.269531	0
430	F06	Staurosporine	464	774.681885	6016.83252	0
430	F06	Staurosporine	464	684.861511	8324.55957	0
430	F06	Staurosporine	464	32267.96094	310.331665	1
430	F06	Staurosporine	464	583.801453	5816.335938	0
430	F06	Staurosporine	464	594.182312	4798.785645	0
430	F06	Staurosporine	464	543.208801	8091.958496	0
430	F06	Staurosporine	464	664.397522	11029.14551	0
430	F06	Staurosporine	464	726.549866	9550.119141	0
430	F06	Staurosporine	464	628.579773	7661.418457	0
430	F06	Staurosporine	464	666.708801	7373.40332	0
430	F06	Staurosporine	464	955.679199	7432.421875	0
430	F06	Staurosporine	464	867.131042	16641.92578	0
430	F06	Staurosporine	464	10886.2832	221.202515	1
430	F06	Staurosporine	464	6078.297363	998.524902	0
430	F06	Staurosporine	464	2292.355713	3151.87085	0
430	F06	Staurosporine	464	23550.85352	213.09288	1
430	F06	Staurosporine	464	799.572021	1582.484253	0
430	F06	Staurosporine	464	787.566956	8111.230469	0
430	F06	Staurosporine	464	546.421631	8148.464355	0
430	F06	Staurosporine	464	1393.839844	9715.115234	0
430	F06	Staurosporine	464	1423.327026	10597.19434	0
430	F06	Staurosporine	464	15322.12012	1703.480713	1
430	F06	Staurosporine	464	1191.599976	10255.54102	0
430	F06	Staurosporine	464	5871.973145	374.425354	0
430	F06	Staurosporine	464	15496.10059	265.565857	1
430	F06	Staurosporine	464	6108.109375	446.881592	0
430	F06	Staurosporine	464	737.636292	6065.17627	0
430	F06	Staurosporine	464	1544.323364	5044.966309	0
430	F06	Staurosporine	464	47145.05078	241.663498	1
430	F06	Staurosporine	464	533.925476	6449.207031	0
430	F06	Staurosporine	464	641.251099	4456.571777	0
430	F06	Staurosporine	464	1198.980713	10391.88672	0
430	F06	Staurosporine	464	2836.140625	4628.531738	0
430	F06	Staurosporine	464	5367.958984	4722.273438	0
430	F06	Staurosporine	464	1188.257935	9162.959961	0
430	F06	Staurosporine	464	8564.708008	230.390121	1
430	F06	Staurosporine	464	1565.694336	10919.49902	0
430	F06	Staurosporine	464	557.500427	7794.493652	0
430	F06	Staurosporine	464	658.344238	15305.73926	0
430	F06	Staurosporine	464	865.397827	11130.44238	0
430	F06	Staurosporine	464	4913.27832	2935.769287	0
430	F06	Staurosporine	464	1071.198242	15483.71582	0
430	F06	Staurosporine	464	649.351013	10872.78809	0
430	F06	Staurosporine	464	6490.013184	3925.306396	0
430	F06	Staurosporine	464	566.548706	7129.54541	0
430	F06	Staurosporine	464	25120.53516	326.540466	1
430	F06	Staurosporine	464	616.080017	8106.82666	0
430	F06	Staurosporine	464	760.243164	11741.55762	0
430	F06	Staurosporine	464	689.10083	10392.98633	0
430	F06	Staurosporine	464	1208.547485	4275.716797	0
430	F06	Staurosporine	464	10228.57324	1355.827881	1
430	F06	Staurosporine	464	684.44574	3366.546387	0
430	F06	Staurosporine	464	583.106689	8001.275391	0
430	F06	Staurosporine	464	2998.489746	4505.629883	0
430	F06	Staurosporine	464	498.800812	5085.864258	0
430	F06	Staurosporine	464	1367.578247	9581.999023	0
430	F06	Staurosporine	464	684.78186	9295.71875	0
430	F06	Staurosporine	464	595.111511	13990.94141	0
430	F06	Staurosporine	464	21190.72656	341.517365	1
430	F06	Staurosporine	464	817.356384	9987.556641	0
430	F06	Staurosporine	464	712.003174	10273.45703	0
430	F06	Staurosporine	464	1018.405701	10130.34961	0
430	F06	Staurosporine	464	715.900452	8860.227539	0
430	F06	Staurosporine	464	869.811462	6727.791504	0
430	F06	Staurosporine	464	668.479797	9027.390625	0
430	F06	Staurosporine	464	16111.48828	319.510712	1
430	F06	Staurosporine	464	1305.506836	6492.305176	0
430	F06	Staurosporine	464	10322.98828	251.364365	1
430	F06	Staurosporine	464	6776.544922	477.936584	0
430	F06	Staurosporine	464	6106.971191	9390.458984	0
430	F06	Staurosporine	464	8643.530273	8658.5625	1
430	F06	Staurosporine	464	5522.279785	5594.033691	0
430	F06	Staurosporine	464	4164.191895	6538.066406	0
430	F06	Staurosporine	464	15699.06934	510.20752	1
430	F06	Staurosporine	464	2862.413086	7654.686035	0
430	F06	Staurosporine	464	14240.37402	304.844482	1
430	F06	Staurosporine	464	18142.68555	323.118958	1
430	F06	Staurosporine	464	5711.262207	9844.387695	0
430	F06	Staurosporine	464	10232.76563	2109.440186	1
430	F06	Staurosporine	464	616.883179	6585.266602	0
430	F06	Staurosporine	464	1002.972168	2212.716309	0
430	F06	Staurosporine	464	1598.234131	13214.33008	0
430	F06	Staurosporine	464	20583.67773	433.427917	1
430	F06	Staurosporine	464	816.573059	11161.46484	0
430	F06	Staurosporine	464	2496.646729	9609.873047	0
430	F06	Staurosporine	464	4042.287109	10766.40527	0
430	F06	Staurosporine	464	14509.42481	775.063171	1
430	F06	Staurosporine	464	3319.883545	6222.651855	0
430	F06	Staurosporine	464	21298.48047	288.859528	1
430	F06	Staurosporine	464	33643.69531	280.59668	1
430	F06	Staurosporine	464	23175.20898	212.875763	1
430	F06	Staurosporine	464	5963.026367	399.583435	0
430	F06	Staurosporine	464	1121.287476	9742.429688	0
430	F06	Staurosporine	464	1354.865601	20252.81055	0
430	F06	Staurosporine	464	42106.39063	230.750275	1
430	F06	Staurosporine	464	2831.649902	7087.493652	0
430	F06	Staurosporine	464	1004.166748	8004.65625	0
430	F06	Staurosporine	464	1071.437134	4359.87207	0
430	F06	Staurosporine	464	7170.088867	4330.943848	1
430	F06	Staurosporine	464	3778.698486	12653.24219	0
430	F06	Staurosporine	464	7747.395508	1986.002808	1
430	F06	Staurosporine	464	4699.924316	8024.172852	0
430	F06	Staurosporine	464	9669.777344	5566.929199	1
430	F06	Staurosporine	464	30999.55859	1392.104248	1
430	F06	Staurosporine	464	1991.038818	14832.64551	0
430	F06	Staurosporine	464	3629.271729	15129.96484	0
430	F06	Staurosporine	464	4358.881836	12109.23438	0
430	F06	Staurosporine	464	38633.34766	926.668579	1
430	F06	Staurosporine	464	11510.89258	8783.586914	1
430	F06	Staurosporine	464	3785.217041	6755.920898	0
430	F06	Staurosporine	464	20111.55078	335.068146	1
430	F06	Staurosporine	464	10078.63086	8192.212891	1
430	F06	Staurosporine	464	2398.215576	1082.587524	0
430	F06	Staurosporine	464	7538.887695	532.970154	1
430	F06	Staurosporine	464	795.977905	4735.418457	0
430	F06	Staurosporine	464	991.837341	7782.937012	0
430	F06	Staurosporine	464	12849.86328	1538.095093	1
430	F06	Staurosporine	464	2396.449463	3466.373291	0
430	F07	Staurosporine	464	12696.38769	190.94989	1
430	F07	Staurosporine	464	1195.487793	11876.48633	0
430	F07	Staurosporine	464	13746.35547	1408.523804	1
430	F07	Staurosporine	464	8644.884766	1310.270874	1
430	F07	Staurosporine	464	4375.764648	7778.72998	0
430	F07	Staurosporine	464	2156.985352	5240.455566	0
430	F07	Staurosporine	464	1173.13562	6415.625977	0
430	F07	Staurosporine	464	727.900757	6253.286621	0
430	F07	Staurosporine	464	3514.728027	7345.304688	0
430	F07	Staurosporine	464	606.567383	10481.44727	0
430	F07	Staurosporine	464	679.344849	10090.52734	0
430	F07	Staurosporine	464	562.05249	9591.4375	0
430	F07	Staurosporine	464	782.099609	9816.635742	0
430	F07	Staurosporine	464	621.62439	12249.34668	0
430	F07	Staurosporine	464	754.575195	11067.41504	0
430	F07	Staurosporine	464	7568.942871	214.750595	1
430	F07	Staurosporine	464	576.165161	9324.594727	0
430	F07	Staurosporine	464	3720.286377	12070.58008	0
430	F07	Staurosporine	464	913.813232	6619.606445	0
430	F07	Staurosporine	464	908.761169	19888.96875	0
430	F07	Staurosporine	464	975.491272	21101.21875	0
430	F07	Staurosporine	464	1939.432739	12362.20703	0
430	F07	Staurosporine	464	6935.887207	12624.96875	0
430	F07	Staurosporine	464	903.559692	21531.3125	0
430	F07	Staurosporine	464	1065.860474	16378.36035	0
430	F07	Staurosporine	464	625.424683	13308.84473	0
430	F07	Staurosporine	464	623.800903	14777.80859	0
430	F07	Staurosporine	464	645.442566	12639.16797	0
430	F07	Staurosporine	464	813.388855	7275.095703	0
430	F07	Staurosporine	464	619.396423	11556.30957	0
430	F07	Staurosporine	464	1271.634888	8971.886719	0
430	F07	Staurosporine	464	8907.422852	386.428009	1
430	F07	Staurosporine	464	5040.875488	12855.94141	0
430	F07	Staurosporine	464	4331.263184	7191.567871	0
430	F07	Staurosporine	464	4259.023438	7653.098145	0
430	F07	Staurosporine	464	3974.549316	9189.458984	0
430	F07	Staurosporine	464	3299.568115	8642.344727	0
430	F07	Staurosporine	464	9768.632813	292.999146	1
430	F07	Staurosporine	464	604.093384	8764.007813	0
430	F07	Staurosporine	464	3911.868164	7022.970703	0
430	F07	Staurosporine	464	630.614563	6002.729004	0
430	F07	Staurosporine	464	883.049133	4114.959961	0
430	F07	Staurosporine	464	4474.011719	6518.741211	0
430	F07	Staurosporine	464	725.094299	8159.495605	0
430	F07	Staurosporine	464	618.447571	6337.250488	0
430	F07	Staurosporine	464	823.562805	17976.68359	0
430	F07	Staurosporine	464	620.052795	8674.256836	0
430	F07	Staurosporine	464	1081.139771	8557.597656	0
430	F07	Staurosporine	464	1259.379883	19251.00977	0
430	F07	Staurosporine	464	1899.930298	7744.609375	0
430	F07	Staurosporine	464	15501.72754	201.315521	1
430	F07	Staurosporine	464	705.511414	14421.60352	0
430	F07	Staurosporine	464	976.439209	13960.70801	0
430	F07	Staurosporine	464	810.648315	10763.20117	0
430	F07	Staurosporine	464	858.384399	7782.025879	0
430	F07	Staurosporine	464	719.480652	3679.17334	0
430	F07	Staurosporine	464	687.116333	16934.40234	0
430	F07	Staurosporine	464	1288.937744	10232.71875	0
430	F07	Staurosporine	464	623.497192	8555.155273	0
430	F07	Staurosporine	464	716.179626	9450.505859	0
430	F07	Staurosporine	464	2923.914307	5599.145996	0
430	F07	Staurosporine	464	20386.62891	209.741104	1
430	F07	Staurosporine	464	758.179077	8564.701172	0
430	F07	Staurosporine	464	507.587372	23087.86133	0
430	F07	Staurosporine	464	1095.901489	8802.795898	0
430	F07	Staurosporine	464	637.947754	16009.33008	0
430	F07	Staurosporine	464	753.033386	21751.72656	0
430	F07	Staurosporine	464	772.780579	28105.63867	0
430	F07	Staurosporine	464	700.469299	31764.66992	0
430	F07	Staurosporine	464	17000.45508	187.113571	1
430	F07	Staurosporine	464	29399.46484	308.380951	1
430	F07	Staurosporine	464	729.525269	6808.92334	0
430	F07	Staurosporine	464	592.62146	7203.174805	0
430	F07	Staurosporine	464	3501.842041	2599.370361	0
430	F07	Staurosporine	464	691.754944	12670.98047	0
430	F07	Staurosporine	464	1003.139038	5010.280273	0
430	F07	Staurosporine	464	1531.033691	15369.99023	0
430	F07	Staurosporine	464	638.487427	14768.04785	0
430	F07	Staurosporine	464	3015.148682	3162.911377	0
430	F07	Staurosporine	464	543.70752	4491.97998	0
430	F07	Staurosporine	464	1279.029785	8121.173828	0
430	F07	Staurosporine	464	1689.857422	9220.020508	0
430	F07	Staurosporine	464	595.378845	14501.52148	0
430	F07	Staurosporine	464	4802.001953	6291.063965	0
430	F07	Staurosporine	464	901.764343	4887.587891	0
430	F07	Staurosporine	464	12678.74902	4756.491211	1
430	F07	Staurosporine	464	578.845703	10726.94238	0
430	F07	Staurosporine	464	814.686951	3710.394775	0
430	F07	Staurosporine	464	942.325378	7817.099609	0
430	F07	Staurosporine	464	1067.295044	12080.70117	0
430	F07	Staurosporine	464	728.189209	5971.092285	0
430	F07	Staurosporine	464	3309.579346	7306.173828	0
430	F07	Staurosporine	464	1581.712158	8344.060547	0
430	F07	Staurosporine	464	1767.652832	9300.526367	0
430	F07	Staurosporine	464	15674.01856	338.777374	1
430	F07	Staurosporine	464	2613.648193	10032.81348	0
430	F07	Staurosporine	464	791.703613	10470.47461	0
430	F07	Staurosporine	464	6019.233887	3250.077148	0
430	F07	Staurosporine	464	1411.004639	12093.39648	0
430	F07	Staurosporine	464	10792.16016	1910.2146	1
430	F07	Staurosporine	464	2274.213867	7229.733398	0
430	F07	Staurosporine	464	750.374207	10378.36231	0
430	F07	Staurosporine	464	734.737305	10673.1084	0
430	F07	Staurosporine	464	19461.47852	622.553772	1
430	F07	Staurosporine	464	4040.955566	4641.23584	0
430	F07	Staurosporine	464	797.981323	7116.434082	0
430	F07	Staurosporine	464	2426.119385	7543.015137	0
430	F07	Staurosporine	464	952.404846	8690.578125	0
430	F07	Staurosporine	464	10102.36328	2813.603271	1
430	F07	Staurosporine	464	12545.72754	269.636688	1
430	F07	Staurosporine	464	668.727417	7851.696289	0
430	F07	Staurosporine	464	3333.816895	4131.849121	0
430	F07	Staurosporine	464	3745.567871	5148.735352	0
430	F07	Staurosporine	464	1527.71814	15713.83398	0
430	F07	Staurosporine	464	29862.64063	7779.949707	1
430	F07	Staurosporine	464	11720.35059	506.669525	1
430	F07	Staurosporine	464	1073.576782	20034.07031	0
430	F07	Staurosporine	464	2225.166748	20783.36719	0
430	F07	Staurosporine	464	1183.382324	14988.39551	0
430	F07	Staurosporine	464	1576.133423	19421.0293	0
430	F07	Staurosporine	464	1234.653931	24825.29688	0
430	F07	Staurosporine	464	1103.044556	20517.51367	0
430	F07	Staurosporine	464	690.392151	5279.679688	0
430	F07	Staurosporine	464	4575.939453	20027.05078	0
430	F07	Staurosporine	464	5429.944824	23605.09961	0
430	F07	Staurosporine	464	2188.5271	24299.72656	0
430	F07	Staurosporine	464	1039.461792	18087.77344	0
430	F07	Staurosporine	464	1062.381836	17297.21094	0
430	F07	Staurosporine	464	1137.601929	11664.33301	0
430	F07	Staurosporine	464	681.885925	4395.677734	0
430	F07	Staurosporine	464	928.344971	6062.351074	0
430	F07	Staurosporine	464	1152.986206	13281.26953	0
430	F07	Staurosporine	464	757.60791	15229.24121	0
430	F07	Staurosporine	464	761.076538	17631.94336	0
430	F07	Staurosporine	464	701.330627	12251.90039	0
430	F07	Staurosporine	464	2902.549561	11038.50684	0
430	F07	Staurosporine	464	6935.95459	249.289047	0
430	F07	Staurosporine	464	499.917847	7376.893066	0
430	F07	Staurosporine	464	778.609253	17796.01367	0
430	F07	Staurosporine	464	847.111511	14671.96289	0
430	F07	Staurosporine	464	40309.15234	232.723312	1
430	F07	Staurosporine	464	569.535522	8821.679688	0
430	F07	Staurosporine	464	678.176514	16297.5166	0
430	F07	Staurosporine	464	943.003906	9742.203125	0
430	F07	Staurosporine	464	1333.768311	9062.885742	0
430	F07	Staurosporine	464	29807.4043	214.173355	1
430	F07	Staurosporine	464	844.710815	6436.733398	0
430	F07	Staurosporine	464	15268.27344	276.832489	1
430	F07	Staurosporine	464	5243.494629	6202.132813	0
430	F07	Staurosporine	464	1689.990234	5570.212891	0
430	F07	Staurosporine	464	4680.625488	3108.614258	0
430	F07	Staurosporine	464	959.190308	11685.49121	0
430	F07	Staurosporine	464	12407.27246	433.017548	1
430	F07	Staurosporine	464	577.123047	6756.809082	0
430	F07	Staurosporine	464	1823.827393	13987.26172	0
430	F07	Staurosporine	464	809.562561	7176.594238	0
430	F07	Staurosporine	464	1332.616943	9944.994141	0
430	F07	Staurosporine	464	1515.478149	13884.87305	0
430	F07	Staurosporine	464	2618.982422	14080.9375	0
430	F07	Staurosporine	464	13405.29004	5386.65625	1
430	F07	Staurosporine	464	16674.58789	1856.46814	1
430	F07	Staurosporine	464	835.636169	11325.57813	0
430	F07	Staurosporine	464	1288.865356	13022.78906	0
430	F07	Staurosporine	464	23930.85156	424.422211	1
430	F07	Staurosporine	464	2605.013672	13141.39648	0
430	F07	Staurosporine	464	1552.14563	10178.10059	0
430	F07	Staurosporine	464	681.649048	10198.3418	0
430	F07	Staurosporine	464	14263.81348	5163.436523	1
430	F07	Staurosporine	464	782.08136	10309.65625	0
430	F07	Staurosporine	464	2902.469238	8613.566406	0
430	F07	Staurosporine	464	21798.75781	3539.627686	1
430	F07	Staurosporine	464	1389.142456	11239.55566	0
430	F07	Staurosporine	464	1501.179932	11162.60449	0
430	F07	Staurosporine	464	735.153625	12262.04004	0
430	F07	Staurosporine	464	1104.131958	12870.46387	0
430	F07	Staurosporine	464	765.043213	10946.53711	0
430	F07	Staurosporine	464	31076.38477	497.470337	1
430	F07	Staurosporine	464	9281.292969	427.059204	1
430	F07	Staurosporine	464	680.406433	9703.119141	0
430	F07	Staurosporine	464	956.561096	17512.5	0
430	F07	Staurosporine	464	20927.46289	2815.347168	1
430	F07	Staurosporine	464	1096.381226	11205.22656	0
430	F07	Staurosporine	464	13446.30859	4108.439941	1
430	F07	Staurosporine	464	1692.35022	10122.18555	0
430	F07	Staurosporine	464	740.614624	12152.79688	0
430	F07	Staurosporine	464	1079.942139	12847.56348	0
430	F07	Staurosporine	464	2532.761719	5041.354492	0
430	F07	Staurosporine	464	3852.943115	10156.05957	0
430	F07	Staurosporine	464	793.592224	10444.57617	0
430	F07	Staurosporine	464	1414.972778	13229.11719	0
430	F07	Staurosporine	464	1913.45105	9544.363281	0
430	F07	Staurosporine	464	811.900757	13936.05273	0
430	F07	Staurosporine	464	801.584473	8177.592773	0
430	F07	Staurosporine	464	4309.40918	3836.268066	0
430	F07	Staurosporine	464	590.602478	20388.7832	0
430	F07	Staurosporine	464	608.558044	17626.1543	0
430	F07	Staurosporine	464	567.985779	13958.12402	0
430	F07	Staurosporine	464	566.018738	11376.33594	0
430	F07	Staurosporine	464	1427.250122	5150.269043	0
430	F07	Staurosporine	464	668.034973	17750.14453	0
430	F07	Staurosporine	464	912.106262	5161.868164	0
430	F07	Staurosporine	464	3152.096924	4974.975098	0
430	F07	Staurosporine	464	6866.473145	5790.663086	0
430	F07	Staurosporine	464	787.350586	11113.80664	0
430	F07	Staurosporine	464	602.759399	6370.125977	0
430	F07	Staurosporine	464	637.794556	9136.507813	0
430	F07	Staurosporine	464	638.180054	7296.860352	0
430	F07	Staurosporine	464	771.884521	7941.810547	0
430	F07	Staurosporine	464	651.80127	6733.573242	0
430	F07	Staurosporine	464	7549.349121	7038.181152	1
430	F07	Staurosporine	464	6769.436523	6002.186035	0
430	F07	Staurosporine	464	1659.947388	4715.958496	0
430	F07	Staurosporine	464	27838.10156	318.706757	1
430	F07	Staurosporine	464	4344.816406	9055.759766	0
430	F07	Staurosporine	464	4022.889893	2614.262939	0
430	F07	Staurosporine	464	7408.958496	2508.116699	1
430	F07	Staurosporine	464	13391.71094	325.358643	1
430	F07	Staurosporine	464	9185.164063	1482.823608	1
430	F07	Staurosporine	464	646.22345	13521.26074	0
430	F07	Staurosporine	464	727.278809	15650.16016	0
430	F07	Staurosporine	464	922.353271	14672.67871	0
430	F07	Staurosporine	464	717.460022	11425.63769	0
430	F07	Staurosporine	464	1008.280762	11247.53223	0
430	F07	Staurosporine	464	737.586548	14765.55762	0
430	F07	Staurosporine	464	19947.24805	341.196594	1
430	F07	Staurosporine	464	5149.620605	4437.056641	0
430	F07	Staurosporine	464	4795.414551	3360.87793	0
430	F07	Staurosporine	464	1202.091919	13707.10742	0
430	F07	Staurosporine	464	1087.145996	10925.31934	0
430	F07	Staurosporine	464	880.188721	12406.70606	0
430	F07	Staurosporine	464	10541.12988	343.817291	1
430	F07	Staurosporine	464	1101.525879	10218.78027	0
430	F07	Staurosporine	464	1254.160156	21280.82617	0
430	F07	Staurosporine	464	3574.008057	8050.058594	0
430	F07	Staurosporine	464	13327.00781	235.075378	1
430	F07	Staurosporine	464	660.817322	18256.95117	0
430	F07	Staurosporine	464	731.719421	11236.80469	0
430	F07	Staurosporine	464	1083.077759	9716.208008	0
430	F07	Staurosporine	464	798.001709	10393.75684	0
430	F07	Staurosporine	464	8859.841797	533.919312	1
430	F07	Staurosporine	464	14268.7168	383.978333	1
430	F07	Staurosporine	464	1013.212646	12108.30566	0
430	F07	Staurosporine	464	15164.7959	771.692993	1
430	F07	Staurosporine	464	25059.21289	1453.049805	1
430	F07	Staurosporine	464	10874.94531	2297.347656	1
430	F07	Staurosporine	464	6482.507324	982.401794	0
430	F07	Staurosporine	464	2729.577148	773.686462	0
430	F07	Staurosporine	464	10808.31934	307.32193	1
430	F07	Staurosporine	464	1112.708496	12095.37988	0
430	F07	Staurosporine	464	12853.18945	546.500488	1
430	F07	Staurosporine	464	24453.92773	228.78566	1
430	F07	Staurosporine	464	24961.2793	226.688049	1
430	F07	Staurosporine	464	26244.77539	218.950562	1
430	F07	Staurosporine	464	20724.39258	310.086761	1
430	F07	Staurosporine	464	16033.02051	428.378632	1
430	F07	Staurosporine	464	21390.61328	259.703461	1
430	F07	Staurosporine	464	652.291748	2751.706299	0
430	F07	Staurosporine	464	14690.91602	469.940063	1
430	F07	Staurosporine	464	742.315247	6898.023926	0
430	F07	Staurosporine	464	15776.25	709.086121	1
430	F07	Staurosporine	464	11466.44141	271.283691	1
430	F07	Staurosporine	464	10774.55371	6611.228516	1
430	F07	Staurosporine	464	1469.921387	7505.741699	0
430	F07	Staurosporine	464	782.189514	9559.881836	0
430	F07	Staurosporine	464	2309.373535	13804.16406	0
430	F07	Staurosporine	464	5816.42627	952.488647	0
430	F07	Staurosporine	464	2590.418945	8283.547852	0
430	F07	Staurosporine	464	740.157166	6515.442871	0
430	F07	Staurosporine	464	1421.428955	1407.457397	0
430	F07	Staurosporine	464	4320.320801	9970.279297	0
