# Supplementary material for: Enterovirus D68 2A protease causes nuclear pore complex dysfunction and independently contributes to motor neuron toxicity
Source: eLife. 2026 Jun 18;14:RP108672. doi: 10.7554/eLife.108672 (PMC13278737; doi:10.7554/eLife.108672)
Supplement: Figure 3—source data 1. [file elife-108672-fig3-data1.zip]

Archive with 4 entries (4 files):
- Fig 3A Poly-A-FISH_240202.csv
- Fig 3A Poly-A-FISH_230928.csv
- Fig 3A Poly-A-FISH_231028.csv
- Fig 3A Poly-A-FISH_240108.csv
