# Supplementary material for: Enterovirus D68 2A protease causes nuclear pore complex dysfunction and independently contributes to motor neuron toxicity
Source: eLife. 2026 Jun 18;14:RP108672. doi: 10.7554/eLife.108672 (PMC13278737; doi:10.7554/eLife.108672)
Supplement: Figure 3—source data 1. [file elife-108672-fig3-data1.zip › Fig 3A Poly-A-FISH_240202.csv]

Plate ID	Well Name	Group	Compound	MEASUREMENT SET ID	Cell: Nucleus Avg Intensity (MJE Nuclear-Cytoplasmic)	Cell: Cytoplasm Avg Intensity (MJE Nuclear-Cytoplasmic)	n/c	Log n/c
579	C01	Control	Undefined	671	3382.966797	1813.792725	1.865134175	0.899279419
579	C01	Control	Undefined	671	2129.638428	1356.496582	1.56995488	0.650723097
579	C01	Control	Undefined	671	1892.207275	1456.945435	1.298749582	0.377123285
579	C01	Control	Undefined	671	1546.419556	1197.800537	1.291049309	0.368544103
579	C01	Control	Undefined	671	1593.683838	1289.321533	1.236063928	0.305753359
579	C01	Control	Undefined	671	1659.396973	1285.915039	1.290440599	0.367863733
579	C01	Control	Undefined	671	2116.859375	1404.920044	1.506747223	0.591437406
579	C01	Control	Undefined	671	2103.143066	1465.699097	1.434907799	0.520958039
579	C01	Control	Undefined	671	2335.443359	1510.723999	1.545910014	0.628456344
579	C01	Control	Undefined	671	2443.733154	1659.894043	1.472222377	0.557995605
579	C01	Control	Undefined	671	2087.973389	1278.558472	1.633068362	0.707585185
579	C01	Control	Undefined	671	2001.124756	1286.510254	1.555467397	0.637348156
579	C01	Control	Undefined	671	1332.708008	916.446289	1.454212892	0.54023849
579	C01	Control	Undefined	671	1395.674561	758.167236	1.840853172	0.88037456
579	C01	Control	Undefined	671	1909.300171	1406.004761	1.357961384	0.441442454
579	C01	Control	Undefined	671	3046.347412	1873.916382	1.625658136	0.701023901
579	C01	Control	Undefined	671	1402.697266	909.159607	1.542850403	0.625598183
579	C01	Control	Undefined	671	1674.370728	962.891052	1.738899458	0.798174519
579	C01	Control	Undefined	671	1752.69043	1522.499268	1.151192954	0.203129667
579	C02	Control	Undefined	671	1572.586426	1071.795898	1.467244304	0.553109107
579	C02	Control	Undefined	671	1601.045654	1614.287476	0.99179711	-0.011883073
579	C02	Control	Undefined	671	1513.616699	1323.613159	1.143549147	0.193518371
579	C02	Control	Undefined	671	1639.70752	1299.651733	1.26165147	0.335313423
579	C02	Control	Undefined	671	1501.64624	1379.447998	1.088584885	0.122453909
579	C02	Control	Undefined	671	1461.10437	1426.876709	1.02398782	0.034198554
579	C02	Control	Undefined	671	1520.107666	1200.759644	1.265954992	0.340226115
579	C02	Control	Undefined	671	1275.015381	1155.871826	1.103076788	0.141533224
579	C02	Control	Undefined	671	1492.484619	858.427246	1.738626804	0.797948291
579	C02	Control	Undefined	671	1740.189209	1338.064575	1.300527076	0.379096435
579	C02	Control	Undefined	671	1499.276611	1203.181274	1.246093705	0.317412561
579	C02	Control	Undefined	671	1539.635498	1295.230347	1.188696282	0.249380146
579	C02	Control	Undefined	671	1428.202759	1245.565674	1.146629832	0.197399719
579	C02	Control	Undefined	671	1333.806396	1174.437866	1.135697711	0.183578883
579	C02	Control	Undefined	671	1398.803955	1502.649658	0.930891607	-0.103314905
579	C02	Control	Undefined	671	1408.016113	1263.955078	1.113976388	0.155718654
579	C02	Control	Undefined	671	1430.716431	1344.286743	1.064294086	0.089896852
579	C02	Control	Undefined	671	1121.846069	1062.472168	1.055882782	0.078449685
579	C02	Control	Undefined	671	1358.425659	1162.222534	1.168817175	0.225049283
579	C02	Control	Undefined	671	1275.624268	1303.362671	0.978717817	-0.031035132
579	C02	Control	Undefined	671	1322.146362	1170.031982	1.130008737	0.176333927
579	C02	Control	Undefined	671	1626.766724	1386.194946	1.173548301	0.230877222
579	C02	Control	Undefined	671	1709.710449	1387.582642	1.232150358	0.301178317
579	C02	Control	Undefined	671	2019.143188	1217.89209	1.657899911	0.729356913
579	C02	Control	Undefined	671	1310.120361	1079.129883	1.214052527	0.279830842
579	C02	Control	Undefined	671	1492.931274	1178.841919	1.266438909	0.340777486
579	C02	Control	Undefined	671	2082.841553	1189.871948	1.750475382	0.807746773
579	C02	Control	Undefined	671	1523.537598	1297.195068	1.174486117	0.23202966
579	C02	Control	Undefined	671	1667.788452	1317.628906	1.265749745	0.339992194
579	C02	Control	Undefined	671	1342.335449	1302.723999	1.030406633	0.043213785
579	C02	Control	Undefined	671	1881.743286	1621.476685	1.160512083	0.214761544
579	C02	Control	Undefined	671	1773.094116	957.287292	1.852206888	0.889245254
579	C03	Control	Undefined	671	1602.434937	1179.905273	1.358104734	0.441594741
579	C03	Control	Undefined	671	1844.964478	1350.702148	1.365929921	0.449883468
579	C03	Control	Undefined	671	1711.800049	1092.935425	1.566240795	0.647306031
579	C03	Control	Undefined	671	1687.913574	1283.764648	1.314815435	0.394860298
579	C03	Control	Undefined	671	1209.011108	963.881653	1.254314888	0.326899574
579	C03	Control	Undefined	671	1523.608398	1074.323242	1.418202956	0.504064009
579	C03	Control	Undefined	671	1251.508667	921.228149	1.358521956	0.442037882
579	C03	Control	Undefined	671	1223.036377	539.464539	2.267130253	1.180867281
579	C03	Control	Undefined	671	1265.342651	1097.524536	1.152906026	0.205274923
579	C03	Control	Undefined	671	1896.020874	1333.779785	1.421539669	0.507454359
579	C04	Control	Undefined	671	1666.083374	1167.763672	1.426729923	0.512712262
579	C04	Control	Undefined	671	1656.007202	1138.771729	1.454204701	0.540230365
579	C04	Control	Undefined	671	1107.046753	929.82074	1.190602344	0.25169164
579	C04	Control	Undefined	671	2226.562744	1422.089722	1.565697796	0.646805777
579	C04	Control	Undefined	671	1654.385376	1173.610229	1.409654871	0.495341988
579	C04	Control	Undefined	671	1560.798706	1219.278687	1.280100048	0.356256571
579	C04	Control	Undefined	671	1422.689209	1127.933228	1.261323963	0.33493887
579	C04	Control	Undefined	671	1723.349976	1126.4021	1.529959839	0.613493783
579	C04	Control	Undefined	671	1479.900635	1166.183228	1.269012107	0.343705833
579	C04	Control	Undefined	671	1258.808472	1146.123779	1.098318083	0.135295933
579	C04	Control	Undefined	671	1893.926758	1569.818604	1.206462169	0.270782678
579	C04	Control	Undefined	671	1556.526978	1024.403931	1.51944651	0.603545888
579	D01	Control +LMB	2ng/mL	671	1358.088501	1162.363892	1.16838497	0.224515705
579	D01	Control +LMB	2ng/mL	671	1616.164795	1375.562256	1.174912141	0.232552877
579	D01	Control +LMB	2ng/mL	671	1550.521118	1208.137939	1.283397423	0.359967992
579	D01	Control +LMB	2ng/mL	671	1654.144287	1184.774536	1.396167994	0.481472544
579	D01	Control +LMB	2ng/mL	671	1449.430298	1294.105469	1.120024861	0.163530756
579	D01	Control +LMB	2ng/mL	671	1805.821045	1651.76001	1.093270835	0.128650843
579	D01	Control +LMB	2ng/mL	671	1531.868652	1383.007935	1.107635476	0.147483167
579	D01	Control +LMB	2ng/mL	671	1698.320557	1369.987061	1.23966175	0.309946525
579	D01	Control +LMB	2ng/mL	671	1263.27002	1128.709229	1.119216524	0.162489168
579	D01	Control +LMB	2ng/mL	671	1419.373291	1138.936523	1.246226864	0.317566721
579	D01	Control +LMB	2ng/mL	671	1222.513184	984.231628	1.242099064	0.312780241
579	D01	Control +LMB	2ng/mL	671	1606.582764	1185.600342	1.355079538	0.438377535
579	D01	Control +LMB	2ng/mL	671	1692.198608	1407.045898	1.20266056	0.266229513
579	D01	Control +LMB	2ng/mL	671	1660.119019	1271.887817	1.30524013	0.384315249
579	D01	Control +LMB	2ng/mL	671	2055.385254	1374.870361	1.494966589	0.580113242
579	D01	Control +LMB	2ng/mL	671	1100.920532	906.619263	1.214314075	0.280141615
579	D01	Control +LMB	2ng/mL	671	1190.073608	937.447327	1.269483174	0.344241273
579	D01	Control +LMB	2ng/mL	671	1876.810791	1424.402954	1.317612257	0.397925881
579	D01	Control +LMB	2ng/mL	671	1623.548584	1103.10022	1.471805149	0.557586687
579	D01	Control +LMB	2ng/mL	671	1817.270386	1259.920166	1.442369473	0.528440768
579	D01	Control +LMB	2ng/mL	671	1760.764771	1265.918823	1.390898641	0.476017291
579	D01	Control +LMB	2ng/mL	671	1542.789307	1098.690063	1.404207937	0.489756588
579	D01	Control +LMB	2ng/mL	671	1396.601318	1236.964478	1.129055315	0.175116168
579	D01	Control +LMB	2ng/mL	671	2014.811768	1223.353516	1.646957925	0.719803699
579	D01	Control +LMB	2ng/mL	671	1480.501953	1289.513916	1.148108551	0.199259051
579	D01	Control +LMB	2ng/mL	671	2856.583252	1263.46582	2.26091059	1.17690394
579	D01	Control +LMB	2ng/mL	671	1450.369507	1132.617188	1.280546969	0.35676017
579	D01	Control +LMB	2ng/mL	671	1487.019775	1192.803955	1.246658991	0.318066887
579	D01	Control +LMB	2ng/mL	671	1663.834229	1354.719971	1.228175759	0.296517034
579	D01	Control +LMB	2ng/mL	671	1643.963257	1140.505737	1.441433571	0.527504351
579	D01	Control +LMB	2ng/mL	671	2126.418457	1434.993042	1.481831894	0.567381791
579	D01	Control +LMB	2ng/mL	671	1178.432251	1009.126404	1.167774668	0.22376192
579	D01	Control +LMB	2ng/mL	671	1249.071777	1148.920166	1.087170209	0.120577829
579	D01	Control +LMB	2ng/mL	671	1578.989746	1138.690918	1.386671063	0.471625602
579	D02	Control +LMB	2ng/mL	671	1539.475464	1402.67688	1.097526797	0.134256165
579	D02	Control +LMB	2ng/mL	671	1566.444824	1186.514648	1.320206899	0.400764042
579	D02	Control +LMB	2ng/mL	671	2118.064453	1193.796631	1.774225524	0.827189404
579	D02	Control +LMB	2ng/mL	671	1751.137329	1910.133911	0.916761552	-0.125381554
579	D02	Control +LMB	2ng/mL	671	1360.615845	1207.315063	1.126976617	0.172457582
579	D02	Control +LMB	2ng/mL	671	1503.55896	1242.482544	1.210124816	0.275155859
579	D02	Control +LMB	2ng/mL	671	1402.6427	1245.719482	1.125969948	0.171168322
579	D02	Control +LMB	2ng/mL	671	1501.885742	1211.665527	1.239521723	0.309783556
579	D02	Control +LMB	2ng/mL	671	1672.936035	1588.331909	1.053266024	0.074869865
579	D02	Control +LMB	2ng/mL	671	1718.835083	1426.820801	1.204660797	0.268626976
579	D02	Control +LMB	2ng/mL	671	1756.509033	1484.737671	1.183043353	0.242502943
579	D02	Control +LMB	2ng/mL	671	1671.572266	1538.878418	1.086227636	0.119326474
579	D03	Control +LMB	0.2ng/mL	671	1405.647827	1195.581055	1.17570266	0.233523243
579	D04	Control +LMB	0.2ng/mL	671	1557.114502	1278.0625	1.218339871	0.284916648
579	D04	Control +LMB	0.2ng/mL	671	2114.229736	2840.951172	0.744197844	-0.426241885
579	D04	Control +LMB	0.2ng/mL	671	1481.180298	1256.364136	1.178941881	0.237492599
579	E01	2A	Undefined	671	1815.172974	1516.411621	1.197018639	0.259445616
579	E01	2A	Undefined	671	2383.223389	2651.685303	0.898758004	-0.153995382
579	E01	2A	Undefined	671	1933.21228	1357.633057	1.423957873	0.509906465
579	E01	2A	Undefined	671	1335.292847	1298.170654	1.028595773	0.04067613
579	E01	2A	Undefined	671	1614.45459	1310.034912	1.232375241	0.301441603
579	E01	2A	Undefined	671	1978.346558	1312.445801	1.507373909	0.592037327
579	E01	2A	Undefined	671	1512.370972	962.859985	1.570707056	0.651414136
579	E01	2A	Undefined	671	1609.042847	1371.272827	1.173393664	0.230687107
579	E01	2A	Undefined	671	1742.062622	1617.2229	1.077193887	0.107277948
579	E01	2A	Undefined	671	2721.234863	1691.781738	1.608502327	0.685718023
579	E01	2A	Undefined	671	2410.709717	1171.593506	2.057633219	1.040985839
579	E01	2A	Undefined	671	2172.168945	1608.564087	1.350377621	0.4333629
579	E01	2A	Undefined	671	1771.182373	1388.064331	1.276008852	0.351638337
579	E01	2A	Undefined	671	2476.483398	1663.524658	1.488696537	0.574049698
579	E01	2A	Undefined	671	2109.735596	1494.842529	1.411343038	0.497068689
579	E01	2A	Undefined	671	2117.743164	1194.692871	1.772625597	0.825887852
579	E01	2A	Undefined	671	2118.143066	1533.073364	1.381631901	0.466373299
579	E02	2A	Undefined	671	1765.746216	1382.077026	1.277603334	0.353439982
579	E02	2A	Undefined	671	4477.583496	1261.38208	3.54974402	1.827714993
579	E02	2A	Undefined	671	2002.702515	1542.746582	1.298140951	0.376447038
579	E02	2A	Undefined	671	1930.915283	1699.74292	1.13600431	0.183968308
579	E02	2A	Undefined	671	1406.508667	1360.266479	1.033994948	0.048229137
579	E02	2A	Undefined	671	1588.683472	1304.457886	1.217887897	0.284381344
579	E02	2A	Undefined	671	1296.597656	1262.292358	1.027176983	0.03868478
579	E02	2A	Undefined	671	1226.071411	1132.564819	1.082561802	0.114449388
579	E02	2A	Undefined	671	985.352844	925.698792	1.064442184	0.090097591
579	E02	2A	Undefined	671	1237.019653	1187.775635	1.041459024	0.058606077
579	E02	2A	Undefined	671	1188.946289	1078.561157	1.102344806	0.140575559
579	E02	2A	Undefined	671	1348.410034	1233.430298	1.093219484	0.128583078
579	E02	2A	Undefined	671	1029.38269	995.70636	1.033821548	0.047987177
579	E02	2A	Undefined	671	1212.092529	1464.203491	0.827816992	-0.272616234
579	E02	2A	Undefined	671	1609.912842	1179.34314	1.365092811	0.448999041
579	E02	2A	Undefined	671	1457.765381	1544.756104	0.943686435	-0.083620529
579	E02	2A	Undefined	671	1759.25	1149.16394	1.530895583	0.614375885
579	E02	2A	Undefined	671	1405.684937	1029.984131	1.364763684	0.448651162
579	E02	2A	Undefined	671	1288.84082	1092.078125	1.180172728	0.238998025
579	E02	2A	Undefined	671	2160.636719	1446.808594	1.493381176	0.578582451
579	E02	2A	Undefined	671	1352.334961	1362.138672	0.992802707	-0.010421046
579	E02	2A	Undefined	671	1129.122925	950.901123	1.187424116	0.247835318
579	E02	2A	Undefined	671	1323.796509	1057.741211	1.251531561	0.323694673
579	E02	2A	Undefined	671	1326.923828	1241.69104	1.068642509	0.095779311
579	E02	2A	Undefined	671	1421.414185	1215.234863	1.169662119	0.226091838
579	E02	2A	Undefined	671	1509.077271	1150.970703	1.31113439	0.390815568
579	E02	2A	Undefined	671	1216.57019	977.86853	1.244104041	0.315107139
579	E02	2A	Undefined	671	1410.574463	1147.493164	1.229266114	0.297797268
579	E02	2A	Undefined	671	1516.745605	1026.077271	1.478198229	0.563839751
579	E02	2A	Undefined	671	1400.723145	1148.927124	1.219157522	0.285884542
579	E02	2A	Undefined	671	1367.315308	1172.334839	1.166318071	0.221961285
579	E02	2A	Undefined	671	1579.44397	1297.602417	1.217201779	0.283568347
579	E02	2A	Undefined	671	1630.707642	1358.854858	1.200060207	0.263106787
579	E02	2A	Undefined	671	1541.922363	1183.572632	1.302769531	0.381581884
579	E02	2A	Undefined	671	1720.078735	1438.633301	1.195633894	0.2577757
579	E02	2A	Undefined	671	1762.538696	1464.193481	1.203760786	0.267548725
579	E02	2A	Undefined	671	1743.501221	1264.029907	1.379319596	0.463956776
579	E02	2A	Undefined	671	1284.157837	1137.549805	1.128880539	0.174892825
579	E02	2A	Undefined	671	1412.977417	987.42926	1.430965715	0.516989106
579	E02	2A	Undefined	671	1269.635132	1175.818604	1.079788266	0.110748445
579	E02	2A	Undefined	671	1319.51123	1098.639648	1.201040971	0.264285367
579	E02	2A	Undefined	671	1688.650024	1480.66333	1.140468593	0.189626717
579	E02	2A	Undefined	671	1537.936523	1537.76709	1.000110181	0.000158949
579	E02	2A	Undefined	671	1365.615356	1168.419067	1.168771886	0.22499338
579	E02	2A	Undefined	671	1407.63501	1104.268555	1.274721628	0.350182227
579	E02	2A	Undefined	671	1739.381958	1268.794556	1.370893302	0.455116289
579	E02	2A	Undefined	671	1408.196045	1232.405884	1.142639826	0.19237072
579	E02	2A	Undefined	671	1132.202637	1052.245972	1.075986668	0.105660202
579	E02	2A	Undefined	671	1224.629028	998.478943	1.226494596	0.294540878
579	E02	2A	Undefined	671	1819.751953	1278.072388	1.423825419	0.509772262
579	E02	2A	Undefined	671	1671.39917	1317.154663	1.268946781	0.343631565
579	E02	2A	Undefined	671	1679.106201	1331.824219	1.26075662	0.334289801
579	E02	2A	Undefined	671	1312.259888	1306.138306	1.004686779	0.006745798
579	E02	2A	Undefined	671	1923.482788	1395.650269	1.378198271	0.462783453
579	E02	2A	Undefined	671	1339.509766	1230.990723	1.088155858	0.12188521
579	E02	2A	Undefined	671	1710.862061	1301.41333	1.314618516	0.394644211
579	E02	2A	Undefined	671	1848.654175	1444.040161	1.280195818	0.356364501
579	E02	2A	Undefined	671	1686.560791	1543.891602	1.092408812	0.127512857
579	E02	2A	Undefined	671	1780.022095	1559.764038	1.141212422	0.190567355
579	E02	2A	Undefined	671	1544.014282	1472.873047	1.048300996	0.068053014
579	E02	2A	Undefined	671	1413.946655	1808.664673	0.781762742	-0.355197265
579	E02	2A	Undefined	671	1424.296753	1436.592651	0.991440929	-0.012401277
579	E02	2A	Undefined	671	1317.115845	1352.662231	0.973721166	-0.038419392
579	E02	2A	Undefined	671	1496.108276	1289.361938	1.160347791	0.214557289
579	E02	2A	Undefined	671	1525.736206	1366.040649	1.116903957	0.159505133
579	E02	2A	Undefined	671	1286.03479	1203.641235	1.068453583	0.095524234
579	E02	2A	Undefined	671	1955.660278	1493.266113	1.309652888	0.389184489
579	E02	2A	Undefined	671	1529.637939	1281.030029	1.194068761	0.255885917
579	E02	2A	Undefined	671	1491.348633	1449.589966	1.028807227	0.040972682
579	E02	2A	Undefined	671	1503.837158	1308.710693	1.149098243	0.200502148
579	E02	2A	Undefined	671	1435.079468	1354.662109	1.059363408	0.083197581
579	E02	2A	Undefined	671	1325.935181	1135.903687	1.167295428	0.223169736
579	E02	2A	Undefined	671	1292.957031	1168.643555	1.10637416	0.145839366
579	E02	2A	Undefined	671	1318.116089	1369.206299	0.962686258	-0.054862398
579	E02	2A	Undefined	671	2096.575439	1407.203613	1.48988776	0.57520365
579	E02	2A	Undefined	671	3316.665283	2084.009277	1.591482974	0.670371723
579	E02	2A	Undefined	671	1863.912598	1654.92749	1.126280522	0.171566204
579	E02	2A	Undefined	671	1421.981445	1459.333862	0.974404475	-0.037407337
579	E02	2A	Undefined	671	2050.495361	1518.360474	1.350466767	0.433458138
579	E02	2A	Undefined	671	1414.569336	1292.032715	1.094840184	0.130720293
579	E02	2A	Undefined	671	1433.182495	1159.604614	1.235923415	0.305589349
579	E02	2A	Undefined	671	1269.656982	1283.823364	0.988965474	-0.016007939
579	E02	2A	Undefined	671	1494.909424	1796.874023	0.831950045	-0.265431192
579	E02	2A	Undefined	671	1368.848877	1146.231689	1.194216571	0.256064493
579	E02	2A	Undefined	671	1657.568115	1344.409912	1.232933572	0.302095072
579	E02	2A	Undefined	671	1240.533813	1209.800415	1.025403693	0.036191998
579	E02	2A	Undefined	671	1321.102539	1186.400635	1.113538294	0.155151172
579	E02	2A	Undefined	671	890.400024	936.246277	0.951031845	-0.072434445
579	E02	2A	Undefined	671	1103.018433	963.269897	1.145077238	0.195444914
579	E02	2A	Undefined	671	1250.057129	1017.715576	1.228297138	0.296659606
579	E02	2A	Undefined	671	1333.37561	1076.406738	1.238728413	0.308859916
579	E02	2A	Undefined	671	1391.359619	1034.948364	1.344375881	0.426936565
579	E02	2A	Undefined	671	1784.355103	1170.977661	1.523816519	0.6076892
579	E02	2A	Undefined	671	1450.944946	1295.349487	1.120118517	0.163651388
579	E02	2A	Undefined	671	1649.360229	1668.522095	0.988515665	-0.016664266
579	E03	2A	Undefined	671	2168.348145	1178.083374	1.840572741	0.880154768
579	E03	2A	Undefined	671	1121.932739	1344.658081	0.834362843	-0.261253184
579	E03	2A	Undefined	671	1126.606079	1186.646484	0.949403293	-0.074907042
579	E03	2A	Undefined	671	1114.654419	1068.731323	1.04296973	0.060697287
579	E03	2A	Undefined	671	1396.404053	1097.591553	1.272243804	0.347375166
579	E03	2A	Undefined	671	1484.86145	1281.344116	1.15883113	0.212670346
579	E03	2A	Undefined	671	1297.666382	1302.718018	0.996122234	-0.005605309
579	E03	2A	Undefined	671	1359.081787	1203.190796	1.129564647	0.175766841
579	E03	2A	Undefined	671	1267.486084	1171.990845	1.081481216	0.113008607
579	E03	2A	Undefined	671	1183.201782	1277.520508	0.92617048	-0.110650321
579	E03	2A	Undefined	671	1107.249146	1247.777832	0.887376837	-0.172381199
579	E03	2A	Undefined	671	1728.782471	1189.076782	1.453886324	0.539914472
579	E03	2A	Undefined	671	1797.15686	2268.598389	0.792188194	-0.336084895
579	E03	2A	Undefined	671	1230.231445	1055.737549	1.16528151	0.220678525
579	E03	2A	Undefined	671	1134.31543	986.408813	1.149944541	0.201564286
579	E03	2A	Undefined	671	1303.22937	1244.553589	1.047146046	0.06646267
579	E03	2A	Undefined	671	1368.586792	1317.746826	1.038580982	0.054613712
579	E03	2A	Undefined	671	1535.437256	1438.935547	1.06706465	0.093647587
579	E03	2A	Undefined	671	1407.189819	1258.750488	1.117925937	0.160824613
579	E03	2A	Undefined	671	1489.302124	1577.160034	0.944293599	-0.082692605
579	E03	2A	Undefined	671	1839.275513	1558.950928	1.17981617	0.238562087
579	E03	2A	Undefined	671	1589.410645	1051.019043	1.512256753	0.596703103
579	E03	2A	Undefined	671	1575.902466	1356.883545	1.161413204	0.215881342
579	E03	2A	Undefined	671	1462.997803	1109.498169	1.318612183	0.399020316
579	E03	2A	Undefined	671	1344.417236	1269.353394	1.059135496	0.082887166
579	E03	2A	Undefined	671	1484.269287	1464.277588	1.013652943	0.019563784
579	E03	2A	Undefined	671	1560.080688	1295.923706	1.203836831	0.267639862
579	E03	2A	Undefined	671	1515.266113	1054.641235	1.436759784	0.522818874
579	E03	2A	Undefined	671	1451.555908	1143.957275	1.268889966	0.343566969
579	E03	2A	Undefined	671	1282.108887	1336.213867	0.959508742	-0.059632144
579	E03	2A	Undefined	671	1366.73877	1151.419922	1.187002886	0.247323442
579	E03	2A	Undefined	671	1438.500366	1182.175049	1.216825179	0.283121912
579	E03	2A	Undefined	671	4515.930176	1210.479858	3.730694192	1.899444106
579	E03	2A	Undefined	671	1213.412476	1055.984985	1.149081183	0.200480729
579	E03	2A	Undefined	671	1009.58783	971.099365	1.03963391	0.056075597
579	E03	2A	Undefined	671	1233.39502	1093.112305	1.128333305	0.174193297
579	E03	2A	Undefined	671	1408.217285	1133.840576	1.24198879	0.312652152
579	E03	2A	Undefined	671	1283.167969	843.726196	1.520834573	0.604863234
579	E03	2A	Undefined	671	6754.841797	6585.536621	1.025708638	0.036620978
579	E03	2A	Undefined	671	1512.354614	1454.496704	1.039778646	0.056276432
579	E03	2A	Undefined	671	1762.24585	1220.460205	1.44391914	0.529989953
579	E03	2A	Undefined	671	1903.093628	1239.846924	1.534942412	0.61818453
579	E03	2A	Undefined	671	1613.647339	1265.271851	1.275336472	0.350877924
579	E03	2A	Undefined	671	1525.484131	1229.71582	1.240517611	0.310942216
579	E03	2A	Undefined	671	1583.66394	1461.174805	1.083829214	0.116137439
579	E03	2A	Undefined	671	1589.52002	1360.308594	1.168499579	0.224657215
579	E03	2A	Undefined	671	2335.081787	1534.783325	1.521440681	0.605438086
579	E03	2A	Undefined	671	1449.95874	1395.371094	1.039120522	0.055362995
579	E03	2A	Undefined	671	1751.939087	1728.433472	1.013599375	0.01948754
579	E03	2A	Undefined	671	1375.654907	1329.54541	1.034680648	0.049185552
579	E03	2A	Undefined	671	1548.836426	1135.050659	1.364552686	0.448428099
579	E03	2A	Undefined	671	1937.120239	1468.293579	1.319300354	0.399773049
579	E03	2A	Undefined	671	1658.912964	1144.716553	1.449191033	0.535247784
579	E03	2A	Undefined	671	1288.417114	1135.255371	1.134913912	0.182582867
579	E03	2A	Undefined	671	1443.514282	1109.734497	1.300774452	0.379370827
579	E03	2A	Undefined	671	1366.270874	1139.392944	1.199121761	0.261978161
579	E03	2A	Undefined	671	1427.724487	1398.641846	1.020793487	0.029691029
579	E03	2A	Undefined	671	1371.720337	1050.337402	1.305980663	0.385133536
579	E03	2A	Undefined	671	1365.35437	1381.817749	0.988085709	-0.017291905
579	E03	2A	Undefined	671	1833.97583	1137.855347	1.611782934	0.688657463
579	E03	2A	Undefined	671	1200.643433	995.386108	1.20620875	0.270479606
579	E03	2A	Undefined	671	1922.90271	1465.731934	1.311906131	0.391664496
579	E03	2A	Undefined	671	2036.990601	1833.297485	1.111107509	0.151998416
579	E03	2A	Undefined	671	1678.104492	1419.680786	1.182029445	0.241265975
579	E03	2A	Undefined	671	1609.796631	1361.373047	1.182480169	0.241815989
579	E03	2A	Undefined	671	1372.044189	1208.595215	1.135238806	0.182995811
579	E03	2A	Undefined	671	1322.387207	1237.065186	1.068971322	0.096223149
579	E03	2A	Undefined	671	1566.075317	1261.473633	1.241464963	0.312043546
579	E03	2A	Undefined	671	2585.685547	1682.594604	1.53672521	0.619859213
579	E03	2A	Undefined	671	1310.977783	1288.948486	1.017090906	0.02444863
579	E04	2A	Undefined	671	1877.387085	1347.378784	1.39336251	0.478570652
579	E04	2A	Undefined	671	1654.270996	1451.233643	1.13990673	0.188915784
579	E04	2A	Undefined	671	1690.542236	1300.679932	1.29973731	0.37822007
579	E04	2A	Undefined	671	2495.966797	2705.586182	0.922523486	-0.116342454
579	E04	2A	Undefined	671	2154.805664	1536.639038	1.402284864	0.487779452
579	E04	2A	Undefined	671	1682.748047	1832.78772	0.918135815	-0.123220515
579	E04	2A	Undefined	671	1557.500854	1495.179565	1.041681475	0.058914198
579	E04	2A	Undefined	671	5580.672363	1805.369507	3.091152444	1.628144804
579	E04	2A	Undefined	671	2195.816406	1125.581787	1.950827946	0.964086545
579	E04	2A	Undefined	671	1664.177979	1334.278076	1.247249737	0.318750365
579	E04	2A	Undefined	671	2293.804932	1213.537354	1.890180739	0.918524191
579	E04	2A	Undefined	671	1956.197632	1523.402832	1.284097411	0.360754648
579	E04	2A	Undefined	671	1795.272339	1624.003296	1.105461019	0.144648154
579	E04	2A	Undefined	671	1902.113037	1610.723633	1.180905897	0.239894005
579	E04	2A	Undefined	671	2743.790527	1598.948608	1.715996695	0.779046774
579	E04	2A	Undefined	671	1815.579102	1425.801147	1.273374696	0.348657001
579	E04	2A	Undefined	671	1612.001343	1469.540161	1.096942694	0.133488159
579	E04	2A	Undefined	671	1484.540039	1065.156494	1.393729511	0.478950596
579	E04	2A	Undefined	671	1847.311035	1804.237305	1.02387365	0.034037692
579	E04	2A	Undefined	671	1663.584229	1401.943726	1.186626965	0.246866472
579	E04	2A	Undefined	671	1686.385376	1330.202148	1.26776624	0.342288756
579	E04	2A	Undefined	671	1384.476807	1195.663696	1.157914898	0.211529225
579	E04	2A	Undefined	671	1633.915527	1414.441772	1.155166341	0.208100612
579	E04	2A	Undefined	671	4558.380371	2120.858398	2.149309155	1.103873014
579	E04	2A	Undefined	671	2015.987793	1304.327026	1.545615289	0.62818127
579	E04	2A	Undefined	671	2201.979248	1833.979126	1.200656658	0.263823654
579	E04	2A	Undefined	671	2190.683838	1702.079834	1.287062918	0.364082581
579	E04	2A	Undefined	671	1939.360962	1991.807861	0.973668696	-0.038497136
579	E04	2A	Undefined	671	4651.649414	4245.415039	1.095687788	0.131836767
579	E04	2A	Undefined	671	1650.403198	1204.279907	1.370448173	0.45464777
579	E04	2A	Undefined	671	1819.636597	1540.422974	1.181257763	0.240323811
579	E04	2A	Undefined	671	1414.135498	1634.872681	0.864982035	-0.209257926
579	E04	2A	Undefined	671	2088.462646	1641.284302	1.272456358	0.347616177
579	E04	2A	Undefined	671	3179.280273	2125.100342	1.49606125	0.581169241
579	E04	2A	Undefined	671	1425.850342	1381.55188	1.032064277	0.045532824
579	E04	2A	Undefined	671	1935.345093	1280.012573	1.511973502	0.596432856
579	E04	2A	Undefined	671	1972.915894	1314.916138	1.500411956	0.585358664
579	E04	2A	Undefined	671	1972.387695	1535.923584	1.28417046	0.360836717
579	E04	2A	Undefined	671	1723.332764	1327.954224	1.297735067	0.375995887
579	E04	2A	Undefined	671	1846.048096	1477.744019	1.249234016	0.321043759
579	E04	2A	Undefined	671	1788.174561	1686.562012	1.060248333	0.084402214
579	E04	2A	Undefined	671	1926.625	1661.839355	1.159332877	0.213294864
579	E04	2A	Undefined	671	2021.695068	1666.777466	1.212936405	0.278503911
579	E04	2A	Undefined	671	2264.885498	1272.357422	1.780070174	0.831934117
579	E04	2A	Undefined	671	3078.540771	1241.799072	2.479097336	1.309814916
579	E04	2A	Undefined	671	1632.413208	1432.953735	1.139194636	0.188014258
579	E04	2A	Undefined	671	2344.28833	1308.166382	1.792041412	0.841603977
579	E04	2A	Undefined	671	2164.259033	1266.198975	1.709256662	0.773369048
579	E04	2A	Undefined	671	10089.89356	9697.561523	1.040456772	0.057217026
579	E04	2A	Undefined	671	3056.169678	2217.230225	1.37837273	0.462966064
579	E04	2A	Undefined	671	1633.287109	1921.299683	0.850094925	-0.234304148
579	E04	2A	Undefined	671	1684.137207	1394.852417	1.20739455	0.271897195
579	E04	2A	Undefined	671	1994.842163	1540.817993	1.294664374	0.372578146
579	E04	2A	Undefined	671	2012.509033	1432.088257	1.405296792	0.490874853
579	F01	3C	Undefined	671	1821.082764	990.32605	1.838871919	0.878820997
579	F01	3C	Undefined	671	1635.456909	1388.753052	1.177644151	0.235903666
579	F01	3C	Undefined	671	1438.762939	1126.966309	1.27666899	0.352384516
579	F01	3C	Undefined	671	2039.889648	1222.04126	1.66924777	0.739198113
579	F01	3C	Undefined	671	1632.990479	1179.921143	1.383982725	0.468825935
579	F01	3C	Undefined	671	1706.242188	1221.572021	1.396759388	0.482083517
579	F01	3C	Undefined	671	1500.265259	1139.231445	1.31690998	0.39715673
579	F01	3C	Undefined	671	1508.036011	1208.235962	1.248130381	0.319768647
579	F01	3C	Undefined	671	1225.303955	903.518921	1.356146425	0.439512957
579	F01	3C	Undefined	671	1139.17627	689.567688	1.652015154	0.72422692
579	F01	3C	Undefined	671	2019.220337	986.681091	2.04647718	1.03314258
579	F01	3C	Undefined	671	1510.756592	1059.829834	1.425470904	0.511438592
579	F01	3C	Undefined	671	1289.682739	917.743225	1.40527623	0.490853743
579	F01	3C	Undefined	671	1262.544434	807.557007	1.563412147	0.644698152
579	F01	3C	Undefined	671	1722.193359	1130.564331	1.523304169	0.607204044
579	F01	3C	Undefined	671	1559.318726	1004.906128	1.551705858	0.633855106
579	F01	3C	Undefined	671	1476.652832	1176.457397	1.255168981	0.327881604
579	F01	3C	Undefined	671	1261.857422	961.933777	1.311792404	0.391539426
579	F01	3C	Undefined	671	1458.868042	1025.094727	1.423154372	0.509092162
579	F01	3C	Undefined	671	1363.384888	996.277344	1.368479266	0.452573576
579	F01	3C	Undefined	671	1741.379028	1412.745361	1.232620595	0.301728802
579	F01	3C	Undefined	671	1453.208862	1103.267212	1.317186667	0.397459814
579	F01	3C	Undefined	671	1718.325684	1136.257813	1.512267431	0.59671329
579	F01	3C	Undefined	671	2206.05835	1307.616577	1.687083499	0.754531379
579	F01	3C	Undefined	671	1874.873657	1181.315308	1.587106884	0.66639929
579	F01	3C	Undefined	671	1727.03064	1203.312988	1.435229784	0.521281735
579	F01	3C	Undefined	671	2019.78186	1464.646729	1.379023228	0.463646757
579	F01	3C	Undefined	671	2484.077637	1232.832764	2.014934799	1.010733155
579	F01	3C	Undefined	671	1519.927368	1140.105957	1.333145712	0.414834475
579	F01	3C	Undefined	671	1569.622314	1146.064331	1.369576098	0.453729429
579	F01	3C	Undefined	671	2582.663818	1245.696655	2.073268647	1.051907068
579	F01	3C	Undefined	671	1371.292358	1183.599976	1.158577548	0.212354612
579	F01	3C	Undefined	671	2448.130371	1403.815186	1.743912158	0.802327373
579	F01	3C	Undefined	671	1598.976685	1093.34082	1.462468661	0.54840571
579	F01	3C	Undefined	671	1772.091919	1058.180664	1.674659138	0.743867478
579	F01	3C	Undefined	671	1384.900146	995.753479	1.390806234	0.475921439
579	F01	3C	Undefined	671	1811.288818	1290.875	1.403148111	0.488667303
579	F01	3C	Undefined	671	1781.873047	1339.379272	1.330372273	0.411830006
579	F01	3C	Undefined	671	2457.031982	1258.454102	1.952420814	0.965264037
579	F01	3C	Undefined	671	2056.148682	1242.745361	1.654521309	0.726413873
579	F01	3C	Undefined	671	2264.187256	1482.615479	1.527157438	0.6108488
579	F01	3C	Undefined	671	1962.648193	1274.113037	1.540403509	0.623308315
579	F01	3C	Undefined	671	1950.633301	1158.127441	1.684299354	0.752148575
579	F01	3C	Undefined	671	2080.852295	1204.340454	1.72779407	0.788931278
579	F01	3C	Undefined	671	2465.458008	1311.367676	1.880066173	0.910783442
579	F01	3C	Undefined	671	1479.81958	1193.381714	1.240022	0.310365717
579	F01	3C	Undefined	671	1779.442383	1107.59668	1.606579737	0.683992586
579	F01	3C	Undefined	671	1565.327637	1312.281738	1.192828942	0.254387168
579	F01	3C	Undefined	671	2007.882935	1007.729126	1.992482785	0.994567259
579	F01	3C	Undefined	671	1699.695435	811.948425	2.093353941	1.065816261
579	F01	3C	Undefined	671	1190.307373	1026.220215	1.159894685	0.213993819
579	F01	3C	Undefined	671	1692.33252	1188.170288	1.424318161	0.510271449
579	F01	3C	Undefined	671	1675.566162	1395.088257	1.201046711	0.264292261
579	F01	3C	Undefined	671	1617.542847	1362.552368	1.187141783	0.247492249
579	F01	3C	Undefined	671	1646.87854	1229.04834	1.339962381	0.422192498
579	F01	3C	Undefined	671	2034.541626	1834.227539	1.109208963	0.149531179
579	F01	3C	Undefined	671	1624.818115	1162.034912	1.398252409	0.483624816
579	F01	3C	Undefined	671	1342.433228	1215.861816	1.104100162	0.142871057
579	F01	3C	Undefined	671	2053.439941	1198.268555	1.713672559	0.777091472
579	F01	3C	Undefined	671	1307.50293	1224.352173	1.067914085	0.094795585
579	F01	3C	Undefined	671	1561.047729	1147.569458	1.360307839	0.443933171
579	F01	3C	Undefined	671	1624.447266	1185.245117	1.370558075	0.454763461
579	F01	3C	Undefined	671	1731.021118	1241.146606	1.394695123	0.479949787
579	F01	3C	Undefined	671	1897.272827	1246.796753	1.521717812	0.60570085
579	F01	3C	Undefined	671	1736.312988	1248.114502	1.391148797	0.476276739
579	F01	3C	Undefined	671	1586.571655	1170.239502	1.355766621	0.439108857
579	F01	3C	Undefined	671	1539.139893	1320.558472	1.165521956	0.220976182
579	F01	3C	Undefined	671	1561.375122	1492.010498	1.046490708	0.065559501
579	F01	3C	Undefined	671	1764.613037	1130.894043	1.560369911	0.641888084
579	F01	3C	Undefined	671	1479.752075	1116.043213	1.325891379	0.406962591
579	F01	3C	Undefined	671	1553.994751	1083.303101	1.434496725	0.520544675
579	F01	3C	Undefined	671	1521.163696	1195.779419	1.272110618	0.347224128
579	F01	3C	Undefined	671	1588.636841	1115.947754	1.423576359	0.50951988
579	F01	3C	Undefined	671	1636.837646	1261.072388	1.29797279	0.37626014
579	F01	3C	Undefined	671	1940.908203	1439.139893	1.348658468	0.431525049
579	F01	3C	Undefined	671	1373.582153	1073.312256	1.279760056	0.355873343
579	F01	3C	Undefined	671	1476.91748	1158.574463	1.274771305	0.35023845
579	F01	3C	Undefined	671	1363.412109	1220.28064	1.117293895	0.160008725
579	F01	3C	Undefined	671	1620.20459	1092.528687	1.482985856	0.568504838
579	F01	3C	Undefined	671	1474.198486	1201.628052	1.22683428	0.294940384
579	F01	3C	Undefined	671	1408.508057	1111.344116	1.267391474	0.341862215
579	F01	3C	Undefined	671	1991.021729	1224.417114	1.626097599	0.701413851
579	F01	3C	Undefined	671	1937.628296	1261.840332	1.535557429	0.618762469
579	F01	3C	Undefined	671	1757.445801	1186.791016	1.480838477	0.566414287
579	F01	3C	Undefined	671	3484.986816	1327.478516	2.62526796	1.392464686
579	F01	3C	Undefined	671	2035.939575	1243.457275	1.637321696	0.711337806
579	F01	3C	Undefined	671	1889.281494	1345.219971	1.404440563	0.48999557
579	F01	3C	Undefined	671	1484.74353	1280.13623	1.159832442	0.213916398
579	F01	3C	Undefined	671	1850.318237	1305.977295	1.416807355	0.502643607
579	F01	3C	Undefined	671	1780.201538	1363.562744	1.305551612	0.384659492
579	F01	3C	Undefined	671	1751.077759	1267.42981	1.381597423	0.466337297
579	F01	3C	Undefined	671	3028	1438.868408	2.104431499	1.073430549
579	F01	3C	Undefined	671	2522.897461	1544.178711	1.63381184	0.708241843
579	F01	3C	Undefined	671	1879.03418	1303.293457	1.441758316	0.527829344
579	F01	3C	Undefined	671	1848.269531	1274.340576	1.450373288	0.53642426
579	F01	3C	Undefined	671	1784.891235	1467.536133	1.216250282	0.282440139
579	F01	3C	Undefined	671	1688.966553	1261.22644	1.339146167	0.421313439
579	F01	3C	Undefined	671	1652.65271	1011.215698	1.634322641	0.708692822
579	F01	3C	Undefined	671	1741.023926	1267.928223	1.373124988	0.457462952
579	F01	3C	Undefined	671	1626.101685	1612.696899	1.008312031	0.011942162
579	F01	3C	Undefined	671	1615.981445	1294.916992	1.247942111	0.319551013
579	F01	3C	Undefined	671	1576.619751	1199.273315	1.314645904	0.394674266
579	F01	3C	Undefined	671	1730.293945	1216.347656	1.422532396	0.508461508
579	F01	3C	Undefined	671	1708.63269	1195.270996	1.429493977	0.515504542
579	F01	3C	Undefined	671	1739.797485	1234.020386	1.409861218	0.495553156
579	F01	3C	Undefined	671	1619.497803	1154.498291	1.402771936	0.488280473
579	F01	3C	Undefined	671	1501.203491	1176.872437	1.275587263	0.351161597
579	F01	3C	Undefined	671	1347.214966	1053.520752	1.278774019	0.354761338
579	F01	3C	Undefined	671	2131.42041	1126.61145	1.891885983	0.919825145
579	F01	3C	Undefined	671	2604.425781	1846.934692	1.410134204	0.495832472
579	F01	3C	Undefined	671	2342.293701	1290.536987	1.814976033	0.859950497
579	F01	3C	Undefined	671	2038.288574	1245.97168	1.635902811	0.71008704
579	F01	3C	Undefined	671	1528.82666	1105.464355	1.382972371	0.467772335
579	F01	3C	Undefined	671	2584.747803	1248.544922	2.070208094	1.049775792
579	F01	3C	Undefined	671	1542.147095	1225.445435	1.258437994	0.331634134
579	F01	3C	Undefined	671	2119.600586	1367.838989	1.549598018	0.631894014
579	F01	3C	Undefined	671	1512.233032	1063.752197	1.421602734	0.507518361
579	F01	3C	Undefined	671	1858.195801	1154.909668	1.608953369	0.686122514
579	F01	3C	Undefined	671	2772.824951	1815.672852	1.527161101	0.61085226
579	F01	3C	Undefined	671	2114.341309	1288.654419	1.640735699	0.714342858
579	F01	3C	Undefined	671	2007.924561	1274.116211	1.575935181	0.656208197
579	F01	3C	Undefined	671	2070.145508	1578.368774	1.311572772	0.391297857
579	F01	3C	Undefined	671	2474.810547	1987.37793	1.245264179	0.316451838
579	F01	3C	Undefined	671	1581.830444	1857.895996	0.851409577	-0.232074777
579	F01	3C	Undefined	671	2180.265137	1685.238525	1.293742758	0.371550787
579	F01	3C	Undefined	671	1547.084229	1385.355469	1.116741705	0.159295539
579	F01	3C	Undefined	671	1267.687256	923.962036	1.372012276	0.45629339
579	F01	3C	Undefined	671	1485.68457	842.346924	1.763744281	0.818641405
579	F01	3C	Undefined	671	1403.012085	981.570984	1.429353667	0.515362928
579	F01	3C	Undefined	671	1681.096802	1181.802979	1.422484824	0.50841326
579	F01	3C	Undefined	671	1326.084839	1095.993896	1.209938161	0.274933314
579	F01	3C	Undefined	671	1427.062744	987.035156	1.445807412	0.531875391
579	F01	3C	Undefined	671	1898.702393	1532.903687	1.238631239	0.308746737
579	F01	3C	Undefined	671	1960.290405	1303.896851	1.503409111	0.588237652
579	F01	3C	Undefined	671	2169.916992	1204.143555	1.802041777	0.849632458
579	F01	3C	Undefined	671	1558.839722	1147.212402	1.358806546	0.442340074
579	F01	3C	Undefined	671	1700.203491	1161.088989	1.464317987	0.550228879
579	F01	3C	Undefined	671	3221.065674	2489.633057	1.293791334	0.371604955
579	F01	3C	Undefined	671	2659.463623	1704.477051	1.560281273	0.641806128
579	F01	3C	Undefined	671	3483.586182	3306.331055	1.053610822	0.07534207
579	F01	3C	Undefined	671	2009.156128	1217.471313	1.65026979	0.722701899
579	F01	3C	Undefined	671	1972.339355	1124.65686	1.753725447	0.810422906
579	F01	3C	Undefined	671	1730.450439	1274.128174	1.35814471	0.441637206
579	F01	3C	Undefined	671	2446.258789	1183.274292	2.067364098	1.047792494
579	F01	3C	Undefined	671	1553.706177	1084.458252	1.432702618	0.518739185
579	F01	3C	Undefined	671	1703.024292	1298.171875	1.311863494	0.391617608
579	F01	3C	Undefined	671	1269.692139	1060.38855	1.197383864	0.259885733
579	F01	3C	Undefined	671	1451.203247	1363.047729	1.064675298	0.090413508
579	F01	3C	Undefined	671	1590.747803	1331.839478	1.194399047	0.256284919
579	F01	3C	Undefined	671	2545.674316	1603.818481	1.587258375	0.66653699
579	F01	3C	Undefined	671	2836.30835	1301.38501	2.179453681	1.123966543
579	F01	3C	Undefined	671	1965.877808	1275.818481	1.540875789	0.62375057
579	F01	3C	Undefined	671	1997.121582	1408.477905	1.417928939	0.503785233
579	F01	3C	Undefined	671	1769.63208	1294.027588	1.367538139	0.451581069
579	F01	3C	Undefined	671	1807.591919	1316.530396	1.372996723	0.457328182
579	F01	3C	Undefined	671	2073.265625	1164.786133	1.779953904	0.83183988
579	F01	3C	Undefined	671	2252.130859	1333.986328	1.68827132	0.755546777
579	F01	3C	Undefined	671	2083.306152	1480.349121	1.407307319	0.492937409
579	F01	3C	Undefined	671	2035.717651	1301.380615	1.564275376	0.645494508
579	F01	3C	Undefined	671	1938.163208	1290.617676	1.501733042	0.586628372
579	F01	3C	Undefined	671	2041.167114	1488.659546	1.371144342	0.455380454
579	F01	3C	Undefined	671	1808.273804	1327.463623	1.362202152	0.445940816
579	F01	3C	Undefined	671	2615.034424	1392.471802	1.877980165	0.909181825
579	F02	3C	Undefined	671	1691.9198	1271.022461	1.331148624	0.412671658
579	F02	3C	Undefined	671	1420.750854	1095.801514	1.296540328	0.374667081
579	F02	3C	Undefined	671	1706.008423	1064.302246	1.602936036	0.680716857
579	F02	3C	Undefined	671	1772.192261	1092.683105	1.621872117	0.697660069
579	F02	3C	Undefined	671	1375.303345	1287.141846	1.068494004	0.095578812
579	F02	3C	Undefined	671	4074.42627	2307.55249	1.765691696	0.820233459
579	F02	3C	Undefined	671	9007.860352	1400.295898	6.432826351	2.685452745
579	F02	3C	Undefined	671	1704.409546	1730.095703	0.985153332	-0.021579808
579	F02	3C	Undefined	671	1680.740723	1008.079773	1.667269563	0.737487377
579	F02	3C	Undefined	671	1198.838745	899.481628	1.332810708	0.414471896
579	F02	3C	Undefined	671	1291.083374	1132.401978	1.140128152	0.189195994
579	F02	3C	Undefined	671	1665.916626	1083.763184	1.537159271	0.620266656
579	F02	3C	Undefined	671	1474.634644	1239.49707	1.189704018	0.250602695
579	F02	3C	Undefined	671	1510.312988	1044.189697	1.446397137	0.532463727
579	F02	3C	Undefined	671	1537.801636	1091.037109	1.409486097	0.495169247
579	F02	3C	Undefined	671	1476.043701	1061.685059	1.390283953	0.475379571
579	F02	3C	Undefined	671	1914.864014	1310.709595	1.460936901	0.546893868
579	F02	3C	Undefined	671	1549.352905	1155.973755	1.340301108	0.422557149
579	F02	3C	Undefined	671	1587.020508	1215.319458	1.305846374	0.384985182
579	F02	3C	Undefined	671	1505.541382	1068.48291	1.409045824	0.49471853
579	F02	3C	Undefined	671	1483.055054	1166.290649	1.271599884	0.34664479
579	F02	3C	Undefined	671	2026.906494	1309.692505	1.547620137	0.630051406
579	F02	3C	Undefined	671	1680.855469	1114.462646	1.508220554	0.592847416
579	F02	3C	Undefined	671	1451.268066	1069.436157	1.357040396	0.440463667
579	F02	3C	Undefined	671	1432.004761	1094.806274	1.307998314	0.387360682
579	F02	3C	Undefined	671	1428.723877	1128.015625	1.266581637	0.340940068
579	F02	3C	Undefined	671	1026.154297	938.504639	1.093392887	0.128811896
579	F02	3C	Undefined	671	1751.655273	1306.91272	1.340300118	0.422556083
579	F02	3C	Undefined	671	1438.913452	1121.070313	1.283517577	0.360103053
579	F02	3C	Undefined	671	1384.060669	992.430237	1.394617594	0.479869587
579	F02	3C	Undefined	671	1809.965576	1440.587036	1.256408347	0.329305432
579	F02	3C	Undefined	671	1734.124634	1383.481079	1.253450199	0.325904678
579	F02	3C	Undefined	671	1454.332397	1367.879517	1.063202116	0.088415881
579	F02	3C	Undefined	671	1622.042236	1425.653442	1.13775353	0.186188062
579	F02	3C	Undefined	671	1438.358032	1257.991211	1.143376853	0.193300989
579	F02	3C	Undefined	671	1640.927734	1435.383057	1.143198483	0.193075908
579	F02	3C	Undefined	671	1669.766479	1357.052002	1.23043662	0.299170347
579	F02	3C	Undefined	671	1454.737915	1103.626099	1.318143814	0.398507782
579	F02	3C	Undefined	671	1532.242188	1262.376343	1.213776063	0.279502275
579	F02	3C	Undefined	671	1411.021362	1081.730225	1.304411515	0.383399082
579	F02	3C	Undefined	671	1587.286133	1023.131287	1.551400249	0.633570938
579	F02	3C	Undefined	671	1642.477539	1348.116577	1.218349783	0.284928384
579	F02	3C	Undefined	671	1592.645508	1239.552612	1.28485511	0.36160568
579	F02	3C	Undefined	671	1843.466431	1287.178223	1.432176522	0.518209322
579	F02	3C	Undefined	671	1538.541504	1233.078979	1.247723406	0.319298155
579	F02	3C	Undefined	671	1518.378418	1224.707397	1.239788722	0.310094285
579	F02	3C	Undefined	671	1723.055298	1261.786743	1.365567761	0.449500904
579	F02	3C	Undefined	671	1394.100098	1210.25293	1.151908054	0.204025565
579	F02	3C	Undefined	671	1226.386841	1183.426514	1.036301643	0.051443999
579	F02	3C	Undefined	671	1629.600952	1150.375366	1.416581926	0.502414041
579	F02	3C	Undefined	671	1823.201538	1781.391602	1.023470379	0.033469349
579	F02	3C	Undefined	671	1730.299316	1856.709106	0.931917289	-0.101726179
579	F02	3C	Undefined	671	1586.544067	1204.693481	1.316969081	0.397221476
579	F02	3C	Undefined	671	1515.515259	1146.61145	1.321733931	0.402431787
579	F02	3C	Undefined	671	1844.863647	1219.766968	1.512472214	0.596908639
579	F02	3C	Undefined	671	1824.759399	1556.926758	1.172026487	0.229005174
579	F02	3C	Undefined	671	2244.909668	1569.052368	1.430742347	0.51676389
579	F02	3C	Undefined	671	1638.05542	1229.118164	1.332707845	0.414360549
579	F02	3C	Undefined	671	1668.481567	1200.187988	1.390183524	0.475275352
579	F02	3C	Undefined	671	1623.899536	1303.716187	1.245592831	0.316832546
579	F02	3C	Undefined	671	1393.126343	1141.007813	1.220961265	0.288017432
579	F02	3C	Undefined	671	1241.149658	1241.778198	0.999493839	-0.000730421
579	F02	3C	Undefined	671	1663.080444	1421.188965	1.170203601	0.226759562
579	F02	3C	Undefined	671	1394.333496	1157.710083	1.204389179	0.268301651
579	F02	3C	Undefined	671	1379.911255	1130.977173	1.220105311	0.287005676
579	F02	3C	Undefined	671	1914.879517	1518.862793	1.260732389	0.334262072
579	F02	3C	Undefined	671	1409.285156	1296.401367	1.087074722	0.12045111
579	F02	3C	Undefined	671	1489.923218	1100.279175	1.35413198	0.437368358
579	F02	3C	Undefined	671	2674.989258	1930.694092	1.385506523	0.470413503
579	F02	3C	Undefined	671	1902.892578	1211.536255	1.570644354	0.651356543
579	F02	3C	Undefined	671	1388.601563	1072.828247	1.29433725	0.372213572
579	F02	3C	Undefined	671	1069.224121	972.032166	1.099988414	0.137488329
579	F02	3C	Undefined	671	1408.728271	1025.807251	1.373287496	0.457633683
579	F02	3C	Undefined	671	1438.442749	1224.191284	1.175014696	0.2326788
579	F02	3C	Undefined	671	1346.588623	1067.955078	1.260903806	0.334458218
579	F02	3C	Undefined	671	1297.203125	1235.472412	1.04996527	0.070341609
579	F02	3C	Undefined	671	1643.422363	1471.99292	1.11646078	0.158932571
579	F02	3C	Undefined	671	1624.680176	1423.673218	1.141188972	0.19053771
579	F02	3C	Undefined	671	1247.538086	1299.345947	0.960127739	-0.058701735
579	F02	3C	Undefined	671	1225.187866	1064.441895	1.151014322	0.202905785
579	F02	3C	Undefined	671	1393.935303	1016.387024	1.371461136	0.455713741
579	F02	3C	Undefined	671	1132.672974	1028.608276	1.101170388	0.139037719
579	F02	3C	Undefined	671	1218.890137	1090.206787	1.118035726	0.16096629
579	F02	3C	Undefined	671	1508.787476	1477.211182	1.021375613	0.030513517
579	F02	3C	Undefined	671	1056.752441	923.343445	1.144484695	0.19469817
579	F02	3C	Undefined	671	1335.756836	1151.729736	1.159783232	0.213855186
579	F02	3C	Undefined	671	1356.136597	1261.147095	1.075319923	0.104765946
579	F02	3C	Undefined	671	1580.076416	1334.359131	1.184146291	0.243847325
579	F02	3C	Undefined	671	1184.760498	1179.299805	1.004630454	0.006664914
579	F02	3C	Undefined	671	1235.561401	1171.788696	1.054423383	0.076454269
579	F02	3C	Undefined	671	1452.192017	994.959106	1.459549451	0.545523092
579	F02	3C	Undefined	671	1481.714966	1103.855469	1.342308851	0.424716658
579	F02	3C	Undefined	671	1541.575439	1723.731689	0.894324476	-0.161129735
579	F02	3C	Undefined	671	2204.046387	1061.20752	2.076923076	1.054447784
579	F02	3C	Undefined	671	1429.446655	1181.279907	1.210082933	0.275105926
579	F02	3C	Undefined	671	1277.733643	1087.794312	1.174609601	0.232181336
579	F02	3C	Undefined	671	1424.883911	1248.178223	1.141570879	0.191020438
579	F02	3C	Undefined	671	1411.201172	1166.226196	1.210057857	0.27507603
579	F02	3C	Undefined	671	1592.940552	1333.455811	1.194595681	0.25652241
579	F02	3C	Undefined	671	1399.925537	1080.144531	1.296053905	0.374125723
579	F02	3C	Undefined	671	1407.94397	984.718018	1.429794057	0.515807361
579	F02	3C	Undefined	671	1138.515137	1023.570862	1.11229733	0.153542489
579	F02	3C	Undefined	671	1582.577759	1244.038574	1.27212917	0.347245167
579	F02	3C	Undefined	671	1655.827393	1445.044312	1.145866171	0.196438558
579	F02	3C	Undefined	671	1599.035034	1313.500977	1.21738397	0.283784274
579	F02	3C	Undefined	671	1764.481812	1433.646973	1.230764508	0.299554746
579	F02	3C	Undefined	671	1664.977295	1285.814697	1.294881213	0.372819758
579	F02	3C	Undefined	671	1815.457642	1454.285034	1.248350632	0.32002321
579	F02	3C	Undefined	671	1565.93103	1312.835693	1.192785235	0.254334304
579	F02	3C	Undefined	671	1559.20813	1147.93396	1.358273371	0.441773871
579	F02	3C	Undefined	671	1411.022095	1413.269287	0.998409934	-0.002295807
579	F02	3C	Undefined	671	1517.62915	1146.898071	1.323246754	0.404082115
579	F02	3C	Undefined	671	1536.154419	1226.223999	1.252751879	0.325100702
579	F02	3C	Undefined	671	1807.199707	1598.901123	1.130276088	0.176675217
579	F02	3C	Undefined	671	1653.031372	1240.893677	1.332129741	0.413734598
579	F02	3C	Undefined	671	1437.39856	1412.276489	1.017788352	0.025437585
579	F02	3C	Undefined	671	1382.635864	1106.334717	1.249744623	0.32163332
579	F02	3C	Undefined	671	1851.668701	1871.651123	0.98932364	-0.015485545
579	F02	3C	Undefined	671	1871.874756	1352.419189	1.384093609	0.468941518
579	F02	3C	Undefined	671	1552.433594	1111.684082	1.396470112	0.481784696
579	F02	3C	Undefined	671	1942.953003	1285.592529	1.511328791	0.595817555
579	F02	3C	Undefined	671	1432.480347	1097.834839	1.304823181	0.383854318
579	F02	3C	Undefined	671	1563.071045	1259.826538	1.240703381	0.311158247
579	F02	3C	Undefined	671	1767.89978	1230.128296	1.43716699	0.523227703
579	F02	3C	Undefined	671	2455.779053	1691.266724	1.45203534	0.538076567
579	F02	3C	Undefined	671	1337.670532	1072.679321	1.247036748	0.318503979
579	F02	3C	Undefined	671	1321.659424	1132.932007	1.16658318	0.222289179
579	F02	3C	Undefined	671	1691.794189	1195.766357	1.414820027	0.500618545
579	F02	3C	Undefined	671	1592.262451	1072.077148	1.485212565	0.570669426
579	F02	3C	Undefined	671	1462.544556	1085.369385	1.347508577	0.430294456
579	F02	3C	Undefined	671	1377.289185	1050.945679	1.310523667	0.390143408
579	F02	3C	Undefined	671	1421.338013	1155.019409	1.230575003	0.299332592
579	F02	3C	Undefined	671	1339.403931	956.471008	1.400360199	0.485797963
579	F02	3C	Undefined	671	1362.474854	1041.973633	1.307590529	0.386910833
579	F02	3C	Undefined	671	1333.112915	997.993469	1.335793226	0.417696703
579	F02	3C	Undefined	671	1613.853516	1172.201416	1.376771512	0.461289151
579	F02	3C	Undefined	671	1215.240845	973.530212	1.248282621	0.319944609
579	F02	3C	Undefined	671	1583.193359	1283.456787	1.233538499	0.302802744
579	F02	3C	Undefined	671	1319.201416	1150.185181	1.146946977	0.197798697
579	F02	3C	Undefined	671	1283.685791	1118.04126	1.148156009	0.199318686
579	F02	3C	Undefined	671	1340.073486	1059.143066	1.265243128	0.339414639
579	F02	3C	Undefined	671	1634.563721	1098.063232	1.488587973	0.573944485
579	F02	3C	Undefined	671	1267.316406	1040.780273	1.217659903	0.284111239
579	F02	3C	Undefined	671	1351.808838	1068.207397	1.265492864	0.339699372
579	F02	3C	Undefined	671	1351.801758	905.836792	1.49232375	0.577560553
579	F02	3C	Undefined	671	1326.587524	1122.068237	1.182269919	0.241559449
579	F02	3C	Undefined	671	1376.244751	1072.768188	1.282891091	0.3593987
579	F02	3C	Undefined	671	1131.545288	1066.852783	1.060638643	0.084933217
579	F02	3C	Undefined	671	1433.317017	1129.265015	1.269247695	0.34397364
579	F02	3C	Undefined	671	1474.711548	1191.170044	1.238036127	0.308053414
579	F02	3C	Undefined	671	1465.866333	1246.158081	1.176308492	0.234266463
579	F02	3C	Undefined	671	1457.351196	1228.39209	1.186389271	0.246577456
579	F02	3C	Undefined	671	1385.853882	1111.81189	1.246482336	0.317862439
579	F02	3C	Undefined	671	1625.250732	1389.67334	1.169519977	0.225916505
579	F02	3C	Undefined	671	2178.577881	3094.054199	0.704117556	-0.50611178
579	F02	3C	Undefined	671	1844.309814	1692.848267	1.089471425	0.123628358
579	F02	3C	Undefined	671	1734.692871	1350.453003	1.284526649	0.361236821
579	F02	3C	Undefined	671	3033.936035	1378.609741	2.200721455	1.137976555
579	F02	3C	Undefined	671	1405.209106	1159.824829	1.211570119	0.276877902
579	F02	3C	Undefined	671	1375.917725	1283.951172	1.071627765	0.099803866
579	F02	3C	Undefined	671	1633.330688	1336.980835	1.221656022	0.288838127
579	F02	3C	Undefined	671	1141.295898	985.300415	1.158322762	0.21203731
579	F02	3C	Undefined	671	1708.533813	2089.373291	0.817725497	-0.29031147
579	F02	3C	Undefined	671	1652.099121	1494.619873	1.10536408	0.144521637
579	F02	3C	Undefined	671	1426.019165	1170.100464	1.218715152	0.285360967
579	F02	3C	Undefined	671	1063.120605	955.950562	1.112108353	0.153297357
579	F02	3C	Undefined	671	1088.078979	976.70343	1.114032106	0.155790811
579	F02	3C	Undefined	671	1009.042236	1003.131226	1.005892559	0.008476217
579	F02	3C	Undefined	671	1446.294067	1308.489136	1.105316068	0.144458971
579	F02	3C	Undefined	671	2016.724854	1362.997437	1.479624832	0.565231418
579	F02	3C	Undefined	671	1758.015503	1289.933105	1.362873389	0.446651542
579	F02	3C	Undefined	671	1600.291626	1413.897705	1.131829849	0.17865709
579	F02	3C	Undefined	671	1513.365601	1177.837036	1.284868411	0.361620614
579	F02	3C	Undefined	671	1433.346924	1068.309082	1.341696844	0.424058732
579	F02	3C	Undefined	671	1483.090576	1336.639771	1.109566398	0.149996003
579	F02	3C	Undefined	671	1407.972046	1144.772217	1.229914585	0.298558127
579	F02	3C	Undefined	671	1470.078735	1183.592285	1.242048257	0.312721228
579	F02	3C	Undefined	671	1071.108887	1042.912598	1.0270361	0.038486892
579	F02	3C	Undefined	671	1117.872803	907.018616	1.232469525	0.301551974
579	F02	3C	Undefined	671	1297.034912	958.947632	1.352560733	0.435693376
579	F02	3C	Undefined	671	1596.381714	1240.130005	1.287269647	0.36431429
579	F02	3C	Undefined	671	1555.652954	1170.547241	1.328996301	0.41033709
579	F02	3C	Undefined	671	1549.24231	1419.391968	1.091483075	0.12628976
579	F02	3C	Undefined	671	1744.294556	1545.7229	1.128465235	0.174361974
579	F02	3C	Undefined	671	1692.947266	1278.362427	1.324309312	0.405240124
579	F02	3C	Undefined	671	1385.543335	1065.452026	1.300427707	0.3789862
579	F02	3C	Undefined	671	1387.797119	1302.36731	1.065595787	0.091660284
579	F02	3C	Undefined	671	1285.10083	905.072571	1.419887058	0.505776178
579	F02	3C	Undefined	671	1347.539063	1001.53949	1.345467729	0.428107788
579	F02	3C	Undefined	671	1502.598755	1088.395996	1.380562553	0.465256258
579	F02	3C	Undefined	671	1292.828979	1050.440796	1.230749019	0.299536589
579	F02	3C	Undefined	671	650.159485	596.146606	1.090603349	0.125126491
579	F02	3C	Undefined	671	1671.555054	1117.088379	1.496349873	0.581447542
579	F02	3C	Undefined	671	1153.417358	1024.255249	1.126103439	0.171339353
579	F02	3C	Undefined	671	1168.393433	903.971741	1.292511016	0.370176576
579	F02	3C	Undefined	671	1526.126343	1134.958008	1.344654456	0.427235482
579	F02	3C	Undefined	671	1569.835693	1110.220703	1.413985245	0.499767066
579	F02	3C	Undefined	671	1642.773438	1280.538086	1.282877453	0.359383363
579	F02	3C	Undefined	671	1535.194092	1435.016968	1.069809017	0.097353269
579	F02	3C	Undefined	671	1586.562622	1490.907837	1.064158751	0.089713388
579	F02	3C	Undefined	671	1579.358398	1524.634766	1.035892945	0.050874915
579	F02	3C	Undefined	671	1499.076294	1446.157471	1.036592711	0.051849155
579	F02	3C	Undefined	671	1645.90564	1261.263184	1.304966054	0.384012278
579	F02	3C	Undefined	671	1585.948608	1465.537354	1.082161846	0.113916282
579	F02	3C	Undefined	671	1581.180786	1393.403076	1.134761946	0.182389676
579	F02	3C	Undefined	671	1560.514038	1348.173706	1.157502205	0.211014942
579	F02	3C	Undefined	671	1431.01123	1253.450439	1.141657608	0.19113004
579	F02	3C	Undefined	671	1207.414063	1074.977661	1.123199213	0.16761383
579	F02	3C	Undefined	671	1715.262695	1303.003052	1.316391924	0.396589081
579	F02	3C	Undefined	671	1328.290283	1412.981079	0.940062328	-0.089171681
579	F02	3C	Undefined	671	1292.193237	1160.608887	1.113375274	0.154939948
579	F02	3C	Undefined	671	1504.189941	1073.464111	1.401248468	0.486712796
579	F02	3C	Undefined	671	1775.369873	1031.200562	1.721653322	0.783794666
579	F02	3C	Undefined	671	1590.198608	1535.907227	1.035348086	0.050115886
579	F02	3C	Undefined	671	1345.159912	1334.016846	1.008353017	0.012000805
579	F02	3C	Undefined	671	1271.080444	1171.647949	1.084865505	0.117516197
579	F02	3C	Undefined	671	1362.452271	1216.942993	1.119569511	0.162944103
579	F02	3C	Undefined	671	1466.318726	1245.442749	1.177347355	0.235540024
579	F02	3C	Undefined	671	1691.079224	1542.783203	1.096122398	0.132408905
579	F02	3C	Undefined	671	1647.461914	1339.106812	1.230269236	0.298974074
579	F02	3C	Undefined	671	1319.48645	1232.031006	1.070984775	0.098937971
579	F02	3C	Undefined	671	1249.146118	1187.035767	1.052323909	0.073578839
579	F02	3C	Undefined	671	1590.318848	1264.998535	1.257170506	0.330180331
579	F02	3C	Undefined	671	1254.406494	1206.50354	1.039703948	0.056172785
579	F02	3C	Undefined	671	1424.324829	1353.7854	1.052105326	0.073279139
579	F02	3C	Undefined	671	1553.937622	1500.740601	1.035447179	0.05025396
579	F03	3C	Undefined	671	1819.636108	924.579956	1.968067874	0.976779976
579	F03	3C	Undefined	671	1268.821167	1084.532837	1.169924159	0.226415009
579	F03	3C	Undefined	671	1784.37793	1504.196045	1.186266867	0.246428601
579	F03	3C	Undefined	671	1387.868652	1081.172974	1.28366939	0.360273683
579	F03	3C	Undefined	671	1409.757202	1077.404541	1.308475274	0.387886662
579	F03	3C	Undefined	671	1339.764404	1502.345581	0.891781772	-0.165237384
579	F03	3C	Undefined	671	1267.345215	1139	1.112682366	0.15404181
579	F03	3C	Undefined	671	1330.263794	1060.03894	1.254919743	0.327595101
579	F03	3C	Undefined	671	1205.366211	1046.451416	1.151860653	0.203966196
579	F03	3C	Undefined	671	1333.4104	1024.924927	1.300983482	0.379602645
579	F03	3C	Undefined	671	1291.40686	1041.190552	1.240317498	0.31070947
579	F03	3C	Undefined	671	1229.278931	934.090576	1.316016843	0.396177954
579	F03	3C	Undefined	671	1113.126343	960.415039	1.159005532	0.212887452
579	F03	3C	Undefined	671	1626.632813	1069.729614	1.520601834	0.604642436
579	F03	3C	Undefined	671	1233.330933	1014.744934	1.215409796	0.281442825
579	F03	3C	Undefined	671	1359.162109	1093.805542	1.242599399	0.313361261
579	F03	3C	Undefined	671	1577.863647	1466.726318	1.07577237	0.10537284
579	F03	3C	Undefined	671	1244.219482	829.497131	1.499968397	0.584932105
579	F03	3C	Undefined	671	1291.208252	977.815796	1.32050255	0.401087087
579	F03	3C	Undefined	671	1196.759033	838.581055	1.427123861	0.513110553
579	F03	3C	Undefined	671	1074.424072	877.609192	1.224262555	0.291912992
579	F03	3C	Undefined	671	981.143188	815.821106	1.202645017	0.266210867
579	F03	3C	Undefined	671	1658.029907	968.272461	1.712358839	0.775985062
579	F03	3C	Undefined	671	1223.007813	1087.602905	1.12449848	0.16928171
579	F03	3C	Undefined	671	1186.611572	1028.841064	1.153347794	0.205827626
579	F03	3C	Undefined	671	1218.280884	866.442139	1.406072984	0.491671481
579	F03	3C	Undefined	671	1657.211304	1189.630981	1.393046525	0.478243442
579	F03	3C	Undefined	671	1180.460083	983.674866	1.200051078	0.263095812
579	F03	3C	Undefined	671	1216.08728	973.505066	1.249184337	0.320986385
579	F03	3C	Undefined	671	1537.588013	1071.671997	1.434756173	0.520805581
579	F03	3C	Undefined	671	1217.502686	1017.696655	1.196331618	0.258617354
579	F03	3C	Undefined	671	1286.652466	1026.52002	1.253411956	0.32586066
579	F03	3C	Undefined	671	1128.089966	957.376831	1.178313418	0.236723331
579	F03	3C	Undefined	671	1124.340576	842.257568	1.334912999	0.416745719
579	F03	3C	Undefined	671	1133.004883	828.533325	1.367482573	0.451522448
579	F03	3C	Undefined	671	1162.917725	939.780334	1.237435689	0.307353548
579	F03	3C	Undefined	671	1241.598999	881.35614	1.408736994	0.494402291
579	F03	3C	Undefined	671	969.585083	829.159424	1.169359058	0.225717985
579	F03	3C	Undefined	671	1065.141113	839.712036	1.268459981	0.343078004
579	F03	3C	Undefined	671	1058.864746	865.965942	1.222755647	0.290136128
579	F03	3C	Undefined	671	1017.126587	869.896729	1.169249812	0.225583197
579	F03	3C	Undefined	671	875.791016	815.498108	1.073933842	0.102905121
579	F03	3C	Undefined	671	1285.408203	1389.908691	0.924814854	-0.112763525
579	F03	3C	Undefined	671	1453.807617	1545.234131	0.940833229	-0.08798908
579	F03	3C	Undefined	671	1091.704224	902.174255	1.210081332	0.275104017
579	F03	3C	Undefined	671	893.96344	829.195984	1.078108743	0.108502702
579	F03	3C	Undefined	671	848.059265	743.176086	1.141128302	0.190461009
579	F03	3C	Undefined	671	866.170532	745.836609	1.161340864	0.215791479
579	F03	3C	Undefined	671	1039.471191	718.811584	1.446096883	0.53216421
579	F03	3C	Undefined	671	1701.456909	837.769592	2.030936579	1.022145188
579	F03	3C	Undefined	671	1110.548706	911.881042	1.217865769	0.28435513
579	F03	3C	Undefined	671	1171.567505	903.238708	1.297074068	0.375260865
579	F03	3C	Undefined	671	1065.399414	993.191711	1.072702684	0.101250266
579	F03	3C	Undefined	671	1530.606323	1162.958618	1.316131373	0.396303503
579	F03	3C	Undefined	671	1272.715698	1254.89856	1.01419807	0.020339435
579	F03	3C	Undefined	671	1324.229858	1103.261353	1.200286636	0.263378972
579	F03	3C	Undefined	671	1554.494873	1182.397461	1.314697404	0.394730782
579	F03	3C	Undefined	671	1426.801147	1207.064087	1.182042579	0.241282005
579	F03	3C	Undefined	671	1346.51709	1106.410156	1.217014398	0.283346236
579	F03	3C	Undefined	671	1241.879761	1122.689819	1.106164624	0.145566109
579	F03	3C	Undefined	671	1390.311401	1096.49939	1.267954559	0.342503044
579	F03	3C	Undefined	671	1574.822144	1080.211792	1.457882756	0.543874701
579	F03	3C	Undefined	671	1403.907715	1071.28125	1.31049406	0.390110815
579	F03	3C	Undefined	671	1572.226807	1078.658203	1.457576462	0.543571567
579	F03	3C	Undefined	671	1350.540771	1122.939331	1.202683648	0.266257208
579	F03	3C	Undefined	671	1861.306396	1880.707642	0.989684071	-0.014960036
579	F03	3C	Undefined	671	1414.873047	1137.825928	1.24348814	0.314392748
579	F03	3C	Undefined	671	1346.889893	1060.298828	1.27029273	0.345160994
579	F03	3C	Undefined	671	1791.137451	1790.188354	1.000530166	0.000764665
579	F03	3C	Undefined	671	1361.636108	1118.08606	1.21782764	0.284309962
579	F03	3C	Undefined	671	1174.779785	1019.399109	1.15242379	0.204671348
579	F03	3C	Undefined	671	1118.550293	984.33136	1.136355437	0.184414162
579	F03	3C	Undefined	671	1490.049194	1131.354004	1.317049472	0.397309539
579	F03	3C	Undefined	671	1573.831177	1162.206177	1.35417554	0.437414765
579	F03	3C	Undefined	671	1221.0896	1140.067139	1.071068149	0.099050277
579	F03	3C	Undefined	671	1412.457642	1100.893433	1.283010326	0.359532781
579	F03	3C	Undefined	671	1462.049194	1235.943604	1.182941672	0.24237894
579	F03	3C	Undefined	671	1293.942017	1083.89563	1.193788388	0.255547126
579	F03	3C	Undefined	671	982.536987	1029.634888	0.954257668	-0.067549221
579	F03	3C	Undefined	671	1172.437256	1069.237915	1.096516724	0.132927816
579	F03	3C	Undefined	671	1137.946533	1101.971313	1.03264624	0.046346106
579	F03	3C	Undefined	671	925.509949	767.372314	1.206076805	0.270321784
579	F03	3C	Undefined	671	1403.469482	1035.034668	1.355963742	0.439318602
579	F03	3C	Undefined	671	1438.019043	1221.535889	1.177222099	0.23538653
579	F03	3C	Undefined	671	1228.951294	1103.202637	1.113985095	0.155729929
579	F03	3C	Undefined	671	1525.879272	1299.245239	1.174435146	0.231967048
579	F03	3C	Undefined	671	1026.529663	1003.861694	1.022580769	0.0322148
579	F03	3C	Undefined	671	1278.66626	1053.474976	1.213760449	0.279483716
579	F03	3C	Undefined	671	1325.806152	1064.157837	1.245873597	0.317157704
579	F03	3C	Undefined	671	1398.228027	1155.210815	1.210366116	0.275443505
579	F03	3C	Undefined	671	1335.281494	1152.021362	1.159077026	0.212976443
579	F03	3C	Undefined	671	1587.227051	1149.186035	1.381175025	0.465896152
579	F03	3C	Undefined	671	1449.048584	1219.765259	1.18797332	0.248502436
579	F03	3C	Undefined	671	1055.402954	1038.816162	1.015967014	0.022853562
579	F03	3C	Undefined	671	1087.607422	1140.325439	0.953769323	-0.068287714
579	F03	3C	Undefined	671	1205.559692	1041.242798	1.157808433	0.211396569
579	F03	3C	Undefined	671	1250.894287	1049.756348	1.191604404	0.25290536
579	F03	3C	Undefined	671	1436.689453	934.907654	1.536718035	0.619852476
579	F03	3C	Undefined	671	1326.628906	925.194031	1.433892634	0.519937003
579	F03	3C	Undefined	671	1120.937622	1059.481934	1.058005414	0.08134701
579	F03	3C	Undefined	671	987.463623	963.995422	1.024344722	0.034701307
579	F03	3C	Undefined	671	1082.406372	974.306396	1.110950699	0.151794796
579	F03	3C	Undefined	671	1034.107178	1032.989136	1.001082337	0.001560637
579	F03	3C	Undefined	671	904.874207	823.649658	1.09861541	0.135686434
579	F03	3C	Undefined	671	1022.589111	944.887146	1.082234122	0.114012634
579	F03	3C	Undefined	671	1943.629761	1239.790039	1.567708805	0.64865761
579	F03	3C	Undefined	671	1287.519531	1118.160889	1.151461783	0.203466529
579	F03	3C	Undefined	671	1215.89502	1051.487915	1.156356628	0.209586403
579	F03	3C	Undefined	671	1229.77417	1039.074829	1.183528015	0.243093856
579	F03	3C	Undefined	671	1295.405762	1163.044189	1.113806143	0.155498154
579	F03	3C	Undefined	671	1466.819824	1132.17981	1.295571438	0.373588568
579	F03	3C	Undefined	671	1502.178589	1292.158203	1.162534576	0.217273626
579	F04	3C	Undefined	671	1249.07251	1382.405396	0.903550083	-0.146323525
579	F04	3C	Undefined	671	1614.033325	1190.896484	1.355309506	0.438622351
579	F04	3C	Undefined	671	1663.026123	1199.177246	1.386805936	0.471765917
579	F04	3C	Undefined	671	1595.914917	1108.487183	1.439723383	0.52579165
579	F04	3C	Undefined	671	1420.583984	1217.162109	1.167128005	0.222962798
579	F04	3C	Undefined	671	1524.987793	1056.163574	1.44389357	0.529964404
579	F04	3C	Undefined	671	1205.501099	1027.092285	1.173702808	0.231067151
579	F04	3C	Undefined	671	1181.259033	1026.768799	1.150462533	0.202214
579	F04	3C	Undefined	671	1762.783203	1512.998657	1.165092378	0.220444348
579	F04	3C	Undefined	671	1362.853882	1178.984253	1.155955967	0.209086443
579	F04	3C	Undefined	671	1292.244385	1081.989136	1.194322884	0.25619292
579	F04	3C	Undefined	671	1327.571411	1151.923096	1.152482675	0.204745063
579	F04	3C	Undefined	671	1310.322388	1159.76123	1.129820824	0.176093996
579	F04	3C	Undefined	671	1358.220825	1102.117676	1.232373688	0.301439785
579	F04	3C	Undefined	671	1188.045532	1055.262817	1.125829047	0.170987777
579	F04	3C	Undefined	671	2906.024658	1704.374023	1.705039281	0.769804976
579	F04	3C	Undefined	671	1155.682007	1155.199219	1.000417926	0.000602814
579	F04	3C	Undefined	671	1137.100708	1079.221436	1.05363058	0.075369124
579	F04	3C	Undefined	671	1234.755371	1388.254395	0.88943019	-0.169046719
579	F04	3C	Undefined	671	1540.656616	1317.466064	1.169408957	0.225779547
579	F04	3C	Undefined	671	1246.296143	1117.015259	1.115737796	0.157998026
579	F04	3C	Undefined	671	1195.800293	1136.352905	1.052314195	0.073565523
579	F04	3C	Undefined	671	1414.811523	1238.011719	1.142809475	0.192584903
579	F04	3C	Undefined	671	1345.588867	1194.427734	1.126555277	0.171918105
579	F04	3C	Undefined	671	1460.885864	1326.088379	1.101650453	0.139666539
579	F04	3C	Undefined	671	1273.682251	1180.850586	1.078614235	0.109178979
579	F04	3C	Undefined	671	1361.421509	1055.777588	1.289496504	0.366807862
579	F04	3C	Undefined	671	990.45929	862.016602	1.149002569	0.200382023
579	F04	3C	Undefined	671	1112.694458	1057.623291	1.052070683	0.073231635
579	F04	3C	Undefined	671	1271.856934	1148.475464	1.107430654	0.147216362
579	F04	3C	Undefined	671	1382.639038	1110.107178	1.245500493	0.316725593
579	F04	3C	Undefined	671	1391.273071	1295.548584	1.073887223	0.102842493
579	F04	3C	Undefined	671	1064.808228	979.88269	1.086669087	0.119912677
579	F04	3C	Undefined	671	1109.08728	1026.480225	1.080476032	0.111667069
579	F04	3C	Undefined	671	1156.447632	1222.107422	0.946273307	-0.079671165
579	F04	3C	Undefined	671	1416.355591	1030.632446	1.374258686	0.458653598
579	F04	3C	Undefined	671	1515.230713	1354.014282	1.119065532	0.162294523
579	F04	3C	Undefined	671	1924.474487	1716.388672	1.12123467	0.165088261
579	F04	3C	Undefined	671	1703.993408	1486.817749	1.146067438	0.196691939
579	F04	3C	Undefined	671	1395.901855	1314.566528	1.061872355	0.086610354
579	F04	3C	Undefined	671	1281.401733	1054.725464	1.214914949	0.28085532
579	F04	3C	Undefined	671	1114.631104	1086.50708	1.025884805	0.036868742
579	F04	3C	Undefined	671	1180.409058	1044.0979	1.130554001	0.177029904
579	F04	3C	Undefined	671	1079.319092	923.731201	1.168434162	0.224576445
579	F04	3C	Undefined	671	1162.868774	1067.57019	1.089266809	0.123357376
579	F04	3C	Undefined	671	1107.098022	1074.341431	1.030489926	0.043330402
579	F04	3C	Undefined	671	1140.577148	952.92688	1.196919902	0.25932661
579	F04	3C	Undefined	671	1151.930786	1086.589233	1.060134549	0.084247378
579	F04	3C	Undefined	671	1077.189453	899.537598	1.197492418	0.260016521
579	F04	3C	Undefined	671	1059.385254	945.891174	1.119986403	0.163481218
579	F04	3C	Undefined	671	1142.603882	981.007263	1.164725201	0.219989614
579	F04	3C	Undefined	671	1206.770264	1129.594604	1.068321555	0.095345951
579	F04	3C	Undefined	671	1143.059204	1065.461548	1.072830086	0.101421601
579	F04	3C	Undefined	671	1262.690552	1047.193604	1.205785203	0.26997293
579	F04	3C	Undefined	671	1169.386475	991.316406	1.179629902	0.238334298
579	F04	3C	Undefined	671	1085.665649	944.050049	1.150008572	0.201644615
579	F04	3C	Undefined	671	1145.268555	1408.308716	0.813222656	-0.298277686
579	F04	3C	Undefined	671	1068.564575	924.516541	1.155809039	0.208903058
579	F04	3C	Undefined	671	1247.244019	1020.647217	1.222012854	0.289259461
579	F04	3C	Undefined	671	1447.144165	1281.280396	1.129451578	0.175622421
579	F04	3C	Undefined	671	2474.065186	1302.652954	1.8992512	0.925430733
579	F04	3C	Undefined	671	1297.18335	1159.642578	1.118606176	0.161702201
579	F04	3C	Undefined	671	1248.953003	1140.917114	1.094692145	0.130525205
579	F04	3C	Undefined	671	1326.260254	1031.554565	1.285690839	0.36254377
579	F04	3C	Undefined	671	962.915039	850.122925	1.132677417	0.179737045
579	F04	3C	Undefined	671	1011.796204	898.300659	1.12634472	0.171648434
579	F04	3C	Undefined	671	1122.793945	887.64917	1.264907334	0.339031698
579	F04	3C	Undefined	671	1323.059814	1087.434082	1.216680474	0.282950335
579	F04	3C	Undefined	671	1375.542114	1135.855347	1.211018743	0.276221193
579	F04	3C	Undefined	671	1976.624268	1125.969971	1.755485776	0.811870306
579	F04	3C	Undefined	671	1536.06311	1173.300903	1.309180881	0.388664439
579	F04	3C	Undefined	671	1401.455078	942.180908	1.487458583	0.572849498
579	F04	3C	Undefined	671	1245.547607	1356.973877	0.917886209	-0.123612783
579	F04	3C	Undefined	671	1350.271606	1049.186157	1.286970474	0.363978955
579	F04	3C	Undefined	671	1088.163086	1018.66394	1.068225784	0.095216612
579	F04	3C	Undefined	671	1408.845459	1496.998901	0.941113222	-0.087559796
579	F04	3C	Undefined	671	1544.771973	1571.732178	0.98284682	-0.02496151
579	F04	3C	Undefined	671	1245.448486	1180.021484	1.055445602	0.077852224
579	F04	3C	Undefined	671	1265.877075	1147.424438	1.103233497	0.141738166
579	F04	3C	Undefined	671	1207.7948	1138.938477	1.060456578	0.084685549
579	F04	3C	Undefined	671	1246.104004	1048.134521	1.188877934	0.249600597
579	F04	3C	Undefined	671	1268.788696	1112.562988	1.140419652	0.189564806
579	F04	3C	Undefined	671	1407.378906	1203.254517	1.169643568	0.226068956
579	F04	3C	Undefined	671	1297.504028	1154.06543	1.124289832	0.169013997
579	F04	3C	Undefined	671	1247.417725	1110.089233	1.123709417	0.168269014
579	F04	3C	Undefined	671	1822.188477	1067.31897	1.70725765	0.771680799
579	F04	3C	Undefined	671	1252.91333	1289.76709	0.971426035	-0.041823943
579	F04	3C	Undefined	671	1304.117676	2197.732178	0.593392447	-0.75294153
579	F04	3C	Undefined	671	1211.502808	2105.083984	0.575512814	-0.797080043
579	F04	3C	Undefined	671	1278.291748	1180.582397	1.082763686	0.114718408
579	F04	3C	Undefined	671	1485.139893	1135.579102	1.307826016	0.387170628
579	F04	3C	Undefined	671	1189.327759	1049.032104	1.13373819	0.181087523
579	F04	3C	Undefined	671	1166.013062	1094.5802	1.06526051	0.091206285
579	F04	3C	Undefined	671	1218.194946	925.880493	1.315715101	0.395847128
579	F04	3C	Undefined	671	1100.60083	941.382507	1.169132443	0.225438372
579	F04	3C	Undefined	671	1171.166504	961.810242	1.217668988	0.284122003
579	F04	3C	Undefined	671	1354.462036	1017.347656	1.331365957	0.412907185
579	F04	3C	Undefined	671	2836.754883	1125.345703	2.52078528	1.333873235
579	F04	3C	Undefined	671	1447.575928	1081.534668	1.338446164	0.420559111
579	F04	3C	Undefined	671	1526.641479	1185.24231	1.288041666	0.365179262
579	F04	3C	Undefined	671	1483.140137	1139.591187	1.301466836	0.38013855
579	F04	3C	Undefined	671	1243.853638	1081.906494	1.149686821	0.201240919
579	F04	3C	Undefined	671	1217.721069	1042.842529	1.167694101	0.223662383
579	F04	3C	Undefined	671	1276.507324	1054.036621	1.21106544	0.276276823
579	F04	3C	Undefined	671	1489.665405	1488.163696	1.001009102	0.001455092
579	F04	3C	Undefined	671	1727.726807	1377.928345	1.253858238	0.326374246
579	F04	3C	Undefined	671	1216.428345	1172.255493	1.037681932	0.0533643
579	F04	3C	Undefined	671	1424.533447	1159.001221	1.229104354	0.297607409
579	F04	3C	Undefined	671	1223.838623	1093.776001	1.11891157	0.162096022
579	F04	3C	Undefined	671	1443.214355	1146.087402	1.25925331	0.332568524
579	F04	3C	Undefined	671	1486.840942	1123.630005	1.323247809	0.404083265
579	F04	3C	Undefined	671	1116.841553	1015.750977	1.099522992	0.136877772
579	F04	3C	Undefined	671	1199.416626	1037.236328	1.156358097	0.209588235
579	F04	3C	Undefined	671	1370.43689	1113.646484	1.230585208	0.299344556
579	F04	3C	Undefined	671	1212.138794	928.658325	1.305258093	0.384335103
579	F04	3C	Undefined	671	1272.355225	887.764343	1.433212806	0.519252839
579	F04	3C	Undefined	671	1314.321533	935.265381	1.405292615	0.490870565
579	F04	3C	Undefined	671	1518.438232	1190.380615	1.275590524	0.351165285
579	F04	3C	Undefined	671	1351.84314	1155.971802	1.169443007	0.225821553
579	F04	3C	Undefined	671	1071.505737	925.655396	1.157564404	0.211092464
579	F04	3C	Undefined	671	1342.563721	1164.230103	1.153177295	0.205614337
579	F04	3C	Undefined	671	1155.605713	1099.416504	1.051108209	0.0719112
579	F04	3C	Undefined	671	1267.91687	1098.045776	1.154703108	0.20752196
579	F04	3C	Undefined	671	1558.144043	1229.736206	1.267055516	0.341479737
579	F04	3C	Undefined	671	1350.566895	1194.919189	1.130257935	0.176652046
579	F04	3C	Undefined	671	1299.473755	1198.601196	1.084158567	0.116575778
579	F04	3C	Undefined	671	1330.776733	1185.115967	1.12290845	0.16724031
579	F04	3C	Undefined	671	1625.339966	1168.765381	1.39064691	0.475756162
579	F04	3C	Undefined	671	1324.535034	1269.896118	1.043026288	0.060775519
579	F04	3C	Undefined	671	1318.686157	1206.596558	1.09289733	0.128157877
579	F04	3C	Undefined	671	1389.747314	1092.787598	1.271745137	0.346809578
579	F04	3C	Undefined	671	1422.925781	1261.601074	1.127872994	0.17360462
579	F04	3C	Undefined	671	1324.621704	1088.287354	1.217161717	0.283520863
579	F04	3C	Undefined	671	1270.80957	1155.132446	1.100141871	0.137689581
579	F04	3C	Undefined	671	1270.030518	1135.995361	1.117989176	0.160906221
579	F04	3C	Undefined	671	1265	1083.524292	1.167486515	0.223405887
579	F04	3C	Undefined	671	1200.308472	934.404968	1.284569874	0.361285368
579	F04	3C	Undefined	671	1478.032593	1483.97937	0.995992682	-0.005792952
579	F04	3C	Undefined	671	1323.068604	1743.160278	0.75900571	-0.397817356
579	F04	3C	Undefined	671	1327.339233	1591.537231	0.83399823	-0.261883774
579	F04	3C	Undefined	671	1354.077881	1200.313354	1.128103654	0.173899634
579	F04	3C	Undefined	671	1344.994629	1146.047607	1.173594029	0.230933437
579	F04	3C	Undefined	671	1549.419067	1601.806763	0.967294622	-0.047972717
579	F04	3C	Undefined	671	1374.746216	1225.616455	1.121677349	0.165657744
579	F04	3C	Undefined	671	1174.738037	1083.555786	1.084150952	0.116565645
579	F04	3C	Undefined	671	1350.060303	1055.399658	1.279193425	0.355234428
579	F04	3C	Undefined	671	1135.611694	898.674683	1.263651592	0.337598746
579	F04	3C	Undefined	671	1327.395874	987.380554	1.344360965	0.426920558
579	F04	3C	Undefined	671	1093.038818	951.207764	1.149106283	0.200512242
579	F04	3C	Undefined	671	1242.191406	998.801147	1.243682398	0.314618109
579	F04	3C	Undefined	671	1280.03772	1082.671265	1.182295828	0.241591065
579	F04	3C	Undefined	671	1180.596436	987.92688	1.195024105	0.25703972
579	F04	3C	Undefined	671	1241.575684	1077.676636	1.152085554	0.204247855
579	F04	3C	Undefined	671	1144.423706	918.085022	1.246533468	0.317921618
579	F04	3C	Undefined	671	1497.434204	1042.561768	1.436302625	0.522359753
579	F04	3C	Undefined	671	1193.23877	1011.765381	1.179363114	0.238007978
579	F04	3C	Undefined	671	1379.487549	1202.397217	1.147281056	0.19821886
579	F04	3C	Undefined	671	1220.870605	1098.448853	1.111449661	0.152442608
579	F04	3C	Undefined	671	1479.89209	1103.300171	1.34133224	0.423666629
579	F04	3C	Undefined	671	1334.903687	986.302551	1.353442395	0.436633485
579	F04	3C	Undefined	671	1373.284302	1260.610229	1.08938058	0.123508054
579	F04	3C	Undefined	671	1252.261353	1018.849854	1.229093127	0.297594231
579	F04	3C	Undefined	671	1351.63562	1198.204224	1.128051123	0.173832451
579	F04	3C	Undefined	671	1139.563354	916.224609	1.243759819	0.314707915
579	F04	3C	Undefined	671	1513.912842	1231.589966	1.229234472	0.297760131
579	F04	3C	Undefined	671	1322.589478	790.279846	1.673571058	0.742929808
579	F04	3C	Undefined	671	1048.373413	1002.585938	1.045669377	0.064426768
579	F04	3C	Undefined	671	1120.44873	957.29248	1.170435111	0.227044953
579	F04	3C	Undefined	671	1525.550659	1224.601685	1.24575254	0.317017515
579	F04	3C	Undefined	671	1162.362915	1088.493774	1.067863632	0.094727424
579	F04	3C	Undefined	671	1179.127319	1153.027222	1.02263615	0.032292931
579	F04	3C	Undefined	671	1243.987061	1147.032471	1.084526456	0.117065247
579	F04	3C	Undefined	671	1196.581299	1029.161987	1.162675375	0.217448345
579	F04	3C	Undefined	671	1285.990356	866.498901	1.484122316	0.569609999
579	F04	3C	Undefined	671	1534.850342	1144.984375	1.340498941	0.422770079
579	F04	3C	Undefined	671	1357.164795	1063.529297	1.276095354	0.351736136
579	F04	3C	Undefined	671	1114.06897	1043.241333	1.067891901	0.094765615
579	F04	3C	Undefined	671	1220.662354	1065.279053	1.145861594	0.196432795
