# Supplementary material for: Enterovirus D68 2A protease causes nuclear pore complex dysfunction and independently contributes to motor neuron toxicity
Source: eLife. 2026 Jun 18;14:RP108672. doi: 10.7554/eLife.108672 (PMC13278737; doi:10.7554/eLife.108672)
Supplement: Figure 3—source data 1. [file elife-108672-fig3-data1.zip › Fig 3A Poly-A-FISH_230928.csv]

Plate ID	Well Name	Group	Compound	MEASUREMENT SET ID	Cell: Nucleus Avg Intensity (MJE Nuclear-Cytoplasmic)	Cell: Cytoplasm Avg Intensity (MJE Nuclear-Cytoplasmic)	N/C Ratio	Log N/C ratio
460	C03	Control	GFP	517	3083.357178	2094.550293	1.47208553	0.557861496
460	C03	Control	GFP	517	2483.089844	1530.258057	1.622660853	0.698361498
460	C03	Control	GFP	517	2677.963623	1864.885986	1.435993215	0.522048933
460	C03	Control	GFP	517	3161.015625	1600.572876	1.974927648	0.981799801
460	C03	Control	GFP	517	2758.033447	1359.113647	2.029288318	1.020973856
460	C03	Control	GFP	517	3512.150635	2287.014893	1.53569207	0.618888962
460	C03	Control	GFP	517	3097.526123	1980.345703	1.564134039	0.64536415
460	C03	Control	GFP	517	3772.271973	2088.234131	1.806441106	0.85315022
460	C03	Control	GFP	517	3677.360107	2750.449951	1.337003099	0.419002809
460	C03	Control	GFP	517	3735.05127	2194.787109	1.701782945	0.767047039
460	C03	Control	GFP	517	4684.826172	2110.530518	2.219738654	1.150389828
460	C03	Control	GFP	517	3892.749023	2194.619141	1.77376974	0.82681874
460	C03	Control	GFP	517	3829.915771	2059.483887	1.85964833	0.895029825
460	C03	Control	GFP	517	3591.467285	1794.475586	2.001402144	1.001011079
460	C03	Control	GFP	517	3527.270508	2027.36084	1.7398336	0.798949331
460	C03	Control	GFP	517	5068.864746	2572.094482	1.970714832	0.97871903
460	C03	Control	GFP	517	3772.628418	2440.669189	1.545735258	0.628293246
460	C03	Control	GFP	517	6048.956055	3885.962402	1.556617236	0.638414237
460	C03	Control	GFP	517	4473.393555	2154.667236	2.076141262	1.053904609
460	C03	Control	GFP	517	3276.231201	2080.893311	1.574434972	0.654834172
460	C03	Control	GFP	517	4700.750977	3161.316162	1.486960094	0.57236593
460	C03	Control	GFP	517	2885.121582	1893.11377	1.524008555	0.607871002
460	C03	Control	GFP	517	4584.720215	2406.326172	1.905277958	0.930001485
460	C03	Control	GFP	517	3942.095459	2715.143555	1.451892093	0.537934234
460	C03	Control	GFP	517	5850.79834	1900.878906	3.077943746	1.621966864
460	C03	Control	GFP	517	3405.533203	2209.172119	1.541542723	0.624374873
460	C03	Control	GFP	517	4723.78418	2362.611572	1.999390943	0.999560592
460	C03	Control	GFP	517	4612.276855	2786.293457	1.655344969	0.727131901
460	C03	Control	GFP	517	3809.46582	2080.418701	1.831105353	0.872714799
460	C03	Control	GFP	517	4024.67627	1895.652466	2.123108714	1.086178247
460	C03	Control	GFP	517	4927.074219	2549.287354	1.932726105	0.950637202
460	C03	Control	GFP	517	4292.137695	1840.748169	2.331735415	1.221404093
460	C03	Control	GFP	517	4096.852539	1496.824463	2.737029385	1.452610924
460	C03	Control	GFP	517	6063.464355	1679.450439	3.610386001	1.85215309
460	C03	Control	GFP	517	4239.089355	2058.30835	2.059501607	1.042295252
460	C03	Control	GFP	517	2593.086914	1638.302246	1.582789086	0.662469022
460	C03	Control	GFP	517	2979.000977	1729.904419	1.722061025	0.784136269
460	C03	Control	GFP	517	3312.525146	1942.149414	1.70559748	0.770277212
460	C03	Control	GFP	517	3987.714844	2378.918457	1.676272187	0.745256427
460	C03	Control	GFP	517	4535.198242	1909.171143	2.375480197	1.24821918
460	C03	Control	GFP	517	3270.23291	1956.855713	1.671167112	0.740856006
460	C03	Control	GFP	517	3767.668701	2051.527344	1.83651888	0.876973728
460	C03	Control	GFP	517	3127.131348	1642.932251	1.903384236	0.928566828
460	C03	Control	GFP	517	4727.372559	1994.968628	2.369647569	1.244672507
460	C03	Control	GFP	517	4900.09375	1967.779419	2.490164143	1.316240843
460	C03	Control	GFP	517	5746.164551	1759.39856	3.265982297	1.707516971
460	C03	Control	GFP	517	4328.390625	2084.494873	2.076469787	1.05413288
460	C03	Control	GFP	517	4223.730469	1774.690186	2.379981871	1.250950584
460	C03	Control	GFP	517	3921.919922	1917.321777	2.045519938	1.032467599
460	C03	Control	GFP	517	4446.512207	2460.146973	1.807417303	0.853929639
460	C03	Control	GFP	517	4731.036621	2222.563477	2.128639596	1.089931705
460	C03	Control	GFP	517	3897.739502	2251.344238	1.731294325	0.791851008
460	C03	Control	GFP	517	4423.153809	1814.595703	2.437542314	1.285427263
460	C03	Control	GFP	517	4366.634766	2368.673828	1.843493483	0.882442317
460	C03	Control	GFP	517	3935.668701	2540.404541	1.549229124	0.631550528
460	C03	Control	GFP	517	3846.525879	2353.317627	1.634511991	0.708859961
460	C03	Control	GFP	517	4633.344238	2044.134766	2.266653019	1.180563559
460	C03	Control	GFP	517	4992.709473	2517.793945	1.982969847	0.98766274
460	C03	Control	GFP	517	5159.038574	1703.748657	3.02805144	1.598389714
460	C03	Control	GFP	517	5371.967285	2504.253174	2.145137457	1.101070096
460	C03	Control	GFP	517	3269.188965	2098.979492	1.557513533	0.639244699
460	C03	Control	GFP	517	5761.945801	2998.141357	1.921839271	0.942487685
460	C03	Control	GFP	517	5331.239746	2789.181641	1.911399268	0.934629171
460	C03	Control	GFP	517	4326.075195	2267.812988	1.907597857	0.931757067
460	C03	Control	GFP	517	4410.375977	1911.63501	2.307122413	1.206094554
460	C03	Control	GFP	517	4149.388672	2700.848145	1.536328016	0.619486274
460	C03	Control	GFP	517	6124.378906	1991.334106	3.075515499	1.620828246
460	C03	Control	GFP	517	5310.803711	2191.914063	2.422906902	1.276738971
460	C03	Control	GFP	517	3164.837891	2245.687744	1.409295615	0.494974265
460	C03	Control	GFP	517	4781.117676	1826.166016	2.618117758	1.388529989
460	C03	Control	GFP	517	4072.718262	2054.650879	1.982194787	0.987098741
460	C03	Control	GFP	517	5252.739258	2882.255859	1.822440309	0.865871562
460	C03	Control	GFP	517	3900.088867	1934.738159	2.01582258	1.011368667
460	C03	Control	GFP	517	5102.571289	2096.373291	2.433999379	1.2833288
460	C03	Control	GFP	517	4955.63916	2775.022217	1.785801616	0.836571821
460	C03	Control	GFP	517	3948.867432	2301.625488	1.71568635	0.778785833
460	C03	Control	GFP	517	4791.550781	2308.891357	2.075260391	1.053292369
460	C03	Control	GFP	517	6289.803223	2329.567871	2.69998711	1.43295252
460	C03	Control	GFP	517	3521.701416	2029.385376	1.735353698	0.795229741
460	C03	Control	GFP	517	4947.21582	2173.548096	2.27610138	1.186564818
460	C03	Control	GFP	517	3285.200928	1909.315918	1.720616739	0.782925778
460	C03	Control	GFP	517	3194.21582	1926.78064	1.657799416	0.72926946
460	C03	Control	GFP	517	4972.717285	3427.028809	1.451028737	0.537076092
460	C03	Control	GFP	517	4309.290527	2648.80127	1.626883291	0.702110759
460	C03	Control	GFP	517	4422.486816	2409.548584	1.835400558	0.876094951
460	C03	Control	GFP	517	3339.412109	1926.988037	1.732969819	0.793246529
460	C03	Control	GFP	517	3297.445801	1589.002319	2.075167394	1.053227716
460	C03	Control	GFP	517	5347.868164	3160.10376	1.692307775	0.758991971
460	C03	Control	GFP	517	4227.165527	2601.032227	1.625187679	0.700606332
460	C03	Control	GFP	517	2510.223145	1846.075684	1.359761773	0.443353917
460	C03	Control	GFP	517	4556.034668	2885.597656	1.578887708	0.658908569
460	C03	Control	GFP	517	4568.624023	2789.085693	1.638036448	0.711967459
460	C03	Control	GFP	517	3403.538086	2267.501709	1.501007947	0.585931616
460	C03	Control	GFP	517	3479.854248	1936.081299	1.797369899	0.845887346
460	C03	Control	GFP	517	2710.494141	1694.710938	1.599384344	0.67751667
460	C03	Control	GFP	517	3703.159912	2188.346924	1.692217935	0.75891538
460	C03	Control	GFP	517	4742.145508	3421.971924	1.385793225	0.470712008
460	C03	Control	GFP	517	3462.531982	2282.664795	1.516881493	0.601108379
460	C03	Control	GFP	517	5042.410645	3548.062988	1.42117281	0.507081992
460	C03	Control	GFP	517	3151.672119	2293.42334	1.374221699	0.458614769
460	C03	Control	GFP	517	3786.486572	1771.973999	2.136874793	1.095502378
460	C03	Control	GFP	517	4084.513916	2928.966553	1.394523919	0.47977268
460	C03	Control	GFP	517	7460.918945	3084.820557	2.418590906	1.274166764
460	C03	Control	GFP	517	4995.129883	1752.168945	2.850826627	1.511380304
460	C03	Control	GFP	517	4489.146484	2199.47583	2.041007418	1.029281426
460	C03	Control	GFP	517	5662.652832	2171.776611	2.607382731	1.382602368
460	C03	Control	GFP	517	3490.177246	2534.688965	1.376964706	0.461491581
460	C03	Control	GFP	517	4930.848633	2370.775391	2.079846388	1.056476978
460	C03	Control	GFP	517	4831.853516	2655.44458	1.81960247	0.863623298
460	C03	Control	GFP	517	4332.665527	1843.529663	2.350201146	1.232784238
460	C03	Control	GFP	517	5007.258789	2251.961914	2.223509535	1.152838592
460	C03	Control	GFP	517	3269.696777	1953.687012	1.67360317	0.74295749
460	C03	Control	GFP	517	4145.589844	2078.270264	1.994730866	0.996194108
460	C03	Control	GFP	517	3138.342041	1801.917969	1.741667543	0.800469262
460	C03	Control	GFP	517	4588.438477	1646.283325	2.787149944	1.478790619
460	C03	Control	GFP	517	5297.875977	2883.713623	1.837171325	0.877486171
460	C03	Control	GFP	517	4102.10791	3006.416504	1.364450968	0.448320552
460	C03	Control	GFP	517	2730.24585	1851.363281	1.474721832	0.560442853
460	C03	Control	GFP	517	6275.108887	3046.567139	2.059731035	1.042455959
460	C03	Control	GFP	517	4798.119141	2551.316895	1.880644129	0.911226876
460	C03	Control	GFP	517	4857.694824	2174.047852	2.23440106	1.159888163
460	C03	Control	GFP	517	4246.952637	2296.062988	1.849667304	0.887265799
460	C03	Control	GFP	517	3477.209961	1948.022827	1.784994464	0.835919599
460	C03	Control	GFP	517	4206.198242	2704.763428	1.555107629	0.637014433
460	C03	Control	GFP	517	4073.532959	2422.352539	1.681643317	0.749871737
460	C03	Control	GFP	517	3744.973877	1793.277466	2.088340454	1.062356928
460	C03	Control	GFP	517	4266.763672	2688.625244	1.586968538	0.666273526
460	C03	Control	GFP	517	3785.533691	2109.518066	1.794501669	0.843583265
460	C03	Control	GFP	517	4484.62207	2354.005127	1.905102932	0.929868948
460	C03	Control	GFP	517	3398.463379	2931.796875	1.159174228	0.213097425
460	C03	Control	GFP	517	3158.181885	2468.950684	1.279159566	0.355196241
460	C03	Control	GFP	517	3554.497559	1955.753174	1.817457134	0.861921338
460	C03	Control	GFP	517	3665.917725	2879.886719	1.272938168	0.348162343
460	C03	Control	GFP	517	3978.2146	2302.537109	1.727752654	0.788896695
460	C03	Control	GFP	517	4181.155273	2939.242432	1.422528209	0.508457262
460	C03	Control	GFP	517	2935.542725	1333.134766	2.201984975	1.138804625
460	C03	Control	GFP	517	2243.132813	1371.817017	1.635154532	0.709426986
460	C03	Control	GFP	517	5177.458984	2600.592041	1.99087704	0.99340412
460	C03	Control	GFP	517	4651.833984	3368.914551	1.380810915	0.465515774
460	C03	Control	GFP	517	4321.130859	3187.970703	1.355448736	0.43877055
460	C03	Control	GFP	517	4372.961914	2116.441406	2.066186147	1.046970235
460	C03	Control	GFP	517	4081.466797	2712.800537	1.504521524	0.589304746
460	C03	Control	GFP	517	3519.891357	2072.575684	1.698317405	0.764106115
460	C03	Control	GFP	517	3871.905518	2736.941406	1.41468338	0.500479199
460	C03	Control	GFP	517	3765.905762	2708.378906	1.390464884	0.47556731
460	C03	Control	GFP	517	3902.496826	2651.700928	1.47169569	0.557479389
460	C03	Control	GFP	517	6090.362305	2733.808838	2.227793773	1.155615688
460	C03	Control	GFP	517	3526.842285	2290.082275	1.54005047	0.622977632
460	C03	Control	GFP	517	4158.275879	2175.455811	1.911450399	0.934667764
460	C03	Control	GFP	517	5768.230469	2912.398438	1.98057738	0.985921068
460	C03	Control	GFP	517	6340.965332	3677.408691	1.72430259	0.786012969
460	C03	Control	GFP	517	3719.509766	2440.62207	1.524000709	0.607863574
460	C03	Control	GFP	517	4838.046387	3127.274902	1.547048641	0.629518557
460	C03	Control	GFP	517	4636.339844	3278.573486	1.41413327	0.499918088
460	C03	Control	GFP	517	7013.804688	5091.556641	1.377536416	0.462090458
460	C03	Control	GFP	517	7379.850098	5409.791992	1.364165223	0.448018389
460	C03	Control	GFP	517	7117.250488	5079.277344	1.401232893	0.48669676
460	C03	Control	GFP	517	7717.059082	5934.562012	1.300358656	0.378909592
460	C03	Control	GFP	517	8435.220703	6081.588379	1.387009475	0.471977643
460	C03	Control	GFP	517	7952.290527	6115.463379	1.300357804	0.378908647
460	C03	Control	GFP	517	6369.111328	5595.348633	1.138286771	0.186864065
460	C03	Control	GFP	517	7474.946777	5678.296875	1.316406476	0.396605028
460	C03	Control	GFP	517	7887.61084	6512.099609	1.211223924	0.276465606
460	C03	Control	GFP	517	7114.768066	6134.205566	1.159851588	0.213940213
460	C03	Control	GFP	517	7986.265625	6936.338867	1.151366128	0.203346676
460	C03	Control	GFP	517	7817.379395	6175.371582	1.265896196	0.340159108
460	C03	Control	GFP	517	6706.22998	5626.325684	1.191937751	0.253308892
460	C03	Control	GFP	517	6933.785645	6250.048828	1.109397036	0.149775776
460	C03	Control	GFP	517	7243.445313	6499.834473	1.114404581	0.156273094
460	C03	Control	GFP	517	8167.016602	6056.591797	1.34845089	0.431302981
460	C03	Control	GFP	517	8707.462891	5516.567383	1.578420472	0.658481573
460	C03	Control	GFP	517	8099.017578	5369.282715	1.508398423	0.593017547
460	C03	Control	GFP	517	7385.013184	6284.068359	1.175196189	0.232901622
460	C03	Control	GFP	517	7902.633301	5888.667969	1.342006943	0.424392136
460	C03	Control	GFP	517	8819.982422	7199.077637	1.225154508	0.292963704
460	C03	Control	GFP	517	8413.69043	7701.665527	1.092450769	0.127568267
460	C03	Control	GFP	517	10400.26269	6930.550781	1.50064014	0.585578054
460	C03	Control	GFP	517	8217.526367	7971.017578	1.030925636	0.04394027
460	C03	Control	GFP	517	7602.293945	5778.479492	1.315621861	0.395744886
460	C03	Control	GFP	517	7861.306152	6106.702637	1.287324211	0.36437544
460	C03	Control	GFP	517	9479.701172	7204.999512	1.315711563	0.395843249
460	C03	Control	GFP	517	7701.251465	6299.094727	1.222596547	0.289948398
460	C03	Control	GFP	517	7751.311523	5208.060059	1.488329903	0.57369435
460	C03	Control	GFP	517	10034.38574	5494.160156	1.826372996	0.868981433
460	C03	Control	GFP	517	7821.075684	7038.24707	1.111224941	0.152150885
460	C03	Control	GFP	517	9269.041992	6618.020508	1.400576197	0.486020474
460	C03	Control	GFP	517	8518.860352	6112.446777	1.39369072	0.478910442
460	C03	Control	GFP	517	7721.410645	5964.33252	1.294597613	0.372503749
460	C03	Control	GFP	517	9732.857422	6587.781738	1.477410426	0.563070664
460	C03	Control	GFP	517	9178.700195	6707.037109	1.368517878	0.452614282
460	C03	Control	GFP	517	8431.160156	7019.130859	1.201168681	0.264438764
460	C03	Control	GFP	517	7733.228516	7262.25	1.064852975	0.09065425
460	C03	Control	GFP	517	8869.412109	6677.808594	1.328192023	0.40946374
460	C03	Control	GFP	517	8209.067383	6609.226563	1.242061731	0.312736877
460	C03	Control	GFP	517	8766.671875	6317.951172	1.387581454	0.472572463
460	C03	Control	GFP	517	10043.02148	7190.351074	1.396735901	0.482059257
460	C03	Control	GFP	517	10034.78125	6201.041992	1.618241138	0.694426603
460	C03	Control	GFP	517	7891.927734	6692.744141	1.179176668	0.237779883
460	C03	Control	GFP	517	6398.415527	5570.252441	1.148676042	0.199971976
460	C03	Control	GFP	517	5812.589355	5074.763672	1.145391141	0.195840351
460	C03	Control	GFP	517	6576.304688	4606.25293	1.427690747	0.51368351
460	C03	Control	GFP	517	6455.870117	5239.169922	1.232231482	0.3012733
460	C03	Control	GFP	517	8981.947266	7139.669922	1.258033966	0.331170874
460	C03	Control	GFP	517	7163.515625	6392.111328	1.120680673	0.164375255
460	C03	Control	GFP	517	7057.35498	5283.991211	1.335610658	0.417499511
460	C03	Control	GFP	517	10545.75977	7734.819336	1.363413844	0.447223538
460	C03	Control	GFP	517	6472.211914	5568.706543	1.1622469	0.216916577
460	C03	Control	GFP	517	7132.187012	6126.699707	1.16411565	0.219234391
460	C03	Control	GFP	517	5722.56543	5447.415527	1.050510173	0.071090134
460	C03	Control	GFP	517	7197.024902	6116.558594	1.176646114	0.234680483
460	C03	Control	GFP	517	7966.866211	6800.351563	1.171537403	0.228403015
460	C03	Control	GFP	517	8542.978516	7632.790039	1.119247152	0.162528648
460	C03	Control	GFP	517	8087.483398	6248.533691	1.294300999	0.372173165
460	C03	Control	GFP	517	6982.087402	4801.776855	1.45406328	0.540090056
460	C03	Control	GFP	517	7118.449219	6497.997559	1.095483517	0.131567777
460	C03	Control	GFP	517	8873.483398	6561.308594	1.352395375	0.435516988
460	C03	Control	GFP	517	7537.21875	7084.786133	1.063859742	0.089307961
460	C03	Control	GFP	517	8277.191406	7108.66748	1.164380164	0.219562167
460	C03	Control	GFP	517	7652.438477	6968.836426	1.098094145	0.135001749
460	C03	Control	GFP	517	7584.259277	5813.195801	1.304662622	0.383676783
460	C03	Control	GFP	517	8867.924805	6546.696777	1.354564769	0.437829378
460	C03	Control	GFP	517	5947.282227	5502.118164	1.080907761	0.112243417
460	C03	Control	GFP	517	9515.138672	6206.959473	1.532979024	0.616337956
460	C03	Control	GFP	517	7639.387695	6596.310059	1.158130474	0.211797795
460	C03	Control	GFP	517	8682.37207	6074.204102	1.429384315	0.515393862
460	C03	Control	GFP	517	8257.705078	6788.882813	1.216356992	0.282566712
460	C03	Control	GFP	517	8562.290039	6471.44873	1.323087055	0.403907989
460	C03	Control	GFP	517	9612.111328	6246.32373	1.538842965	0.621846016
460	C03	Control	GFP	517	8105.842773	6782.090332	1.195183546	0.257232192
460	C03	Control	GFP	517	7979.557129	7465.872559	1.068804358	0.095997796
460	C03	Control	GFP	517	7722.163574	6825.819824	1.131316644	0.178002781
460	C03	Control	GFP	517	10591.93555	7384.181641	1.434408857	0.520456301
460	C03	Control	GFP	517	6793.354004	4867.614746	1.395622776	0.480909047
460	C03	Control	GFP	517	10291.58691	6360.200195	1.618123109	0.694321374
460	C03	Control	GFP	517	8399.087891	6545.592773	1.283166885	0.359708816
460	C03	Control	GFP	517	8452.874023	6031.807129	1.40138334	0.486851651
460	C03	Control	GFP	517	8972.892578	6125.337891	1.464881242	0.55078371
460	C03	Control	GFP	517	6871.777344	5671.533203	1.211626045	0.276944496
460	C03	Control	GFP	517	7436.629395	6359.35791	1.169399411	0.22576777
460	C03	Control	GFP	517	8610.947266	6685.744141	1.287956446	0.365083808
460	C03	Control	GFP	517	8462.061523	6885.879395	1.228900629	0.297368262
460	C03	Control	GFP	517	8166.294434	6721.272949	1.214992234	0.280947092
460	C03	Control	GFP	517	8729.854492	6979.627441	1.250762246	0.322807577
460	C03	Control	GFP	517	9756.826172	6974.627441	1.398902845	0.48429577
460	C03	Control	GFP	517	8502.612305	7472.597168	1.137838975	0.186296405
460	C03	Control	GFP	517	7119.616211	5106.128906	1.394327551	0.479569514
460	C03	Control	GFP	517	7763.997559	6861.080078	1.131599904	0.17836396
460	C03	Control	GFP	517	10519.26563	6279.554688	1.675161082	0.74429983
460	C03	Control	GFP	517	8643.537109	6376.993164	1.35542518	0.438745478
460	C03	Control	GFP	517	7611.881836	7236.493164	1.05187439	0.072962436
460	C03	Control	GFP	517	9280.928711	6588.86377	1.408578024	0.49423948
460	C03	Control	GFP	517	9026.235352	6301.518066	1.432390617	0.518424974
460	C03	Control	GFP	517	8636.664063	6963.858887	1.240212388	0.310587206
460	C03	Control	GFP	517	8773.438477	6508.733398	1.347948662	0.430765551
460	C03	Control	GFP	517	7728.205078	7014.600098	1.101731385	0.13977252
460	C03	Control	GFP	517	9860.167969	6803.490234	1.449280829	0.535337175
460	C03	Control	GFP	517	8530.270508	6768.537109	1.260282742	0.333747436
460	C03	Control	GFP	517	7957.285156	6831.691895	1.164760542	0.220033388
460	C03	Control	GFP	517	8871.720703	6721.336426	1.319934034	0.40046583
460	C03	Control	GFP	517	9197.263672	7100.242188	1.295345064	0.373336465
460	C03	Control	GFP	517	7406.773926	7443.379395	0.995082144	-0.00711247
460	C03	Control	GFP	517	8117.734863	6097.32959	1.331359039	0.412899688
460	C03	Control	GFP	517	8597.578125	6967.06543	1.234031489	0.303379208
460	C03	Control	GFP	517	8313.248047	6876.11377	1.209003854	0.273818843
460	C03	Control	GFP	517	7420.712891	5606.320313	1.323633413	0.404503616
460	C03	Control	GFP	517	8152.910156	7608.726563	1.071520982	0.0996601
460	C03	Control	GFP	517	7645.728027	7197.464355	1.062280777	0.087165143
460	C03	Control	GFP	517	9042.808594	7852.260742	1.151618482	0.203662847
460	C03	Control	GFP	517	8739.563477	7702.969727	1.134570664	0.182146466
460	C03	Control	GFP	517	9593.254883	7731.73877	1.240762934	0.311227494
460	C03	Control	GFP	517	5956.083008	4591.342285	1.297242209	0.375447871
460	C03	Control	GFP	517	7019.809082	6090.764648	1.1525333	0.204808435
460	C03	Control	GFP	517	5061.555176	4214.523926	1.200979106	0.264211052
460	C03	Control	GFP	517	5335.170898	4345.42334	1.22776781	0.296037751
460	C03	Control	GFP	517	7117.92627	6226.970703	1.143080096	0.192926497
460	C03	Control	GFP	517	7843.334473	6357.888672	1.233638221	0.30291937
460	C03	Control	GFP	517	6190.393555	5333.949219	1.160564771	0.214827042
460	C03	Control	GFP	517	8291.708984	6554.115234	1.265114922	0.339268444
460	C03	Control	GFP	517	7721.241699	6474.060059	1.19264289	0.254162125
460	C03	Control	GFP	517	6203.484863	5608.865234	1.106014248	0.145369971
460	C03	Control	GFP	517	6916.025391	5266.839844	1.3131262	0.393005575
460	C03	Control	GFP	517	5737.308594	5215.880371	1.09996936	0.137463338
460	C03	Control	GFP	517	8737.561523	6625.736328	1.318730642	0.399149917
460	C03	Control	GFP	517	5770.087891	4841.524414	1.191791551	0.253131925
460	C03	Control	GFP	517	5522.435547	5088.618164	1.085252493	0.118030736
460	C03	Control	GFP	517	8992.461914	7070.960449	1.271745469	0.346809954
460	C03	Control	GFP	517	5622.856445	5183.241699	1.084814634	0.117448545
460	C03	Control	GFP	517	8464.576172	7577.92627	1.117004293	0.15963473
460	C03	Control	GFP	517	9857.935547	7134.592285	1.381709725	0.466454561
460	C03	Control	GFP	517	8538.456055	6893.855957	1.238560264	0.308664067
460	C03	Control	GFP	517	6611.865723	4945.040039	1.33707021	0.419075224
460	C03	Control	GFP	517	8022.625488	6603.629883	1.214881153	0.280815188
460	C03	Control	GFP	517	8927.902344	7074.888672	1.261914181	0.3356138
460	C03	Control	GFP	517	8775.765625	6967.625	1.259506019	0.332858016
460	C03	Control	GFP	517	8414.583984	7060.114258	1.191848131	0.253200415
460	C03	Control	GFP	517	8824.463867	6227.378906	1.417043029	0.502883567
460	C03	Control	GFP	517	8528.555664	6346.547363	1.343810292	0.426329485
460	C03	Control	GFP	517	8917.992188	6694.88623	1.332060304	0.413659397
460	C03	Control	GFP	517	8224.417969	7591.064941	1.083434015	0.115611291
460	C03	Control	GFP	517	7889.875977	6486.24707	1.216400777	0.282618643
460	C03	Control	GFP	517	9545.819336	7564.82959	1.26186839	0.335561448
460	C03	Control	GFP	517	8637.210938	6855.475586	1.259899598	0.33330877
460	C03	Control	GFP	517	10615.83984	6940.961914	1.529447932	0.613010993
460	C03	Control	GFP	517	6441.633301	5300.263672	1.215342047	0.281362404
460	C03	Control	GFP	517	8668.757813	7316.676758	1.184794422	0.244636754
460	C03	Control	GFP	517	6035.184082	5558.577637	1.085742518	0.118682011
460	C03	Control	GFP	517	7764.764648	6394.785156	1.214233858	0.280046307
460	C03	Control	GFP	517	8663.242188	6677.00293	1.297474672	0.375706376
460	C03	Control	GFP	517	5236.396484	2618.520508	1.999753856	0.999822434
460	C03	Control	GFP	517	5095.467773	2683.459961	1.898842482	0.925120232
460	C03	Control	GFP	517	4990.005371	3189.494873	1.564512743	0.645713409
460	C03	Control	GFP	517	5823.603516	3094.109131	1.882158408	0.912388055
460	C03	Control	GFP	517	5313.498535	2589.981689	2.05155834	1.036720181
460	C03	Control	GFP	517	4792.429688	3649.043213	1.313338705	0.39323903
460	C03	Control	GFP	517	4634.578613	2365.969482	1.958849701	0.970006707
460	C03	Control	GFP	517	4367.226074	2640.378662	1.654015061	0.725972371
460	C03	Control	GFP	517	5609.417969	2595.940674	2.160842128	1.111593672
460	C03	Control	GFP	517	5572.609863	3235.635742	1.72226119	0.784303952
460	C03	Control	GFP	517	4572.73291	3305.462646	1.383386654	0.468204444
460	C03	Control	GFP	517	5142.035645	3604.90918	1.426398111	0.512376698
460	C03	Control	GFP	517	4946.769531	2836.128174	1.744198156	0.802563952
460	C03	Control	GFP	517	5005.723633	3362.365967	1.488750387	0.574101883
460	C03	Control	GFP	517	5087.654785	2839.330078	1.791850417	0.841450207
460	C03	Control	GFP	517	5372.172363	2001.062622	2.684659792	1.424739277
460	C03	Control	GFP	517	7410.779785	2776.157227	2.669438068	1.416536078
460	C03	Control	GFP	517	5793.341309	3208.887695	1.805404819	0.852322364
460	C03	Control	GFP	517	4605.140625	2421.525391	1.901751946	0.927329081
460	C03	Control	GFP	517	5080.075195	2712.914063	1.872552936	0.905006504
460	C03	Control	GFP	517	5965.225098	2840.344727	2.100176447	1.070510542
460	C03	Control	GFP	517	4236.018555	2781.541016	1.522903502	0.606824529
460	C03	Control	GFP	517	5482.391602	2826.474365	1.939657288	0.95580177
460	C03	Control	GFP	517	7650.554199	2839.38916	2.694436644	1.429983664
460	C03	Control	GFP	517	6440.339844	2461.713135	2.616202413	1.387474165
460	C03	Control	GFP	517	6003.757324	2564.457764	2.341141043	1.227211853
460	C03	Control	GFP	517	6910.823242	2583.883789	2.674587484	1.419316394
460	C03	Control	GFP	517	3959.961426	2383.529785	1.661385333	0.732386723
460	C03	Control	GFP	517	5291.980469	2712.796875	1.950747038	0.96402671
460	C03	Control	GFP	517	7582.240723	2813.54834	2.694903306	1.43023351
460	C03	Control	GFP	517	5539.233887	2782.605469	1.990664486	0.993250085
460	C03	Control	GFP	517	5082.673828	3308.838623	1.536089972	0.61926272
460	C03	Control	GFP	517	4984.333984	2660.978516	1.873120716	0.905443879
460	C03	Control	GFP	517	4777.556641	2593.531982	1.842104387	0.881354817
460	C03	Control	GFP	517	5277.509277	2876.161621	1.834914018	0.875712462
460	C03	Control	GFP	517	6434.662598	2146.584961	2.997627727	1.583821227
460	C03	Control	GFP	517	4957.458984	2390.306885	2.073984314	1.052404982
460	C03	Control	GFP	517	3660.625732	2793.634521	1.310345253	0.389946986
460	C03	Control	GFP	517	5726.332031	2333.629883	2.453830435	1.295035559
460	C03	Control	GFP	517	4931.611328	3735.928467	1.32004972	0.40059227
460	C03	Control	GFP	517	4453.601563	2152.552002	2.068986746	1.048924404
460	C03	Control	GFP	517	5186.346191	3075.669189	1.686249682	0.753818171
460	C03	Control	GFP	517	5183.489258	4102.140137	1.26360609	0.337546795
460	C03	Control	GFP	517	5092.733887	3595.228271	1.416525879	0.502356959
460	C03	Control	GFP	517	4160.327637	3035.828857	1.370409148	0.454606687
460	C03	Control	GFP	517	5593.124512	4061.4375	1.377129283	0.461664004
460	C03	Control	GFP	517	4126.084473	2424.19165	1.702045493	0.767269599
460	C03	Control	GFP	517	5712.090332	2413.096436	2.36712062	1.243133223
460	C03	Control	GFP	517	3528.049805	2738.98999	1.288084227	0.365226934
460	C03	Control	GFP	517	5339.914063	2809.671875	1.900547217	0.926414868
460	C03	Control	GFP	517	4152.768066	2254.884277	1.841676803	0.881019904
460	C03	Control	GFP	517	4596.794434	2664.819092	1.724993058	0.786590556
460	C03	Control	GFP	517	4484.528809	2538.5	1.766605794	0.820980149
460	C03	Control	GFP	517	5128.449707	3024.465576	1.695654845	0.761842535
460	C03	Control	GFP	517	4244.736328	2259.751221	1.878408689	0.909510987
460	C03	Control	GFP	517	4492.14502	3364.333252	1.335225937	0.417083885
460	C03	Control	GFP	517	3493.864258	2220.049072	1.573777941	0.654231992
460	C03	Control	GFP	517	5147.435059	2361.387939	2.179834568	1.12421865
460	C03	Control	GFP	517	4446.741699	2407.394775	1.847117783	0.885275864
460	C03	Control	GFP	517	3717.008789	1938.843262	1.917127012	0.93894592
460	C03	Control	GFP	517	5042.924316	2418.923584	2.084780333	1.05989538
460	C03	Control	GFP	517	4319.571289	2827.512207	1.527693242	0.611354882
460	C03	Control	GFP	517	4867.097168	2449.177979	1.987237028	0.990763961
460	C03	Control	GFP	517	3855.578613	2441.828613	1.578971838	0.65898544
460	C03	Control	GFP	517	4497.252441	3744.043701	1.2011752	0.264446594
460	C03	Control	GFP	517	4309.551758	3226.172119	1.335809622	0.417714411
460	C03	Control	GFP	517	3560.530518	2206.496826	1.613657666	0.690334546
460	C03	Control	GFP	517	6126.84082	2887.674316	2.121721548	1.085235331
460	C03	Control	GFP	517	4583.450684	3640.156494	1.259135615	0.332433676
460	C03	Control	GFP	517	4617.603027	2453.79541	1.881820713	0.912129184
460	C03	Control	GFP	517	4927.274902	3742.412354	1.316603954	0.396821435
460	C03	Control	GFP	517	4399.01123	2534.616211	1.735572909	0.795411972
460	C03	Control	GFP	517	2937.309814	2411.440674	1.218072601	0.284600125
460	C03	Control	GFP	517	3710.554199	2558.042969	1.450544125	0.536594182
460	C03	Control	GFP	517	3942.250732	2162.088867	1.823352773	0.866593714
460	C03	Control	GFP	517	3997.567383	2242.678955	1.782496498	0.833899242
460	C03	Control	GFP	517	2104.078857	3210.838623	0.655305079	-0.609761382
460	C03	Control	GFP	517	3912.455566	2415.8396	1.61950138	0.695549697
460	C03	Control	GFP	517	5478.008789	4233.851563	1.293859434	0.371680891
460	C03	Control	GFP	517	5157.834961	3420.358887	1.507980633	0.592617901
460	C03	Control	GFP	517	4230.63623	2816.428955	1.5021278	0.587007562
460	C03	Control	GFP	517	5827.993652	2652.686279	2.197015794	1.135545241
460	C03	Control	GFP	517	5252.563477	2094.085693	2.508284878	1.326701211
460	C03	Control	GFP	517	3843.333252	2742.461182	1.401417558	0.486886876
460	C03	Control	GFP	517	4612.279297	2386.862305	1.93236086	0.950364537
460	C03	Control	GFP	517	6253.507813	2988.404053	2.09259113	1.065290452
460	C03	Control	GFP	517	6195.421875	2563.773438	2.416524714	1.27293375
460	C03	Control	GFP	517	5237.497559	2855.169189	1.834391314	0.875301428
460	C03	Control	GFP	517	4833.045898	2710.768799	1.782905978	0.834230624
460	C03	Control	GFP	517	5206.856445	2980.587891	1.746922633	0.804815716
460	C03	Control	GFP	517	4635.524414	3157.240234	1.468220367	0.55406852
460	C03	Control	GFP	517	5338.501465	4065.287109	1.313191743	0.393077584
460	C03	Control	GFP	517	4060.377197	3259.966797	1.245527163	0.316756485
460	C03	Control	GFP	517	4825.057129	2806.971436	1.718954838	0.781531641
460	C03	Control	GFP	517	5506.017578	2327.831299	2.36529923	1.242022708
460	C03	Control	GFP	517	4883.378418	3233.172363	1.510398417	0.594929157
460	C03	Control	GFP	517	5417.540039	2394.712646	2.262292325	1.177785361
460	C03	Control	GFP	517	3933.226807	3638.35083	1.081046603	0.112428718
460	C03	Control	GFP	517	4753.854492	2808.514404	1.692658042	0.759290543
460	C03	Control	GFP	517	3740.841064	2334.117432	1.602679031	0.680485525
460	C03	Control	GFP	517	9164.762695	2777.734375	3.299366123	1.722188879
460	C03	Control	GFP	517	3919.105225	3009.880859	1.302079853	0.380817927
460	C03	Control	GFP	517	5961.19873	3136.771973	1.900424634	0.926321813
460	C03	Control	GFP	517	5730.720215	3369.832031	1.700595211	0.766039781
460	C03	Control	GFP	517	5103.914063	3009.038086	1.69619457	0.762301671
460	C03	Control	GFP	517	6373.546387	2952.165039	2.158939728	1.110322968
460	C03	Control	GFP	517	5183.303711	2428.567627	2.134304869	1.093766269
460	C03	Control	GFP	517	4451.435547	3093.419434	1.43900161	0.525068207
460	C03	Control	GFP	517	6724.088867	2702.664795	2.487947776	1.314956203
460	C03	Control	GFP	517	4759.447754	2216.997314	2.146799062	1.102187163
460	C03	Control	GFP	517	4550.21582	2377.854004	1.913580822	0.936274836
460	C03	Control	GFP	517	6193.112305	2420.541748	2.558564549	1.355334631
460	C03	Control	GFP	517	5007.30127	2840.097412	1.763073777	0.818092846
460	C03	Control	GFP	517	4739.866211	3497.219971	1.355324015	0.438637795
460	C03	Control	GFP	517	5233.226074	2666.83667	1.962334676	0.972571114
460	C03	Control	GFP	517	7194.067383	2577.7771	2.790802736	1.480680153
460	C03	Control	GFP	517	4447.311035	2769.543701	1.60579197	0.683285004
460	C03	Control	GFP	517	4815.537598	3600.220459	1.337567422	0.419611614
460	C03	Control	GFP	517	6365.090332	3113.04834	2.044648729	1.031853009
460	C03	Control	GFP	517	5819.285645	2864.711182	2.031369054	1.022452369
460	C03	Control	GFP	517	5816.792969	2661.001709	2.185941087	1.12825452
460	C03	Control	GFP	517	5261.329102	3518.324707	1.495407485	0.580538659
460	C03	Control	GFP	517	4087.772949	2542.140381	1.608004412	0.685271365
460	C03	Control	GFP	517	4905.500977	2720.013672	1.803483941	0.850786577
460	C03	Control	GFP	517	5431.566895	3291.88623	1.649986213	0.72245397
460	C03	Control	GFP	517	4137.387695	2659.658203	1.555608796	0.637479297
460	C03	Control	GFP	517	5404.859375	1907.168945	2.833969895	1.502824433
460	C03	Control	GFP	517	5383.138184	2958.002686	1.819855746	0.863824097
460	C03	Control	GFP	517	5227.002441	2487.576904	2.101242552	1.071242705
460	C03	Control	GFP	517	5789.609863	3093.903809	1.871296013	0.904037791
460	C03	Control	GFP	517	6394.620605	2188.07251	2.922490263	1.547198218
460	C03	Control	GFP	517	6609.237793	2221.43457	2.975211551	1.572992254
460	C03	Control	GFP	517	4300.568359	2067.509277	2.080072098	1.056633535
460	C03	Control	GFP	517	5038.65918	3252.339111	1.549241641	0.631562184
460	C03	Control	GFP	517	4304.00293	2797.653809	1.538432996	0.62146161
460	C03	Control	GFP	517	4592.535645	3623.588135	1.267400012	0.341871934
460	C03	Control	GFP	517	6652.375488	3160.166748	2.105071035	1.073868918
460	C03	Control	GFP	517	5260.570313	3060.014404	1.719132533	0.781680771
460	C03	Control	GFP	517	4267.451172	3065.753174	1.391974804	0.477133097
460	C03	Control	GFP	517	5005.670898	3017.636475	1.658805141	0.730144423
460	C03	Control	GFP	517	4742.865234	3131.491943	1.514570473	0.598908709
460	C03	Control	GFP	517	4682.755859	3167.538086	1.478358186	0.563995857
460	C03	Control	GFP	517	5555.18457	3945.1521	1.40810403	0.493753923
460	C03	Control	GFP	517	5646.136719	2883.375977	1.958168745	0.969505095
460	C03	Control	GFP	517	5882.254883	2467.789795	2.383612614	1.253149787
460	C03	Control	GFP	517	6082.774902	4217.276855	1.442346593	0.528417883
460	C03	Control	GFP	517	6700.257813	5791.581543	1.15689605	0.210259241
460	C03	Control	GFP	517	7304.803223	3945.060791	1.851632614	0.888797879
460	C03	Control	GFP	517	7075.613281	3294.160645	2.147925995	1.102944287
460	C03	Control	GFP	517	9800.424805	3442.861084	2.846593158	1.509236314
460	C03	Control	GFP	517	4666.648926	3461.384033	1.34820317	0.431037923
460	C03	Control	GFP	517	5830.222168	4067.780029	1.433268792	0.519309195
460	C03	Control	GFP	517	6689.790039	4077.948486	1.64047929	0.714117381
460	C03	Control	GFP	517	5071.716309	3862.804443	1.312962223	0.392825407
460	C03	Control	GFP	517	8190.210449	6831.422852	1.198902575	0.261714428
460	C03	Control	GFP	517	6653.234863	5079.744629	1.309757744	0.389299992
460	C03	Control	GFP	517	6544.985352	5717.955078	1.144637421	0.194890678
460	C03	Control	GFP	517	8210.308594	6653.774902	1.233932424	0.303263388
460	C03	Control	GFP	517	8123.022461	6342.864258	1.280655258	0.356882166
460	C03	Control	GFP	517	6835.632324	5678.900391	1.203689421	0.267463192
460	C03	Control	GFP	517	7388.489258	5140.122559	1.437414998	0.523476644
460	C03	Control	GFP	517	7899.910645	6753.595215	1.169734104	0.226180623
460	C03	Control	GFP	517	5936.085449	4740.943848	1.252089381	0.324337554
460	C03	Control	GFP	517	8147.807129	6701.144043	1.215883001	0.282004411
460	C03	Control	GFP	517	8134.171875	6127.139648	1.327564303	0.408781742
460	C03	Control	GFP	517	9458.541992	6967.456055	1.357531632	0.440985815
460	C03	Control	GFP	517	8609.345703	6483.935059	1.327796411	0.409033958
460	C03	Control	GFP	517	5388.532227	4769.747559	1.129731115	0.17597944
460	C03	Control	GFP	517	8758.453125	6459.447754	1.35591361	0.439265263
460	C03	Control	GFP	517	7657.924316	6854.10498	1.117275609	0.159985113
460	C03	Control	GFP	517	9207.334961	7158.602051	1.286191759	0.36310575
460	C03	Control	GFP	517	6936.677246	5085.360352	1.36404832	0.447894752
460	C03	Control	GFP	517	7359.789551	5654.452637	1.301591865	0.380277139
460	C03	Control	GFP	517	5473.780273	5149.874512	1.062895855	0.088000245
460	C03	Control	GFP	517	9643.918945	6182.294922	1.559925411	0.641477047
460	C03	Control	GFP	517	8772.59668	7854.753906	1.116851882	0.159437866
460	C03	Control	GFP	517	4899.152344	3828.008545	1.279817505	0.355938104
460	C03	Control	GFP	517	4443.224609	3596.121826	1.235560091	0.305165177
460	C03	Control	GFP	517	4629.669434	3981.415039	1.1628201	0.217627915
460	C03	Control	GFP	517	7371.61377	5545.461914	1.329305635	0.410672848
460	C03	Control	GFP	517	4834.050781	4241.369141	1.139738283	0.188702577
460	C03	Control	GFP	517	4981.007813	4229.740234	1.177615536	0.23586861
460	C03	Control	GFP	517	3879.53418	2631.650879	1.474182693	0.559915326
460	C03	Control	GFP	517	4210.679688	3443.595215	1.222756865	0.290137564
460	C03	Control	GFP	517	5278.053223	4048.611572	1.303669944	0.382578663
460	C03	Control	GFP	517	5017.224121	2634.052979	1.904754445	0.929605022
460	C03	Control	GFP	517	4908.265625	6395.730469	0.767428466	-0.381895815
460	C03	Control	GFP	517	4354.863281	3682.935791	1.182443444	0.241771182
460	C03	Control	GFP	517	5318.070801	3835.476074	1.386547771	0.471497323
460	C03	Control	GFP	517	4290.362793	2746.40332	1.562175068	0.643556141
460	C03	Control	GFP	517	5789.328613	3872.936035	1.49481648	0.579968375
460	C03	Control	GFP	517	5413.316895	4320.677734	1.252886058	0.325255217
460	C03	Control	GFP	517	5465.656738	3749.629395	1.45765252	0.543646847
460	C03	Control	GFP	517	4504.319336	3925.442871	1.14746781	0.198453683
460	C03	Control	GFP	517	5858.732422	3430.033203	1.70806872	0.772366019
460	C03	Control	GFP	517	5217.224121	3399.024414	1.534918108	0.618161686
460	C03	Control	GFP	517	5571.263672	4230.555664	1.316910618	0.397157429
460	C03	Control	GFP	517	5097.82373	3357.464844	1.518355059	0.602509196
460	C03	Control	GFP	517	4819.080078	3557.289795	1.354705508	0.437979266
460	C03	Control	GFP	517	4840.709473	4320	1.1205346	0.164187198
460	C03	Control	GFP	517	5179.635742	3108.110352	1.666490296	0.736812917
460	C03	Control	GFP	517	5727.787598	4093.834229	1.399125435	0.48452531
460	C03	Control	GFP	517	5738.291504	4111.961914	1.395511832	0.480794357
460	C03	Control	GFP	517	5225.071289	4814.533203	1.08527059	0.118054794
460	C03	Control	GFP	517	6561.84668	4044.120361	1.622564636	0.69827595
460	C03	Control	GFP	517	5004.251953	4330.699219	1.155529789	0.208554452
460	C03	Control	GFP	517	5928.529297	3610.689697	1.641938188	0.715399816
460	C03	Control	GFP	517	5308.459961	4606.828125	1.152302586	0.204519607
460	C03	Control	GFP	517	4802.764648	3853.85376	1.246223896	0.317563286
460	C03	Control	GFP	517	4813.246094	4706.200195	1.022745717	0.032447496
460	C03	Control	GFP	517	5086.077637	4218.808105	1.205572169	0.269718017
460	C03	Control	GFP	517	5543.119141	3467.390381	1.598642937	0.676847743
460	C03	Control	GFP	517	6962.349609	3950.529785	1.762383778	0.817528121
460	C03	Control	GFP	517	6666.086426	5055.998535	1.31845102	0.398843977
460	C03	Control	GFP	517	6701.268555	4302.067383	1.557685633	0.639404103
460	C03	Control	GFP	517	5011.056152	3980.993164	1.258745229	0.33198631
460	C03	Control	GFP	517	5779.843262	4459.043945	1.29620684	0.374295952
460	C03	Control	GFP	517	5552.736328	4309.931152	1.288358475	0.365534068
460	C03	Control	GFP	517	6243.095703	3575.048584	1.746296744	0.804298734
460	C03	Control	GFP	517	4834.725098	3944.271729	1.225758627	0.293674915
460	C03	Control	GFP	517	5536.405273	4656.845215	1.18887466	0.249596624
460	C03	Control	GFP	517	5923.845215	4111.385742	1.440839071	0.526909209
460	C03	Control	GFP	517	6032.870117	4362.760742	1.382810214	0.467603165
460	C03	Control	GFP	517	6277	4897.010254	1.281802503	0.358173992
460	C03	Control	GFP	517	6333.446777	5038.272949	1.257067023	0.330061572
460	C03	Control	GFP	517	5988.279785	4043.591553	1.480930927	0.566504352
460	C03	Control	GFP	517	6668.734863	4619.609375	1.44357116	0.529642226
460	C03	Control	GFP	517	4133.495605	2879.950684	1.435266106	0.521318246
460	C03	Control	GFP	517	7485.498535	4806.317383	1.557429096	0.639166484
460	C03	Control	GFP	517	8397.600586	4431.587891	1.894941676	0.922153445
460	C03	Control	GFP	517	4265.761719	3218.68042	1.325313844	0.406334041
460	C03	Control	GFP	517	6755.859375	4040.163818	1.672174615	0.741725507
460	C03	Control	GFP	517	5863.29248	4267.07959	1.374076193	0.458462005
460	C03	Control	GFP	517	5724.04248	4622.17627	1.238386887	0.3084621
460	C03	Control	GFP	517	6379.154297	4329.497559	1.473416767	0.559165565
460	C03	Control	GFP	517	6757.66748	4901.605469	1.378664097	0.463270996
460	C03	Control	GFP	517	5559.303223	4897.033691	1.135238917	0.182995952
460	C03	Control	GFP	517	6670.745117	4697.404297	1.420091756	0.505984149
460	C03	Control	GFP	517	6375.352051	4035.898926	1.57966098	0.659614966
460	C03	Control	GFP	517	5515.32959	4485.710449	1.229533126	0.298110604
460	C03	Control	GFP	517	4695.843262	3939.458496	1.192002217	0.253386919
460	C03	Control	GFP	517	6378.94873	4436.20752	1.437928388	0.523991829
460	C03	Control	GFP	517	4044.884521	3404.450928	1.188116559	0.248676377
460	C03	Control	GFP	517	6667.939453	5074.675781	1.313963638	0.393925352
460	C03	Control	GFP	517	6755.214844	4569.534668	1.478315701	0.563954396
460	C03	Control	GFP	517	6383.395996	4675.876953	1.365176214	0.449087183
460	C03	Control	GFP	517	6194.432129	3963.498779	1.562869695	0.644197498
460	C03	Control	GFP	517	6773.682129	4304.422363	1.573656476	0.65412064
460	C03	Control	GFP	517	5523.706543	3623.790039	1.524289896	0.608137307
460	C03	Control	GFP	517	5151.643555	4393.124512	1.172660493	0.229785387
460	C03	Control	GFP	517	4851.745605	3726.716064	1.30188228	0.380599001
460	C03	Control	GFP	517	5958.744629	4112.868652	1.448804991	0.534863421
460	C03	Control	GFP	517	6779.825195	4365.01416	1.553219519	0.635261743
460	C03	Control	GFP	517	6817.646484	4440.629883	1.53528816	0.618509462
460	C03	Control	GFP	517	5019.824219	3750.727051	1.33836031	0.420466567
460	C03	Control	GFP	517	6866.991699	4341.042969	1.581876003	0.661636517
460	C03	Control	GFP	517	7392.180664	5032.226563	1.468968174	0.554803139
460	C03	Control	GFP	517	5957.81543	4729.970215	1.259588361	0.332952332
460	C03	Control	GFP	517	6078.28418	5732.563965	1.06030813	0.084483579
460	C03	Control	GFP	517	6634.022949	5059.341309	1.311242421	0.390934435
460	C03	Control	GFP	517	6711.097168	5326.153809	1.260026918	0.333454554
460	C03	Control	GFP	517	6930.276855	6714.725098	1.032101352	0.045584651
460	C03	Control	GFP	517	5268.727539	4083.358154	1.290292779	0.367698463
460	C03	Control	GFP	517	6002.337891	4973.033203	1.20697724	0.271398472
460	C03	Control	GFP	517	7526.647949	5017.328613	1.500130553	0.585088061
460	C03	Control	GFP	517	6119.396484	5696.124512	1.074308764	0.103408694
460	C03	Control	GFP	517	5756.33252	4005.625244	1.437062174	0.523122481
460	C03	Control	GFP	517	7721.666504	4960.791992	1.55653906	0.63834178
460	C03	Control	GFP	517	5668.071777	4349.881836	1.303040402	0.381881817
460	C03	Control	GFP	517	5923.387695	5074.607422	1.167260283	0.223126298
460	C03	Control	GFP	517	5667.752441	4537.446777	1.249106099	0.320896024
460	C03	Control	GFP	517	5174.436523	3957.716064	1.307429952	0.386733653
460	C03	Control	GFP	517	5314.650879	4938.43457	1.076181289	0.105921128
460	C03	Control	GFP	517	6966.364746	5352.926758	1.301412304	0.380078099
460	C03	Control	GFP	517	5383.601563	3308.722412	1.627093752	0.70229738
460	C03	Control	GFP	517	6623.737793	5766.076172	1.14874268	0.200055668
460	C03	Control	GFP	517	6646.750977	4055.104004	1.639107399	0.712910387
460	C03	Control	GFP	517	5351.289063	3729.074707	1.435017929	0.521068762
460	C03	Control	GFP	517	7297.354004	4284.525391	1.703188414	0.768238041
460	C03	Control	GFP	517	6769.435547	4937.424316	1.371045937	0.455276909
460	C03	Control	GFP	517	6407.493652	5428.171387	1.180414765	0.239293872
460	C03	Control	GFP	517	6227.488281	4005.619873	1.554687783	0.636624883
460	C03	Control	GFP	517	6351.449707	4737.443359	1.340691429	0.422977228
460	C03	Control	GFP	517	6268.823242	4298.797363	1.458273725	0.544261546
460	C03	Control	GFP	517	5164.461914	4590.672852	1.124990188	0.169912418
460	C03	Control	GFP	517	7326.096191	4814.975098	1.521523173	0.605516307
460	C03	Control	GFP	517	5961.423828	5278.71582	1.129332215	0.175469945
460	C03	Control	GFP	517	5789.009277	4670.738281	1.239420607	0.309665861
460	C03	Control	GFP	517	4178.896484	3425.847168	1.219814043	0.28666123
460	C03	Control	GFP	517	7832.085449	4786.931641	1.636138979	0.710295301
460	C03	Control	GFP	517	6081.021484	4364.5	1.393291668	0.478497299
460	C03	Control	GFP	517	6838.394043	5294.818359	1.29152571	0.369076364
460	C03	Control	GFP	517	4033.281982	3372.485596	1.195937497	0.258141992
460	C03	Control	GFP	517	8149.148438	5431.768555	1.500275344	0.585227301
460	C03	Control	GFP	517	4086.218262	3311.947998	1.233780924	0.303086246
460	C03	Control	GFP	517	6796.14209	4612.447754	1.473435029	0.559183446
460	C03	Control	GFP	517	5282.04834	4122.787109	1.281183869	0.357477539
460	C03	Control	GFP	517	6525.256836	5095.819336	1.280511809	0.356720558
460	C03	Control	GFP	517	6143.197754	5312.125977	1.156448055	0.209700465
460	C03	Control	GFP	517	5437.20752	3865.508301	1.406595743	0.492207756
460	C03	Control	GFP	517	6998.438965	5819.949707	1.202491313	0.266026472
460	C03	Control	GFP	517	6653.029297	5004.851074	1.329316137	0.410684246
460	C03	Control	GFP	517	5196.39502	4126.344727	1.259321594	0.332646753
460	C03	Control	GFP	517	5160.069336	3905.916748	1.321090456	0.401729252
460	C03	Control	GFP	517	6420.196777	5403.468262	1.188162207	0.248731806
460	C03	Control	GFP	517	6744.899902	5149.166992	1.309901177	0.389457974
460	C03	Control	GFP	517	5193.587891	3679.668213	1.411428311	0.497155854
460	C03	Control	GFP	517	4833.831543	4045.140869	1.194972363	0.256977252
460	C03	Control	GFP	517	6643.76416	3703.739258	1.793799103	0.843018325
460	C03	Control	GFP	517	6724.104492	4471.867188	1.503645839	0.588464803
460	C03	Control	GFP	517	6384.562012	4216.931641	1.514030237	0.598394018
460	C03	Control	GFP	517	6208.544434	3196.10791	1.942532796	0.957938956
460	C03	Control	GFP	517	5881.880371	5090.625	1.155433836	0.208434649
460	C03	Control	GFP	517	7934.446289	4762.69043	1.665958854	0.736352769
460	C03	Control	GFP	517	7599.481445	4502.956055	1.687665025	0.755028581
460	C03	Control	GFP	517	8369.370117	4820.720703	1.73612425	0.795870202
460	C03	Control	GFP	517	7269.416992	4209.318359	1.726981989	0.788253037
460	C03	Control	GFP	517	7913.318848	4293.527344	1.843081041	0.882119508
460	C03	Control	GFP	517	6099.274902	4683.009766	1.302426261	0.381201695
460	C03	Control	GFP	517	9285.996094	4574.960938	2.029743252	1.021297249
460	C03	Control	GFP	517	7887.355469	4743.629883	1.662725732	0.733550214
460	C03	Control	GFP	517	7717.087891	4947.996094	1.559639043	0.641212175
460	C03	Control	GFP	517	7620.071777	4189.749023	1.818741823	0.862940762
460	C03	Control	GFP	517	8237.837891	4188.980469	1.966549606	0.975666579
460	C03	Control	GFP	517	6020.045898	4029.66626	1.493931633	0.579114128
460	C03	Control	GFP	517	7759.603027	3936.069336	1.97140913	0.979227213
460	C03	Control	GFP	517	7571.109863	4505.283691	1.680495698	0.74888685
460	C03	Control	GFP	517	7640.023438	4506.758301	1.695237004	0.761486984
460	C03	Control	GFP	517	7150.429688	4030.873535	1.77391566	0.826937419
460	C03	Control	GFP	517	6978.317383	4370.562012	1.596663624	0.675060406
460	C03	Control	GFP	517	9586.367188	4028.684814	2.379527719	1.250675261
460	C03	Control	GFP	517	8963.654297	4346.008301	2.062502802	1.044396079
460	C03	Control	GFP	517	8703.708008	4458.225098	1.952280968	0.965160697
460	C03	Control	GFP	517	10977.80176	4227.869629	2.596532704	1.376586396
460	C03	Control	GFP	517	13162.53125	5065.290527	2.598573799	1.377720032
460	C03	Control	GFP	517	7584.006836	4527.240234	1.675194256	0.744328401
460	C03	Control	GFP	517	6185.362793	4457.943848	1.387492307	0.472479772
460	C03	Control	GFP	517	8087.154297	5661.154297	1.428534513	0.514535892
460	C03	Control	GFP	517	5767.986328	4938.991211	1.167847052	0.223851344
460	C03	Control	GFP	517	6434.979004	5371.498535	1.197985806	0.260610815
460	C03	Control	GFP	517	7818.996094	6449.033203	1.212429189	0.27790049
460	C03	Control	GFP	517	7035.412598	4978.030762	1.413292311	0.499059889
460	C03	Control	GFP	517	8759.294922	4741.368652	1.847419082	0.885511175
460	C03	Control	GFP	517	6645.61084	4630.735352	1.435109186	0.521160504
460	C03	Control	GFP	517	6063.887695	3464.01001	1.750539888	0.807799936
460	C03	Control	GFP	517	9433.380859	4586.987305	2.056552642	1.040228001
460	C03	Control	GFP	517	9768.206055	3517.770996	2.776816929	1.473432066
460	C03	Control	GFP	517	5115.670898	4484.984863	1.140621664	0.18982034
460	C03	Control	GFP	517	5544.85498	4253.834961	1.303495559	0.382385668
460	C03	Control	GFP	517	7879.497559	6629.466309	1.188556845	0.249210904
460	C03	Control	GFP	517	7884.129395	5131.283691	1.536482851	0.619631665
460	C03	Control	GFP	517	5603.282227	3981.443115	1.407349563	0.492980715
460	C03	Control	GFP	517	6956.100586	6334.533691	1.098123544	0.135040373
460	C03	Control	GFP	517	7610.498047	4811.303223	1.581795554	0.661563144
460	C03	Control	GFP	517	8120.760742	4498.058105	1.805392583	0.852312586
460	C03	Control	GFP	517	7919.45752	3118.748535	2.539306209	1.344434377
460	C03	Control	GFP	517	7570.686035	4692.942383	1.613206687	0.689931291
460	C03	Control	GFP	517	9527.863281	3447.606445	2.763616855	1.466557616
460	C03	Control	GFP	517	5398.990723	5078.691895	1.06306719	0.088232784
460	C03	Control	GFP	517	5822.001465	4182.058105	1.392137871	0.477302096
460	C03	Control	GFP	517	8670.378906	3804.390381	2.279045534	1.188429749
460	C03	Control	GFP	517	7018.640625	4740.356445	1.480614529	0.566196091
460	C03	Control	GFP	517	5866.460449	4789.705078	1.224806194	0.292553484
460	C03	Control	GFP	517	8581.443359	4222.40625	2.03235853	1.023154931
460	C03	Control	GFP	517	7547.734375	6014.126465	1.255000941	0.327688446
460	C03	Control	GFP	517	7145.536133	6128.098633	1.166028251	0.221602744
460	C03	Control	GFP	517	12800.72852	4204.927246	3.044221164	1.606073175
460	C03	Control	GFP	517	7652.621094	4298.011719	1.780502612	0.832284552
460	C03	Control	GFP	517	8053.482422	4557.05127	1.767257366	0.821512155
460	C03	Control	GFP	517	8392.018555	3774.851318	2.223138833	1.152598046
460	C03	Control	GFP	517	7277.504395	4939.503906	1.473326985	0.559077652
460	C03	Control	GFP	517	9158.522461	5234.009766	1.749809968	0.807198252
460	C03	Control	GFP	517	8454.245117	5875.103516	1.438995091	0.52506167
460	C03	Control	GFP	517	9022.088867	5271.481934	1.711490048	0.775252903
460	C03	Control	GFP	517	7443.976074	3706.617188	2.008293734	1.005970294
460	C03	Control	GFP	517	6829.339844	3779.004639	1.807179534	0.853739838
460	C03	Control	GFP	517	10843.34766	3690.813965	2.937928533	1.554799302
460	C03	Control	GFP	517	7681.163574	4517.23877	1.700411239	0.7658837
460	C03	Control	GFP	517	9300.572266	4706.782227	1.975993751	0.982578384
460	C03	Control	GFP	517	9894.819336	4902.590332	2.018283941	1.013129153
460	C03	Control	GFP	517	7692.678711	6028.949219	1.275956793	0.351579477
460	C03	Control	GFP	517	8363.283203	3795.941406	2.203217149	1.139611694
460	C03	Control	GFP	517	6210.822266	3269.070557	1.899874034	0.925903768
460	C03	Control	GFP	517	7108.265137	5435.87793	1.307657241	0.386984436
460	C03	Control	GFP	517	7366.97998	5315.278809	1.386000668	0.470927953
460	C03	Control	GFP	517	6936.527344	3806.301514	1.822379893	0.865823734
460	C03	Control	GFP	517	6881.837891	3856.375244	1.784535336	0.835548469
460	C03	Control	GFP	517	8919.979492	4757.009766	1.875123225	0.906985406
460	C03	Control	GFP	517	7333.625488	4111.075684	1.783870221	0.835010661
460	C03	Control	GFP	517	6449.660156	4076.154785	1.582290295	0.662014308
460	C03	Control	GFP	517	7111.047363	3729.692139	1.906604379	0.931005515
460	C03	Control	GFP	517	6156.388672	3855.420654	1.59681374	0.675196039
460	C03	Control	GFP	517	8631.640625	4405.118164	1.959457228	0.970454081
460	C03	Control	GFP	517	12330.69238	5264.76709	2.342115458	1.227812197
460	C03	Control	GFP	517	7774.332031	3717.623291	2.091210277	1.064338136
460	C03	Control	GFP	517	7209.780273	4827.07373	1.493613041	0.578806429
460	C03	Control	GFP	517	6135.453125	3362.43457	1.824705581	0.867663702
460	C03	Control	GFP	517	7311.074219	4110.359375	1.778694647	0.830818861
460	C03	Control	GFP	517	6988.573242	4401.882813	1.587632733	0.666877213
460	C03	Control	GFP	517	7850.727051	3522.841309	2.228521345	1.156086779
460	C03	Control	GFP	517	6618.302734	4363.391602	1.516779455	0.601011328
460	C03	Control	GFP	517	7435.463379	3733.776611	1.991405527	0.993787039
460	C03	Control	GFP	517	6538.521484	4620.192383	1.415205459	0.501011519
460	C03	Control	GFP	517	6331.713867	3158.681641	2.00454322	1.003273524
460	C03	Control	GFP	517	6956.825195	3204.668457	2.170840849	1.118253962
460	C03	Control	GFP	517	6886.072754	3273.914795	2.10331459	1.072664648
460	C03	Control	GFP	517	9164.180664	4692.138184	1.953092664	0.965760399
460	C03	Control	GFP	517	8262.391602	3516.372314	2.349691917	1.232471608
460	C03	Control	GFP	517	7607.07373	3790.703613	2.006770908	1.004875928
460	C03	Control	GFP	517	5789.723633	3788.72168	1.52814699	0.611783321
460	C03	Control	GFP	517	6107.962891	4443.992188	1.374431509	0.458835016
460	C03	Control	GFP	517	7650.605957	5391.36084	1.419049139	0.504924548
460	C03	Control	GFP	517	9930.986328	4976.750977	1.995475838	0.99673281
460	C03	Control	GFP	517	6302.385254	3736.837158	1.686556033	0.75408025
460	C03	Control	GFP	517	8081.005859	5646.25293	1.431215703	0.517241122
460	C03	Control	GFP	517	5780.994141	3837.402832	1.50648613	0.59118739
460	C03	Control	GFP	517	9414.637695	3133.270264	3.004732086	1.58723636
460	C03	Control	GFP	517	5029.470703	3669.755615	1.370519247	0.454722589
460	C03	Control	GFP	517	6553.134277	3551.409668	1.8452206	0.883793304
460	C03	Control	GFP	517	9260.849609	2517.74707	3.67822873	1.879011196
460	C03	Control	GFP	517	10179.43652	4903.475586	2.075963537	1.053781104
460	C03	Control	GFP	517	4967.472168	3276.635742	1.516028195	0.600296584
460	C03	Control	GFP	517	5651.841797	3707.88501	1.524276449	0.60812458
460	C03	Control	GFP	517	5685.142578	3692.3396	1.539712809	0.622661281
460	C03	Control	GFP	517	5333.871582	5133.341309	1.039064278	0.055284904
460	C03	Control	GFP	517	6136.571777	3585.663086	1.711418956	0.775192976
460	C03	Control	GFP	517	6742.57959	5406.337402	1.247162189	0.318649095
460	C03	Control	GFP	517	7478.995117	5035.223633	1.485335243	0.570788587
460	C03	Control	GFP	517	8550.287109	5025.493164	1.701382696	0.766707686
460	C03	Control	GFP	517	7532.820801	5331.448242	1.412903297	0.498662727
460	C03	Control	GFP	517	8428.936523	4860.92041	1.734020682	0.794121106
460	C03	Control	GFP	517	7237.72168	5061.842773	1.429859046	0.515872935
460	C03	Control	GFP	517	7574.981445	5028.981934	1.506265392	0.590975984
460	C03	Control	GFP	517	7354.556641	5048.715332	1.456718424	0.542722039
460	C03	Control	GFP	517	9416.208008	6814.833008	1.381722486	0.466467885
460	C03	Control	GFP	517	6944.928711	5231.079102	1.327628311	0.408851299
460	C03	Control	GFP	517	8538.748047	5502.369141	1.551831189	0.633971627
460	C03	Control	GFP	517	8093.904297	5174.85498	1.564083308	0.645317357
460	C03	Control	GFP	517	7368.053711	5018.621094	1.468143056	0.553992552
460	C03	Control	GFP	517	7188.007813	5730.108398	1.254427895	0.327029546
460	C03	Control	GFP	517	7346.219238	6120.722168	1.200220993	0.263300069
460	C03	Control	GFP	517	8945.896484	5732.657227	1.560514807	0.642022046
460	C03	Control	GFP	517	7459.837402	5011.529297	1.488535128	0.573893268
460	C03	Control	GFP	517	8102.342285	5591.597656	1.449020975	0.535078478
460	C03	Control	GFP	517	9722.287109	4760.475098	2.042293449	1.030190177
460	C03	Control	GFP	517	5465.560059	4575.827148	1.194441984	0.256336782
460	C03	Control	GFP	517	7940.531738	4965.751465	1.599059436	0.677223564
460	C03	Control	GFP	517	5586.130859	3788.055664	1.474669687	0.560391839
460	C03	Control	GFP	517	7357.981934	5004.318359	1.470326507	0.556136562
460	C03	Control	GFP	517	7295.425293	5200.714844	1.402773563	0.488282147
460	C03	Control	GFP	517	8232.538086	6130.992676	1.342774086	0.4252166
460	C03	Control	GFP	517	6513.349609	4970.40625	1.310426006	0.390035893
460	C03	Control	GFP	517	7635.934082	4984.348145	1.53198249	0.615399808
460	C03	Control	GFP	517	7650.231934	4741.332031	1.613519552	0.69021106
460	C03	Control	GFP	517	7041.508789	5314.559082	1.324946939	0.405934585
460	C03	Control	GFP	517	9398.828125	6128.46582	1.533634747	0.616954929
460	C03	Control	GFP	517	7826.102539	5087.879395	1.538185545	0.62122954
460	C03	Control	GFP	517	6691.769531	4677.86377	1.430518258	0.516537911
460	C03	Control	GFP	517	9630.817383	4525.860352	2.127952839	1.089466177
460	C03	Control	GFP	517	8022.367676	5082.07666	1.578560933	0.658609951
460	C03	Control	GFP	517	7316.661133	5011.661621	1.459927203	0.545896433
460	C03	Control	GFP	517	7677.434082	5112.013672	1.501841461	0.586732526
460	C03	Control	GFP	517	6114.413574	5619.47168	1.088076232	0.121779638
460	C03	Control	GFP	517	6936.930664	5681.029785	1.22106923	0.288144998
460	C03	Control	GFP	517	6214.314941	4669.773438	1.330752985	0.412242802
460	C03	Control	GFP	517	6929.291992	4776.35498	1.450748954	0.536797889
460	C03	Control	GFP	517	6745.123535	4181.464844	1.613100621	0.689836433
460	C03	Control	GFP	517	7357.128906	4824.365234	1.52499418	0.608803737
460	C03	Control	GFP	517	6906.191406	4721.88623	1.462591657	0.548527038
460	C03	Control	GFP	517	6636.311035	4336.023438	1.530506265	0.61400895
460	C03	Control	GFP	517	7149.46875	4314.73291	1.656989876	0.728564788
460	C03	Control	GFP	517	7265.370117	4263.066895	1.704258998	0.769144601
460	C03	Control	GFP	517	8455.21875	4709.967773	1.7951755	0.844124891
460	C03	Control	GFP	517	7172.536133	4790.351563	1.497288046	0.582351792
460	C03	Control	GFP	517	6686.48584	4399.604492	1.519792484	0.603874348
460	C03	Control	GFP	517	9604.061523	4197.954102	2.287795743	1.193958252
460	C03	Control	GFP	517	8012.259766	4356.848633	1.839003473	0.878924204
460	C03	Control	GFP	517	6807.995605	4040.282227	1.685029714	0.752774032
460	C03	Control	GFP	517	6445.811035	4305.445801	1.497129759	0.582199268
460	C03	Control	GFP	517	7572.963379	4143.168945	1.827819111	0.870123302
460	C03	Control	GFP	517	6035.010254	2964.046387	2.03607146	1.025788196
460	C03	Control	GFP	517	5366.85498	4242.163086	1.265122267	0.33927682
460	C03	Control	GFP	517	6623.253906	4536.464844	1.460003358	0.545971687
460	C03	Control	GFP	517	6523.618652	3989.304443	1.635277213	0.709535223
460	C03	Control	GFP	517	7155.560059	4692.17627	1.524998135	0.608807478
460	C03	Control	GFP	517	7335.796875	5385.083496	1.36224385	0.445984978
460	C03	Control	GFP	517	6521.323242	4516.090332	1.444019664	0.530090388
460	C03	Control	GFP	517	6333.787109	4331.879883	1.462133596	0.548075137
460	C03	Control	GFP	517	6039.772949	3928.31543	1.537496939	0.620583538
460	C03	Control	GFP	517	6419.624023	3545.45752	1.810661667	0.856516995
460	C03	Control	GFP	517	8053.9375	3721.297607	2.164282019	1.113888504
460	C03	Control	GFP	517	5822.243164	3830.740967	1.519873887	0.60395162
460	C03	Control	GFP	517	6740.605469	4504.75	1.496332864	0.581431143
460	C03	Control	GFP	517	5506.943359	3972.177002	1.386379146	0.471321858
460	C03	Control	GFP	517	5272.358887	3864.604492	1.364268685	0.448127803
460	C03	Control	GFP	517	6619.933105	4194.946777	1.578073205	0.658164132
460	C03	Control	GFP	517	6379.069336	4591.981934	1.389175617	0.474228994
460	C03	Control	GFP	517	7880.679688	4712.927246	1.672141172	0.741696653
460	C03	Control	GFP	517	7989.925781	4123.490234	1.937660896	0.954316111
460	C03	Control	GFP	517	7168.783691	4289.15332	1.671375014	0.741035474
460	C03	Control	GFP	517	7946.942383	4269.208008	1.861455888	0.896431428
460	C03	Control	GFP	517	7072.87207	4366.057617	1.619967644	0.695964998
460	C03	Control	GFP	517	6360.724121	4236.791016	1.501307026	0.586219047
460	C03	Control	GFP	517	5339.83252	3956.273438	1.349712704	0.432652352
460	C03	Control	GFP	517	6735.866699	4557.640625	1.47792844	0.563576417
460	C03	Control	GFP	517	7013.057129	3738.282959	1.876010245	0.907667706
460	C03	Control	GFP	517	6547.150391	4567.666504	1.433368742	0.519409799
460	C03	Control	GFP	517	8272.980469	4640.521973	1.782769377	0.834120085
460	C03	Control	GFP	517	8247.029297	4254.495117	1.938427256	0.954886596
460	C03	Control	GFP	517	5981.3125	4662.552734	1.282840719	0.359342052
460	C03	Control	GFP	517	7801.332031	4988.81543	1.563764413	0.645023181
460	C03	Control	GFP	517	7587.869141	4062.43457	1.867813256	0.901350221
460	C03	Control	GFP	517	7505.258789	4406.535156	1.703210918	0.768257103
460	C03	Control	GFP	517	7914.690918	4184.228027	1.89155344	0.919571536
460	C03	Control	GFP	517	7987.220703	4254.642578	1.877295344	0.908655639
460	C03	Control	GFP	517	6923.820313	5028.680176	1.376866309	0.461388483
460	C03	Control	GFP	517	10225.46191	4679.582031	2.185122912	1.127714433
460	C03	Control	GFP	517	7062.615234	4301.993164	1.641707684	0.715197269
460	C03	Control	GFP	517	6508.099609	4430.333496	1.46898639	0.55482103
460	C03	Control	GFP	517	6230.146973	5694.802734	1.094005756	0.129620329
460	C03	Control	GFP	517	7708.04248	4464.104004	1.726671796	0.787993883
460	C03	Control	GFP	517	8455.387695	5522.789551	1.530999437	0.614473753
460	C03	Control	GFP	517	8312.160156	4699.402832	1.768769449	0.822746011
460	C03	Control	GFP	517	7015.213867	4220.36377	1.662229668	0.733119731
460	C03	Control	GFP	517	7820.250488	4674.64502	1.67290788	0.742358004
460	C03	Control	GFP	517	7909.205078	5127.256836	1.542580239	0.625345535
460	C03	Control	GFP	517	6617.361328	6071.51709	1.089902446	0.124199009
460	C03	Control	GFP	517	7294.003418	5530.314941	1.318912846	0.399349234
460	C03	Control	GFP	517	8417.273438	4472.818359	1.881872404	0.912168813
460	C03	Control	GFP	517	6681.32373	4211.866699	1.586309399	0.665674186
460	C03	Control	GFP	517	7297.86377	5644.691406	1.292872054	0.370579509
460	C03	Control	GFP	517	7272.398438	4571.950195	1.590655656	0.669621556
460	C03	Control	GFP	517	6925.1875	5106.277344	1.356210608	0.439581234
460	C03	Control	GFP	517	7336.788574	5225.75	1.403968535	0.489510604
460	C03	Control	GFP	517	7801.306641	5134.015625	1.519533093	0.603628095
460	C03	Control	GFP	517	8083.211914	3994.565918	2.023552015	1.016889934
460	C03	Control	GFP	517	14774.75586	3423.207275	4.316056456	2.109713736
460	C03	Control	GFP	517	7503.246094	4743.040039	1.581948715	0.66170283
460	C03	Control	GFP	517	17051.20703	4183.243164	4.076073602	2.027180103
460	C03	Control	GFP	517	9369.342773	4398.514648	2.130115169	1.090931435
460	C03	Control	GFP	517	7032.633789	5463.671875	1.287162544	0.36419425
460	C03	Control	GFP	517	10299.22852	4555.791016	2.260689413	1.176762799
460	C03	Control	GFP	517	9176.273438	4717.399902	1.945197276	0.959916476
460	C03	Control	GFP	517	6382.666016	4079.5	1.564570662	0.645766818
460	C03	Control	GFP	517	6610.974609	5352.029297	1.235227657	0.30477696
460	C03	Control	GFP	517	6980.664063	4578.67334	1.524604082	0.608434644
460	C03	Control	GFP	517	8440.865234	4340.5	1.944675783	0.959529648
460	C03	Control	GFP	517	8237.716797	3652.367676	2.255445653	1.173412523
460	C03	Control	GFP	517	7342.700195	4424.894531	1.659406827	0.730667627
460	C03	Control	GFP	517	7605.861328	4797.872559	1.585257056	0.664716798
460	C03	Control	GFP	517	6117.464355	4378.077148	1.397294782	0.482636413
460	C03	Control	GFP	517	10073.34961	5154.242188	1.954380342	0.966711257
460	C03	Control	GFP	517	6183.766113	5172.663574	1.195470385	0.257578391
460	C03	Control	GFP	517	6188.930664	4303.080078	1.438255982	0.524320471
460	C03	Control	GFP	517	7105.680176	4730.640137	1.502054684	0.586937337
460	C03	Control	GFP	517	6902.255371	4522.380859	1.526243717	0.609985356
460	C03	Control	GFP	517	7574.851074	4903.121094	1.544903935	0.627517132
460	C03	Control	GFP	517	8888.517578	4214.937012	2.108813857	1.076431756
460	C03	Control	GFP	517	5406.615723	3058.616455	1.767667114	0.821846613
460	C03	Control	GFP	517	6527.536133	3594.973145	1.815739887	0.860557545
460	C03	Control	GFP	517	6664.757813	3108.991943	2.143703791	1.100105573
460	C03	Control	GFP	517	4542.958496	2325.921875	1.953186195	0.965829486
460	C03	Control	GFP	517	5356.138672	3783.831299	1.415533159	0.501345545
460	C03	Control	GFP	517	5443.667969	2681.555908	2.030040825	1.021508741
460	C03	Control	GFP	517	3057.175293	2109.346191	1.449347341	0.535403383
460	C03	Control	GFP	517	2164.829102	1901.119507	1.138712792	0.187403914
460	C03	Control	GFP	517	4938.539551	2141.279541	2.306349758	1.205611314
460	C03	Control	GFP	517	4212.458496	2923.66748	1.440813131	0.526883235
460	C03	Control	GFP	517	2274.809082	1471.790527	1.545606552	0.628173115
460	C03	Control	GFP	517	2477.132324	1066.036621	2.323684079	1.216413938
460	C03	Control	GFP	517	5301.789551	3878.649902	1.366916243	0.450924845
460	C03	Control	GFP	517	3914.407227	2311.764648	1.693255077	0.759799321
460	C03	Control	GFP	517	2725.837891	1893.888062	1.439281416	0.525348703
460	C03	Control	GFP	517	4244.519531	2252.223389	1.884590823	0.914251324
460	C03	Control	GFP	517	2098.077148	1317	1.593073005	0.671812382
460	C03	Control	GFP	517	4823.053711	2835.573242	1.700909587	0.766306455
460	C03	Control	GFP	517	6167.231445	3194.663086	1.930479452	0.948959199
460	C03	Control	GFP	517	6632.651855	3420.281006	1.939212551	0.955470941
460	C03	Control	GFP	517	5537.369141	2878.398682	1.923767258	0.943934269
460	C03	Control	GFP	517	5513.572754	3072.420166	1.794537354	0.843611953
460	C03	Control	GFP	517	4603.060059	3034.294189	1.51701179	0.601232298
460	C03	Control	GFP	517	4742.963379	1770.270874	2.679230308	1.421818601
460	C03	Control	GFP	517	4710.083008	2522.647949	1.86711864	0.900813602
460	C03	Control	GFP	517	4490.88623	4726.383301	0.950173937	-0.07373646
460	C03	Control	GFP	517	5459.224609	3010.12793	1.813618802	0.858871253
460	C03	Control	GFP	517	3807.996338	1981.910156	1.921376873	0.942140528
460	C03	Control	GFP	517	5588.862305	3385.906494	1.650625118	0.723012499
460	C03	Control	GFP	517	5132.193848	3329.905518	1.541243083	0.62409442
460	C03	Control	GFP	517	2290.300049	1454.018188	1.57515227	0.6554913
460	C03	Control	GFP	517	4646.831543	3091.038818	1.50332358	0.588155573
460	C03	Control	GFP	517	3778.479736	2401.643555	1.573289145	0.653783839
460	C03	Control	GFP	517	3909.927246	3299.224609	1.185104899	0.245014764
460	C03	Control	GFP	517	3354.4104	2041.422119	1.643173339	0.716484679
460	C03	Control	GFP	517	3888.162842	2677.883057	1.451953935	0.537995683
460	C03	Control	GFP	517	4756.035645	2290.639404	2.076291727	1.054009162
460	C03	Control	GFP	517	4913.07666	3462.511475	1.418934405	0.504807898
460	C03	Control	GFP	517	3832.031494	1574.413818	2.433941731	1.28329463
460	C03	Control	GFP	517	4440.734863	3837.943359	1.157061074	0.210465017
460	C03	Control	GFP	517	4424.555176	3018.21582	1.465950561	0.55183645
460	C03	Control	GFP	517	3944.611572	2357.286865	1.673369343	0.742755909
460	C03	Control	GFP	517	4069.106934	2583.070557	1.575298407	0.655625143
460	C03	Control	GFP	517	6374.992676	3244.156738	1.965069259	0.974580161
460	C03	Control	GFP	517	5373.785156	2861.260742	1.878117949	0.909287669
460	C03	Control	GFP	517	4119.655273	2255.984863	1.826100583	0.868766232
460	C03	Control	GFP	517	4742.491211	2229.168701	2.127470751	1.089139298
460	C03	Control	GFP	517	6174.591797	2725.860352	2.265190068	1.179632109
460	C03	Control	GFP	517	5042.123535	2852.365967	1.767698673	0.82187237
460	C03	Control	GFP	517	4356.498535	3189.588379	1.365849764	0.449798804
460	C03	Control	GFP	517	4298.272949	2444.298096	1.758489669	0.814336859
460	C03	Control	GFP	517	5063.828125	3576.384277	1.415907166	0.501726678
460	C03	Control	GFP	517	4081.644775	3170.444092	1.287404747	0.364465694
460	C03	Control	GFP	517	4017.135498	2661.637207	1.509272371	0.593853185
460	C03	Control	GFP	517	4692.635742	2130.401123	2.202700558	1.139273384
460	C03	Control	GFP	517	2987.989014	1630.288696	1.83279748	0.87404738
460	C03	Control	GFP	517	4629.838379	2980.025146	1.55362393	0.635637327
460	C03	Control	GFP	517	7323.04248	2347.435059	3.119593214	1.641357918
460	C03	Control	GFP	517	4521.598145	3103.124023	1.457111643	0.54311142
460	C03	Control	GFP	517	5804.774414	2554.670654	2.272220259	1.18410269
460	C03	Control	GFP	517	4124.270996	1895.640259	2.175661219	1.121453926
460	C03	Control	GFP	517	3079.713379	2083.887939	1.477868997	0.56351839
460	C03	Control	GFP	517	2536.39917	2028.93335	1.250114584	0.322060336
460	C03	Control	GFP	517	4684.008301	3356.353027	1.395564848	0.480849164
460	C03	Control	GFP	517	5043.510254	2308.609619	2.184652707	1.127403954
460	C03	Control	GFP	517	4315.040527	2112.643311	2.042484174	1.030324899
460	C03	Control	GFP	517	4952.811035	2694.89209	1.837851339	0.878020074
460	C03	Control	GFP	517	5822.078125	2780.310791	2.094038603	1.066288038
460	C03	Control	GFP	517	2524.974365	2075.67041	1.21646209	0.282691361
460	C03	Control	GFP	517	5465.56543	2482.563721	2.201581125	1.138540006
460	C03	Control	GFP	517	3956.351563	2249.371338	1.75886991	0.814648782
460	C03	Control	GFP	517	6112.431152	2455.603027	2.489177235	1.315668957
460	C03	Control	GFP	517	4545.738281	2719.635986	1.671450997	0.741101059
460	C03	Control	GFP	517	5108.425781	3633.147949	1.406060489	0.491658661
460	C03	Control	GFP	517	6385.703125	3198.751221	1.996311274	0.99733669
460	C03	Control	GFP	517	5772.705078	2581.438721	2.236235565	1.16107217
460	C03	Control	GFP	517	5602.455078	3120.625244	1.795298903	0.844224062
460	C03	Control	GFP	517	5417.867676	2946.270752	1.83888995	0.878835143
460	C03	Control	GFP	517	4187.932129	2793.09668	1.499386741	0.58437255
460	C03	Control	GFP	517	3145.066406	1786.761597	1.760204837	0.815743327
460	C03	Control	GFP	517	3017.411133	1996.59082	1.511281682	0.595772584
460	C03	Control	GFP	517	3229.168457	1497.172607	2.156844469	1.108922147
460	C03	Control	GFP	517	5256.46875	4303.181641	1.221530762	0.288690196
460	C03	Control	GFP	517	5272.592773	2883.494385	1.828542757	0.870694362
460	C03	Control	GFP	517	5573.968262	3259.723633	1.709951177	0.773955133
460	C03	Control	GFP	517	4751.72168	3312.923584	1.434298607	0.52034541
460	C03	Control	GFP	517	5391.446777	2691.64624	2.003029483	1.002183657
460	C03	Control	GFP	517	2907.322754	1856.367676	1.566135196	0.647208758
460	C03	Control	GFP	517	3263.160889	1905.822754	1.712205861	0.775856169
460	C03	Control	GFP	517	4155.696777	3633.750488	1.14363845	0.193631031
460	C03	Control	GFP	517	3713.355469	2589.650879	1.433921267	0.519965811
460	C03	Control	GFP	517	4012.636963	3558.148682	1.127731672	0.17342384
460	C03	Control	GFP	517	7113.096191	5721.099609	1.243309272	0.31418521
460	C03	Control	GFP	517	6174.364258	3310.071533	1.865326533	0.899428203
460	C03	Control	GFP	517	4743.868164	3155.430908	1.503397888	0.588226883
460	C03	Control	GFP	517	3625.8479	1496.533569	2.422830984	1.276693766
460	C03	Control	GFP	517	6035.996582	3873.877686	1.558127817	0.639813586
460	C03	Control	GFP	517	4221.067871	3497.895996	1.206744819	0.271120633
460	C03	Control	GFP	517	5237.277832	4677.750488	1.119614619	0.16300223
460	C03	Control	GFP	517	3417.200195	2205.279541	1.549554209	0.631853227
460	C03	Control	GFP	517	3266.133789	1839.384888	1.775666317	0.828360496
460	C03	Control	GFP	517	4777.150391	4980.192383	0.959230091	-0.060051179
460	C03	Control	GFP	517	6007.665527	3227.195313	1.861574818	0.8965236
460	C03	Control	GFP	517	5249.864746	3518.932129	1.491891447	0.577142566
460	C03	Control	GFP	517	5848.688477	2856.039307	2.047831927	1.034097313
460	C03	Control	GFP	517	4643.953613	3324.022949	1.397088313	0.482423219
460	C03	Control	GFP	517	5065.012695	3474.109863	1.457931066	0.543922507
460	C03	Control	GFP	517	6018.857422	3647.149414	1.650290882	0.722720338
460	C03	Control	GFP	517	3824.437988	2450.2771	1.560818565	0.642302844
460	C03	Control	GFP	517	5722.385742	2951.814209	1.938599565	0.955014833
460	C03	Control	GFP	517	5266.402344	3325.044678	1.583859122	0.663444019
460	C03	Control	GFP	517	6741.39502	3924.578369	1.717737394	0.780509496
460	C03	Control	GFP	517	4323.733398	3223.468994	1.341329296	0.423663463
460	C03	Control	GFP	517	5409.975098	3242.964844	1.668218855	0.738308569
460	C03	Control	GFP	517	4594.548828	3711.104736	1.238054206	0.308074482
460	C03	Control	GFP	517	5570.577148	3198.937256	1.741383685	0.800234112
460	C03	Control	GFP	517	3909.060791	2813.88916	1.389202122	0.474256519
460	C03	Control	GFP	517	3318.090576	2188.856445	1.515901412	0.60017593
460	C03	Control	GFP	517	4857.838867	3097.918701	1.568097596	0.649015353
460	C03	Control	GFP	517	4290.437988	2734.57251	1.568961135	0.649809615
460	C03	Control	GFP	517	5185.90332	3500.079834	1.481652867	0.567207481
460	C03	Control	GFP	517	4270.960938	3298.208252	1.294933677	0.372878208
460	C03	Control	GFP	517	4543.947754	3243.461182	1.400956416	0.486412074
460	C03	Control	GFP	517	6069.891113	3427.635254	1.770868445	0.824457041
460	C03	Control	GFP	517	5877.087891	3549.278564	1.655854221	0.727575665
460	C03	Control	GFP	517	5844.020508	3861.48999	1.513410762	0.597803609
460	C03	Control	GFP	517	5120.424316	4082.801758	1.254144732	0.326703849
460	C03	Control	GFP	517	5043.071289	3065.321533	1.645201404	0.718264208
460	C03	Control	GFP	517	4910.798828	2833.849365	1.732907503	0.79319465
460	C03	Control	GFP	517	5043.562012	3072.237061	1.641657825	0.715153454
460	C03	Control	GFP	517	5883.334473	2628.400635	2.238370511	1.162448861
460	C03	Control	GFP	517	5183.901855	4097.527344	1.265129289	0.339284828
460	C03	Control	GFP	517	5588.010254	3972.926025	1.406522603	0.492132737
460	C03	Control	GFP	517	5353.633301	3328.756104	1.608298456	0.685535156
460	C03	Control	GFP	517	4981.899414	3674.377441	1.355848574	0.439196062
460	C03	Control	GFP	517	4675.128418	4135.912598	1.130374085	0.176800296
460	C03	Control	GFP	517	5559.403809	3893.137451	1.428000906	0.513996895
460	C03	Control	GFP	517	5322.133789	3562.52417	1.493922156	0.579104975
460	C03	Control	GFP	517	4974.910645	1936.113281	2.5695349	1.361507247
460	C03	Control	GFP	517	3844.311523	1931.392944	1.990434694	0.993083537
460	C03	Control	GFP	517	4698.868164	2188.347412	2.147222209	1.102471499
460	C03	Control	GFP	517	4318.474609	1464.130737	2.949514343	1.560477425
460	C03	Control	GFP	517	6154.237305	2233.600098	2.755299532	1.462209165
460	C03	Control	GFP	517	4143.546875	2167.694092	1.911499824	0.934705067
460	C03	Control	GFP	517	6130.489746	3364.734131	1.821983404	0.865509818
460	C03	Control	GFP	517	5544.487305	3618.30835	1.532342401	0.615738703
460	C03	Control	GFP	517	5888.769531	3593.326904	1.638807069	0.712646021
460	C03	Control	GFP	517	7867.984863	3503.289063	2.245885144	1.16728415
460	C03	Control	GFP	517	7315.476074	3905.421387	1.873159219	0.905473534
460	C03	Control	GFP	517	5334.831055	1890.498291	2.821917946	1.496676039
460	C03	Control	GFP	517	5318.445313	3599.134277	1.477701276	0.563354651
460	C03	Control	GFP	517	6961.84082	3329.055176	2.091236237	1.064356046
460	C03	Control	GFP	517	8820.669922	4079.72168	2.16207639	1.112417497
460	C03	Control	GFP	517	6029.161133	3660.046875	1.647290687	0.720095161
460	C03	Control	GFP	517	6796.013672	4042.609375	1.681095808	0.749401948
460	C03	Control	GFP	517	7297.666504	3342.88208	2.183046344	1.126342758
460	C03	Control	GFP	517	6576.486816	2910.544922	2.259537988	1.176027812
460	C03	Control	GFP	517	4766.441406	3778.031494	1.261620347	0.335277833
460	C03	Control	GFP	517	4806.057129	2790.098389	1.722540376	0.7845378
460	C03	Control	GFP	517	7855.733398	3447.758545	2.278504511	1.188087227
460	C03	Control	GFP	517	6098.794434	2883.495117	2.115070145	1.08070551
460	C03	Control	GFP	517	7147.87793	5021.041992	1.423584575	0.509528206
460	C03	Control	GFP	517	7981.700684	2474.457764	3.225636259	1.689583761
460	C03	Control	GFP	517	7326.35498	3453.26001	2.121576412	1.08513664
460	C03	Control	GFP	517	5430.179199	3663.813232	1.482111356	0.567653847
460	C03	Control	GFP	517	7012.965332	4000.022949	1.753231274	0.810016319
460	C03	Control	GFP	517	7855.459473	4133.302734	1.900528458	0.926400628
460	C03	Control	GFP	517	6386.554199	3207.245117	1.99128971	0.993703132
460	C03	Control	GFP	517	5419.102539	3223.240967	1.681258893	0.749541899
460	C03	Control	GFP	517	6437.918945	5728.148926	1.123909142	0.168525411
460	C03	Control	GFP	517	7338.824219	3932.266357	1.866309032	0.900187894
460	C03	Control	GFP	517	6941.270996	3979.028809	1.744463619	0.80278351
460	C03	Control	GFP	517	7907.640137	3485.483887	2.268735244	1.18188826
460	C03	Control	GFP	517	7683.230469	4953.628418	1.551030845	0.633227377
460	C03	Control	GFP	517	7248.962891	4139.802734	1.751040655	0.80821258
460	C03	Control	GFP	517	7158.327637	3426.764648	2.088946389	1.062775467
460	C03	Control	GFP	517	6532.206055	4572.828125	1.428482741	0.514483606
460	C03	Control	GFP	517	11488.4668	2455.930664	4.677846555	2.225844539
460	C03	Control	GFP	517	5980.240723	1847.103394	3.23763182	1.694938933
460	C03	Control	GFP	517	3937.091309	2002	1.966579075	0.975688198
460	C03	Control	GFP	517	11776.08008	3301.638184	3.566738516	1.834605453
460	C03	Control	GFP	517	7890.796387	3973.873535	1.985668723	0.989624952
460	C03	Control	GFP	517	8285.769531	3377.422852	2.453281657	1.294712877
460	C03	Control	GFP	517	6078.861816	3440.29248	1.76696076	0.821270002
460	C03	Control	GFP	517	3428.383789	2002.686768	1.711892166	0.775591828
460	C03	Control	GFP	517	5046.845703	3291.085205	1.533489833	0.616818602
460	C03	Control	GFP	517	4457.645996	1942.491089	2.294808981	1.198374069
460	C03	Control	GFP	517	5902.752441	2442.191895	2.416989612	1.273211273
460	C03	Control	GFP	517	6244.924316	2686.228027	2.324793075	1.217102311
460	C03	Control	GFP	517	5060.102539	2327.937744	2.173641693	1.120114144
460	C03	Control	GFP	517	4089.680664	1642.863159	2.489361723	1.31577588
460	C03	Control	GFP	517	5631.931152	2394.424072	2.352102628	1.23395101
460	C03	Control	GFP	517	6180.973633	2542.459229	2.431100394	1.281609472
460	C03	Control	GFP	517	5096.877441	2472.879395	2.061110401	1.043421783
460	C03	Control	GFP	517	4040.046631	1917.585815	2.106840069	1.075080803
460	C03	Control	GFP	517	3908.588623	2719.983643	1.436989753	0.523049774
460	C03	Control	GFP	517	8665.374023	2582.072021	3.355976887	1.74673278
460	C03	Control	GFP	517	4338.503906	3777.964844	1.14837064	0.199588351
460	C03	Control	GFP	517	5816.302246	3005.45166	1.935250639	0.952520426
460	C03	Control	GFP	517	5155.419434	2454.715332	2.100210712	1.070534079
460	C03	Control	GFP	517	6112.419922	3253.789307	1.878554309	0.909622825
460	C03	Control	GFP	517	9635.970703	2000.419312	4.816975444	2.268127569
460	C03	Control	GFP	517	6614.906738	2475.064209	2.672620255	1.418254864
460	C03	Control	GFP	517	10965.47852	2799.97583	3.916276133	1.969482492
460	C03	Control	GFP	517	6383.783203	3162.497559	2.018589132	1.013347291
460	C03	Control	GFP	517	5617.552246	3397.99292	1.65319716	0.725258791
460	C03	Control	GFP	517	7448.772461	3794.695068	1.962943617	0.973018734
460	C03	Control	GFP	517	4406.786621	2545.910156	1.730927783	0.791545534
460	C03	Control	GFP	517	4486.626953	2289.563721	1.959599076	0.970558517
460	C03	Control	GFP	517	3965.875244	3600.819824	1.101381196	0.139313882
460	C03	Control	GFP	517	5754.437988	3481.48584	1.652868417	0.724971878
460	C03	Control	GFP	517	5192.332031	3531.620361	1.470240711	0.556052376
460	C03	Control	GFP	517	11634.99805	2429.273193	4.789497567	2.259874321
460	C03	Control	GFP	517	4940.693359	2842.734375	1.738007393	0.797434219
460	C03	Control	GFP	517	4058.271484	2046.912354	1.982630803	0.98741605
460	C03	Control	GFP	517	7217.753906	7478.976074	0.965072469	-0.051290814
460	C03	Control	GFP	517	3816.1875	2485.464844	1.535401923	0.61861636
460	C03	Control	GFP	517	5406.376465	3191.275146	1.694111669	0.760528975
460	C03	Control	GFP	517	4505.588379	2293.959717	1.964109633	0.973875461
460	C03	Control	GFP	517	5388.521973	3143.246094	1.71431756	0.777634379
460	C03	Control	GFP	517	3322.653809	1698.498779	1.956229731	0.968075804
460	C03	Control	GFP	517	5825.422363	3372.225098	1.727471386	0.788661814
460	C03	Control	GFP	517	5970.296875	2922.905518	2.042589758	1.030399477
460	C03	Control	GFP	517	5891.917969	3523.463623	1.672194919	0.741743025
460	C03	Control	GFP	517	6589.930176	4056.419922	1.624568043	0.700056171
460	C03	Control	GFP	517	5139.890137	2765.321533	1.8586953	0.894290286
460	C03	Control	GFP	517	4064.716064	1604.463257	2.533380585	1.341063826
460	C03	Control	GFP	517	4784.047363	3826.941895	1.250096681	0.322039676
460	C03	Control	GFP	517	5054.557129	4986.75	1.013597459	0.019484813
460	C03	Control	GFP	517	7868.854004	2485.695068	3.165655396	1.662504216
460	C03	Control	GFP	517	4994.929688	3987.576904	1.252622785	0.324952027
460	C03	Control	GFP	517	5334.484375	2795.427246	1.908289469	0.932280031
460	C03	Control	GFP	517	4519.335938	2204.788086	2.049782456	1.035470804
460	C03	Control	GFP	517	5215.620605	2892.165771	1.80336157	0.850688683
460	C03	Control	GFP	517	7441.017578	3343.354492	2.225614303	1.154203597
460	C03	Control	GFP	517	5686.766113	2433.245117	2.337111898	1.22472681
460	C03	Control	GFP	517	9874.526367	3596.489258	2.745601518	1.457122256
460	C03	Control	GFP	517	5713.625488	2561.257324	2.230789322	1.15755427
460	C03	Control	GFP	517	4994.496094	3673.439941	1.359623724	0.443207441
460	C03	Control	GFP	517	6297.956543	2778.031738	2.267057088	1.180820721
460	C03	Control	GFP	517	5855.121094	3228.344238	1.813660707	0.858904587
460	C03	Control	GFP	517	5750.521484	3373.384766	1.704674054	0.769495912
460	C03	Control	GFP	517	4734.349121	2721.052002	1.739896598	0.799001569
460	C03	Control	GFP	517	4567.269043	2695.021484	1.694705987	0.761035003
460	C03	Control	GFP	517	4615.609863	2487.517822	1.855508259	0.891814423
460	C03	Control	GFP	517	6581.236816	2343.301025	2.808532385	1.489816439
460	C03	Control	GFP	517	4056.266113	1570.507202	2.582774602	1.368921745
460	C03	Control	GFP	517	4464.34082	1941.518433	2.299406868	1.201261766
460	C03	Control	GFP	517	4847.605469	2374.405518	2.041608071	1.029705937
460	C03	Control	GFP	517	4625.783203	2511.980225	1.841488702	0.880872546
460	C03	Control	GFP	517	4864.855957	2515.99707	1.933569802	0.951266847
460	C03	Control	GFP	517	5994.889648	2260.129883	2.652453601	1.407327515
460	C03	Control	GFP	517	4176.540527	1805.598145	2.313106346	1.209831596
460	C03	Control	GFP	517	7275.557129	2768.020264	2.628433478	1.394203223
460	C03	Control	GFP	517	5300.986816	2360.638672	2.245573149	1.167083718
460	C03	Control	GFP	517	5083.379883	2515.299316	2.020984084	1.01505796
460	C03	Control	GFP	517	4723.728516	2572.423096	1.836295329	0.876798104
460	C03	Control	GFP	517	6236.972168	2214.572021	2.816332957	1.493817905
460	C03	Control	GFP	517	5834.643066	2638.4375	2.211400901	1.144960593
460	C03	Control	GFP	517	4881.615234	2428.8396	2.009854926	1.007091369
460	C03	Control	GFP	517	5334.188477	2232.903564	2.388902308	1.256347857
460	C03	Control	GFP	517	5878.308105	2586.41748	2.27276074	1.184445815
460	C03	Control	GFP	517	5783.912109	4497.839355	1.285931233	0.362813495
460	C03	Control	GFP	517	5291.969727	3411.579346	1.55117885	0.633365038
460	C03	Control	GFP	517	6192.703613	3690.954102	1.677805641	0.746575602
460	C03	Control	GFP	517	5584.549316	3423.131836	1.631415202	0.706124001
460	C03	Control	GFP	517	6198.441406	3881.239258	1.59702636	0.675388126
460	C03	Control	GFP	517	5018.913086	4305.07666	1.16581271	0.221336035
460	C03	Control	GFP	517	6291.378906	3558.834717	1.76781992	0.821971322
460	C03	Control	GFP	517	9026.5	4375.190918	2.063109969	1.044820723
460	C03	Control	GFP	517	6925.037109	3963.203613	1.747333164	0.805154713
460	C03	Control	GFP	517	6118.549316	3947.788818	1.549867432	0.632144819
460	C03	Control	GFP	517	6505.760254	4112.405273	1.581984221	0.661735211
460	C03	Control	GFP	517	6133.663086	4757.897461	1.289154114	0.366424743
460	C03	Control	GFP	517	7938.766113	3405.886475	2.330895692	1.220884445
460	C03	Control	GFP	517	6424.802246	4246.880859	1.512828464	0.597248413
460	C03	Control	GFP	517	9024.143555	3794.841064	2.378003032	1.249750554
460	C03	Control	GFP	517	9359.5	3827.342773	2.445430304	1.290088348
460	C03	Control	GFP	517	6968.245605	4715.76416	1.477649299	0.563303905
460	C03	Control	GFP	517	7952.644043	4026.171387	1.975237336	0.982026011
460	C03	Control	GFP	517	7730.95752	5441.541992	1.420729185	0.506631579
460	C03	Control	GFP	517	6150.397949	5450.63623	1.128381658	0.174255121
460	C03	Control	GFP	517	6820.273438	3085.534912	2.210402291	1.144308962
460	C03	Control	GFP	517	6261.194824	4104.935547	1.525284563	0.609078423
460	C03	Control	GFP	517	7562.363281	4461.174805	1.69515063	0.761413476
460	C03	Control	GFP	517	8289.625977	3285.674316	2.522960336	1.335117526
460	C03	Control	GFP	517	7131.833496	4218.97168	1.690419855	0.757381618
460	C03	Control	GFP	517	5633.294434	3409.0896	1.652433669	0.724592361
460	C03	Control	GFP	517	5054.660156	3111.156494	1.624688493	0.700163132
460	C03	Control	GFP	517	5149.314453	2676.62793	1.923806591	0.943963766
460	C03	Control	GFP	517	4429.637207	3454.443115	1.28230139	0.35873539
460	C03	Control	GFP	517	7215.347168	3425.852539	2.106146451	1.074605758
460	C03	Control	GFP	517	6209.28125	3323.364014	1.868372295	0.901781958
460	C03	Control	GFP	517	5360.797852	4077.446045	1.314744032	0.394781948
460	C03	Control	GFP	517	6052.23877	3407.428955	1.776189276	0.828785328
460	C03	Control	GFP	517	5243.714844	3744.612305	1.400335847	0.485772875
460	C03	Control	GFP	517	5586.988281	3168.20874	1.763453339	0.818403402
460	C03	Control	GFP	517	5558.781738	4257.712402	1.305579432	0.384690234
460	C03	Control	GFP	517	4783.119629	3187.393555	1.500636663	0.585574711
460	C03	Control	GFP	517	5373.152832	2657.88501	2.021589652	1.015490185
460	C03	Control	GFP	517	6634.289551	3088.501953	2.148060662	1.103034736
460	C03	Control	GFP	517	4699.334961	2861.825195	1.642076172	0.715521052
460	C03	Control	GFP	517	4764.54541	3767.874023	1.264518235	0.338587842
460	C03	Control	GFP	517	5879.617676	2320.016357	2.534300096	1.341587369
460	C03	Control	GFP	517	4782.100098	2504.407715	1.909473473	0.933174878
460	C03	Control	GFP	517	5039.739258	2782.149414	1.811455284	0.857149193
460	C03	Control	GFP	517	5346.310547	2624.132324	2.037363169	1.02670317
460	C03	Control	GFP	517	5731.721191	3279.548096	1.747716766	0.805471401
460	C03	Control	GFP	517	5151.076172	2650.759033	1.94324573	0.958468346
460	C03	Control	GFP	517	4612.886719	3038.268311	1.518261801	0.602420583
460	C03	Control	GFP	517	9235.719727	2357.073486	3.918299443	1.970227655
460	C03	Control	GFP	517	5660.08252	2991.841064	1.891839305	0.91978955
460	C03	Control	GFP	517	5201.639648	2526.856934	2.058541415	1.041622474
460	C03	Control	GFP	517	4621.242676	2159.586914	2.139873439	1.097525472
460	C03	Control	GFP	517	5718.304199	2863.070557	1.997262759	0.998024145
460	C03	Control	GFP	517	5183.223633	2595.744873	1.996815514	0.997701048
460	C03	Control	GFP	517	7042.896484	4614.03418	1.526407523	0.610140187
460	C03	Control	GFP	517	6486.256836	3039.997314	2.133639002	1.093316102
460	C03	Control	GFP	517	5397.631836	2753.044434	1.960604693	0.971298681
460	C03	Control	GFP	517	5611.425781	3723.16748	1.507164481	0.59183687
460	C03	Control	GFP	517	5834.854492	4204.243652	1.387848796	0.472850397
460	C03	Control	GFP	517	5959.312988	2231.678711	2.67032748	1.41701668
460	C03	Control	GFP	517	4604.415039	2752.486572	1.672820164	0.742282357
460	C03	Control	GFP	517	6018.901367	2690.417236	2.237162804	1.161670249
460	C03	Control	GFP	517	5712.376953	3957.90332	1.4432836	0.529354812
460	C03	Control	GFP	517	4335.253418	3085.802002	1.404903301	0.490470833
460	C03	Control	GFP	517	7982.861816	6644.265625	1.201466387	0.264796287
460	C03	Control	GFP	517	4639.827148	3731.467773	1.243432191	0.314327834
460	C03	Control	GFP	517	7504.875977	3984.271484	1.883625653	0.913512276
460	C03	Control	GFP	517	4462.280273	3189.923584	1.398867451	0.484259267
460	C03	Control	GFP	517	11276.66309	4181.29541	2.696930492	1.431318339
460	C03	Control	GFP	517	6636.64502	3779.842529	1.755799341	0.812127978
460	C03	Control	GFP	517	7789.144043	3588.624512	2.170509625	1.11803382
460	C03	Control	GFP	517	7208.286621	4156.965332	1.734026157	0.794125661
460	C03	Control	GFP	517	6534.373047	3723.190186	1.755046807	0.811509507
460	C03	Control	GFP	517	7077.394531	3535.521484	2.0017965	1.001295319
460	C03	Control	GFP	517	5756.35791	4312.867188	1.334693989	0.416509007
460	C03	Control	GFP	517	7030.910156	4148.45166	1.694827548	0.761138484
460	C03	Control	GFP	517	6717.02832	4453.304199	1.50832461	0.592946948
460	C03	Control	GFP	517	5505.575195	3664.552002	1.502386974	0.58725646
460	C03	Control	GFP	517	7557.426758	3710.579102	2.036724336	1.02625073
460	C03	Control	GFP	517	11505.71777	3517.39209	3.271093321	1.709772919
460	C03	Control	GFP	517	8509.632813	4038.073486	2.107349666	1.075429716
460	C03	Control	GFP	517	8005.272949	4418.085938	1.811932376	0.857529113
460	C03	Control	GFP	517	5090.849121	3385.04248	1.503924737	0.58873237
460	C03	Control	GFP	517	6489.13916	2494.509033	2.601369277	1.379271211
460	C03	Control	GFP	517	7137.916504	4549.696289	1.56887758	0.649732783
460	C03	Control	GFP	517	8501.663086	3966.27002	2.143490747	1.099962189
460	C03	Control	GFP	517	5888.783691	2954.640381	1.993062753	0.994987135
460	C03	Control	GFP	517	8242.928711	3495.983398	2.357828334	1.237458684
460	C03	Control	GFP	517	7530.032227	4190.361328	1.796988765	0.845581389
460	C03	Control	GFP	517	6081.910645	3048.610352	1.99497802	0.996372852
460	C03	Control	GFP	517	7991.750977	4098.506348	1.949917921	0.963413397
460	C03	Control	GFP	517	10798.65918	4820.626953	2.240094346	1.163559495
460	C03	Control	GFP	517	6659.356445	3377.788818	1.971513556	0.979303631
460	C03	Control	GFP	517	6242.757324	4863.878418	1.283493703	0.360076218
460	C03	Control	GFP	517	7423.254883	3112.868896	2.384698852	1.253807089
460	C03	Control	GFP	517	6803.766113	3147.698486	2.161505031	1.112036194
460	C03	Control	GFP	517	6594.587891	3552.737549	1.856199001	0.892351389
460	C03	Control	GFP	517	7380.027344	4254.933594	1.734463578	0.794489545
460	C03	Control	GFP	517	7698.162109	4139.773926	1.859560992	0.894962068
460	C03	Control	GFP	517	7216.865234	3558.293213	2.028181716	1.020186917
460	C03	Control	GFP	517	6275.695313	3527.463135	1.779095932	0.831144305
460	C03	Control	GFP	517	7486.05957	4596.327148	1.628704687	0.703725042
460	C03	Control	GFP	517	5020.469727	3435.724121	1.461255197	0.547208156
460	C03	Control	GFP	517	7684.435547	4856.187988	1.582400757	0.662115021
460	C03	Control	GFP	517	6924.132813	4120.086426	1.680579507	0.748958797
460	C03	Control	GFP	517	8092.313965	4237.486816	1.909696553	0.933343415
460	C03	Control	GFP	517	8114.055176	4707.542969	1.723628489	0.78544885
460	C03	Control	GFP	517	7379.17041	4408.688477	1.67377905	0.743109095
460	C03	Control	GFP	517	7517.372559	4226.352051	1.778690575	0.830815558
460	C03	Control	GFP	517	7159.006836	4012.095703	1.784355949	0.835403437
460	C03	Control	GFP	517	7131	5229.438477	1.36362633	0.447448362
460	C03	Control	GFP	517	6359.874512	4578.729492	1.389004204	0.474050966
460	C03	Control	GFP	517	7781.345703	3500.31543	2.223041283	1.15253474
460	C03	Control	GFP	517	7077.027344	5072.267578	1.395239355	0.480512639
460	C03	Control	GFP	517	8900.285156	4540.185547	1.960335115	0.971100301
460	C03	Control	GFP	517	8104.431152	4951.914063	1.636625969	0.710724649
460	C03	Control	GFP	517	7596.193848	4300.396484	1.766393837	0.820807044
460	C03	Control	GFP	517	6167.535156	4406.91748	1.399512286	0.484924152
460	C03	Control	GFP	517	7285.458984	3845.096191	1.894740371	0.922000175
460	C03	Control	GFP	517	7097.879395	4207.932617	1.686785422	0.754276458
460	C03	Control	GFP	517	7831.15625	5377.200195	1.456363157	0.542370149
460	C03	Control	GFP	517	6926.560547	4084.324707	1.695888805	0.762041579
460	C03	Control	GFP	517	4314.131348	3743.78418	1.152345098	0.204572832
460	C03	Control	GFP	517	5476.095703	3417.636963	1.602304681	0.680148505
460	C03	Control	GFP	517	5195.011719	3629.109619	1.431483825	0.517511369
460	C03	Control	GFP	517	6800.710938	4010.227539	1.695841663	0.762001475
460	C03	Control	GFP	517	4475.191895	3699.981934	1.209517229	0.27443132
460	C03	Control	GFP	517	5200.321289	3652.333252	1.423835376	0.509782351
460	C03	Control	GFP	517	6443.936523	4012.848145	1.605826159	0.68331572
460	C03	Control	GFP	517	7401.913086	3924.312988	1.886167874	0.915458086
460	C03	Control	GFP	517	4949.959961	3884.132324	1.274405594	0.349824505
460	C03	Control	GFP	517	4428.412109	3557.990479	1.24463855	0.315726836
460	C03	Control	GFP	517	5566.601563	3918.608398	1.420555717	0.506455418
460	C03	Control	GFP	517	4333.835449	3746.47876	1.156775662	0.210109105
460	C03	Control	GFP	517	5702.980957	4708.098145	1.2113131	0.27657182
460	C03	Control	GFP	517	8533.266602	5452.576172	1.564997229	0.646160103
460	C03	Control	GFP	517	5134.763672	4375.667969	1.173481102	0.230794609
460	C03	Control	GFP	517	6737.826172	4811.47168	1.400367002	0.485804972
460	C03	Control	GFP	517	6085.669434	4444.452637	1.369273099	0.453410218
460	C03	Control	GFP	517	6818.067383	4421.65625	1.541971378	0.624775987
460	C03	Control	GFP	517	6725.19043	4946.403809	1.359612092	0.443195098
460	C03	Control	GFP	517	6700.737793	4245.692383	1.578243827	0.658320108
460	C03	Control	GFP	517	8747.231445	5008.444336	1.746496688	0.804463907
460	C03	Control	GFP	517	5784.208496	4521.366211	1.279305463	0.355360782
460	C03	Control	GFP	517	5276.366699	3754.200684	1.405456752	0.49103906
460	C03	Control	GFP	517	6873.544434	4859.841797	1.414355595	0.500144885
460	C03	Control	GFP	517	7768.514648	5044.875	1.539882484	0.622820256
460	C03	Control	GFP	517	6685.88916	5269.667969	1.268749606	0.343407374
460	C03	Control	GFP	517	8209.942383	3975.436768	2.065167392	1.046258724
460	C03	Control	GFP	517	6955.771484	5454.569336	1.275219189	0.350745244
460	C03	Control	GFP	517	6002.620605	4471.581055	1.342393335	0.424807458
460	C03	Control	GFP	517	9959.017578	4789.286133	2.079436747	1.056192801
460	C03	Control	GFP	517	7780.461914	5385.007324	1.444837759	0.530907501
460	C03	Control	GFP	517	6677.562988	5606.676758	1.191001956	0.252175783
460	C03	Control	GFP	517	8902.689453	4081.155273	2.18141405	1.125263631
460	C03	Control	GFP	517	5392.940918	4536.103516	1.188892824	0.249618665
460	C03	Control	GFP	517	6319.34668	4274.594238	1.478350067	0.563987934
460	C03	Control	GFP	517	7503.53418	4238.363281	1.770384859	0.824063018
460	C03	Control	GFP	517	10223.29688	4768.472656	2.143935304	1.100261372
460	C03	Control	GFP	517	6211.447266	4259.813965	1.45814989	0.544139029
460	C03	Control	GFP	517	8039.210449	5119.343262	1.57035972	0.651095073
460	C03	Control	GFP	517	6167.682617	3839.79541	1.606252927	0.683699083
460	C03	Control	GFP	517	8975.466797	5138.88916	1.746577231	0.804530438
460	C03	Control	GFP	517	9740.462891	4446.191406	2.190743043	1.131420277
460	C03	Control	GFP	517	6472.762207	4860.125488	1.331809687	0.413387939
460	C03	Control	GFP	517	8723.178711	5340.967773	1.633258069	0.707752767
460	C03	Control	GFP	517	8852.172852	4929.894043	1.795611178	0.844474983
460	C03	Control	GFP	517	6636.455566	5030.802734	1.31916434	0.399624305
460	C03	Control	GFP	517	7702.348145	4968.419922	1.550261102	0.632511221
460	C03	Control	GFP	517	6059.644531	4374.689453	1.385159929	0.470052558
460	C03	Control	GFP	517	6695.218262	4411.395996	1.517709647	0.601895816
460	C03	Control	GFP	517	7186.979004	4851.449707	1.481408535	0.566969554
460	C03	Control	GFP	517	7065.939941	4709.626465	1.500318548	0.585268847
460	C03	Control	GFP	517	6953.253906	4342.962402	1.601039397	0.679008809
460	C03	Control	GFP	517	5947.97998	4646.578613	1.280077338	0.356230975
460	C03	Control	GFP	517	6475.882324	4754.410156	1.36207902	0.445810402
460	C03	Control	GFP	517	7101.560059	4767.874023	1.489460507	0.574789871
460	C03	Control	GFP	517	7215.161621	4184.570801	1.724229787	0.785952054
460	C03	Control	GFP	517	7531.697266	4385.853516	1.717270592	0.780117385
460	C03	Control	GFP	517	8302.595703	3959.764404	2.09673982	1.068147851
460	C03	Control	GFP	517	8170.0625	3700.178711	2.208018352	1.142752163
460	C03	Control	GFP	517	7160.57959	4793.966797	1.493664828	0.57885645
460	C03	Control	GFP	517	7700.501465	4701.189453	1.637990033	0.711926578
460	C03	Control	GFP	517	7898.490234	4345.116211	1.817785728	0.862182151
460	C03	Control	GFP	517	6067.946777	5563.338379	1.090702446	0.125257574
460	C03	Control	GFP	517	5161.035645	3547	1.455042471	0.541061264
460	C03	Control	GFP	517	8007.378906	4069.138428	1.967831532	0.976606715
460	C03	Control	GFP	517	8098.984375	6507.517578	1.244558202	0.3156337
460	C03	Control	GFP	517	6638.556641	5237.598633	1.267480979	0.341964097
460	C03	Control	GFP	517	8664.765625	4737.294434	1.829053639	0.871097385
460	C03	Control	GFP	517	4890.371582	3522.046143	1.388502985	0.473530278
460	C03	Control	GFP	517	8335.72168	4861.25293	1.714727006	0.777978909
460	C03	Control	GFP	517	8190.95459	4958.539551	1.651888526	0.724116333
460	C03	Control	GFP	517	6910.227051	4409.641113	1.567072438	0.64807187
460	C03	Control	GFP	517	5476.553711	3619.559082	1.513044431	0.597454353
460	C03	Control	GFP	517	7912.500977	4678.44873	1.691265937	0.758103529
460	C03	Control	GFP	517	7037.354004	3991.834473	1.762937329	0.817981189
460	C03	Control	GFP	517	7743.885742	4651.010254	1.664990039	0.735513546
460	C03	Control	GFP	517	5516.793457	3351.695313	1.645971051	0.718938962
460	C03	Control	GFP	517	6677.080566	4766.012207	1.400978486	0.486434801
460	C03	Control	GFP	517	5195.346191	4279.856445	1.213906648	0.27965748
460	C03	Control	GFP	517	7462.508789	5320.502441	1.40259475	0.488098233
460	C03	Control	GFP	517	6211.996582	4223.672363	1.47075721	0.556559109
460	C03	Control	GFP	517	5827.136719	4660.476074	1.250330787	0.322309825
460	C03	Control	GFP	517	6095.369141	4416.321289	1.380191508	0.464868462
460	C03	Control	GFP	517	7365.339844	4998.76709	1.47343129	0.559179786
460	C03	Control	GFP	517	7736.418945	4337.030273	1.783805613	0.834958409
460	C03	Control	GFP	517	6413.568359	5269.717285	1.217061184	0.283401697
460	C03	Control	GFP	517	7051.799805	6404.14209	1.101131066	0.138986201
460	C03	Control	GFP	517	6732.510254	4466.019531	1.507496823	0.592154962
460	C03	Control	GFP	517	7198.080078	4863.614746	1.47998566	0.565583197
460	C03	Control	GFP	517	7473.982422	5270.949707	1.417957453	0.503814244
460	C03	Control	GFP	517	6179.65625	4705.279297	1.313345258	0.393246228
460	C03	Control	GFP	517	7222.232422	4287.713867	1.684401676	0.752236216
460	C03	Control	GFP	517	8749.869141	4641.87207	1.884987136	0.914554678
460	C03	Control	GFP	517	6052.295898	4558.961914	1.327560092	0.408777166
460	C03	Control	GFP	517	6131.693848	4314.234863	1.421270293	0.507180948
460	C03	Control	GFP	517	8067.189941	4379.842773	1.841890305	0.881187143
460	C03	Control	GFP	517	6934.347656	4879.048828	1.421249899	0.507160247
460	C03	Control	GFP	517	5898.519531	3967.578857	1.486679848	0.572094001
460	C03	Control	GFP	517	6983.516602	4368.591309	1.598574027	0.676785554
460	C03	Control	GFP	517	7033.861816	4672.20752	1.505468622	0.590212639
460	C03	Control	GFP	517	6493.056641	3818.937744	1.700225842	0.765726393
460	C03	Control	GFP	517	6027.468262	4251.436523	1.41774862	0.503601752
460	C03	Control	GFP	517	9767.349609	4242.397461	2.30231837	1.203087347
460	C03	Control	GFP	517	6633.71582	5633.133789	1.177624404	0.235879474
460	C03	Control	GFP	517	9870.789063	3898.706055	2.531811561	1.340170031
460	C03	Control	GFP	517	5781.109375	4046.661865	1.42861192	0.514614064
460	C03	Control	GFP	517	5899.35791	4406.893555	1.338665851	0.420795889
460	C03	Control	GFP	517	7335.984375	5429.532227	1.351126408	0.434162656
460	C03	Control	GFP	517	7989.991699	4149.665527	1.925454388	0.945198948
460	C03	Control	GFP	517	7779.041504	3680.925293	2.1133386	1.079523935
460	C03	Control	GFP	517	6973.660156	6043.883789	1.153837565	0.206440139
460	C03	Control	GFP	517	10007.47559	4323.091309	2.314888785	1.210942883
460	C03	Control	GFP	517	6943.059082	5227.329102	1.328223065	0.409497457
460	C03	Control	GFP	517	6947.044434	4865.532227	1.427807711	0.513801699
460	C03	Control	GFP	517	8345.334961	4496.638672	1.85590517	0.892122996
460	C03	Control	GFP	517	6574.035156	4220.390137	1.557684229	0.639402802
460	C03	Control	GFP	517	8826.920898	5835.225098	1.512695869	0.597121959
460	C03	Control	GFP	517	5806.229492	3863.279541	1.502927611	0.587775523
460	C03	Control	GFP	517	6858.945313	3792.601074	1.808506927	0.854799124
460	C03	Control	GFP	517	7404.499023	5036.986816	1.470025492	0.555841173
460	C03	Control	GFP	517	7256.076172	4600.134277	1.577361819	0.657513627
460	C03	Control	GFP	517	4800.918945	3750.931152	1.279927237	0.356061796
460	C03	Control	GFP	517	5152.204102	4150.408691	1.241372714	0.311936341
460	C03	Control	GFP	517	7922.026855	4953.099609	1.599407943	0.677537957
460	C03	Control	GFP	517	9257.305664	4507.384766	2.053808615	1.03830175
460	C03	Control	GFP	517	10959.95801	3880.5	2.82436748	1.497927811
460	C03	Control	GFP	517	9607.431641	4904.176758	1.959030458	0.970139828
460	C03	Control	GFP	517	8460.166992	6690.283691	1.264545329	0.338618753
460	C03	Control	GFP	517	10567.67578	6656.575684	1.587554365	0.666805997
460	C03	Control	GFP	517	7262.566406	5661.645996	1.282765897	0.359257905
460	C03	Control	GFP	517	5901.303223	4710.383789	1.252828535	0.325188978
460	C03	Control	GFP	517	7625.086914	5985.489258	1.273928761	0.349284603
460	C03	Control	GFP	517	7914.180176	5308.681152	1.490799683	0.576086417
460	C03	Control	GFP	517	6264.249023	4677.649414	1.339187371	0.421357828
460	C03	Control	GFP	517	7612.342285	5821.206055	1.307691604	0.387022347
460	C03	Control	GFP	517	6056.60791	4897.984863	1.236550965	0.306321703
460	C03	Control	GFP	517	7876.532227	5895.469727	1.336031324	0.417953833
460	C03	Control	GFP	517	8197.363281	4847.394043	1.691086635	0.757950572
460	C03	Control	GFP	517	9698.283203	6619.763184	1.465049872	0.550949776
460	C03	Control	GFP	517	8062.950195	6304.737305	1.278871713	0.354871551
460	C03	Control	GFP	517	8345.762695	5763.433105	1.448054058	0.534115461
460	C03	Control	GFP	517	8761.197266	5623.691895	1.557908475	0.63961048
460	C03	Control	GFP	517	9116.356445	4834.806152	1.88556814	0.914999287
460	C03	Control	GFP	517	8874.93457	6014	1.475712433	0.561411615
460	C03	Control	GFP	517	8402.686523	7049.177734	1.192009457	0.253395682
460	C03	Control	GFP	517	7474.918457	5701.975586	1.310934841	0.390595979
460	C03	Control	GFP	517	8494.158203	5398.958984	1.573295561	0.653789722
460	C03	Control	GFP	517	9682.413086	6867.483398	1.409892463	0.495585128
460	C03	Control	GFP	517	9861.760742	6144.308594	1.605023672	0.682594575
460	C03	Control	GFP	517	8384.169922	5058.922363	1.657303536	0.728837857
460	C03	Control	GFP	517	7993.900391	5917.40918	1.350912223	0.433933937
460	C03	Control	GFP	517	7006.674805	5978.826172	1.171914788	0.228867672
460	C03	Control	GFP	517	8292.144531	6638.147949	1.249165369	0.320964479
460	C03	Control	GFP	517	9773.970703	5231.620117	1.868249316	0.901686994
460	C03	Control	GFP	517	13552.41113	5179.480957	2.616557768	1.387670111
460	C03	Control	GFP	517	8916.522461	5840.58252	1.526649513	0.610368888
460	C03	Control	GFP	517	8486.869141	6555.480469	1.294621986	0.372530909
460	C03	Control	GFP	517	8688.486328	6077.890625	1.429523311	0.515534146
460	C03	Control	GFP	517	8719.805664	6108.597168	1.42746451	0.513454877
460	C03	Control	GFP	517	7286.239258	5692.86377	1.279889973	0.356019793
460	C03	Control	GFP	517	6637.738281	4663.055176	1.423474102	0.509416246
460	C03	Control	GFP	517	7736.250488	5950.019531	1.300205898	0.378740104
460	C03	Control	GFP	517	9183.824219	5451.45752	1.684654826	0.752453023
460	C03	Control	GFP	517	9594.267578	5506.080566	1.742485869	0.801146956
460	C03	Control	GFP	517	10286.54199	6801.895508	1.512305207	0.596749327
460	C03	Control	GFP	517	8975.267578	6064.331543	1.480009382	0.565606321
460	C03	Control	GFP	517	8956.834961	5476.131836	1.635613464	0.709831844
460	C03	Control	GFP	517	9365.25	5983.325684	1.565224842	0.646369913
460	C03	Control	GFP	517	7701.961914	5650.979004	1.362942936	0.44672516
460	C03	Control	GFP	517	7409.98877	4876.644531	1.519485114	0.603582541
460	C03	Control	GFP	517	9479.142578	5863.553223	1.616620881	0.692981388
460	C03	Control	GFP	517	9212.369141	6261.772949	1.47120779	0.557001024
460	C03	Control	GFP	517	10009.94922	6813.59668	1.469113845	0.554946198
460	C03	Control	GFP	517	10236.19336	5070.885254	2.018620585	1.013369771
460	C03	Control	GFP	517	8490.085938	5504.72998	1.542325594	0.625107359
460	C03	Control	GFP	517	8328.623047	5888.950195	1.414279756	0.500067526
460	C03	Control	GFP	517	8157.25	6790.829102	1.201215621	0.264495142
460	C03	Control	GFP	517	8687.564453	5851.082031	1.484779124	0.570248332
460	C03	Control	GFP	517	7118.219727	5724.584473	1.243447408	0.31434549
460	C03	Control	GFP	517	8662.791992	4988.82666	1.736438763	0.796131533
460	C03	Control	GFP	517	8220.844727	6745.19043	1.218771332	0.285427471
460	C03	Control	GFP	517	7896.777344	5339.930664	1.478816457	0.564443004
460	C03	Control	GFP	517	8544.480469	5897.918457	1.448728146	0.534786898
460	C03	Control	GFP	517	8366.328125	5498.645508	1.521525276	0.605518301
460	C03	Control	GFP	517	7839.919922	6039.506348	1.298106082	0.376408286
460	C03	Control	GFP	517	8316.380859	6701.468262	1.240978922	0.311478611
460	C03	Control	GFP	517	9136.433594	6551.385254	1.394580419	0.479831131
460	C03	Control	GFP	517	7890.709961	4743.043945	1.663638383	0.734341876
460	C03	Control	GFP	517	8083.729004	5722.151855	1.412707878	0.498463174
460	C03	Control	GFP	517	8958.164063	6270.44043	1.428633947	0.514636308
460	C03	Control	GFP	517	8472.246094	5760.848633	1.470659383	0.556463145
460	C03	Control	GFP	517	7469.554688	4207.336914	1.775364046	0.828114886
460	C03	Control	GFP	517	8170.52832	5402.428223	1.512380726	0.596821369
460	C03	Control	GFP	517	9670.75	6411.113281	1.508435365	0.593052879
460	C03	Control	GFP	517	6667.319336	6509.518066	1.024241621	0.034556091
460	C03	Control	GFP	517	7355.644531	6005.909668	1.224734459	0.292468986
460	C03	Control	GFP	517	8716.652344	6502.631836	1.34048068	0.422750426
460	C03	Control	GFP	517	8788.202148	5424.020996	1.620237487	0.696205292
460	C03	Control	GFP	517	9190.238281	7407.429199	1.240678518	0.311129336
460	C03	Control	GFP	517	7879.545898	5700.153809	1.382339172	0.46711164
460	C03	Control	GFP	517	10466.09277	6662.862793	1.57081019	0.651508862
460	C03	Control	GFP	517	10525.76465	6457.533203	1.629997759	0.704869981
460	C03	Control	GFP	517	8585.930664	5789	1.483145736	0.568660366
460	C03	Control	GFP	517	9695.063477	5066.598145	1.913525249	0.936232938
460	C03	Control	GFP	517	8667.855469	5354.647461	1.618753715	0.694883504
460	C03	Control	GFP	517	7774.372559	5221.109375	1.489026948	0.574369864
460	C03	Control	GFP	517	10131.82519	5642.891113	1.795502517	0.844387675
460	C03	Control	GFP	517	7855.065918	6484.991211	1.211268553	0.276518763
460	C03	Control	GFP	517	6627.851074	5408.976563	1.225342909	0.29318554
460	C03	Control	GFP	517	6721.312012	6061.436523	1.108864538	0.149083133
460	C03	Control	GFP	517	8719.53125	5365.28418	1.625176031	0.700595992
460	C03	Control	GFP	517	7730.730957	5343.023926	1.446883088	0.532948353
460	C03	Control	GFP	517	6580.872559	6547.12207	1.005155011	0.007418006
460	C03	Control	GFP	517	8346.732422	5824.346191	1.433076288	0.519115412
460	C03	Control	GFP	517	6889.162109	5360.708984	1.285121451	0.361904709
460	C03	Control	GFP	517	8631.545898	5760.287109	1.498457583	0.583478246
460	C03	Control	GFP	517	7875.908691	5228.11377	1.506453195	0.591155849
460	C03	Control	GFP	517	5965.126953	6010.547852	0.992443135	-0.010943654
460	C03	Control	GFP	517	6844.930176	5797.987305	1.180570052	0.23948365
460	C03	Control	GFP	517	6638.277344	5005.568359	1.326178541	0.407275016
460	C03	Control	GFP	517	8563.447266	5418.73291	1.580341273	0.660236141
460	C03	Control	GFP	517	6311.723633	4962.322754	1.271929285	0.347018464
460	C03	Control	GFP	517	6514.423828	5358.902344	1.215626524	0.281700059
460	C03	Control	GFP	517	7521.003906	4794.739746	1.568594815	0.649472737
460	C03	Control	GFP	517	7745.678711	4714.476074	1.642956415	0.716294209
460	C03	Control	GFP	517	8747.456055	6136.921875	1.425381687	0.511348294
460	C03	Control	GFP	517	7065.308594	5530.010254	1.277630288	0.353470419
460	C03	Control	GFP	517	7528.853516	6013.967773	1.251894556	0.324113053
460	C03	Control	GFP	517	8203.766602	5596.931152	1.465761572	0.551650446
460	C03	Control	GFP	517	7516.431641	5164.304199	1.455458732	0.541473934
460	C03	Control	GFP	517	7514.761719	5815.483398	1.292198981	0.369828242
460	C03	Control	GFP	517	7064.533691	4666.058105	1.514026086	0.598390063
460	C03	Control	GFP	517	7889.13916	6465.063965	1.220272406	0.287203242
460	C03	Control	GFP	517	7829.849609	4233.530273	1.849484734	0.887123392
460	C03	Control	GFP	517	8205.915039	6593.673828	1.24451334	0.315581695
460	C03	Control	GFP	517	8224.493164	5259.341797	1.563787539	0.645044517
460	C03	Control	GFP	517	6818.273926	5121.42627	1.331323262	0.412860918
460	C03	Control	GFP	517	7297.203613	4639.320801	1.572903433	0.6534301
460	C03	Control	GFP	517	5677.105957	4603.77832	1.233140599	0.302337301
460	C03	Control	GFP	517	5226.128906	4574.633789	1.142414704	0.192086454
460	C03	Control	GFP	517	8976.144531	4840.832031	1.854256556	0.89084087
460	C03	Control	GFP	517	8050.191406	4948.77002	1.626705499	0.701953087
460	C03	Control	GFP	517	6455.780273	5092.859375	1.267614084	0.342115594
460	C03	Control	GFP	517	7495.299316	5761.795898	1.30086165	0.379467535
460	C03	Control	GFP	517	7795.868652	5591.936035	1.394126936	0.479361926
460	C03	Control	GFP	517	7540.147949	4868.167969	1.548867664	0.631213885
460	C03	Control	GFP	517	7661.643555	5581.622559	1.372655258	0.456969339
460	C03	Control	GFP	517	7588.663574	5084.536133	1.492498701	0.577729676
460	C03	Control	GFP	517	9145.966797	5342.464355	1.711937823	0.775630304
460	C03	Control	GFP	517	7925.352539	5433.670898	1.458563223	0.544547923
460	C03	Control	GFP	517	7237.22998	5156.913086	1.403403521	0.488929887
460	C03	Control	GFP	517	8723.019531	5205.856934	1.675616453	0.744691955
460	C03	Control	GFP	517	9307.964844	4838.888672	1.92357491	0.943790014
460	C03	Control	GFP	517	8512.953125	5244.095215	1.623340686	0.698965806
460	C03	Control	GFP	517	17458.23438	5640.246094	3.095296568	1.630077644
460	C03	Control	GFP	517	7926.302734	5384.768555	1.471985779	0.557763733
460	C03	Control	GFP	517	8763.203125	6117.070801	1.432581608	0.518617326
460	C03	Control	GFP	517	7941.499023	5615.70459	1.414158971	0.499944308
460	C03	Control	GFP	517	7919.169434	6877.374023	1.151481569	0.20349132
460	C03	Control	GFP	517	8144.541016	5755.261719	1.415146941	0.500951862
460	C03	Control	GFP	517	9252.417969	7344.947266	1.259698352	0.333078307
460	C03	Control	GFP	517	7455.224609	5188.825684	1.436784556	0.522843748
460	C03	Control	GFP	517	8721.727539	5365.009277	1.625668678	0.701033257
460	C03	Control	GFP	517	9100.141602	5202.021484	1.749347178	0.806816637
460	C03	Control	GFP	517	7871.323242	5668.525391	1.388601567	0.473632705
460	C03	Control	GFP	517	8780.28125	6415.705078	1.368560609	0.452659328
460	C03	Control	GFP	517	8932.196289	6004.418457	1.487603896	0.572990431
460	C03	Control	GFP	517	7748.706055	5778.205078	1.341023025	0.423334009
460	C03	Control	GFP	517	8593.454102	6361.061523	1.350946547	0.433970593
460	C03	Control	GFP	517	9284.693359	6029.646484	1.539840417	0.622780844
460	C03	Control	GFP	517	9563.12793	5280.178223	1.811137338	0.856895949
460	C03	Control	GFP	517	8179.368164	6056.410645	1.350530643	0.433526375
460	C03	Control	GFP	517	7746.577637	5623.174805	1.377616365	0.462174186
460	C03	Control	GFP	517	7581.138672	6395.531738	1.18538051	0.245350242
460	C03	Control	GFP	517	7954.99707	5524.208008	1.440024897	0.526093755
460	C03	Control	GFP	517	8215.599609	5700.22168	1.441277212	0.527347847
460	C03	Control	GFP	517	10276.83887	6393.299316	1.607439033	0.68476402
460	C03	Control	GFP	517	6369.312012	4996.864258	1.274661805	0.350114519
460	C03	Control	GFP	517	6800.873047	5440.080566	1.250141972	0.322091944
460	C03	Control	GFP	517	6907.959473	4760.981934	1.450952675	0.537000465
460	C03	Control	GFP	517	7084.360352	5212.86084	1.359015821	0.442562251
460	C03	Control	GFP	517	7152.773438	4641.955078	1.540896738	0.623770184
460	C03	Control	GFP	517	6420.805176	5473.079102	1.173161406	0.230401516
460	C03	Control	GFP	517	4693.040039	3259.98291	1.439590381	0.525658368
460	C03	Control	GFP	517	3950.026611	3909.32251	1.01041206	0.014943764
460	C03	Control	GFP	517	5658.69873	4233.82959	1.33654381	0.418507128
460	C03	Control	GFP	517	6633.333496	5542.657227	1.196778589	0.25915627
460	C03	Control	GFP	517	5778.424805	3927.060059	1.471437849	0.557226606
460	C03	Control	GFP	517	6209.750488	5259.230469	1.180733669	0.239683581
460	C03	Control	GFP	517	7554.719727	5601.515137	1.348692192	0.431561124
460	C03	Control	GFP	517	6547.043457	5873.357422	1.114702033	0.15665812
460	C03	Control	GFP	517	7395.781738	5441.791992	1.35907101	0.442620837
460	C03	Control	GFP	517	5069.580078	3202.474365	1.583019722	0.662679229
460	C03	Control	GFP	517	5631.76416	4776.154785	1.179141886	0.237737328
460	C03	Control	GFP	517	6497.263672	4927.137695	1.318668987	0.399082464
460	C03	Control	GFP	517	6525.816406	5327.739258	1.224875335	0.292634922
460	C03	Control	GFP	517	7187.490234	5464.022461	1.315421063	0.395524677
460	C03	Control	GFP	517	7059.962891	5592.252441	1.262454255	0.336231113
460	C03	Control	GFP	517	7532.619629	5384.84082	1.398856509	0.484247982
460	C03	Control	GFP	517	7743.728516	5191.817383	1.491525596	0.576788736
460	C03	Control	GFP	517	5843.840332	4405.764648	1.326407741	0.407524331
460	C03	Control	GFP	517	5110.964844	4683.706543	1.091222261	0.125944981
460	C03	Control	GFP	517	4048.537842	3547.537109	1.141224945	0.190583187
460	C03	Control	GFP	517	3400.604492	2621.426758	1.297234219	0.375438985
460	C03	Control	GFP	517	3634.286621	2519.101807	1.442691443	0.528762775
460	C03	Control	GFP	517	5107.894531	3326.609619	1.535465569	0.618676162
460	C03	Control	GFP	517	3622.320313	2514.126221	1.440786975	0.526857044
460	C03	Control	GFP	517	6099.244141	4987.838867	1.222823011	0.290215606
460	C03	Control	GFP	517	3788.148926	2739.617188	1.382729289	0.467518733
460	C03	Control	GFP	517	7053.949219	5481.498535	1.286865111	0.363860838
460	C03	Control	GFP	517	4502.058105	4850.253418	0.928210903	-0.107475451
460	C03	Control	GFP	517	3856.173096	3127.85083	1.232850703	0.301998102
460	C03	Control	GFP	517	6702.26709	5081.024414	1.319077915	0.399529784
460	C03	Control	GFP	517	9293.620117	6097.365234	1.524202629	0.608054708
460	C03	Control	GFP	517	5807.875488	4614.387695	1.258644889	0.331871302
460	C03	Control	GFP	517	7508.327148	3943.601807	1.903926288	0.928977624
460	C03	Control	GFP	517	7689.873047	5571.348145	1.380253548	0.46493331
460	C03	Control	GFP	517	6781.530273	4578.421875	1.481193839	0.566760454
460	C03	Control	GFP	517	7998.961914	6584.129883	1.214885195	0.280819987
460	C03	Control	GFP	517	4865.301758	4645.786133	1.04725048	0.066606546
460	C03	Control	GFP	517	6326.348145	4877.274414	1.297107279	0.375297805
460	C03	Control	GFP	517	5037.753418	3997	1.260383642	0.333862936
460	C03	Control	GFP	517	6120.319336	4452.717773	1.374513196	0.458920757
460	C03	Control	GFP	517	7136.592773	5602.655762	1.273787482	0.349124599
460	C03	Control	GFP	517	5961.555176	4755.437012	1.253629301	0.326110805
460	C03	Control	GFP	517	7802.498047	5575.34375	1.399464929	0.484875333
460	C03	Control	GFP	517	4717.52002	4190.479492	1.125770936	0.170913308
460	C03	Control	GFP	517	7762.559082	6603.945313	1.175442666	0.233204171
460	C03	Control	GFP	517	8168.053223	5354.78125	1.525375705	0.609164627
460	C03	Control	GFP	517	8978.342773	6278.59668	1.42999196	0.516007036
460	C03	Control	GFP	517	8750.977539	6012.946289	1.455356013	0.541372112
460	C03	Control	GFP	517	7285.856934	7402.242188	0.984277027	-0.022863672
460	C03	Control	GFP	517	7372.412598	5773.813477	1.276870586	0.352612312
460	C03	Control	GFP	517	11677.17773	5560.906738	2.099869371	1.070299583
460	C03	Control	GFP	517	7326.865234	5965.388184	1.228229414	0.296580059
460	C03	Control	GFP	517	8440.051758	6300.492676	1.339585996	0.4217872
460	C03	Control	GFP	517	7655.09375	5524.047852	1.385776147	0.470694229
460	C03	Control	GFP	517	8361.886719	6908.623047	1.210355039	0.275430302
460	C03	Control	GFP	517	6847.53125	6197.974609	1.104801436	0.1437871
460	C03	Control	GFP	517	5326.738281	4170.732422	1.277170948	0.352951641
460	C03	Control	GFP	517	6676.922852	5875.824707	1.136337993	0.184392014
460	C03	Control	GFP	517	8596.53418	5487.169922	1.566660829	0.647692881
460	C03	Control	GFP	517	4992.041992	4585.463379	1.088666854	0.122562539
460	C03	Control	GFP	517	7396.351563	5998.92334	1.232946505	0.302110205
460	C03	Control	GFP	517	6995.978027	5352.964355	1.306935291	0.386187712
460	C03	Control	GFP	517	6553.977539	5215.505371	1.256633264	0.329563675
460	C03	Control	GFP	517	5037.834961	4698.143066	1.072303438	0.100713214
460	C03	Control	GFP	517	7767.275879	5078.94043	1.529310293	0.612881156
460	C03	Control	GFP	517	6813.905273	4997.094238	1.363573499	0.447392466
460	C03	Control	GFP	517	6072.015137	5091.90332	1.192484373	0.25397036
460	C03	Control	GFP	517	8929.923828	6442.570313	1.386080926	0.471011492
460	C03	Control	GFP	517	4500.70166	3995.408691	1.126468406	0.171806851
460	C03	Control	GFP	517	6576.065918	5432.85791	1.210424794	0.275513445
460	C03	Control	GFP	517	7655.106934	6866.340332	1.114874382	0.156881164
460	C03	Control	GFP	517	6289.302246	5272.850586	1.192770806	0.254316853
460	C03	Control	GFP	517	6871.720215	5202.171387	1.320933069	0.401557368
460	C03	Control	GFP	517	5796.068359	4822.509277	1.201878115	0.265290597
460	C03	Control	GFP	517	6679.215332	4717.45459	1.415851537	0.501669996
460	C03	Control	GFP	517	7602.921875	3444.062744	2.207544531	1.14244254
460	C03	Control	GFP	517	5522.868652	3669.039307	1.505262874	0.590015456
460	C03	Control	GFP	517	6796.922363	5754.210449	1.181208512	0.240263658
460	C03	Control	GFP	517	5834.626953	4402.854492	1.325191864	0.406201252
460	C03	Control	GFP	517	7317.75293	4775.402832	1.532384426	0.615778269
460	C03	Control	GFP	517	7123.217285	6031.836426	1.180936747	0.239931693
460	C03	Control	GFP	517	5167.190918	4015.061035	1.286952022	0.363958271
460	C03	Control	GFP	517	5081.838867	3712.480469	1.368852687	0.452967196
460	C03	Control	GFP	517	5946.228516	5195.862305	1.144416108	0.194611709
460	C03	Control	GFP	517	6530.59668	4649.722656	1.404513164	0.490070147
460	C03	Control	GFP	517	6900.969238	4751.481934	1.452382506	0.538421458
460	C03	Control	GFP	517	8203.126953	6109.269531	1.342734497	0.425174065
460	C03	Control	GFP	517	7341.829102	5851.398438	1.254713583	0.327358074
460	C03	Control	GFP	517	5164.975098	4929.816406	1.047701308	0.067227474
460	C03	Control	GFP	517	7888.035156	5860.309082	1.34601009	0.428689225
460	C03	Control	GFP	517	6963.328125	5642.286621	1.234132293	0.303497053
460	C03	Control	GFP	517	5833.490723	4549.357422	1.282266963	0.358696656
460	C03	Control	GFP	517	6825.708496	5023.758789	1.358685555	0.442211607
460	C03	Control	GFP	517	5322.354004	4621.156738	1.151736309	0.203810448
460	C03	Control	GFP	517	6944.972168	3874.072021	1.79268019	0.842118138
460	C03	Control	GFP	517	7299.444336	5779.856445	1.262911009	0.336752983
460	C03	Control	GFP	517	8535.108398	5750.162109	1.484324831	0.569806847
460	C03	Control	GFP	517	6337.970703	6005.03125	1.055443417	0.077849237
460	C03	Control	GFP	517	5641.587402	4758.664551	1.185540048	0.245544399
460	C03	Control	GFP	517	7010.950195	6547.761719	1.070739971	0.098608165
460	C03	Control	GFP	517	7905.168945	4880.898926	1.619613326	0.695649419
460	C03	Control	GFP	517	7366.150879	5043.582031	1.460499866	0.546462226
460	C03	Control	GFP	517	5496.292969	4981.217773	1.103403469	0.141960421
460	C03	Control	GFP	517	6440.558594	4740.942871	1.358497406	0.442011811
460	C03	Control	GFP	517	5934.317871	5291.694336	1.121440033	0.165352477
460	C03	Control	GFP	517	6715.028809	5464.716309	1.22879733	0.297246986
460	C03	Control	GFP	517	6636.000977	5638.118164	1.176988631	0.235100384
460	C03	Control	GFP	517	6720.879883	5717.752441	1.175440866	0.233201962
460	C03	Control	GFP	517	7274.885742	6375.48877	1.141071062	0.190388641
460	C03	Control	GFP	517	6110.503906	4856.59668	1.258186403	0.331345676
460	C03	Control	GFP	517	6157.679688	4809.568848	1.280297649	0.356479253
460	C03	Control	GFP	517	6169.287598	4773.899414	1.292295263	0.369935734
460	C03	Control	GFP	517	5931.234863	4496.444336	1.319094471	0.399547891
460	C03	Control	GFP	517	6160.998535	5469.01123	1.126528777	0.171884168
460	C03	Control	GFP	517	5003.875	3841.347412	1.302635368	0.381433303
460	C03	Control	GFP	517	4557.568359	2776.436523	1.641517219	0.715029883
460	C03	Control	GFP	517	4150.570313	3397.161377	1.221776022	0.288979832
460	C03	Control	GFP	517	7374.388672	3225.621826	2.286191336	1.192946151
460	C03	Control	GFP	517	4315.380371	4055.630859	1.064046636	0.089561384
460	C03	Control	GFP	517	5407.888184	3166.541016	1.707821928	0.772157555
460	C03	Control	GFP	517	6654.724121	3667.41748	1.814553199	0.859614354
460	C03	Control	GFP	517	6079.813965	3939.786133	1.543183757	0.625909863
460	C03	Control	GFP	517	2751.084473	2313.428223	1.189180821	0.249968101
460	C03	Control	GFP	517	5266.32666	3606.112793	1.460388779	0.546352489
460	C03	Control	GFP	517	4445.177734	2403.605469	1.849379106	0.887040995
460	C03	Control	GFP	517	6748.585938	5411.765625	1.247021103	0.31848588
460	C03	Control	GFP	517	4628.467285	2833.803711	1.633305535	0.707794694
460	C03	Control	GFP	517	6561.411133	3693.480469	1.776484589	0.829025173
460	C03	Control	GFP	517	4177.368652	2915.024414	1.43304757	0.5190865
460	C03	Control	GFP	517	3826.10791	2570.973877	1.488194005	0.573562612
460	C03	Control	GFP	517	6483.305664	4418.496582	1.467310327	0.553174024
460	C03	Control	GFP	517	6582.011719	3928.867676	1.675294833	0.744415016
460	C03	Control	GFP	517	4768.263184	4247.928223	1.122491467	0.166704478
460	C03	Control	GFP	517	3360.30249	2289.450195	1.467733387	0.553589928
460	C03	Control	GFP	517	5096.075684	2987.40625	1.705852923	0.770493264
460	C03	Control	GFP	517	5535.288086	3095.763916	1.788020093	0.838362949
460	C03	Control	GFP	517	3508.453125	2671.0979	1.313487284	0.393402233
460	C03	Control	GFP	517	7024.371094	5916.441895	1.187262753	0.247639253
460	C03	Control	GFP	517	5414.379883	4146.341797	1.305820926	0.384957066
460	C03	Control	GFP	517	7885.174316	4145.370605	1.9021639	0.927641561
460	C03	Control	GFP	517	8914.020508	4211.489258	2.116595808	1.081745794
460	C03	Control	GFP	517	5636.782227	4139.516602	1.361700597	0.445409526
460	C03	Control	GFP	517	5554.171875	2774.7146	2.001709248	1.001232435
460	C03	Control	GFP	517	6171.683105	3733.429932	1.65308663	0.725162331
460	C03	Control	GFP	517	6813.124512	3810.465332	1.78800328	0.838349383
460	C03	Control	GFP	517	6540.5	3440.477295	1.901044372	0.926792206
460	C03	Control	GFP	517	4536.163086	3680.460693	1.232498718	0.301586146
460	C03	Control	GFP	517	6493.241699	4470.897461	1.452335187	0.538374454
460	C03	Control	GFP	517	5052.879395	3188.229004	1.584854598	0.664350486
460	C03	Control	GFP	517	5557.923828	3417.311523	1.626402448	0.701684292
460	C03	Control	GFP	517	6426.87207	3619.217529	1.77576286	0.828438933
460	C03	Control	GFP	517	5796.622559	2820.80957	2.054949976	1.039103275
460	C03	Control	GFP	517	6392.212891	4875.160156	1.311180082	0.390865843
460	C03	Control	GFP	517	5519.3125	2642.274414	2.088849088	1.062708267
460	C03	Control	GFP	517	5286.304688	4275.289551	1.236478752	0.306237448
460	C03	Control	GFP	517	5543.371094	3069.252197	1.806098274	0.852876395
460	C03	Control	GFP	517	4525.908691	2862.66748	1.581010971	0.660847379
460	C03	Control	GFP	517	4310.426758	3017.447021	1.428501222	0.514502271
460	C03	Control	GFP	517	6509.83252	4642.259277	1.402298349	0.487793326
460	C03	Control	GFP	517	4811.123047	3456.236572	1.392012076	0.477171727
460	C03	Control	GFP	517	6092.088379	4448.989746	1.369319492	0.453459098
460	C03	Control	GFP	517	6592.220703	3919.066895	1.682089354	0.750254345
460	C03	Control	GFP	517	6303.753418	3150.151611	2.001095248	1.000789838
460	C03	Control	GFP	517	4027.300293	3336.928955	1.206888234	0.271292079
460	C03	Control	GFP	517	5478.978027	4085.884766	1.340952655	0.423258301
460	C03	Control	GFP	517	6215.041016	2595.635742	2.39441957	1.259675975
460	C03	Control	GFP	517	7807.940918	5070.479004	1.539882309	0.622820092
460	C03	Control	GFP	517	6419.095215	4796.757324	1.338215545	0.420310508
460	C03	Control	GFP	517	5879.508301	3924.378906	1.498200974	0.583231165
460	C03	Control	GFP	517	4560.479004	3500.805176	1.302694316	0.381498588
460	C03	Control	GFP	517	4661.915527	4158.293457	1.121112681	0.164931288
460	C03	Control	GFP	517	5364.216309	3579.607422	1.498548773	0.583566039
460	C03	Control	GFP	517	6757.463379	4644.378418	1.454976914	0.540996262
460	C03	Control	GFP	517	6535.817871	4365.783203	1.497055068	0.582127291
460	C03	Control	GFP	517	5541.480469	3974.290527	1.394332002	0.47957412
460	C03	Control	GFP	517	6020.519531	4528.84375	1.329372322	0.410745222
460	C03	Control	GFP	517	5494.319336	3886.157959	1.41381781	0.499596221
460	C03	Control	GFP	517	7788.777832	4915.412109	1.584562527	0.66408459
460	C03	Control	GFP	517	4659.959961	3724.20166	1.251264133	0.323386364
460	C03	Control	GFP	517	4611.399902	5113.977051	0.901724794	-0.149240904
460	C03	Control	GFP	517	5779.349121	3995.708252	1.446389165	0.532455775
460	C03	Control	GFP	517	6263.364258	4381.021484	1.429658421	0.515670495
460	C03	Control	GFP	517	5488.181641	5087.530762	1.078751539	0.109362618
460	C03	Control	GFP	517	4923.94043	3913.33252	1.25824739	0.331415605
460	C03	Control	GFP	517	5083.914551	3260.230225	1.559372866	0.640965936
460	C03	Control	GFP	517	7062.797852	4765.914063	1.481939825	0.567486867
460	C03	Control	GFP	517	6632.796875	3859.331787	1.718638677	0.781266267
460	C03	Control	GFP	517	6007.403809	4106.756348	1.462809892	0.548742288
460	C03	Control	GFP	517	5657.271973	4218.549316	1.341046779	0.423359563
460	C03	Control	GFP	517	5785.08252	3773.51416	1.533075609	0.616428851
460	C03	Control	GFP	517	5186.037598	2880.474121	1.800411106	0.848326369
460	C03	Control	GFP	517	4699.400391	3412.842041	1.376975651	0.461503049
460	C03	Control	GFP	517	5304.595215	3110.223145	1.705535252	0.770224574
460	C03	Control	GFP	517	6219.862793	4228.693359	1.470871086	0.556670808
460	C03	Control	GFP	517	4269.925293	2767.852783	1.542685117	0.625443618
460	C03	Control	GFP	517	6476.293945	4311.647949	1.50204609	0.586929083
460	C03	Control	GFP	517	5368.905273	3528.31665	1.521661972	0.605647909
460	C03	Control	GFP	517	5164.346191	5083.879395	1.015827833	0.022655909
460	C03	Control	GFP	517	4316.047852	3094.114258	1.394921936	0.480184387
460	C03	Control	GFP	517	4130.003906	2971.301514	1.389964595	0.475048135
460	C03	Control	GFP	517	4231.970215	3445.453125	1.228276822	0.296635744
460	C03	Control	GFP	517	7537.524414	4147.092285	1.817544413	0.861990618
460	C03	Control	GFP	517	3636.461426	2437.717285	1.491748632	0.577004454
460	C03	Control	GFP	517	5234.289063	3643.160156	1.436744156	0.522803181
460	C03	Control	GFP	517	4915.368652	3530.73999	1.392163871	0.47732904
460	C03	Control	GFP	517	5068.418945	3469.078369	1.461027514	0.546983347
460	C03	Control	GFP	517	5820.891602	4874.838867	1.194068514	0.255885619
460	C03	Control	GFP	517	5075.245605	2693.891602	1.88398286	0.91378584
460	C03	Control	GFP	517	3454.21582	3288.020264	1.050545782	0.071139035
460	C03	Control	GFP	517	4515.246094	3049.438477	1.480681158	0.566261011
460	C03	Control	GFP	517	3777.355469	2895.615967	1.30450844	0.383506279
460	C03	Control	GFP	517	3788.717285	2706.355469	1.399933353	0.485358146
460	C03	Control	GFP	517	4985.207031	3199.64502	1.558050034	0.639741563
460	C03	Control	GFP	517	5459.060547	4144.594238	1.31715199	0.397421832
460	C03	Control	GFP	517	3381.269287	2202.97583	1.534864451	0.618111252
460	C03	Control	GFP	517	6163.586426	4534.11377	1.359380628	0.442949469
460	C03	Control	GFP	517	5536.539551	3096.275146	1.788129055	0.838450864
460	C03	Control	GFP	517	3809.378906	2547.76416	1.495185059	0.580324058
460	C03	Control	GFP	517	3544.166748	2720.554443	1.302736932	0.381545783
460	C03	Control	GFP	517	4921.195313	3602.107666	1.366198839	0.450167472
460	C03	Control	GFP	517	4456.819824	2687.270508	1.658493185	0.729873084
460	C03	Control	GFP	517	7360.651855	5184.893066	1.419634265	0.505519301
460	C03	Control	GFP	517	6830.975098	4892.507813	1.396211383	0.481517378
460	C03	Control	GFP	517	4190.949219	2930.808594	1.429963467	0.515978289
460	C03	Control	GFP	517	6955.687988	4602.117188	1.511410445	0.595895498
460	C03	Control	GFP	517	7472.470703	3983.094238	1.876046675	0.907695722
460	C03	Control	GFP	517	3868.059814	2519.701904	1.535125964	0.61835704
460	C03	Control	GFP	517	5774.850098	4103.711914	1.407225999	0.492854043
460	C03	Control	GFP	517	5393.878906	3783.226074	1.425735285	0.511706143
460	C03	Control	GFP	517	6589.606445	4985.981445	1.321626748	0.402314791
460	C03	Control	GFP	517	5783.459473	3473.125977	1.665202907	0.735697982
460	C03	Control	GFP	517	6548.430176	3095.067139	2.11576353	1.081178393
460	C03	Control	GFP	517	6193.389648	3096.927979	1.999849428	0.999891381
460	C03	Control	GFP	517	4466.203613	3057.717041	1.460633392	0.546594118
460	C03	Control	GFP	517	5211.497559	3636.495117	1.433110012	0.519149361
460	C03	Control	GFP	517	5284.908203	3551.585938	1.488041764	0.573415018
460	C03	Control	GFP	517	5165.393066	2987.734375	1.72886623	0.789826246
460	C03	Control	GFP	517	4794.652832	2705.969971	1.771879542	0.825280528
460	C03	Control	GFP	517	3745.603516	2311.984131	1.620081845	0.696066698
460	C03	Control	GFP	517	5673.48584	4205.548828	1.349047668	0.431941326
460	C03	Control	GFP	517	5062.14209	3612.589355	1.401250348	0.486714731
460	C03	Control	GFP	517	4869.405762	2552.120361	1.907984371	0.932049354
460	C03	Control	GFP	517	4280.071289	2714.639404	1.57666292	0.656874254
460	C03	Control	GFP	517	5289.319336	3833.066895	1.379918348	0.464582903
460	C03	Control	GFP	517	6828.91748	3727.34668	1.832112241	0.87350789
460	C03	Control	GFP	517	3180.245117	1745.619873	1.821842869	0.865398534
460	C03	Control	GFP	517	2900.658691	1807.991333	1.604354312	0.681992787
460	C03	Control	GFP	517	3658.547607	2175.624268	1.681608199	0.749841609
460	C03	Control	GFP	517	2924.985107	1662.304688	1.759596257	0.815244437
460	C03	Control	GFP	517	4088.994873	3172.808105	1.288762112	0.365985986
460	C03	Control	GFP	517	4518.473633	2373.655518	1.903592833	0.928724928
460	C03	Control	GFP	517	5188.763184	3035.760986	1.709213343	0.773332485
460	C03	Control	GFP	517	3827.578857	2822.360596	1.356162236	0.439529777
460	C03	Control	GFP	517	4463.564453	2477.489014	1.801648535	0.849317598
460	C03	Control	GFP	517	2810.529785	2118.171387	1.326866089	0.408022778
460	C03	Control	GFP	517	3120.318848	1738.772705	1.794552467	0.843624104
460	C03	Control	GFP	517	3828.91333	2825.990479	1.354892509	0.438178399
460	C03	Control	GFP	517	4515.192383	2389.603027	1.889515678	0.918016489
460	C03	Control	GFP	517	3877.205811	2666.584961	1.453996729	0.540024024
460	C03	Control	GFP	517	3144.520508	2497.554932	1.259039578	0.332323635
460	C03	Control	GFP	517	4419.583008	2931.357666	1.50769149	0.592341249
460	C03	Control	GFP	517	4684.552734	3092.62793	1.514748246	0.599078035
460	C03	Control	GFP	517	4510.014648	3014.42334	1.49614508	0.581250079
460	C03	Control	GFP	517	5221.304199	4067.817139	1.283564138	0.360155387
460	C03	Control	GFP	517	4580.54541	3164.057373	1.447680895	0.533743632
460	C03	Control	GFP	517	4619.736816	2963.317627	1.558974568	0.640597393
460	C03	Control	GFP	517	4172.981445	2588.507324	1.612118848	0.688958106
460	C03	Control	GFP	517	3696.749268	2488.072754	1.485788252	0.571228524
460	C03	Control	GFP	517	7162.541504	2388.858887	2.998310843	1.584149959
460	C03	Control	GFP	517	4385.913086	3960.424072	1.107435216	0.147222304
460	C03	Control	GFP	517	5335.352539	3569.068359	1.494886621	0.580036068
460	C03	Control	GFP	517	3772.233398	2082.56543	1.811339679	0.857057119
460	C03	Control	GFP	517	4923.025879	2489.312988	1.977664481	0.983797688
460	C03	Control	GFP	517	4011.97998	2817.496338	1.423952154	0.509900672
460	C03	Control	GFP	517	4656.709473	2993.5	1.555606973	0.637477607
460	C03	Control	GFP	517	2972.433594	2293.304688	1.296135489	0.374216536
460	C03	Control	GFP	517	5094.863281	2978.26709	1.710680448	0.774570293
460	C03	Control	GFP	517	2836.72168	2115.260254	1.341074544	0.423389432
460	C03	Control	GFP	517	5892.585938	3022.241455	1.949740292	0.963281968
460	C03	Control	GFP	517	2634.277832	2207.781738	1.193178559	0.254809958
460	C03	Control	GFP	517	5278.929199	3149.423584	1.676157258	0.74515751
460	C03	Control	GFP	517	3701.239502	2287.767822	1.61783878	0.694067848
460	C03	Control	GFP	517	5019.710938	2935.792725	1.70983152	0.773854175
460	C03	Control	GFP	517	6434.57666	5379.443359	1.196141725	0.258388338
460	C03	Control	GFP	517	3656.010498	2388.529297	1.530653404	0.61414764
460	C03	Control	GFP	517	5171.506836	3158.643066	1.637255849	0.711279785
460	C03	Control	GFP	517	3058.593262	2435.25	1.255966846	0.328798382
460	C03	Control	GFP	517	4249.129883	2707.676758	1.569289935	0.650111923
460	C03	Control	GFP	517	4594.291504	2944.803223	1.560135315	0.641671164
460	C03	Control	GFP	517	6362.299805	3246.740723	1.959595899	0.970556177
460	C03	Control	GFP	517	4229.689941	2626.209473	1.610568382	0.687569916
460	C03	Control	GFP	517	3684.213867	2184.859131	1.686247784	0.753816547
460	C03	Control	GFP	517	3644.888428	2611.288818	1.39581972	0.48111262
460	C03	Control	GFP	517	4606.151855	2638.925293	1.745465045	0.803611465
460	C03	Control	GFP	517	4814.17334	2940.208496	1.637357809	0.711369626
460	C03	Control	GFP	517	3832.608398	3075.685791	1.246098808	0.31741847
460	C03	Control	GFP	517	4400.297852	2283.647217	1.926872863	0.946261385
460	C03	Control	GFP	517	3495.584473	1850.607544	1.888884807	0.917534722
460	C03	Control	GFP	517	3410.757813	2681.528564	1.271945359	0.347036696
460	C03	Control	GFP	517	4071.230957	3175.923828	1.281904472	0.358288755
460	C03	Control	GFP	517	4024.348145	3034.97583	1.325990179	0.40707009
460	C03	Control	GFP	517	5418.689453	2498.705078	2.168599048	1.116763338
460	C03	Control	GFP	517	3917.229736	2978.232178	1.315286889	0.395377513
460	C03	Control	GFP	517	4442.710938	2993.945313	1.483898493	0.569392407
460	C03	Control	GFP	517	4475.178711	2606.097168	1.717195646	0.78005442
460	C03	Control	GFP	517	6141.884766	2933.200684	2.093919042	1.066205664
460	C03	Control	GFP	517	7959.336426	5051.716797	1.575570592	0.655874395
460	C03	Control	GFP	517	4539.020996	2677.789551	1.695062629	0.761338579
460	C03	Control	GFP	517	4567.339355	3458.055176	1.320782672	0.401393098
460	C03	Control	GFP	517	5232.809082	3067.695313	1.705778621	0.770430424
460	C03	Control	GFP	517	4175.851563	3446.137207	1.211748492	0.277090287
460	C03	Control	GFP	517	6558.612305	3174.511719	2.066022395	1.046855893
460	C03	Control	GFP	517	4420.117676	2982.552246	1.481991701	0.567537369
460	C03	Control	GFP	517	3864.150391	3626.337158	1.06557946	0.091638179
460	C03	Control	GFP	517	5739.193359	2993.636963	1.917130711	0.938948704
460	C03	Control	GFP	517	5060.936523	2959.793457	1.709895165	0.773907875
460	C03	Control	GFP	517	4004.918213	2486.145752	1.610894377	0.687861903
460	C03	Control	GFP	517	5494.695313	2867.66748	1.916085233	0.938161738
460	C03	Control	GFP	517	4652.369629	2880.191895	1.615298494	0.691800787
460	C03	Control	GFP	517	4856.188477	2925.516602	1.659942204	0.731133011
460	C03	Control	GFP	517	5486.731445	3103.527588	1.767901618	0.822037993
460	C03	Control	GFP	517	4130.557129	2848.665527	1.449997232	0.536050146
460	C03	Control	GFP	517	4357.076172	2807.736328	1.551811019	0.633952875
460	C03	Control	GFP	517	5152.097656	2491.578613	2.067804575	1.048099846
460	C03	Control	GFP	517	5529.646973	2901.026611	1.906100052	0.930623849
460	C03	Control	GFP	517	5837.912598	3171.955566	1.84047742	0.88008005
460	C03	Control	GFP	517	4269.406738	3523.160645	1.211811543	0.277165353
460	C03	Control	GFP	517	3836.559082	3311.417725	1.158585053	0.212363959
460	C03	Control	GFP	517	4461.455566	3703.820313	1.204555078	0.268500362
460	C03	Control	GFP	517	3154.991699	2119.25415	1.48872739	0.574079597
460	C03	Control	GFP	517	5297.946289	3121.939697	1.697004684	0.762990547
460	C03	Control	GFP	517	3958.634766	3372.066406	1.173949232	0.231370019
460	C03	Control	GFP	517	5618.741211	3522.493408	1.5951034	0.673649947
460	C03	Control	GFP	517	5618.807129	3836.445557	1.464586698	0.550493597
460	C03	Control	GFP	517	4569.391602	3047.56665	1.499357398	0.584344316
460	C03	Control	GFP	517	5211.358887	2695.449707	1.933391253	0.95113362
460	C03	Control	GFP	517	5783.132813	3243.685547	1.782889472	0.834217268
460	C03	Control	GFP	517	4852.248535	3329.187256	1.457487417	0.543483428
460	C03	Control	GFP	517	4804.60791	3780.159424	1.271006688	0.345971622
460	C03	Control	GFP	517	6207.368164	2870.76001	2.162273455	1.112548987
460	C03	Control	GFP	517	7506.488281	2798.631592	2.682199509	1.423416552
460	C03	Control	GFP	517	8057.652344	6496.920898	1.240226327	0.31060342
460	C03	Control	GFP	517	10221.89551	7970.364746	1.282487795	0.358945096
460	C03	Control	GFP	517	10165.87012	7575.32373	1.341971707	0.424354255
460	C03	Control	GFP	517	7226.666016	6389.97998	1.130937192	0.17751881
460	C03	Control	GFP	517	8221.537109	6501.760254	1.264509423	0.338577788
460	C03	Control	GFP	517	12286.00977	8184.619629	1.501109437	0.586029159
460	C03	Control	GFP	517	10097.2959	7740.334961	1.304503739	0.383501079
460	C03	Control	GFP	517	10541.47852	8378.943359	1.258091631	0.331237002
460	C03	Control	GFP	517	8773.905273	7047.682617	1.244934789	0.316070175
460	C03	Control	GFP	517	10110.64648	8901.853516	1.135791155	0.183697582
460	C03	Control	GFP	517	9483.786133	8471.682617	1.119469008	0.162814588
460	C03	Control	GFP	517	9377.47168	7924.499023	1.183351989	0.242879268
460	C03	Control	GFP	517	11168.73828	8576.667969	1.302223465	0.38097704
460	C03	Control	GFP	517	10016.24121	8075.842773	1.240271943	0.310656482
460	C03	Control	GFP	517	10036.53125	8445.855469	1.18833803	0.248945278
460	C03	Control	GFP	517	9744.527344	8040.631836	1.211910649	0.277283336
460	C03	Control	GFP	517	9814.645508	8290.673828	1.18381759	0.243446798
460	C03	Control	GFP	517	9551.022461	7041.126465	1.35646228	0.439848931
460	C03	Control	GFP	517	10951.30273	8137.328125	1.345810635	0.428475427
460	C03	Control	GFP	517	10285.93848	8680.360352	1.184966759	0.244846589
460	C03	Control	GFP	517	10178.7832	8156.435059	1.247945105	0.319554473
460	C03	Control	GFP	517	10751.29394	7788.946777	1.380327052	0.465010137
460	C03	Control	GFP	517	10582.87012	7999.608398	1.322923522	0.403729662
460	C03	Control	GFP	517	11406.68262	7677.520996	1.485724705	0.571166819
460	C03	Control	GFP	517	10175.95215	9163.754883	1.110456606	0.151153017
460	C03	Control	GFP	517	10557.12793	8057.35498	1.31024734	0.38983918
460	C03	Control	GFP	517	6256.23291	5231.26709	1.195930699	0.258133792
460	C03	Control	GFP	517	10167.58496	7679.016113	1.324073919	0.404983666
460	C03	Control	GFP	517	7603.09375	5635.745117	1.349084033	0.431980215
460	C03	Control	GFP	517	12867.54785	9038.104492	1.423699833	0.509645006
460	C03	Control	GFP	517	10314.75195	7747.015625	1.331448451	0.412996573
460	C03	Control	GFP	517	11325.10254	8128.551758	1.39324973	0.478453873
460	C03	Control	GFP	517	11431.97266	8090.097656	1.413082158	0.498845348
460	C03	Control	GFP	517	10962.57031	8165.878906	1.342485045	0.424906017
460	C03	Control	GFP	517	10623.11328	7784.865234	1.36458538	0.448462664
460	C03	Control	GFP	517	10258.78613	7575.703613	1.354169415	0.437408241
460	C03	Control	GFP	517	10575.80371	8095.394531	1.306397566	0.385594008
460	C03	Control	GFP	517	8499.669922	6799.620117	1.250021292	0.321952669
460	C03	Control	GFP	517	10539.24121	7539.509766	1.397868235	0.483228377
460	C03	Control	GFP	517	9754.149414	6447.765625	1.512795282	0.597216769
460	C03	Control	GFP	517	10879.00293	7757.961914	1.402301668	0.48779674
460	C03	Control	GFP	517	9875.323242	8237.31543	1.198852141	0.261653737
460	C03	Control	GFP	517	8335.285156	7332.42627	1.136770402	0.184940896
460	C03	Control	GFP	517	9590.256836	7039.388672	1.362370695	0.446119307
460	C03	Control	GFP	517	9854.092773	7568.993164	1.301902718	0.38062165
460	C03	Control	GFP	517	8856.386719	7251.359375	1.22134158	0.288466744
460	C03	Control	GFP	517	9955.645508	7994.632324	1.245291228	0.316483176
460	C03	Control	GFP	517	7765.396973	5265.154297	1.474865984	0.560583868
460	C03	Control	GFP	517	8637.943359	6351.025391	1.360086416	0.443698319
460	C03	Control	GFP	517	7236.036133	5290.806152	1.367662304	0.451712052
460	C03	Control	GFP	517	8818.133789	6168.419922	1.429561201	0.515572384
460	C03	Control	GFP	517	8388.533203	7089.601563	1.183216451	0.242714017
460	C03	Control	GFP	517	6871.695801	5297.979492	1.297040846	0.375223913
460	C03	Control	GFP	517	8120.716309	5209.637695	1.558787153	0.640423946
460	C03	Control	GFP	517	8567.46582	6060.26416	1.413711613	0.499487851
460	C03	Control	GFP	517	8721.598633	6043.483887	1.443140876	0.52921214
460	C03	Control	GFP	517	9411.569336	7630.02832	1.233490748	0.302746894
460	C03	Control	GFP	517	8155.809082	5083.118652	1.60448922	0.682114097
460	C03	Control	GFP	517	8184.804199	6034.713867	1.356287039	0.439662536
460	C03	Control	GFP	517	7793.025391	4818.871582	1.61718885	0.693488162
460	C03	Control	GFP	517	8045.516602	6156.369629	1.30686055	0.386105205
460	C03	Control	GFP	517	7193.735352	5653.191895	1.272508609	0.347675416
460	C03	Control	GFP	517	9161.210938	6308.664551	1.452163269	0.538203667
460	C03	Control	GFP	517	8484.332031	6339.695313	1.338287033	0.420387575
460	C03	Control	GFP	517	7619.037109	5221.208496	1.459247819	0.545224912
460	C03	Control	GFP	517	8448.208984	6074.980957	1.390656044	0.475765637
460	C03	Control	GFP	517	9465.606445	6833.380371	1.385201164	0.470095505
460	C03	Control	GFP	517	8676.157227	6808.838379	1.274249254	0.349647509
460	C03	Control	GFP	517	7889.979004	4064.027588	1.941418662	0.957111265
460	C03	Control	GFP	517	8436.166992	5778.686035	1.459876335	0.545846165
460	C03	Control	GFP	517	8443.570313	5970.537109	1.414206152	0.499992441
460	C03	Control	GFP	517	5231.242188	3771.458496	1.387060787	0.472031014
460	C03	Control	GFP	517	9030.801758	7028.175781	1.2849425	0.361703802
460	C03	Control	GFP	517	8553.563477	3659.871338	2.337121359	1.224732651
460	C03	Control	GFP	517	8123.886719	6054.111816	1.3418792	0.424254801
460	C03	Control	GFP	517	8958.061523	8008.745117	1.118534975	0.161610369
460	C03	Control	GFP	517	6692.243164	4595.523926	1.456252491	0.542260517
460	C03	Control	GFP	517	6711.256348	4336.116699	1.547757317	0.63017928
460	C03	Control	GFP	517	9370.901367	5137.75	1.823930975	0.867051133
460	C03	Control	GFP	517	10047.11231	5835.433105	1.72174235	0.783869267
460	C03	Control	GFP	517	6965.492188	5607.087402	1.24226567	0.31297374
460	C03	Control	GFP	517	8059.062988	5699.758789	1.413930534	0.499711243
460	C03	Control	GFP	517	8192.789063	4819.922852	1.699775975	0.765344616
460	C03	Control	GFP	517	6311.465332	4488.798828	1.406047714	0.491645553
460	C03	Control	GFP	517	8879.391602	6386.62207	1.390311107	0.475407748
460	C03	Control	GFP	517	7205.906738	5606.829102	1.285201779	0.361994883
460	C03	Control	GFP	517	10586.47168	7227.35791	1.464777559	0.550681594
460	C03	Control	GFP	517	6993.874512	4049.606934	1.727050212	0.788310028
460	C03	Control	GFP	517	8633.022461	6475.800293	1.333120552	0.414807247
460	C03	Control	GFP	517	6915.14209	4920.577148	1.405351828	0.490931353
460	C03	Control	GFP	517	8196.077148	4537.770508	1.806190316	0.852949916
460	C03	Control	GFP	517	8547.239258	5056.063477	1.69049287	0.757443931
460	C03	Control	GFP	517	7587.251953	4762.207031	1.593221778	0.671947105
460	C03	Control	GFP	517	8302.042969	6052.208984	1.371737657	0.456004594
460	C03	Control	GFP	517	5868.483887	3572.145996	1.642845475	0.716196788
460	C03	Control	GFP	517	8397.305664	5593.820801	1.501175308	0.586092465
460	C03	Control	GFP	517	7277.25	4728.021973	1.539174319	0.622156633
460	C03	Control	GFP	517	8837.088867	5732.321289	1.541624836	0.624451719
460	C03	Control	GFP	517	8100.604004	5858	1.382827587	0.46762129
460	C03	Control	GFP	517	5961.841309	4946.299316	1.205313494	0.26940843
460	C03	Control	GFP	517	8111.024414	6387.976074	1.269733061	0.344525228
460	C03	Control	GFP	517	7413.286621	5501.64502	1.347467275	0.430250235
460	C03	Control	GFP	517	8619.175781	6801.581543	1.267231118	0.341679667
460	C03	Control	GFP	517	7919.166504	5844.497559	1.354978152	0.43826959
460	C03	Control	GFP	517	8718.214844	5462.503418	1.596010872	0.674470479
460	C03	Control	GFP	517	7883.847168	5853.610352	1.346834978	0.429573094
460	C03	Control	GFP	517	8369.023438	5886.426758	1.421749354	0.507667148
460	C03	Control	GFP	517	7370.938477	4931.294922	1.494726759	0.579881779
460	C03	Control	GFP	517	7810.352051	5158.15918	1.514174297	0.598531284
460	C03	Control	GFP	517	7133.901367	5523.754883	1.291494919	0.369041968
460	C03	Control	GFP	517	6663.487793	4726.400879	1.409843973	0.495535509
460	C03	Control	GFP	517	8543.763672	6035.734375	1.415530098	0.501342425
460	C03	Control	GFP	517	8069.534668	6056.20752	1.332440251	0.414070841
460	C03	Control	GFP	517	8094.362305	5088.421875	1.590741197	0.669699138
460	C03	Control	GFP	517	7580.78418	6417.92627	1.181189042	0.240239877
460	C03	Control	GFP	517	8492.512695	5304.713867	1.600936998	0.678916535
460	C03	Control	GFP	517	7600.63623	5376.729492	1.413617003	0.499391298
460	C03	Control	GFP	517	7316.180176	4385.383301	1.66831031	0.738387659
460	C03	Control	GFP	517	8078.575195	6136.798828	1.31641519	0.396614579
460	C03	Control	GFP	517	7163.979004	5216.967285	1.373207577	0.457549723
460	C03	Control	GFP	517	8164.003418	5418.530273	1.506682256	0.5913752
460	C03	Control	GFP	517	7566.870117	5213.447266	1.451413955	0.537459047
460	C03	Control	GFP	517	7472.248535	5385.447266	1.387488943	0.472476275
460	C03	Control	GFP	517	7314.631348	5276.29248	1.386320295	0.471260616
460	C03	Control	GFP	517	8292.037109	4995.146484	1.660018807	0.731199587
[truncated: 17,141 more rows]
