# Supplementary material for: Enterovirus D68 2A protease causes nuclear pore complex dysfunction and independently contributes to motor neuron toxicity
Source: eLife. 2026 Jun 18;14:RP108672. doi: 10.7554/eLife.108672 (PMC13278737; doi:10.7554/eLife.108672)
Supplement: Figure 3—source data 1. [file elife-108672-fig3-data1.zip › Fig 3A Poly-A-FISH_231028.csv]

Plate ID	Well Name	Group	Compound	MEASUREMENT SET ID	Cell: Nucleus Avg Intensity (MJE Nuclear-Cytoplasmic)	Cell: Cytoplasm Avg Intensity (MJE Nuclear-Cytoplasmic)	N/C Ratio	N/C Ratio
491	A01	Control	Undefined	532	7002.47998	4125.440918	1.697389472	0.763317634
491	A01	Control	Undefined	532	7330.407715	3519.983154	2.082512158	1.058324918
491	A01	Control	Undefined	532	8944.3125	5017.137207	1.782752221	0.834106202
491	A01	Control	Undefined	532	7928.737305	6265.570313	1.265445428	0.339645293
491	A01	Control	Undefined	532	5768.696777	6566.82959	0.878459948	-0.186951585
491	A01	Control	Undefined	532	6185.915039	4125.669434	1.499372438	0.584358788
491	A01	Control	Undefined	532	5881.946289	4510.417969	1.304080094	0.38303248
491	A01	Control	Undefined	532	7740.908691	3719.780273	2.081012351	1.057285528
491	A01	Control	Undefined	532	5617.088867	4510.229492	1.245410877	0.316621784
491	A01	Control	Undefined	532	9010.177734	5060.432129	1.780515479	0.832294978
491	A01	Control	Undefined	532	4909.048828	4334.44043	1.132568069	0.179597761
491	A01	Control	Undefined	532	4545.933105	5215.240234	0.871663222	-0.198157256
491	A01	Control	Undefined	532	5152.429688	4662.612793	1.105052021	0.144114286
491	A01	Control	Undefined	532	5048.473145	4719.849609	1.069625849	0.097106236
491	A01	Control	Undefined	532	6317.677734	5010.560059	1.260872569	0.334422476
491	A01	Control	Undefined	532	5288.179688	4383.234863	1.206455929	0.270775216
491	A01	Control	Undefined	532	4429.14502	5026.173828	0.881216045	-0.182432332
491	A01	Control	Undefined	532	5912.821777	4700.631348	1.257878217	0.330992252
491	A01	Control	Undefined	532	5386.710938	4990.06543	1.079487036	0.110345917
491	A01	Control	Undefined	532	4164.29248	3563.868896	1.168475217	0.224627135
491	A01	Control	Undefined	532	4786.781738	4165.277832	1.149210672	0.200643296
491	A01	Control	Undefined	532	4799.020508	5649.831055	0.84940956	-0.23546775
491	A01	Control	Undefined	532	6675.843262	3784.039795	1.764210638	0.819022822
491	A01	Control	Undefined	532	4317.220215	3745.944824	1.15250502	0.204773035
491	A01	Control	Undefined	532	6769.912598	5375.325684	1.25944231	0.33278504
491	A01	Control	Undefined	532	7075.318359	6144.64502	1.15146088	0.203465397
491	A01	Control	Undefined	532	5356.973145	4607.815918	1.162584018	0.217334981
491	A01	Control	Undefined	532	6031.498535	5797.434082	1.040373802	0.057101975
491	A01	Control	Undefined	532	5270.703125	4230.555664	1.245865447	0.317148267
491	A01	Control	Undefined	532	6156.148926	5322.327148	1.156664886	0.209970942
491	A01	Control	Undefined	532	4930.644531	5069.311035	0.972645888	-0.040013438
491	A01	Control	Undefined	532	6361.233887	4235.115723	1.502021268	0.586905241
491	A01	Control	Undefined	532	5847.47168	5174.185547	1.13012408	0.176481179
491	A01	Control	Undefined	532	4854.447754	3820.353027	1.270680411	0.345601223
491	A01	Control	Undefined	532	5719.259277	4453.80957	1.284127484	0.360788436
491	A01	Control	Undefined	532	5370.887695	3634.58374	1.477717417	0.56337041
491	A01	Control	Undefined	532	5271.367676	4934.494629	1.068269007	0.095274986
491	A01	Control	Undefined	532	5997.714355	5458.708984	1.09874228	0.135853029
491	A01	Control	Undefined	532	6505.387695	5116.074219	1.271558507	0.346597845
491	A01	Control	Undefined	532	5668.335938	4852.929199	1.168023622	0.224069451
491	A01	Control	Undefined	532	6083.177246	5869.548828	1.036396054	0.051575428
491	A01	Control	Undefined	532	4966.835938	5953.293457	0.834300539	-0.261360918
491	A01	Control	Undefined	532	7518.976563	4200.501953	1.790018585	0.839974567
491	A01	Control	Undefined	532	6397.662109	5701.709961	1.122060251	0.166150146
491	A01	Control	Undefined	532	5116.608398	4640.672852	1.102557444	0.140853823
491	A01	Control	Undefined	532	6940.005859	5498.051758	1.262266374	0.336016393
491	A01	Control	Undefined	532	5934.495605	5548.022461	1.069659621	0.097151787
491	A01	Control	Undefined	532	5353.261719	4080.824707	1.311808789	0.391557447
491	A01	Control	Undefined	532	6397.249023	6415.40332	0.997170202	-0.004088323
491	A01	Control	Undefined	532	4505.722656	3766.840576	1.196154328	0.258403538
491	A01	Control	Undefined	532	4944.516113	4092.766602	1.208110942	0.272752944
491	A01	Control	Undefined	532	5164.224609	4616.567383	1.118628665	0.161731205
491	A01	Control	Undefined	532	5460.05127	5672.984863	0.962465334	-0.055193516
491	A01	Control	Undefined	532	5929.594727	4813.617188	1.231837617	0.30081209
491	A01	Control	Undefined	532	5268.799805	4810.54248	1.095261049	0.131274769
491	A01	Control	Undefined	532	5648.148438	5504.393066	1.02611648	0.037194508
491	A01	Control	Undefined	532	5781.338867	5342.894043	1.082061299	0.11378223
491	A01	Control	Undefined	532	6522	5091.224121	1.281027872	0.357301865
491	A01	Control	Undefined	532	5499.882813	4717.112305	1.165942733	0.22149693
491	A01	Control	Undefined	532	5382.368652	5328.199707	1.010166463	0.014593051
491	A01	Control	Undefined	532	5652.587402	5716.703613	0.988784409	-0.0162721
491	A01	Control	Undefined	532	5375.73584	4522.532715	1.188656043	0.249331308
491	A01	Control	Undefined	532	4803.443848	4037.633057	1.189668249	0.250559319
491	A01	Control	Undefined	532	4920.693359	3987.346924	1.234077057	0.303432481
491	A01	Control	Undefined	532	5152.830566	4258.456055	1.210023187	0.275034693
491	A01	Control	Undefined	532	5163.036133	4568.249512	1.130200117	0.176578244
491	A01	Control	Undefined	532	4954.486328	4825.728516	1.026681528	0.037988734
491	A01	Control	Undefined	532	5163.694824	5663.266602	0.911787346	-0.133230708
491	A01	Control	Undefined	532	5698.167969	5460.09082	1.043603148	0.061573201
491	A01	Control	Undefined	532	6257.160156	5088.756348	1.229604982	0.298194915
491	A01	Control	Undefined	532	7593.965332	7261.914063	1.045725034	0.064503555
491	A01	Control	Undefined	532	9491.106445	5068.703125	1.872492078	0.904959615
491	A01	Control	Undefined	532	6301.330078	3983.163818	1.581991192	0.661741568
491	A01	Control	Undefined	532	6227.761719	5055.376465	1.231908595	0.300895215
491	A01	Control	Undefined	532	6089.549805	4833.098145	1.259968166	0.333387283
491	A01	Control	Undefined	532	4756.462891	4435.580078	1.07234292	0.100766332
491	A01	Control	Undefined	532	7007.1875	6994.817383	1.001768469	0.002549108
491	A01	Control	Undefined	532	5403.765137	4412.325684	1.224697705	0.292425689
491	A01	Control	Undefined	532	6012.13623	5061.550781	1.187805179	0.248298228
491	A01	Control	Undefined	532	5239.805664	4675.09082	1.120792272	0.164518914
491	A01	Control	Undefined	532	5766.874023	4000.021973	1.441710586	0.527781582
491	A01	Control	Undefined	532	5766.317383	4749.486328	1.214092848	0.279878756
491	A01	Control	Undefined	532	7458.836914	4663.293457	1.599478348	0.677601463
491	A01	Control	Undefined	532	4444.345215	3930.811035	1.130643314	0.177143872
491	A01	Control	Undefined	532	6056.753418	5402.952637	1.121008053	0.164796643
491	A01	Control	Undefined	532	6577.837891	5877.226074	1.119207907	0.16247806
491	A01	Control	Undefined	532	4773.683594	3714.915039	1.285004783	0.36177373
491	A01	Control	Undefined	532	4373.846191	3434.701904	1.273428179	0.348717594
491	A01	Control	Undefined	532	9458.087891	6745.342773	1.402165644	0.487656791
491	A01	Control	Undefined	532	5351.135742	5345.370117	1.00107862	0.001555282
491	A01	Control	Undefined	532	6085.651855	6083.911621	1.000286039	0.000412608
491	A01	Control	Undefined	532	6515.619629	6252.494629	1.042083203	0.059470471
491	A01	Control	Undefined	532	5574.108887	3944.040527	1.41329909	0.499066809
491	A01	Control	Undefined	532	10583.22559	6854.482422	1.543986101	0.626659765
491	A01	Control	Undefined	532	5200.793945	5098.612793	1.020040971	0.028627101
491	A01	Control	Undefined	532	6559.639648	4992.211914	1.313974599	0.393937387
491	A01	Control	Undefined	532	4740.310547	4416.589355	1.073296647	0.102048876
491	A01	Control	Undefined	532	5541.385254	5874.779785	0.943249868	-0.084288102
491	A01	Control	Undefined	532	5862.445313	3921.468262	1.494961816	0.580108636
491	A01	Control	Undefined	532	5566.060547	4228.748535	1.316242974	0.39642583
491	A01	Control	Undefined	532	6707.806641	5888.94873	1.13904993	0.187830989
491	A01	Control	Undefined	532	6169.357422	6263.827637	0.984918133	-0.021924283
491	A01	Control	Undefined	532	15465.78613	4574.691406	3.380727739	1.757333836
491	A01	Control	Undefined	532	5932.769043	4177.109863	1.420304765	0.506200533
491	A01	Control	Undefined	532	7162.313477	5303.006836	1.350613661	0.433615055
491	A01	Control	Undefined	532	5986.354004	4339.100098	1.379630308	0.464281728
491	A01	Control	Undefined	532	6784.227051	6588.42041	1.029719816	0.042251837
491	A01	Control	Undefined	532	6298.76416	6243.083984	1.008918697	0.012809921
491	A01	Control	Undefined	532	5206.513184	4031.716309	1.291388775	0.368923392
491	A01	Control	Undefined	532	5089.060547	4625.625	1.100188741	0.137751045
491	A01	Control	Undefined	532	5168.645996	4873.910645	1.060472046	0.084706593
491	A01	Control	Undefined	532	6964.548828	5480.18457	1.270860267	0.345805413
491	A01	Control	Undefined	532	4488.530762	4743.916016	0.94616573	-0.079835187
491	A01	Control	Undefined	532	6769.318848	5835.289551	1.16006563	0.214206427
491	A01	Control	Undefined	532	6341.064453	4714.852539	1.344912572	0.427512391
491	A01	Control	Undefined	532	6066.716309	4650.384277	1.304562365	0.383565914
491	A01	Control	Undefined	532	6537.470703	5388.128906	1.213310004	0.27894821
491	A01	Control	Undefined	532	6307.510254	5950.008301	1.060084278	0.084178965
491	A01	Control	Undefined	532	5533.04541	6522.350098	0.848320824	-0.237318118
491	A01	Control	Undefined	532	5582.519043	4637.054688	1.203893294	0.267707526
491	A01	Control	Undefined	532	6670.717773	6634.857422	1.005404841	0.007776541
491	A01	Control	Undefined	532	7328.052734	4833.040039	1.516240849	0.600498939
491	A01	Control	Undefined	532	7239.620605	6053.691895	1.195901729	0.258098844
491	A01	Control	Undefined	532	6423.958008	4572.291504	1.404975602	0.490545078
491	A01	Control	Undefined	532	6424.304199	5065.799805	1.268171749	0.342750144
491	A01	Control	Undefined	532	7101.629395	4765.454102	1.490231412	0.575536378
491	A01	Control	Undefined	532	6576.30127	6420.244629	1.024306962	0.034648123
491	A01	Control	Undefined	532	7137.247559	5743.404785	1.242685798	0.31346157
491	A01	Control	Undefined	532	12464.00488	7273.745117	1.713560852	0.776997426
491	A01	Control	Undefined	532	5979.65918	4113.165527	1.453785203	0.539814126
491	A01	Control	Undefined	532	6434.484863	5700.330078	1.128791627	0.174779192
491	A01	Control	Undefined	532	6001.710449	6018.251465	0.997251525	-0.003970671
491	A01	Control	Undefined	532	9673.338867	5815.001953	1.663514294	0.734234263
491	A01	Control	Undefined	532	9393.262695	5095.995605	1.8432635	0.882262323
491	A01	Control	Undefined	532	5931.884277	5157	1.150258731	0.201958408
491	A01	Control	Undefined	532	7118.186523	6733.914063	1.057065246	0.080064427
491	A01	Control	Undefined	532	5078.671387	4668.305664	1.087904639	0.121552101
491	A01	Control	Undefined	532	5271.86377	5199.009766	1.014013054	0.020076225
491	A01	Control	Undefined	532	7656.009766	6444.828125	1.18793079	0.248450786
491	A01	Control	Undefined	532	8196.006836	5312.307129	1.54283377	0.62558263
491	A01	Control	Undefined	532	6222.722168	4600.907227	1.352498944	0.435627468
491	A01	Control	Undefined	532	5577.043945	5578.628418	0.999715974	-0.00040982
491	A01	Control	Undefined	532	5851.397949	5561.616211	1.052103872	0.073277146
491	A01	Control	Undefined	532	6060.432129	5740.262207	1.055776184	0.078304028
491	A01	Control	Undefined	532	6731.158203	6060.853027	1.110595847	0.151333907
491	A01	Control	Undefined	532	8177.61084	6552.811035	1.247954625	0.31956548
491	A01	Control	Undefined	532	9302.166016	4048.201172	2.297851718	1.200285703
491	A01	Control	Undefined	532	6749.698242	5595.982422	1.206168593	0.270431574
491	A01	Control	Undefined	532	5441.342285	4945.606934	1.100237515	0.137815001
491	A01	Control	Undefined	532	6270.777344	4503.212891	1.392511857	0.477689612
491	A01	Control	Undefined	532	11030.45801	5180.76123	2.129119162	1.090256696
491	A01	Control	Undefined	532	7311.518555	6756.476563	1.082149621	0.113899985
491	A01	Control	Undefined	532	7714.938965	6932.451172	1.112873178	0.154289193
491	A01	Control	Undefined	532	6350.232422	5578.516602	1.138337102	0.186927854
491	A01	Control	Undefined	532	7463.123535	6908.462891	1.080287128	0.111414815
491	A01	Control	Undefined	532	7573.297852	7139.567871	1.060750173	0.085084913
491	A01	Control	Undefined	532	5763.385742	4765.907227	1.209294572	0.274165714
491	A01	Control	Undefined	532	5200.363281	5202.850098	0.999522028	-0.000689733
491	A01	Control	Undefined	532	9708.09375	8264.765625	1.174636304	0.232214133
491	A01	Control	Undefined	532	5236.431641	5266.857422	0.994223162	-0.008358381
491	A01	Control	Undefined	532	5208.91748	5155.016113	1.010456101	0.015006645
491	A01	Control	Undefined	532	6107.955078	5264.425293	1.160232074	0.214413408
491	A01	Control	Undefined	532	5108.42334	4734.416504	1.078997451	0.109691457
491	A01	Control	Undefined	532	6865.486328	6433.461914	1.067152712	0.093766644
491	A01	Control	Undefined	532	5525.359375	5066.490234	1.090569432	0.125081623
491	A01	Control	Undefined	532	6030.825684	5592.575195	1.078362914	0.108842787
491	A01	Control	Undefined	532	4868.334473	4651.314453	1.046657783	0.065789813
491	A01	Control	Undefined	532	5571.825684	5389.512207	1.033827454	0.04799542
491	A01	Control	Undefined	532	6177.840332	5168.103516	1.195378597	0.257467617
491	A01	Control	Undefined	532	5500.86084	4478.905273	1.228170837	0.296511252
491	A01	Control	Undefined	532	5090.403809	4390.091309	1.15952117	0.21352916
491	A01	Control	Undefined	532	5831.953613	5849.364258	0.997023498	-0.004300588
491	A01	Control	Undefined	532	5761.886719	4858.374512	1.185970062	0.246067591
491	A01	Control	Undefined	532	5990.915527	5536.598145	1.082057135	0.113776679
491	A01	Control	Undefined	532	4875.396973	4737.581543	1.029089828	0.041368918
491	A01	Control	Undefined	532	5190.12793	4552.332031	1.140103115	0.189164313
491	A01	Control	Undefined	532	5166.371582	4948.398926	1.044049128	0.062189599
491	A01	Control	Undefined	532	4738.79248	4727.616211	1.002364039	0.003406562
491	A01	Control	Undefined	532	6223.958008	4936.76709	1.260735598	0.334265744
491	A01	Control	Undefined	532	5995.914063	5273.36084	1.137019492	0.185256987
491	A01	Control	Undefined	532	7460.294922	6546.039551	1.139665421	0.188610345
491	A01	Control	Undefined	532	5267.564453	5178.388184	1.017220854	0.024632945
491	A01	Control	Undefined	532	5612.879883	5502.973633	1.019972156	0.028529769
491	A01	Control	Undefined	532	5803.613281	4731.6875	1.226541964	0.294596594
491	A01	Control	Undefined	532	5747.185059	4926.519531	1.166581199	0.222286728
491	A01	Control	Undefined	532	6148.615234	5537.817383	1.110295773	0.150944049
491	A01	Control	Undefined	532	6012.333008	5452.073242	1.102760866	0.141119976
491	A01	Control	Undefined	532	7478.38916	5180.353027	1.443606087	0.529677131
491	A01	Control	Undefined	532	5281.109375	4726.388672	1.117366713	0.160102747
491	A01	Control	Undefined	532	4706.608398	4748.324219	0.991214622	-0.012730625
491	A01	Control	Undefined	532	6024.601563	6090.199219	0.98922898	-0.01562359
491	A01	Control	Undefined	532	5418.933594	5063.529785	1.070188944	0.09786553
491	A01	Control	Undefined	532	5701.074707	5411.365234	1.053537224	0.075241289
491	A01	Control	Undefined	532	6413.124512	5605.858398	1.144004014	0.194092115
491	A01	Control	Undefined	532	5142.765137	4734.108398	1.086321796	0.119451529
491	A01	Control	Undefined	532	6425.553223	6642.401367	0.967353953	-0.047884228
491	A01	Control	Undefined	532	5412.494629	4984.627441	1.085837346	0.118808009
491	A01	Control	Undefined	532	5012.166016	4644.217285	1.079227286	0.109998729
491	A01	Control	Undefined	532	7022.965332	6719.675781	1.045134551	0.063688688
491	A01	Control	Undefined	532	6427.820313	7768.959473	0.8273721	-0.273391786
491	A01	Control	Undefined	532	6128.270508	4476.70752	1.368923585	0.453041916
491	A01	Control	Undefined	532	6199.064941	5955.798828	1.040845254	0.057755594
491	A01	Control	Undefined	532	5292.486816	5026.189453	1.052981959	0.074480718
491	A01	Control	Undefined	532	5702.393555	4857.228516	1.174001498	0.23143425
491	A01	Control	Undefined	532	5107.509277	4908.435059	1.040557574	0.057356791
491	A01	Control	Undefined	532	5736.951172	4669.601074	1.22857415	0.296984934
491	A01	Control	Undefined	532	6758.487793	6102.414551	1.107510435	0.147320292
491	A01	Control	Undefined	532	6166.438477	7060.128418	0.873417325	-0.195256946
491	A01	Control	Undefined	532	6586.614746	6201.663086	1.062072327	0.086882017
491	A01	Control	Undefined	532	5023.891113	4603.464844	1.091328224	0.126085067
491	A01	Control	Undefined	532	5978.226563	6257.405273	0.955384269	-0.065846973
491	A01	Control	Undefined	532	5260.496094	5381.932617	0.977436261	-0.032925468
491	A01	Control	Undefined	532	6883.961914	5721.97168	1.203075146	0.266726758
491	A01	Control	Undefined	532	6171.492676	5117.305176	1.206004423	0.270235198
491	A01	Control	Undefined	532	6764.719727	6061.073242	1.116092721	0.158456886
491	A01	Control	Undefined	532	5181.095215	5211.081055	0.994245754	-0.008325598
491	A01	Control	Undefined	532	6989.199219	5635.790039	1.240145422	0.310509304
491	A01	Control	Undefined	532	6611.81543	4963.48584	1.332091124	0.413692775
491	A01	Control	Undefined	532	6140.338379	6168.601074	0.995418297	-0.006625188
491	A01	Control	Undefined	532	5782.266602	6210.506836	0.931045848	-0.103075882
491	A01	Control	Undefined	532	6838.259277	6678.92627	1.023856081	0.034012936
491	A01	Control	Undefined	532	5561.414551	4891.465332	1.136962888	0.185185164
491	A01	Control	Undefined	532	8191.729004	6638.152344	1.234037512	0.30338625
491	A01	Control	Undefined	532	5913.050781	4795.23877	1.233108728	0.302300014
491	A01	Control	Undefined	532	6172.723145	4840.249512	1.275290278	0.350825666
491	A01	Control	Undefined	532	5455.771973	5812.226563	0.938671594	-0.091307594
491	A01	Control	Undefined	532	5951.487793	5292.456055	1.124522855	0.169312983
491	A01	Control	Undefined	532	6486.470215	5175.986816	1.253185227	0.325599668
491	A01	Control	Undefined	532	6608.006348	5069.908203	1.303377908	0.382255447
491	A01	Control	Undefined	532	7978.490234	5524.622559	1.444169289	0.530239868
491	A01	Control	Undefined	532	6237.591309	4807.219238	1.297546669	0.375786429
491	A01	Control	Undefined	532	5954.90918	5721.45459	1.040803363	0.057697529
491	A01	Control	Undefined	532	6096.88916	5054.711914	1.206179356	0.270444448
491	A01	Control	Undefined	532	5863.29834	5064.191406	1.157795563	0.211380533
491	A01	Control	Undefined	532	5762.351563	5377.196289	1.071627527	0.099803546
491	A01	Control	Undefined	532	4981.953125	5340.631348	0.932839734	-0.100298854
491	A01	Control	Undefined	532	7074.519531	5049.116211	1.401140167	0.486601287
491	A01	Control	Undefined	532	6812.288574	5714.9375	1.192014536	0.253401829
491	A01	Control	Undefined	532	7257.498535	5192.609375	1.397659252	0.483012676
491	A01	Control	Undefined	532	5734.439941	5039.256348	1.137953608	0.186441743
491	A01	Control	Undefined	532	5738.216797	4474.242676	1.282500126	0.358958968
491	A01	Control	Undefined	532	6440.375	6104.61377	1.055001224	0.077244673
491	A01	Control	Undefined	532	6531.835449	5197.708008	1.256676104	0.329612857
491	A01	Control	Undefined	532	5749.282227	5869.935547	0.979445546	-0.029962809
491	A01	Control	Undefined	532	6841.006348	5165.365723	1.324399223	0.405338069
491	A01	Control	Undefined	532	7803.290527	5523.004883	1.412870474	0.498629212
491	A01	Control	Undefined	532	6754.310059	5951.074707	1.134973159	0.182658179
491	A01	Control	Undefined	532	5324.962891	4962.781738	1.072979464	0.101622465
491	A01	Control	Undefined	532	6345.521484	6153.495117	1.031206065	0.044332654
491	A01	Control	Undefined	532	8315.59082	6555.726074	1.268446962	0.343063196
491	A01	Control	Undefined	532	7189.588379	5868.958984	1.22501936	0.29280455
491	A01	Control	Undefined	532	7615.791504	6877.164063	1.107402911	0.14718022
491	A01	Control	Undefined	532	5267.238281	5214.807129	1.010054284	0.014432831
491	A01	Control	Undefined	532	6131.570313	6774.103516	0.9051486	-0.143773433
491	A01	Control	Undefined	532	7755.706543	6349.070313	1.221549953	0.288712861
491	A01	Control	Undefined	532	6508.229004	5366.119629	1.212837107	0.278385798
491	A01	Control	Undefined	532	5703.899902	5986.47168	0.952798277	-0.069757291
491	A01	Control	Undefined	532	8279.979492	6079.689941	1.361908185	0.445629445
491	A01	Control	Undefined	532	6383.003906	6051.197266	1.054833221	0.077014914
491	A01	Control	Undefined	532	8208.246094	5823.645508	1.409468705	0.495151446
491	A01	Control	Undefined	532	7299.527344	5437.359375	1.34247653	0.424896866
491	A01	Control	Undefined	532	5624.445801	5578.366211	1.00826041	0.011868301
491	A01	Control	Undefined	532	5951.495117	5355.539063	1.111278444	0.152220346
491	A01	Control	Undefined	532	7358.267578	5911.669922	1.244702034	0.315800421
491	A01	Control	Undefined	532	4846.565918	4649.279297	1.042433807	0.059955778
491	A01	Control	Undefined	532	6016.671387	5230.293945	1.150350525	0.202073534
491	A01	Control	Undefined	532	5737.099609	5784.165527	0.991862972	-0.011787272
491	A01	Control	Undefined	532	6944.40918	4591.646484	1.512400662	0.596840385
491	A01	Control	Undefined	532	6495.462891	5658.004883	1.148012953	0.199138919
491	A01	Control	Undefined	532	7791	6297.573242	1.237143214	0.307012519
491	A01	Control	Undefined	532	8363.634766	6160.014648	1.357729688	0.44119628
491	A01	Control	Undefined	532	6028.144531	5485.23584	1.098976363	0.136160356
491	A01	Control	Undefined	532	7876.213867	5647.479004	1.394642435	0.479895284
491	A01	Control	Undefined	532	8387.703125	6211.454102	1.350360638	0.433344756
491	A01	Control	Undefined	532	7331.797852	6758.498535	1.084826432	0.117464236
491	A01	Control	Undefined	532	6884.362793	5343.667969	1.288321586	0.365492759
491	A01	Control	Undefined	532	5473.494141	5543.742188	0.987328407	-0.018398059
491	A01	Control	Undefined	532	5961.037598	5733.270996	1.039727165	0.056205
491	A01	Control	Undefined	532	6529.173828	6217.07373	1.050200482	0.070664763
491	A01	Control	Undefined	532	5496.504395	5473.372559	1.004226249	0.006084341
491	A01	Control	Undefined	532	7467.622559	6133.978027	1.21741919	0.283826012
491	A01	Control	Undefined	532	6136.481445	5846.891113	1.049528942	0.069741951
491	A01	Control	Undefined	532	6259.145508	5346.600098	1.1706777	0.227343942
491	A01	Control	Undefined	532	7072.765625	6587.021484	1.073742608	0.102648199
491	A01	Control	Undefined	532	6914.293457	5781.699707	1.19589287	0.258088157
491	A01	Control	Undefined	532	6436.230469	5911.67041	1.088732968	0.122650149
491	A01	Control	Undefined	532	7870.869141	5728.080566	1.374084923	0.45847117
491	A01	Control	Undefined	532	5624.447266	4978.04248	1.129851199	0.176132783
491	A01	Control	Undefined	532	8005.124023	6392.372559	1.252293096	0.324572261
491	A01	Control	Undefined	532	5841.859863	5931.801758	0.98483734	-0.022042633
491	A01	Control	Undefined	532	5691.594727	5041.727539	1.128897721	0.174914782
491	A01	Control	Undefined	532	6317.324707	5910.936035	1.068752	0.095927119
491	A01	Control	Undefined	532	6301.880371	5873.263184	1.072977691	0.101620081
491	A01	Control	Undefined	532	6792.924805	6260.399902	1.085062442	0.117778068
491	A01	Control	Undefined	532	6331.494629	5841.317383	1.08391553	0.116252332
491	A01	Control	Undefined	532	7808.959961	6074.463379	1.285539063	0.362373449
491	A01	Control	Undefined	532	10863.15137	5893.121582	1.843361148	0.882338749
491	A01	Control	Undefined	532	6209.873047	6406.714844	0.969275705	-0.045021004
491	A01	Control	Undefined	532	6381.545898	6302.626465	1.012521674	0.01795279
491	A01	Control	Undefined	532	6522.305176	6252.303711	1.043184317	0.060994086
491	A01	Control	Undefined	532	6519.810547	6233.719727	1.045894078	0.064736751
491	A01	Control	Undefined	532	7862.516113	6800.392578	1.156185621	0.209373035
491	A01	Control	Undefined	532	7036.959473	6264.850586	1.123244581	0.167672102
491	A01	Control	Undefined	532	7627.864746	5964.964355	1.278777926	0.354765746
491	A01	Control	Undefined	532	6382.948242	6512.25	0.980144841	-0.028933135
491	A01	Control	Undefined	532	5839.638672	5825.262207	1.002467952	0.003556115
491	A01	Control	Undefined	532	6584.601074	6126.620117	1.074752628	0.104004639
491	A01	Control	Undefined	532	10315.44727	12610.15918	0.818026729	-0.289780111
491	A01	Control	Undefined	532	6226.505859	4965.954102	1.253838785	0.326351863
491	A01	Control	Undefined	532	5216.047363	4827.941406	1.080387462	0.111548803
491	A01	Control	Undefined	532	6250.966797	4593.403809	1.360857233	0.444515722
491	A01	Control	Undefined	532	5132.602051	3947.255859	1.300296265	0.378840371
491	A01	Control	Undefined	532	7619.111816	4808.421387	1.584534965	0.664059496
491	A01	Control	Undefined	532	5089.006348	4667.03418	1.090415487	0.124877958
491	A01	Control	Undefined	532	6171.146484	4848.02832	1.272918819	0.348140414
491	A01	Control	Undefined	532	6713.816406	6983.551758	0.961375621	-0.056827876
491	A01	Control	Undefined	532	4452.115723	4176.489258	1.065994774	0.092200365
491	A01	Control	Undefined	532	6736.876953	5363.104492	1.25615247	0.329011587
491	A01	Control	Undefined	532	5114.400391	4747.726074	1.077231565	0.10732841
491	A01	Control	Undefined	532	5945.073242	4652.010254	1.277957897	0.353840307
491	A01	Control	Undefined	532	7006.659668	4719.768066	1.484534742	0.570010857
491	A01	Control	Undefined	532	5157.162109	4542.797363	1.135239302	0.182996442
491	A01	Control	Undefined	532	4987.570313	4562.132324	1.093254198	0.128628888
491	A01	Control	Undefined	532	5946.191895	4722.415039	1.259142165	0.332441181
491	A01	Control	Undefined	532	6704.669922	5158.49707	1.299733203	0.378215511
491	A01	Control	Undefined	532	5401.808105	4773.794922	1.131554286	0.178305799
491	A01	Control	Undefined	532	5711.145996	4473.253906	1.276731908	0.352455616
491	A01	Control	Undefined	532	6064.564941	5248.157227	1.155560834	0.208593212
491	A01	Control	Undefined	532	5704.896484	5170.669434	1.10331874	0.141849634
491	A01	Control	Undefined	532	6909.71582	5600.187012	1.233836621	0.303151372
491	A01	Control	Undefined	532	5796.64502	4542.57373	1.276070652	0.351708208
491	A01	Control	Undefined	532	6278.458496	5575.12207	1.126156238	0.171406994
491	A01	Control	Undefined	532	8440.474609	5351.312012	1.577272002	0.657431475
491	A01	Control	Undefined	532	4704.352051	4421.027344	1.064085717	0.089614371
491	A01	Control	Undefined	532	5062.389648	4500.317383	1.124896139	0.169791804
491	A01	Control	Undefined	532	6477.288086	3727.893066	1.737519819	0.797029434
491	A01	Control	Undefined	532	8049.903809	5418.361328	1.48567128	0.57111494
491	A01	Control	Undefined	532	6843.358398	4936.343262	1.386321419	0.471261786
491	A01	Control	Undefined	532	6222.609863	3989.14502	1.559885597	0.641440225
491	A01	Control	Undefined	532	6292.845215	5901.047852	1.066394541	0.0927413
491	A01	Control	Undefined	532	6640.053223	5087.630859	1.305136596	0.384200808
491	A01	Control	Undefined	532	13631.35742	6506.125	2.095157628	1.067058788
491	A01	Control	Undefined	532	5191.710449	4773.366699	1.087641234	0.121202753
491	A01	Control	Undefined	532	4994.375488	4252.578613	1.174434606	0.231966385
491	A01	Control	Undefined	532	6638.708984	5154.438477	1.28795969	0.365087442
491	A01	Control	Undefined	532	6524.312988	4628.158691	1.409699499	0.495387661
491	A01	Control	Undefined	532	6500.36377	5111.061035	1.271822764	0.346897636
491	A01	Control	Undefined	532	5774.899414	4779.773926	1.208195095	0.272853435
491	A01	Control	Undefined	532	8724.421875	6109.488281	1.428011885	0.514007986
491	A01	Control	Undefined	532	8033.979492	4620.56543	1.7387438	0.79804537
491	A01	Control	Undefined	532	6357.834473	4577.194336	1.389024369	0.47407191
491	A01	Control	Undefined	532	5007.67334	4696.513672	1.06625333	0.092550247
491	A01	Control	Undefined	532	7146.803223	5256.943848	1.359497729	0.443073741
491	A01	Control	Undefined	532	5800.745605	4204.21582	1.379744964	0.46440162
491	A01	Control	Undefined	532	9745.744141	4786.296875	2.036176275	1.025862463
491	A01	Control	Undefined	532	5775.690918	4392.669922	1.314847466	0.394895444
491	A01	Control	Undefined	532	5453.266113	5117.22168	1.065669313	0.091759826
491	A01	Control	Undefined	532	6025.841309	5449.567383	1.105746729	0.145020975
491	A01	Control	Undefined	532	6602.001465	4286.070313	1.540339048	0.623247941
491	A01	Control	Undefined	532	7904.29541	6681.639648	1.182987384	0.242434688
491	A01	Control	Undefined	532	5619.655273	4293.467285	1.308885081	0.388338435
491	A01	Control	Undefined	532	6022.223633	4891.59082	1.23113806	0.299992555
491	A01	Control	Undefined	532	4813.82373	4307.936523	1.117431444	0.160186323
491	A01	Control	Undefined	532	6513.10498	4467.256348	1.457965353	0.543956436
491	A01	Control	Undefined	532	5455.128418	5082.976563	1.07321534	0.10193958
491	A01	Control	Undefined	532	5291.4375	4664.655762	1.134368273	0.181889087
491	A01	Control	Undefined	532	6473.60498	5286.053223	1.224657548	0.292378384
491	A01	Control	Undefined	532	4259.80957	3830.858643	1.111972528	0.153121146
491	A01	Control	Undefined	532	6122.576172	5421.255859	1.129364917	0.17551172
491	A01	Control	Undefined	532	6062.108887	4233.268066	1.432016303	0.518047918
491	A01	Control	Undefined	532	6352.22998	5307.819824	1.196768201	0.259143747
491	A01	Control	Undefined	532	6231.428223	5468.989746	1.13941121	0.188288505
491	A01	Control	Undefined	532	7778.595703	6148.682129	1.265083402	0.339232499
491	A01	Control	Undefined	532	8724.847656	4977.596191	1.752823516	0.809680745
491	A01	Control	Undefined	532	6248.866699	5982.600586	1.044506751	0.062821817
491	A01	Control	Undefined	532	6337.84375	5323.154785	1.190617971	0.251710576
491	A01	Control	Undefined	532	4899.436523	4773.891602	1.026298235	0.037450028
491	A01	Control	Undefined	532	7668.095703	5225.916016	1.467320883	0.553184403
491	A01	Control	Undefined	532	6685.124512	5844.44873	1.143841758	0.19388748
491	A01	Control	Undefined	532	9363.956055	5906.630371	1.585329616	0.664782831
491	A01	Control	Undefined	532	8064.501465	5812.348145	1.387477361	0.472464232
491	A01	Control	Undefined	532	6617.212891	6177.226074	1.071227249	0.099264564
491	A01	Control	Undefined	532	7523.199219	5406.935059	1.391398109	0.476535266
491	A01	Control	Undefined	532	5912.62793	4621.976074	1.279242436	0.355289702
491	A01	Control	Undefined	532	5105.950684	4915.358398	1.03877485	0.054882991
491	A01	Control	Undefined	532	5854.762695	4736.245117	1.236161252	0.305866949
491	A01	Control	Undefined	532	6728.494141	5041.10791	1.334725275	0.416542824
491	A01	Control	Undefined	532	7202.460449	5184.212891	1.389306458	0.474364869
491	A01	Control	Undefined	532	6721.355469	4922.691895	1.365382115	0.449304759
491	A01	Control	Undefined	532	5806.77832	5914.124512	0.981849183	-0.026426659
491	A01	Control	Undefined	532	5451.769531	4643.678223	1.174019661	0.231456569
491	A01	Control	Undefined	532	9263.882813	5755.468262	1.609579341	0.686683693
491	A01	Control	Undefined	532	4944.604492	5730.984375	0.862784501	-0.212927835
491	A01	Control	Undefined	532	5779.697266	5916.709961	0.976843094	-0.033801247
491	A01	Control	Undefined	532	5767.977051	5712.950684	1.009631865	0.013829348
491	A01	Control	Undefined	532	6851.462891	6344.332031	1.079934477	0.110943782
491	A01	Control	Undefined	532	5350.849609	3666.205566	1.45950616	0.5454803
491	A01	Control	Undefined	532	6761.074707	6229.828125	1.085274677	0.118060227
491	A01	Control	Undefined	532	5479.931641	4645.591309	1.179598307	0.238295656
491	A01	Control	Undefined	532	4744.59668	3828.939697	1.239141134	0.309340516
491	A01	Control	Undefined	532	5955.216797	3898.538086	1.527551268	0.611220801
491	A01	Control	Undefined	532	5878.472656	5030.720703	1.168515011	0.224676267
491	A01	Control	Undefined	532	4843.543945	3753.320801	1.290468948	0.367895427
491	A01	Control	Undefined	532	5180.783203	4327.625	1.197142359	0.259594722
491	A01	Control	Undefined	532	5277.402832	3819.431641	1.381724646	0.46647014
491	A01	Control	Undefined	532	5807.791992	4675.878906	1.242074936	0.312752216
491	A01	Control	Undefined	532	4715.572754	3766.05127	1.252126542	0.324380371
491	A01	Control	Undefined	532	4355.492676	3939.128662	1.105699521	0.14495938
491	A01	Control	Undefined	532	5359.536133	4735.660156	1.131740023	0.178542588
491	A01	Control	Undefined	532	4960.114258	4311.266113	1.150500602	0.202261738
491	A01	Control	Undefined	532	5537.620605	4401.190918	1.258209586	0.331372259
491	A01	Control	Undefined	532	6891.513672	4251.598145	1.620923106	0.696815654
491	A01	Control	Undefined	532	4981.51123	3543.678711	1.405745734	0.491335669
491	A01	Control	Undefined	532	5884.831055	4579.914551	1.284921583	0.361680316
491	A01	Control	Undefined	532	6125.842773	5370.125488	1.140726187	0.189952538
491	A01	Control	Undefined	532	5166.558105	4748.436035	1.088054691	0.121751076
491	A01	Control	Undefined	532	5481.964844	3985.694092	1.375410334	0.459862091
491	A01	Control	Undefined	532	5751.541992	4530.437988	1.269533323	0.344298263
491	A01	Control	Undefined	532	5034.032227	4035.713135	1.247371173	0.318890823
491	A01	Control	Undefined	532	4971.893555	4394.958496	1.131272015	0.177945868
491	A01	Control	Undefined	532	5927.438477	4134.321777	1.433714838	0.519758104
491	A01	Control	Undefined	532	4559.060059	4264.820801	1.068992174	0.096251291
491	A01	Control	Undefined	532	5703.651855	4544.244629	1.255137503	0.327845423
491	A01	Control	Undefined	532	5443.708008	4303.485352	1.264953302	0.339084127
491	A01	Control	Undefined	532	5279.823242	4252.188965	1.241671827	0.312283921
491	A01	Control	Undefined	532	5737.197266	4310.807129	1.330887023	0.412388108
491	A01	Control	Undefined	532	6232.039551	4318.686523	1.443040498	0.529111789
491	A01	Control	Undefined	532	5806.405273	4461.743652	1.301375813	0.380037646
491	A01	Control	Undefined	532	6809.819824	4293.743164	1.585986764	0.66538073
491	A01	Control	Undefined	532	6691.483398	4761.709473	1.405269145	0.49084647
491	A01	Control	Undefined	532	5209.900391	4563.566406	1.14162914	0.191094065
491	A01	Control	Undefined	532	4816.257813	4436.865234	1.085509151	0.118371888
491	A01	Control	Undefined	532	6128.633789	4219.480469	1.452461703	0.538500125
491	A01	Control	Undefined	532	5431.09082	4055.558105	1.339172237	0.421341524
491	A01	Control	Undefined	532	4837.441895	4089.461182	1.182904466	0.242333563
491	A01	Control	Undefined	532	5127.469238	3950.144287	1.298046062	0.37634158
491	A01	Control	Undefined	532	7604.506836	5661.925781	1.343095464	0.425561852
491	A01	Control	Undefined	532	7248.685547	4914.89209	1.474841241	0.560559664
491	A01	Control	Undefined	532	5930.379395	4212.668457	1.407748902	0.493390026
491	A01	Control	Undefined	532	6055.514648	4542.234863	1.333157538	0.414847273
491	A01	Control	Undefined	532	8086.083008	6795.838379	1.189858051	0.250789471
491	A01	Control	Undefined	532	4244.008789	4144.570313	1.023992469	0.034205105
491	A01	Control	Undefined	532	6737.807617	4224.390625	1.59497741	0.673535991
491	A01	Control	Undefined	532	6519.66748	4362.50293	1.494478648	0.579642285
491	A01	Control	Undefined	532	4928.643066	4846.955566	1.016853363	0.024111648
491	A01	Control	Undefined	532	4627.688965	4609.331543	1.003982665	0.005734359
491	A01	Control	Undefined	532	9555.254883	5167.986816	1.848931745	0.886691967
491	A01	Control	Undefined	532	10357.51172	3922.916992	2.640257681	1.400678739
491	A01	Control	Undefined	532	9192.011719	4073.164307	2.256725	1.174230625
491	A01	Control	Undefined	532	6776.593262	3657.372803	1.85285822	0.889752491
491	A01	Control	Undefined	532	7677.774414	3985.751465	1.926305361	0.94583642
491	A01	Control	Undefined	532	7162.09375	4614.452637	1.552100393	0.634221877
491	A01	Control	Undefined	532	5763.783691	3985.700195	1.446115716	0.532182999
491	A01	Control	Undefined	532	6733.586426	5482.89502	1.228107852	0.296437263
491	A01	Control	Undefined	532	6907.686035	6625.260742	1.042628555	0.060225278
491	A01	Control	Undefined	532	9957.789063	4764.723633	2.089898561	1.063432919
491	A01	Control	Undefined	532	6041.990723	6737.265137	0.896801684	-0.157139107
491	A01	Control	Undefined	532	7354.635742	7061.912109	1.041451044	0.058595024
491	A01	Control	Undefined	532	7054.109375	4927.37207	1.43161695	0.51764553
491	A01	Control	Undefined	532	6207.708496	4820.661133	1.287729696	0.364829793
491	A01	Control	Undefined	532	6922.332031	4818.464844	1.436626032	0.522684563
491	A01	Control	Undefined	532	8513.098633	5863.09082	1.451981369	0.538022941
491	A01	Control	Undefined	532	5677.109375	5025.145508	1.129740296	0.175991165
491	A01	Control	Undefined	532	7788.34375	6683.197266	1.165361943	0.220778103
491	A01	Control	Undefined	532	10642.95508	8598.508789	1.237767541	0.307740394
491	A01	Control	Undefined	532	5194.181152	5076.69043	1.023143172	0.033008041
491	A01	Control	Undefined	532	5795.26709	5535.258789	1.046973107	0.066224384
491	A01	Control	Undefined	532	6185.938477	5547.641113	1.115057436	0.157118025
491	A01	Control	Undefined	532	6374.652344	6328.040039	1.007365994	0.010587935
491	A01	Control	Undefined	532	5988.474609	5718.702148	1.047173721	0.066500799
491	A01	Control	Undefined	532	5594.30127	4153.495605	1.346889898	0.429631922
491	A01	Control	Undefined	532	6247.829102	5043.706055	1.238737752	0.308870793
491	A01	Control	Undefined	532	6009.235352	4562.468262	1.317101842	0.397366903
491	A01	Control	Undefined	532	5600.97168	4734.530273	1.183004724	0.242455835
491	A01	Control	Undefined	532	6577.454102	5188.871582	1.267607802	0.342108445
491	A01	Control	Undefined	532	6751.540527	4725.381348	1.428782151	0.514785963
491	A01	Control	Undefined	532	5327.669434	3909.205322	1.362852292	0.446629209
491	A01	Control	Undefined	532	5381.405273	4722.863281	1.139437022	0.188321188
491	A01	Control	Undefined	532	6584.398926	4856.523926	1.355784307	0.439127677
491	A01	Control	Undefined	532	5359.600586	4526.094238	1.184155765	0.243858867
491	A01	Control	Undefined	532	5325.432617	4343.778809	1.225990745	0.293948088
491	A01	Control	Undefined	532	5411.22998	4266.967773	1.26816753	0.342745344
491	A01	Control	Undefined	532	5413.310059	4513.654785	1.199318583	0.262214942
491	A01	Control	Undefined	532	6387.48877	4095.603516	1.559596466	0.641172791
491	A01	Control	Undefined	532	5110.858398	4064.901123	1.257314322	0.330345361
491	A01	Control	Undefined	532	7100.703125	4795.781738	1.480614322	0.566195889
491	A01	Control	Undefined	532	5839.598145	5320.786621	1.097506546	0.134229544
491	A01	Control	Undefined	532	6154.3125	4642.090332	1.325763193	0.406823105
491	A01	Control	Undefined	532	6262.045898	5473.510254	1.144063975	0.194167728
491	A01	Control	Undefined	532	7106	5073.688477	1.400558988	0.486002748
491	A01	Control	Undefined	532	6824.193848	5054.214844	1.350198608	0.433171637
491	A01	Control	Undefined	532	6737.70459	6687.278809	1.007540553	0.010837908
491	A01	Control	Undefined	532	6031.115723	4346.460938	1.387592298	0.472583738
491	A01	Control	Undefined	532	8221.712891	4547.424316	1.807993343	0.854389366
491	A01	Control	Undefined	532	7597.729004	6659.955078	1.140807846	0.190055809
491	A01	Control	Undefined	532	6307.809082	5325.919922	1.184360481	0.244108258
491	A01	Control	Undefined	532	5762.15625	4737.101074	1.216388707	0.282604327
491	A01	Control	Undefined	532	6039.936035	5020.729492	1.202999692	0.266636274
491	A01	Control	Undefined	532	5949.328613	4856.740723	1.224963191	0.292738398
491	A01	Control	Undefined	532	7507.116699	6166.37207	1.217428435	0.283836968
491	A01	Control	Undefined	532	6653.067383	4611.372559	1.442752087	0.528823418
491	A01	Control	Undefined	532	5457.183594	5436.720215	1.00376392	0.005419995
491	A01	Control	Undefined	532	8037.481445	6049.854004	1.32854139	0.409843174
491	A01	Control	Undefined	532	5267.316895	4892.590332	1.076590627	0.106469771
491	A01	Control	Undefined	532	5198.375488	5302.258789	0.980407727	-0.02854624
491	A01	Control	Undefined	532	5564.149414	5189.54834	1.072183753	0.100552179
491	A01	Control	Undefined	532	6476.946289	5362.922363	1.207727028	0.272294412
491	A01	Control	Undefined	532	7588.472656	6703.027344	1.13209633	0.178996722
491	A01	Control	Undefined	532	5803.493164	5129.558594	1.131382566	0.178086845
491	A01	Control	Undefined	532	6265.450684	5715.632324	1.096195544	0.132505175
491	A01	Control	Undefined	532	5857.318848	4670.606445	1.25408101	0.326630545
491	A01	Control	Undefined	532	6090.000977	5418.071289	1.124016398	0.168663083
491	A01	Control	Undefined	532	6579.139648	5171.874023	1.272099749	0.347211801
491	A01	Control	Undefined	532	6136.32373	5148.361328	1.19189842	0.253261286
491	A01	Control	Undefined	532	6251.291016	5128.700684	1.218883963	0.285560789
491	A01	Control	Undefined	532	5885.614746	5571.208496	1.05643412	0.079202803
491	A01	Control	Undefined	532	7478.546875	5162.447266	1.448643732	0.534702834
491	A01	Control	Undefined	532	5902.802246	5557.035645	1.062221411	0.087084516
491	A01	Control	Undefined	532	6894.081055	6142.777832	1.122306755	0.166467055
491	A01	Control	Undefined	532	5904.104492	4454.519043	1.325419071	0.406448583
491	A01	Control	Undefined	532	7994.990723	5442.773926	1.468918392	0.554754247
491	A01	Control	Undefined	532	5588.852539	5047.820313	1.107181356	0.146891555
491	A01	Control	Undefined	532	5761.451172	4814.317383	1.196732727	0.259100984
491	A01	Control	Undefined	532	5691.336426	4374.152832	1.301128846	0.379763834
491	A01	Control	Undefined	532	5476.784668	4961.09668	1.103946369	0.142670087
491	A01	Control	Undefined	532	6425.880859	5791.55127	1.109526716	0.149944406
491	A01	Control	Undefined	532	4869.663086	4333.727539	1.123666184	0.168213507
491	A01	Control	Undefined	532	7660.213379	6471.602051	1.183665701	0.243261683
491	A01	Control	Undefined	532	6147.649902	5480.6875	1.1216932	0.165678132
491	A01	Control	Undefined	532	4326.952637	5247.010742	0.824650996	-0.278144415
491	A01	Control	Undefined	532	5741.225098	5564.760742	1.031711041	0.045038961
491	A01	Control	Undefined	532	5806.510742	4617.107422	1.257607894	0.330682179
491	A01	Control	Undefined	532	5638.484375	4833.663086	1.16650339	0.2221905
491	A01	Control	Undefined	532	5504.935547	5073.224121	1.085096068	0.117822776
491	A01	Control	Undefined	532	6946.995117	6532.741211	1.063411957	0.088700594
491	A01	Control	Undefined	532	5852.678711	4968.591797	1.177935107	0.236260063
491	A01	Control	Undefined	532	4594.932617	4361.822754	1.053443222	0.075112559
491	A01	Control	Undefined	532	6341.245117	5247.724609	1.208379934	0.273074132
491	A01	Control	Undefined	532	6067.084961	5096.585938	1.190421399	0.251472365
491	A01	Control	Undefined	532	7651.55127	5158.606445	1.483259355	0.568770882
491	A01	Control	Undefined	532	6495.434082	6135.421875	1.058677661	0.082263395
491	A01	Control	Undefined	532	8847.829102	7392.047852	1.196938829	0.259349424
491	A01	Control	Undefined	532	7018.410156	5587.399902	1.256113806	0.328967181
491	A01	Control	Undefined	532	5645.666992	4648.210449	1.214589368	0.280468646
491	A01	Control	Undefined	532	6906.73584	5571.768555	1.239594892	0.309868715
491	A01	Control	Undefined	532	5614.283203	5187.603027	1.082249967	0.114033756
491	A01	Control	Undefined	532	5585.561523	4514.36084	1.237287342	0.307180584
491	A01	Control	Undefined	532	5685.910645	4754.945313	1.195788862	0.257962678
491	A01	Control	Undefined	532	6288.909668	4784.134766	1.314534388	0.394551883
491	A01	Control	Undefined	532	6812.806152	5643.126465	1.207275115	0.271754476
491	A01	Control	Undefined	532	6697.653809	4874.552246	1.374003903	0.458386102
491	A01	Control	Undefined	532	5981.75293	5033.243164	1.188449025	0.249080024
491	A01	Control	Undefined	532	7323.984375	5834.260254	1.255340704	0.32807897
491	A01	Control	Undefined	532	5475.458008	4892.063477	1.119253263	0.162536524
491	A01	Control	Undefined	532	8364.118164	6779.1875	1.233793602	0.30310107
491	A01	Control	Undefined	532	5974.119629	4797.970703	1.245134662	0.316301779
491	A01	Control	Undefined	532	6107.077637	4759.402344	1.283160615	0.359701765
491	A01	Control	Undefined	532	6742.345703	5724.530273	1.177798943	0.236093284
491	A01	Control	Undefined	532	5673.648438	5039.394531	1.125859149	0.17102635
491	A01	Control	Undefined	532	5093.475098	5094.427246	0.9998131	-0.000269665
491	A01	Control	Undefined	532	6030.844727	5491.333984	1.098247665	0.135203432
491	A01	Control	Undefined	532	6524.600098	5491.955566	1.188028566	0.248569527
491	A01	Control	Undefined	532	5575.022461	4905.455078	1.136494448	0.184590636
491	A01	Control	Undefined	532	6475.401367	5437.489258	1.190880765	0.252028973
491	A01	Control	Undefined	532	7475.143555	5329.22168	1.402670785	0.488176439
491	A01	Control	Undefined	532	6753.843262	5690.344727	1.186895274	0.247192644
491	A01	Control	Undefined	532	5653.855469	4714.361328	1.19928344	0.262172667
491	A01	Control	Undefined	532	6107.880859	6803.622559	0.897739521	-0.155631187
491	A01	Control	Undefined	532	5457.629883	4597.942871	1.186972095	0.247286019
491	A01	Control	Undefined	532	5347.114258	5099.580078	1.04854011	0.068382051
491	A01	Control	Undefined	532	8040.785645	6095.366211	1.319163667	0.39962357
491	A01	Control	Undefined	532	6863.678223	6005.972656	1.14280877	0.192584013
491	A01	Control	Undefined	532	5187.724609	4882.85791	1.062436119	0.087376099
491	A01	Control	Undefined	532	7368.600586	5996.314941	1.228854831	0.297314496
491	A01	Control	Undefined	532	5871.564453	4932.316406	1.190427371	0.251479603
491	A01	Control	Undefined	532	5004.540039	4807.808105	1.040919257	0.057858164
491	A01	Control	Undefined	532	5794.306152	4808.883301	1.20491719	0.268933998
491	A01	Control	Undefined	532	6269.553711	5742.887695	1.091707525	0.126586401
491	A01	Control	Undefined	532	5361.32959	5430.547363	0.987253997	-0.018506791
491	A01	Control	Undefined	532	7247.056152	6235.536621	1.162218521	0.216881351
491	A01	Control	Undefined	532	5653.445801	4632.772949	1.220315751	0.287254487
491	A01	Control	Undefined	532	6627.145996	6205.470215	1.067952269	0.094847169
491	A01	Control	Undefined	532	6553.067383	5513.937012	1.188455249	0.24908758
491	A01	Control	Undefined	532	5979.741699	5641.27832	1.059997639	0.084061051
491	A01	Control	Undefined	532	5532.595215	5776.67627	0.957747147	-0.062283272
491	A01	Control	Undefined	532	5845.60791	5608.871094	1.042207569	0.059642638
491	A01	Control	Undefined	532	7032.150879	6192.703125	1.135554335	0.183396739
491	A01	Control	Undefined	532	6344.583008	6141.932129	1.032994646	0.046832777
491	A01	Control	Undefined	532	5689.53418	4165.561523	1.365850474	0.449799554
491	A01	Control	Undefined	532	6801.433105	5386.046387	1.262787696	0.336612108
491	A01	Control	Undefined	532	6248.616211	5633.36084	1.109216396	0.149540848
491	A01	Control	Undefined	532	5266.800293	5445.922363	0.967108956	-0.048249659
491	A01	Control	Undefined	532	6271.875488	6286.91748	0.997607414	-0.003455908
491	A01	Control	Undefined	532	7084.303711	5249.21875	1.349592015	0.432523343
491	A01	Control	Undefined	532	7095.119141	6900.230469	1.028243792	0.040182361
491	A01	Control	Undefined	532	7936.007813	6937.081055	1.143998138	0.194084704
491	A01	Control	Undefined	532	5624.338867	5559.100586	1.011735402	0.016832033
491	A01	Control	Undefined	532	7242.420898	5543.490234	1.306473105	0.385677426
491	A01	Control	Undefined	532	7907.135742	5893.327148	1.341709962	0.424072837
491	A01	Control	Undefined	532	6345.40918	6249.527832	1.015342175	0.021966004
491	A01	Control	Undefined	532	6022.518066	5065.074219	1.189028592	0.249783407
491	A01	Control	Undefined	532	8382.620117	6757.659668	1.240462013	0.310877556
491	A01	Control	Undefined	532	8035.914063	6291.652832	1.277234183	0.35302307
491	A01	Control	Undefined	532	7960.936035	7867.913574	1.011823015	0.01695696
491	A01	Control	Undefined	532	5524.54834	5811.436523	0.950633861	-0.073038304
491	A01	Control	Undefined	532	7106.101074	6400.799805	1.110189553	0.150806022
491	A01	Control	Undefined	532	5689.259766	4596.52832	1.237729732	0.307696325
491	A01	Control	Undefined	532	5318.501953	4237.887207	1.254989029	0.327674753
491	A01	Control	Undefined	532	5894.71582	4803.859863	1.227079055	0.295228198
491	A01	Control	Undefined	532	7973.135254	6287.490723	1.268094953	0.342662777
491	A01	Control	Undefined	532	6640.315918	5757.707031	1.153291733	0.205757498
491	A01	Control	Undefined	532	6139.632813	6015.377441	1.020656289	0.029497113
491	A01	Control	Undefined	532	6000.068359	5938.395996	1.010385357	0.014905636
491	A01	Control	Undefined	532	5509.629395	5680.986328	0.969836764	-0.044186152
491	A01	Control	Undefined	532	7097.700195	5268.702637	1.34714382	0.42990388
491	A01	Control	Undefined	532	6324.484375	5634.89502	1.122378385	0.166559131
491	A01	Control	Undefined	532	7302.605469	5483.21875	1.331809983	0.413388259
491	A01	Control	Undefined	532	8262.75	6677.496094	1.237402446	0.307314791
491	A01	Control	Undefined	532	7836.638184	5137.352539	1.525423479	0.609209811
491	A01	Control	Undefined	532	6555.271973	5514.116211	1.188816434	0.249525965
491	A01	Control	Undefined	532	10038.58789	5698.368164	1.761660111	0.816935602
491	A01	Control	Undefined	532	6118.291016	5412.942383	1.130307804	0.176715699
491	A01	Control	Undefined	532	5875.559082	5082.12793	1.156121838	0.209293444
491	A01	Control	Undefined	532	5009.484863	4429.400879	1.130962177	0.177550682
491	A01	Control	Undefined	532	8132.621094	6255.062988	1.300166139	0.378695987
491	A01	Control	Undefined	532	6780.258301	4698.611816	1.443034361	0.529105653
491	A01	Control	Undefined	532	5956.562012	4991.152832	1.193424087	0.2551068
491	A01	Control	Undefined	532	6621.396973	5065.32373	1.307201144	0.386481151
491	A01	Control	Undefined	532	7465.387207	6278.114258	1.189112988	0.249885805
491	A01	Control	Undefined	532	6319.636719	7450.493652	0.848217181	-0.23749439
491	A01	Control	Undefined	532	7354.166504	5403.576172	1.36098137	0.444647319
491	A01	Control	Undefined	532	7795.025879	5325.830566	1.463626336	0.549547281
491	A01	Control	Undefined	532	4414.451172	4498.25	0.981370794	-0.027129759
491	A01	Control	Undefined	532	4635.569336	4275.155273	1.084304321	0.116769721
491	A01	Control	Undefined	532	4666.710449	4464.613281	1.045266444	0.06387074
491	A01	Control	Undefined	532	3893.367432	3833.456055	1.015628555	0.022372862
491	A01	Control	Undefined	532	4555.373047	4083.811768	1.115470865	0.157652833
491	A01	Control	Undefined	532	4633.521484	3935.261475	1.177436751	0.235649563
491	A01	Control	Undefined	532	5994.673828	4191.53418	1.430186078	0.516202864
491	A01	Control	Undefined	532	5671.105957	4360.188965	1.300656004	0.37923945
491	A01	Control	Undefined	532	4407.597656	3603.391113	1.223180476	0.290637284
491	A01	Control	Undefined	532	4987.036621	3865.845947	1.290024665	0.367398649
491	A01	Control	Undefined	532	4806.419922	4669.868652	1.029240923	0.041580726
491	A01	Control	Undefined	532	4518.681641	4461.093262	1.012909028	0.018504608
491	A01	Control	Undefined	532	5734.393555	4935.673828	1.161825873	0.216393863
491	A01	Control	Undefined	532	4597.964844	3818.357178	1.204173583	0.268043373
491	A01	Control	Undefined	532	4584.585449	4167.393555	1.10010859	0.137645937
491	A01	Control	Undefined	532	5681.536621	4384.33252	1.295872655	0.373923951
491	A01	Control	Undefined	532	5106.506836	3692.975342	1.382762235	0.467553107
491	A01	Control	Undefined	532	4287.637695	4486.028809	0.955775782	-0.065255882
491	A01	Control	Undefined	532	4325.284668	3939.650146	1.097885474	0.134727567
491	A01	Control	Undefined	532	4228.79248	3982.160156	1.061934306	0.086694519
491	A01	Control	Undefined	532	5782.733398	4587.126465	1.260643987	0.334160909
491	A01	Control	Undefined	532	5861.795898	4230.933105	1.38546173	0.47036686
491	A01	Control	Undefined	532	4948.76416	3588.364014	1.37911431	0.463742041
491	A01	Control	Undefined	532	5794.453125	4290.006836	1.350686222	0.433692561
491	A01	Control	Undefined	532	4828.666504	4525.867188	1.066904154	0.093430577
491	A01	Control	Undefined	532	6032.538086	5152.109375	1.170887038	0.227601898
491	A01	Control	Undefined	532	5173.024902	4306.385254	1.201245266	0.264530746
491	A01	Control	Undefined	532	5555.895508	4409.979492	1.25984611	0.333247519
491	A01	Control	Undefined	532	4654.076172	3270.677246	1.422970175	0.508905423
491	A01	Control	Undefined	532	5042.20752	4953.650879	1.017877045	0.025563301
491	A01	Control	Undefined	532	6857.116211	4714.254883	1.454549315	0.54057221
491	A01	Control	Undefined	532	4682.439453	4688.185059	0.99877445	-0.001769179
491	A01	Control	Undefined	532	5491.749512	4407.553223	1.245985978	0.317287832
491	A01	Control	Undefined	532	5638.224121	4396.66748	1.28238584	0.358830401
491	A01	Control	Undefined	532	5190.02002	4685.51416	1.107673532	0.147532734
491	A01	Control	Undefined	532	4897.936035	3927.147461	1.24719942	0.318692162
491	A01	Control	Undefined	532	3955.8479	3476.645996	1.137834541	0.186290782
491	A01	Control	Undefined	532	5902.474121	4964.171875	1.189014859	0.249766744
491	A01	Control	Undefined	532	5074.241699	4082.587402	1.242898486	0.313708468
491	A01	Control	Undefined	532	5316.18457	3694.318604	1.439016268	0.525082902
491	A01	Control	Undefined	532	5028.317871	4688.217285	1.072543691	0.101036418
491	A01	Control	Undefined	532	5206.174316	3993.158936	1.303773378	0.382693122
491	A01	Control	Undefined	532	4783.614746	4873.367676	0.981582976	-0.026817867
491	A01	Control	Undefined	532	4296.304688	3952.968262	1.086855346	0.120159939
491	A01	Control	Undefined	532	5477.100586	5050.319336	1.084505795	0.117037762
491	A01	Control	Undefined	532	4701.100098	4342.593262	1.082555932	0.114441567
491	A01	Control	Undefined	532	5282.475586	4180.679199	1.26354483	0.337476851
491	A01	Control	Undefined	532	5655.605957	5093.426758	1.110373473	0.151045007
491	A01	Control	Undefined	532	4203.625977	4131.40918	1.017479943	0.025000356
491	A01	Control	Undefined	532	4820.719238	4041.548828	1.192790052	0.254340131
491	A01	Control	Undefined	532	5345.497559	4484.173828	1.192080808	0.253482035
491	A01	Control	Undefined	532	6188.36377	5318.634766	1.16352486	0.218502036
491	A01	Control	Undefined	532	5895.607422	4460.144531	1.321842237	0.40255
491	A01	Control	Undefined	532	5265.923828	4114.615723	1.279809387	0.355928954
491	A01	Control	Undefined	532	6154.26709	6106.583984	1.007808475	0.011221493
491	A01	Control	Undefined	532	4863.813477	3814.286377	1.27515687	0.350674738
491	A01	Control	Undefined	532	4920.267578	4390.603027	1.120635946	0.164317675
491	A01	Control	Undefined	532	5456.82666	4080.143066	1.337410618	0.419442477
491	A01	Control	Undefined	532	5722.879395	3503.297119	1.633569521	0.708027853
491	A01	Control	Undefined	532	5145.000977	5033.361328	1.022179939	0.031649183
491	A01	Control	Undefined	532	4341.408691	4327.931641	1.00311397	0.004485529
491	A01	Control	Undefined	532	5041.714355	3826.664063	1.317522069	0.397827128
491	A01	Control	Undefined	532	4759.305176	4735.969238	1.004927384	0.007091256
491	A01	Control	Undefined	532	5371.46582	5139.892578	1.045054102	0.063577631
491	A01	Control	Undefined	532	6299.583984	5451.020996	1.155670468	0.208730081
491	A01	Control	Undefined	532	5167.426758	4382.484375	1.179108998	0.237697088
491	A01	Control	Undefined	532	4662.376953	4345.522461	1.072915166	0.101536009
491	A01	Control	Undefined	532	5012.409668	4196.592285	1.194399963	0.256286025
491	A01	Control	Undefined	532	6814.977539	5893.96582	1.156263498	0.209470208
491	A01	Control	Undefined	532	6833.991699	4985.987305	1.370639611	0.454849286
491	A01	Control	Undefined	532	6874.606934	5010.172363	1.372129826	0.456416991
491	A01	Control	Undefined	532	4895.987305	4534.414063	1.079739794	0.110683679
491	A01	Control	Undefined	532	5114.73584	4394.696289	1.163842847	0.218896265
491	A01	Control	Undefined	532	6247.062988	5902.962402	1.058292864	0.081738924
491	A01	Control	Undefined	532	5508.852051	4129.309082	1.334085665	0.415851308
491	A01	Control	Undefined	532	6084.458984	5299.878906	1.148037359	0.199169591
491	A01	Control	Undefined	532	4694.594238	4286.303223	1.095254814	0.131266555
491	A01	Control	Undefined	532	5172.890625	4345.376953	1.190435417	0.251489354
491	A01	Control	Undefined	532	6388.640137	5667.005859	1.127339603	0.172922183
491	A01	Control	Undefined	532	7302.395508	5894.440918	1.238861431	0.309014828
491	A01	Control	Undefined	532	6064.020508	4197.570801	1.444649964	0.530719973
491	A01	Control	Undefined	532	5118.370605	4372.10498	1.170687947	0.22735657
491	A01	Control	Undefined	532	4271.304688	4072.43335	1.04883354	0.068785727
491	A01	Control	Undefined	532	5226.89209	3995.181152	1.308299146	0.387692455
491	A01	Control	Undefined	532	5865.26709	4268.901367	1.373952356	0.458331977
491	A01	Control	Undefined	532	4158.785645	4265.703613	0.974935444	-0.036621402
491	A01	Control	Undefined	532	5708.770996	4855.472168	1.175739619	0.233568594
491	A01	Control	Undefined	532	5312.031738	4209.141602	1.262022579	0.335737721
491	A01	Control	Undefined	532	5521.336914	4151.443359	1.329980066	0.411404623
491	A01	Control	Undefined	532	6795.378418	8182.675781	0.830459204	-0.268018796
491	A01	Control	Undefined	532	5576.53418	4995.335449	1.116348289	0.158787203
491	A01	Control	Undefined	532	6020.985352	4301.206543	1.39983637	0.485258197
491	A01	Control	Undefined	532	6063.470215	4926.505371	1.230785264	0.299579076
491	A01	Control	Undefined	532	8161.539063	6356.214355	1.284025146	0.360673456
491	A01	Control	Undefined	532	4793.499023	4618.696289	1.03784677	0.053593456
491	A01	Control	Undefined	532	4630.535645	3943.97876	1.174077227	0.231527307
491	A01	Control	Undefined	532	6118.203613	4996.28125	1.224551483	0.292253429
491	A01	Control	Undefined	532	6155.837402	6560.799805	0.938275452	-0.091916574
491	A01	Control	Undefined	532	6915.283691	4226.219238	1.636281343	0.710420827
491	A01	Control	Undefined	532	4843.894043	4613.646973	1.049905654	0.070259691
491	A01	Control	Undefined	532	7424.584473	5759.205078	1.289168275	0.36644059
491	A01	Control	Undefined	532	5277.352051	4106.336914	1.285172688	0.361962227
491	A01	Control	Undefined	532	5339.874512	5266.98584	1.013838783	0.019828258
491	A01	Control	Undefined	532	5548.165527	4286.917969	1.294208466	0.372070019
491	A01	Control	Undefined	532	7301.623047	6384.81543	1.143591875	0.193572275
491	A01	Control	Undefined	532	4997.415039	5254.455078	0.951081504	-0.072359115
491	A01	Control	Undefined	532	7418.616699	6061.907715	1.223808914	0.291378313
491	A01	Control	Undefined	532	5268.943848	4175.172852	1.261970231	0.335677878
491	A01	Control	Undefined	532	9303.040039	5005.396973	1.858601843	0.894217744
491	A01	Control	Undefined	532	6378.52002	6638.358398	0.960858037	-0.0576048
491	A01	Control	Undefined	532	5294.980469	4435.43457	1.193790684	0.255549901
491	A01	Control	Undefined	532	7389.082031	5570.6875	1.326421924	0.407539758
491	A01	Control	Undefined	532	6819.001953	4024.736572	1.694272863	0.760666239
491	A01	Control	Undefined	532	6055.488281	5869.439453	1.031697887	0.045020567
491	A01	Control	Undefined	532	6411.265625	5492.693359	1.167235308	0.22309543
491	A01	Control	Undefined	532	6367.07373	4016.142334	1.585370537	0.664820071
491	A01	Control	Undefined	532	5157.402832	4272.817871	1.207026133	0.271456912
491	A01	Control	Undefined	532	6727.452637	4570.286621	1.471997972	0.557775684
491	A01	Control	Undefined	532	4673.130371	4392.485352	1.063892079	0.089351811
491	A01	Control	Undefined	532	5440.392578	5693.117188	0.955608746	-0.065508037
491	A01	Control	Undefined	532	6013.561523	5520.42041	1.089330355	0.123441538
491	A01	Control	Undefined	532	7403.008301	6395.864746	1.157467926	0.210972216
491	A01	Control	Undefined	532	6665.490723	4318.492676	1.543476213	0.62618325
491	A01	Control	Undefined	532	5360.15332	4395.019043	1.219597291	0.286404851
491	A01	Control	Undefined	532	9053.106445	7412.78125	1.221283367	0.288397979
491	A01	Control	Undefined	532	6668.268555	5619.404297	1.186650435	0.246895007
491	A01	Control	Undefined	532	7103.385254	6413.711914	1.107531075	0.147347179
491	A01	Control	Undefined	532	6459.342285	5064.362305	1.275450273	0.351006653
491	A01	Control	Undefined	532	6275.064453	4134.373047	1.517778967	0.601961708
491	A01	Control	Undefined	532	5853.473633	6146.668457	0.952300205	-0.070511651
491	A01	Control	Undefined	532	5874.834961	3651.614502	1.608832191	0.686013854
491	A01	Control	Undefined	532	5790.164551	3023.151855	1.915274134	0.9375509
491	A01	Control	Undefined	532	7179.805664	4992.276367	1.438182732	0.524246993
491	A01	Control	Undefined	532	6233.402344	5588.791992	1.115339836	0.157483356
491	A01	Control	Undefined	532	7727.259766	7079.381836	1.091516173	0.126333506
491	A01	Control	Undefined	532	6016.230469	4929.74707	1.220393335	0.287346206
491	A01	Control	Undefined	532	9318.982422	7244.39502	1.28637138	0.363307214
491	A01	Control	Undefined	532	12485.54785	9486.607422	1.316123594	0.396294975
491	A01	Control	Undefined	532	6613.932617	5779.535156	1.144371033	0.194554885
491	A01	Control	Undefined	532	7032.645508	6571.166992	1.070227787	0.097917892
491	A01	Control	Undefined	532	5559.770508	4703.708496	1.18199725	0.241226679
491	A01	Control	Undefined	532	6849.901367	6500.704102	1.053716837	0.075487227
491	A01	Control	Undefined	532	8722.392578	6272.856934	1.390497611	0.475601266
491	A01	Control	Undefined	532	7114.98584	5222.191406	1.362452137	0.446205549
491	A01	Control	Undefined	532	7064.526367	5310.504883	1.330292792	0.411743812
491	A01	Control	Undefined	532	6940.140625	5392.486328	1.287001988	0.364014282
491	A01	Control	Undefined	532	7613.968262	5407.279785	1.408095857	0.49374555
491	A01	Control	Undefined	532	6314.006836	4166.800781	1.515312867	0.599615698
491	A01	Control	Undefined	532	7633.794434	7008.774902	1.089176716	0.123238047
491	A01	Control	Undefined	532	7793.862793	4834.498535	1.612134689	0.688972282
491	A01	Control	Undefined	532	7233.225098	6013.435547	1.202844038	0.266449594
491	A01	Control	Undefined	532	6554.013672	5454.646484	1.201546918	0.264892984
491	A01	Control	Undefined	532	6868.867188	4844.046875	1.4180018	0.503859364
491	A01	Control	Undefined	532	6045.785645	4415.458496	1.369231678	0.453366575
491	A01	Control	Undefined	532	6000.935547	5832.84375	1.028818155	0.040988007
491	A01	Control	Undefined	532	6810.200684	5212.449707	1.306525927	0.385735754
491	A01	Control	Undefined	532	7371.229492	5917.884766	1.245585168	0.316823671
491	A01	Control	Undefined	532	6927.995117	4023.307861	1.721964949	0.784055777
491	A01	Control	Undefined	532	7781.174805	4323.365234	1.79979585	0.847833271
491	A01	Control	Undefined	532	5196.092285	4261.814453	1.219220673	0.28595927
491	A01	Control	Undefined	532	5853.557617	4571.055176	1.280570326	0.356786485
491	A01	Control	Undefined	532	8381.404297	4312.195313	1.943651363	0.958769463
491	A01	Control	Undefined	532	6958.328125	4931.699707	1.410939136	0.496655756
491	A01	Control	Undefined	532	6596.713379	4067.802734	1.621689598	0.697497704
491	A01	Control	Undefined	532	8119.486816	5431.435547	1.494906226	0.580054989
491	A01	Control	Undefined	532	7731.227051	6177.986328	1.251415371	0.323560729
491	A01	Control	Undefined	532	9974.12207	5296.337891	1.883211056	0.913194695
491	A01	Control	Undefined	532	9950.238281	6194.710938	1.606247391	0.683694111
491	A01	Control	Undefined	532	7965.141113	4834.650391	1.647511292	0.720288354
491	A01	Control	Undefined	532	9424.821289	4673.725586	2.01655427	1.011892233
491	A01	Control	Undefined	532	17389.65039	4575.615234	3.800505397	1.926191283
491	A01	Control	Undefined	532	7175.749023	6298.456055	1.139286987	0.188131209
491	A01	Control	Undefined	532	8673.000977	4744.39502	1.828052036	0.870307138
491	A01	Control	Undefined	532	6294.23584	5899.92334	1.066833496	0.093335027
491	A01	Control	Undefined	532	5979.303711	4931.21875	1.212540756	0.27803324
491	A01	Control	Undefined	532	8541.171875	5635.308105	1.515653043	0.599939535
491	A01	Control	Undefined	532	7487.973145	6488.750977	1.153992991	0.206634461
491	A01	Control	Undefined	532	8682.174805	10182.40332	0.852664595	-0.229949741
491	A01	Control	Undefined	532	5066.269531	5168.536133	0.980213623	-0.028831897
491	A01	Control	Undefined	532	7209.210449	4318.431641	1.669404786	0.739333812
491	A01	Control	Undefined	532	6542.226563	4661.836426	1.40335824	0.488883338
491	A01	Control	Undefined	532	6806.154785	5179.446777	1.314069838	0.394041951
491	A01	Control	Undefined	532	8453.431641	8458.623047	0.999386259	-0.000885713
491	A01	Control	Undefined	532	11247.49805	6565.146484	1.71321357	0.77670501
491	A01	Control	Undefined	532	5983.444336	4828.958008	1.239075661	0.309264285
491	A01	Control	Undefined	532	7480.872559	5679.709473	1.317122398	0.397389419
491	A01	Control	Undefined	532	6351.699707	5396.748047	1.176949461	0.235052372
491	A01	Control	Undefined	532	7604.303223	5532.990234	1.374356885	0.458756684
491	A01	Control	Undefined	532	8471.086914	6375.309082	1.328733526	0.410051805
491	A01	Control	Undefined	532	7904.934082	6249.142578	1.26496299	0.339095176
491	A01	Control	Undefined	532	7828.410156	4796.483887	1.632114345	0.706742135
491	A01	Control	Undefined	532	8190.75	4931.589844	1.660874132	0.731942744
491	A01	Control	Undefined	532	7619.013672	5450.981934	1.397732329	0.483088105
491	A01	Control	Undefined	532	6950.120605	4468.879883	1.555226542	0.637124745
491	A01	Control	Undefined	532	6161.393066	5619.567871	1.096417591	0.13279738
491	A01	Control	Undefined	532	7429.195801	4847.977051	1.532432131	0.61582318
491	A01	Control	Undefined	532	6517.029297	5129.894043	1.270402321	0.345285453
491	A01	Control	Undefined	532	6323.949219	6956.382813	0.909085855	-0.137511544
491	A01	Control	Undefined	532	6305.257813	4787.962402	1.316897938	0.397143538
491	A01	Control	Undefined	532	6245.705566	4558.271973	1.370191512	0.454377553
491	A01	Control	Undefined	532	5832.041504	3866.916504	1.508189147	0.592817373
491	A01	Control	Undefined	532	7775.577148	7341.34082	1.059149458	0.082906184
491	A01	Control	Undefined	532	9984.576172	7727.747559	1.292042228	0.369653222
491	A01	Control	Undefined	532	4813.132813	3719.263184	1.294109229	0.371959393
491	A01	Control	Undefined	532	6724.866211	3698.868896	1.818087205	0.8624214
491	A01	Control	Undefined	532	6824.249512	3092.481689	2.20672269	1.141905343
491	A01	Control	Undefined	532	5155.716309	4651.627441	1.108368281	0.148437329
491	A01	Control	Undefined	532	5946.878418	4687.793945	1.268587845	0.343223424
491	A01	Control	Undefined	532	6246.244629	3902.85498	1.600429599	0.678459215
491	A01	Control	Undefined	532	4830.694824	7135.669922	0.676978458	-0.562818167
491	A01	Control	Undefined	532	6824.617188	4220.583496	1.616984285	0.693305658
491	A01	Control	Undefined	532	5488.519043	4665.458496	1.17641579	0.234398054
491	A01	Control	Undefined	532	7214.58252	4268.96875	1.690005934	0.757028312
491	A01	Control	Undefined	532	6060.885742	4677.976074	1.295621364	0.373644163
491	A01	Control	Undefined	532	5908.913574	4991.858398	1.183710174	0.243315887
491	A01	Control	Undefined	532	8018.515137	4955.70752	1.618036396	0.69424406
491	A01	Control	Undefined	532	5854.344238	5559.956055	1.052947933	0.074434099
491	A01	Control	Undefined	532	5550.660156	4684.01123	1.185022811	0.244914831
491	A01	Control	Undefined	532	6754.06543	4495.333984	1.50246132	0.58732785
491	A01	Control	Undefined	532	6034.182129	4297.920898	1.403977009	0.489519311
491	A01	Control	Undefined	532	9120.092773	6957.325195	1.310861936	0.390515744
491	A01	Control	Undefined	532	6445.069824	5376.754883	1.198691397	0.261460285
491	A01	Control	Undefined	532	5618.055176	4842.070801	1.160258783	0.214446619
491	A01	Control	Undefined	532	5614.149902	4628.053223	1.213069434	0.27866213
491	A01	Control	Undefined	532	6157.524414	4529.839844	1.359324971	0.442890399
491	A01	Control	Undefined	532	7277.550781	5753.257324	1.264944426	0.339074003
491	A01	Control	Undefined	532	5390.068359	3648.355225	1.477396807	0.563057364
491	A01	Control	Undefined	532	6190.526367	3684.042725	1.680362262	0.748772291
491	A01	Control	Undefined	532	6194.516602	5262.759766	1.177047191	0.235172164
491	A01	Control	Undefined	532	6728.835938	3973.542236	1.693409945	0.759931267
491	A01	Control	Undefined	532	6429.708008	5543.908691	1.159778843	0.213849726
491	A01	Control	Undefined	532	4997.435059	3683.209229	1.356815415	0.440224466
491	A01	Control	Undefined	532	5845.349609	3669.51001	1.592950992	0.671701882
491	A01	Control	Undefined	532	4490.804688	3451.30542	1.301190171	0.379831829
491	A01	Control	Undefined	532	5362.400391	5263.595215	1.018771424	0.026830398
491	A01	Control	Undefined	532	5810.033691	4334.182129	1.340514431	0.422786751
491	A01	Control	Undefined	532	6937.56543	5477.998047	1.266441749	0.340780721
491	A01	Control	Undefined	532	5994.20166	4288.82666	1.397632065	0.482984612
491	A01	Control	Undefined	532	5360.256836	3841.993164	1.395176047	0.480447177
491	A01	Control	Undefined	532	6247.666016	4323.896484	1.444915723	0.530985348
491	A01	Control	Undefined	532	5436.530762	3516.060547	1.546199415	0.628726397
491	A01	Control	Undefined	532	5263.728516	4061.663086	1.295953998	0.374014509
491	A01	Control	Undefined	532	6193.293457	5045.777832	1.227420957	0.295630122
491	A01	Control	Undefined	532	6771.793945	6664.835938	1.016048108	0.022968713
491	A01	Control	Undefined	532	6933.578125	5239.338379	1.323369026	0.404215418
491	A01	Control	Undefined	532	7728.730469	5826.868164	1.326395287	0.407510785
491	A01	Control	Undefined	532	12236.6084	4425.043945	2.765307769	1.467440056
491	A01	Control	Undefined	532	6713.104492	5045.745117	1.330448593	0.411912767
491	A01	Control	Undefined	532	6317.352539	4372.712402	1.44472171	0.53079162
491	A01	Control	Undefined	532	6194.583984	4673.062988	1.325593941	0.406638914
491	A01	Control	Undefined	532	6846.014648	4006.228271	1.708842878	0.773019752
491	A01	Control	Undefined	532	6075.734375	5246.667969	1.1580177	0.211657305
491	A01	Control	Undefined	532	6392.626465	4767.098145	1.340989061	0.423297469
491	A01	Control	Undefined	532	6106.050293	4735.952148	1.289297295	0.366584968
491	A01	Control	Undefined	532	7601.491211	3603.490967	2.109479746	1.076887236
491	A01	Control	Undefined	532	5619.48584	4518.3125	1.243713408	0.31465408
491	A01	Control	Undefined	532	8051.263672	4269.01123	1.885978565	0.915313279
491	A01	Control	Undefined	532	7321.086426	4549.002441	1.609382831	0.686507547
491	A01	Control	Undefined	532	7318.953125	4285.086426	1.708005953	0.772313003
491	A01	Control	Undefined	532	5815.248535	4502.874023	1.291452638	0.368994736
491	A01	Control	Undefined	532	5672.883301	5072.928223	1.118266029	0.161263438
491	A01	Control	Undefined	532	7470.158691	5012.89209	1.490189407	0.575495713
491	A01	Control	Undefined	532	7096.117676	5061.916992	1.401863699	0.487346085
491	A01	Control	Undefined	532	6311.322266	4398.05127	1.435026988	0.521077869
491	A01	Control	Undefined	532	8757.514648	6802.115234	1.287469316	0.364538049
491	A01	Control	Undefined	532	7141.995117	5338.236328	1.337894143	0.419963971
491	A01	Control	Undefined	532	6761.311523	4893.093262	1.381807205	0.466556339
491	A01	Control	Undefined	532	5103.585449	3805.590088	1.341075978	0.423390975
491	A01	Control	Undefined	532	5748.937988	4597.349609	1.250489625	0.322493088
491	A01	Control	Undefined	532	6034.253906	7022.94873	0.859219416	-0.2189015
491	A01	Control	Undefined	532	6474.890625	3853.612061	1.6802134	0.748644478
491	A01	Control	Undefined	532	8205.936523	4922.979004	1.66686401	0.737136408
491	A01	Control	Undefined	532	6249.504883	4267.208984	1.464541555	0.550449129
491	A01	Control	Undefined	532	7661.812988	5396.177246	1.4198594	0.505748076
491	A01	Control	Undefined	532	6201.154297	3987.32251	1.555217638	0.637116486
491	A01	Control	Undefined	532	7538.61377	6084.216797	1.239044239	0.309227698
491	A01	Control	Undefined	532	6859.188477	4862.441895	1.410646878	0.496356888
491	A01	Control	Undefined	532	7561.167969	4582.347168	1.650064408	0.72252234
491	A01	Control	Undefined	532	7160.405762	5150.243652	1.390304274	0.475400658
491	A01	Control	Undefined	532	4543.27002	4341.015137	1.04659161	0.065698598
491	A01	Control	Undefined	532	6150.709473	4600.286133	1.337027588	0.419029234
491	A01	Control	Undefined	532	6585.987305	5249.055664	1.25469946	0.327341834
491	A01	Control	Undefined	532	6173.665039	5040.78125	1.224743692	0.292479861
491	A01	Control	Undefined	532	5891.936035	5181.053711	1.137208059	0.185496228
491	A01	Control	Undefined	532	6033.231934	4836.9375	1.247324766	0.318837148
491	A01	Control	Undefined	532	7781.584961	3964.771973	1.96268159	0.972826141
491	A01	Control	Undefined	532	5064.89209	3923.627441	1.29086978	0.368343472
491	A01	Control	Undefined	532	6140.166016	4691.509277	1.308782665	0.388225545
491	A01	Control	Undefined	532	6017.852539	5007.553223	1.201755083	0.265142906
491	A01	Control	Undefined	532	6573.458496	5414.771484	1.213986318	0.279752162
491	A01	Control	Undefined	532	7722.96875	7629.526367	1.012247468	0.017562035
491	A01	Control	Undefined	532	4650.747559	3448.718994	1.348543493	0.431402052
491	A01	Control	Undefined	532	4653.322266	4658.181152	0.998956913	-0.001505641
491	A01	Control	Undefined	532	8271.382813	5471.727051	1.511658519	0.596132275
491	A01	Control	Undefined	532	6215.811523	5652.314453	1.099693157	0.13710103
491	A01	Control	Undefined	532	6083.919922	5134.35791	1.184942699	0.244817296
491	A01	Control	Undefined	532	6191.020508	5814.978516	1.064667821	0.090403377
491	A01	Control	Undefined	532	6820.352539	7560.281738	0.902129415	-0.148593685
491	A01	Control	Undefined	532	5000.004395	4931.351563	1.013921707	0.019946255
491	A01	Control	Undefined	532	7942.34082	9087.736328	0.873962507	-0.194356706
491	A01	Control	Undefined	532	5595.163086	5047.740723	1.108448986	0.148542375
491	A01	Control	Undefined	532	7472.194336	6142.486328	1.216477162	0.282709236
491	A01	Control	Undefined	532	6189.849121	5334.995605	1.160235093	0.214417161
491	A01	Control	Undefined	532	5520.452148	5653.944336	0.976389547	-0.034471245
491	A01	Control	Undefined	532	7089.148438	5140.763672	1.379006873	0.463629648
491	A01	Control	Undefined	532	6325.780273	5602.833984	1.129032252	0.175086699
491	A01	Control	Undefined	532	7315.462402	6170.611328	1.185532845	0.245535633
491	A01	Control	Undefined	532	8594.290039	7465.364258	1.151221795	0.20316581
491	A01	Control	Undefined	532	9710.842773	10952.70508	0.886615928	-0.173618815
491	A01	Control	Undefined	532	7165.396484	7786.279297	0.92025937	-0.11988756
491	A01	Control	Undefined	532	5832.641113	5155.314941	1.131384053	0.178088741
491	A01	Control	Undefined	532	4455.001465	4972.990234	0.895839576	-0.158687692
491	A01	Control	Undefined	532	6223.166504	5639.661133	1.103464616	0.142040368
491	A01	Control	Undefined	532	5299.129883	5003.325195	1.059121619	0.082868264
491	A01	Control	Undefined	532	6973.544434	5154.646973	1.352865574	0.436018494
491	A01	Control	Undefined	532	6026.601074	5486.314941	1.098478877	0.135507128
491	A01	Control	Undefined	532	5214.722168	4910.195313	1.062019296	0.086809979
491	A01	Control	Undefined	532	5158.987305	5013.233398	1.029073832	0.041346494
491	A01	Control	Undefined	532	5945.946289	5045.974609	1.178354381	0.236773484
491	A01	Control	Undefined	532	6940.509277	5182.424805	1.339239746	0.421414249
491	A01	Control	Undefined	532	5635.054688	5187.237793	1.086330512	0.119463105
491	A01	Control	Undefined	532	6100.302246	4929.205566	1.23758325	0.307525576
491	A01	Control	Undefined	532	5932.82959	5704.764648	1.039977976	0.056552976
491	A01	Control	Undefined	532	6309.490234	5069.390137	1.244625105	0.315711252
491	A01	Control	Undefined	532	7145.181641	5039.384766	1.41786785	0.503723074
491	A01	Control	Undefined	532	5864.344727	4834.125977	1.213113757	0.278714843
491	A01	Control	Undefined	532	8788.594727	6845.669434	1.283818159	0.360440872
491	A01	Control	Undefined	532	8359.293945	14434.4082	0.579122734	-0.788058962
491	A01	Control	Undefined	532	6811.291992	5803.24707	1.173703602	0.231068128
491	A01	Control	Undefined	532	6234.183105	4929.901367	1.264565483	0.338641746
491	A01	Control	Undefined	532	6432.529297	6481.873535	0.992387349	-0.01102475
491	A01	Control	Undefined	532	6903.994629	5472.363281	1.261611168	0.335267336
491	A01	Control	Undefined	532	6446.325684	5479.472168	1.176450119	0.234440152
491	A01	Control	Undefined	532	6077.100098	4245.504883	1.431419882	0.517446923
491	A01	Control	Undefined	532	7321.765137	6624.325684	1.105284596	0.144417892
491	A01	Control	Undefined	532	6369.549316	5513.538574	1.155256145	0.208212763
491	A01	Control	Undefined	532	5669.50293	5081.004395	1.115823268	0.158108541
491	A01	Control	Undefined	532	6411.876953	5599.405273	1.145099638	0.195473137
491	A01	Control	Undefined	532	5263.974609	4636.302734	1.135381987	0.183177758
491	A01	Control	Undefined	532	5251.40625	4734.40625	1.109200599	0.149520301
491	A01	Control	Undefined	532	6456.933105	5251.712891	1.22949088	0.298061034
491	A01	Control	Undefined	532	5824.618652	5423.73291	1.073913253	0.102877462
491	A01	Control	Undefined	532	7162.103027	5815.977539	1.231453007	0.300361574
491	A01	Control	Undefined	532	5254.750488	4876.163086	1.077640431	0.107875884
491	A01	Control	Undefined	532	5693.601563	5025.812988	1.132871752	0.179984548
491	A01	Control	Undefined	532	6100.770508	4543.151855	1.342849789	0.425297934
491	A01	Control	Undefined	532	6127.386719	4968.706543	1.233195534	0.30240157
491	A01	Control	Undefined	532	6203.478027	4453.717285	1.392876474	0.478067319
491	A01	Control	Undefined	532	5599.823242	4752.83252	1.178207567	0.236593724
491	A01	Control	Undefined	532	5487.961914	4703.42627	1.166800881	0.22255838
491	A01	Control	Undefined	532	5140.008301	5269.606445	0.975406485	-0.03592453
491	A01	Control	Undefined	532	5090.214355	5220.303223	0.975080208	-0.036407197
491	A01	Control	Undefined	532	6351.108887	6410.657715	0.990710964	-0.013463876
491	A01	Control	Undefined	532	7471.096191	5909.797363	1.264188217	0.338211273
491	A01	Control	Undefined	532	5549.224609	5194.121094	1.06836643	0.095406549
491	A01	Control	Undefined	532	5699.561035	4734.071777	1.203944787	0.267769231
491	A01	Control	Undefined	532	6006.102539	5527.868652	1.086513251	0.119705769
491	A01	Control	Undefined	532	6911.110352	6581.823242	1.050029771	0.070430233
491	A01	Control	Undefined	532	7332.054688	5451.377441	1.3449912	0.427596734
491	A01	Control	Undefined	532	6658.594238	6164.783203	1.08010193	0.111167468
491	A01	Control	Undefined	532	6903.745605	6539.449707	1.055707424	0.078210065
491	A01	Control	Undefined	532	5736.786133	4811.569336	1.192290027	0.253735217
491	A01	Control	Undefined	532	5797.326172	4473.268555	1.295993321	0.374058284
491	A01	Control	Undefined	532	6200.489746	6765.930176	0.916428279	-0.125906117
491	A01	Control	Undefined	532	6744.216797	5022.789063	1.342723477	0.425162224
491	A01	Control	Undefined	532	7210.066406	6521.646973	1.105559138	0.144776199
491	A01	Control	Undefined	532	5746.809082	4585.606445	1.253227714	0.325648579
491	A01	Control	Undefined	532	6639.373535	6165.475586	1.076863162	0.106834937
491	A01	Control	Undefined	532	6074.217285	4693.794434	1.294095293	0.371943857
491	A01	Control	Undefined	532	8674.526367	6197.23584	1.399741206	0.485160116
491	A01	Control	Undefined	532	5570.525879	4499.136719	1.238132163	0.308165322
491	A01	Control	Undefined	532	5719.230957	5024.306152	1.138312592	0.18689679
491	A01	Control	Undefined	532	6788.310059	5970.191406	1.137033907	0.185275277
491	A01	Control	Undefined	532	6296.882813	6460.476563	0.974677758	-0.037002772
491	A01	Control	Undefined	532	6900.68457	6026.79541	1.145000635	0.195348398
491	A01	Control	Undefined	532	5611.462891	4801.630371	1.168657822	0.224852577
491	A01	Control	Undefined	532	4543.338379	5050.216797	0.899632345	-0.152592563
491	A01	Control	Undefined	532	5729.797852	5706.374512	1.004104767	0.005909807
491	A01	Control	Undefined	532	6295.21875	5661.341797	1.111965851	0.153112483
491	A01	Control	Undefined	532	7048.541504	4189.060547	1.682606738	0.750698027
491	A01	Control	Undefined	532	6046.288574	4771.149414	1.26726037	0.34171297
491	A01	Control	Undefined	532	5912.535156	5150.744629	1.147899106	0.198995843
491	A01	Control	Undefined	532	5937.72998	7565.297363	0.784864057	-0.349485303
491	A01	Control	Undefined	532	6450.084473	5380.499023	1.198789266	0.261578071
491	A01	Control	Undefined	532	7089.187012	5597.944336	1.266391123	0.340723047
491	A01	Control	Undefined	532	6954.6875	6310.874512	1.102016446	0.140145754
491	A01	Control	Undefined	532	9524.143555	5727.140625	1.662984058	0.733774338
491	A01	Control	Undefined	532	6915.898438	4933.815918	1.401734186	0.487212793
491	A01	Control	Undefined	532	6370.639648	4201.212402	1.516381234	0.600632508
491	A01	Control	Undefined	532	6858.552246	4485.749023	1.528964775	0.61255517
491	A01	Control	Undefined	532	6837.053711	6618.891602	1.03296052	0.046785115
491	A01	Control	Undefined	532	7367.181152	6207.480469	1.18682309	0.2471049
491	A01	Control	Undefined	532	6103.168945	5210.580566	1.171303057	0.2281144
491	A01	Control	Undefined	532	5726.216309	5437.993652	1.053001654	0.074507702
491	A01	Control	Undefined	532	6650.624023	6167.544922	1.078325996	0.108793395
491	A01	Control	Undefined	532	6743.130371	5452.907715	1.236611864	0.306392751
491	A01	Control	Undefined	532	8006.016113	7093.930664	1.128572648	0.17449929
491	A01	Control	Undefined	532	7418.219238	6888.830566	1.076847393	0.106813811
491	A01	Control	Undefined	532	6991.788574	6573.766602	1.063589415	0.088941324
491	A01	Control	Undefined	532	7410.860352	6171.347656	1.200849598	0.26405547
491	A01	Control	Undefined	532	4945.258301	4731.046875	1.045277807	0.063886423
491	A01	Control	Undefined	532	6981.874512	5210.17334	1.340046493	0.422283056
491	A01	Control	Undefined	532	7287.345215	7233.711426	1.007414422	0.01065729
491	A01	Control	Undefined	532	5588.079102	4930.40918	1.133390536	0.180645061
491	A01	Control	Undefined	532	6738.187012	5635.31543	1.195707161	0.257864104
491	A01	Control	Undefined	532	6481.979492	5326.710449	1.216882268	0.283189596
491	A01	Control	Undefined	532	5943.370605	5104.987305	1.164228283	0.219373971
491	A01	Control	Undefined	532	7571.987305	6841.768066	1.10672961	0.146302794
491	A01	Control	Undefined	532	6999.378418	6381.799316	1.09677194	0.133263567
491	A01	Control	Undefined	532	8125.75293	5574.484863	1.457668848	0.543663007
491	A01	Control	Undefined	532	6316.675781	5404.794922	1.168717014	0.224925646
491	A01	Control	Undefined	532	7192.305664	5694.280762	1.26307535	0.336940707
491	A01	Control	Undefined	532	7253.930176	6300.537598	1.151319243	0.203287926
491	A01	Control	Undefined	532	6155.801758	5507.54248	1.117703909	0.160538054
491	A01	Control	Undefined	532	8083.164551	6913.82959	1.16912985	0.225435172
491	A01	Control	Undefined	532	7068.801758	5436.332031	1.300288819	0.378832109
491	A01	Control	Undefined	532	6514.620117	6324.887207	1.029997833	0.042641302
491	A01	Control	Undefined	532	7262.774414	5941.577637	1.222364641	0.289674716
491	A01	Control	Undefined	532	7731.664551	7068.280273	1.093853703	0.129419798
491	A01	Control	Undefined	532	6529.316895	5820.758789	1.121729508	0.165724829
491	A01	Control	Undefined	532	6997.196777	6887.202637	1.015970801	0.022858939
491	A01	Control	Undefined	532	7915.860352	7319.571289	1.081465026	0.11298701
491	A01	Control	Undefined	532	8081.532715	6748.218262	1.197580221	0.260122299
491	A01	Control	Undefined	532	6884.383301	5476.101563	1.257168667	0.33017822
491	A01	Control	Undefined	532	7450.607422	6128.614258	1.215708333	0.281797145
491	A01	Control	Undefined	532	6588.807617	5316.896973	1.23922048	0.309432892
491	A01	Control	Undefined	532	6819.737305	5340.642578	1.276950705	0.352702833
491	A01	Control	Undefined	532	5556.032715	4800.972168	1.157272427	0.210728522
491	A01	Control	Undefined	532	7661.360352	5732.213379	1.336544864	0.418508266
491	A01	Control	Undefined	532	6583.711914	5010.736816	1.313920917	0.393878445
491	A01	Control	Undefined	532	5844.341309	4990.246094	1.171152925	0.22792947
491	A01	Control	Undefined	532	9643.629883	6876.777832	1.402347163	0.487843545
491	A01	Control	Undefined	532	6533.019043	4578.796387	1.426798331	0.512781433
491	A01	Control	Undefined	532	5420.591309	5115.727539	1.059593434	0.083510808
491	A01	Control	Undefined	532	6685.175781	5242.885254	1.275094811	0.350604524
491	A01	Control	Undefined	532	7537.65918	5908.704102	1.275687367	0.351274811
491	A01	Control	Undefined	532	6063.971191	4746.160645	1.277658226	0.353501967
491	A01	Control	Undefined	532	6165.624512	4833.400391	1.275628753	0.351208521
491	A01	Control	Undefined	532	8316.626953	5253.231445	1.583144973	0.662793373
491	A01	Control	Undefined	532	6223.624023	4864.891602	1.279293463	0.355347248
491	A01	Control	Undefined	532	5453.822266	5258.016602	1.037239453	0.052748988
491	A01	Control	Undefined	532	5893.671875	4795.993164	1.228874119	0.29733714
491	A01	Control	Undefined	532	9076.28125	6784.636719	1.337769674	0.419829746
491	A01	Control	Undefined	532	6992.310059	4630.15332	1.510168147	0.594709193
491	A01	Control	Undefined	532	5680.805176	4588.34082	1.23809573	0.308122868
491	A01	Control	Undefined	532	10906.95019	7167.26709	1.521772533	0.605752728
491	A01	Control	Undefined	532	5959.183105	5492.78125	1.084911784	0.117577739
491	A01	Control	Undefined	532	8316.591797	6211.675293	1.338864542	0.421010005
491	A01	Control	Undefined	532	7772.464355	3845.540527	2.021163033	1.015185698
491	A01	Control	Undefined	532	8816.323242	6315.67627	1.395942867	0.481239897
491	A01	Control	Undefined	532	6079.116211	4954.802246	1.226913994	0.29503412
491	A01	Control	Undefined	532	7115.339355	5060.850586	1.405957207	0.491552684
491	A01	Control	Undefined	532	5356.780273	3711.04126	1.443470955	0.529542079
491	A01	Control	Undefined	532	8633.629883	4944.726074	1.74602794	0.804076646
491	A01	Control	Undefined	532	6481.092773	3957.531738	1.63766034	0.711636165
491	A01	Control	Undefined	532	6736.339355	4468.405273	1.507548878	0.592204778
491	A01	Control	Undefined	532	8318.091797	5859.396973	1.419615676	0.505500411
491	A01	Control	Undefined	532	7400.97168	5764.558105	1.283874938	0.360504677
491	A01	Control	Undefined	532	7671.297852	4355.739258	1.761193083	0.816553083
491	A01	Control	Undefined	532	6440.348145	5010.672852	1.28532601	0.362134331
491	A01	Control	Undefined	532	5711.180664	4256.915527	1.341624147	0.423980561
491	A01	Control	Undefined	532	6673.867188	4710.709961	1.416743388	0.502578469
491	A01	Control	Undefined	532	6385.649902	5056.588379	1.262837594	0.336669115
491	A01	Control	Undefined	532	7430.563477	6604.634277	1.12505298	0.169992942
491	A01	Control	Undefined	532	6353.959961	5027.280762	1.263895983	0.337877737
491	A01	Control	Undefined	532	8529.337891	5600.016113	1.52309167	0.607002775
491	A01	Control	Undefined	532	6018.29248	5424.956055	1.109371656	0.14974277
491	A01	Control	Undefined	532	7487.460938	6569.75	1.139687345	0.188638099
491	A01	Control	Undefined	532	6939.355957	4273.504395	1.623809248	0.699382166
491	A01	Control	Undefined	532	7426.27002	5160.503906	1.439059083	0.525125826
491	A01	Control	Undefined	532	6806.93457	5055.013184	1.346571081	0.429290387
491	A01	Control	Undefined	532	7009.665039	5840.130371	1.200258315	0.263344931
491	A01	Control	Undefined	532	7826.045898	4478.680664	1.747399845	0.805209768
491	A01	Control	Undefined	532	7591.903809	5675.39502	1.337687294	0.419740903
491	A01	Control	Undefined	532	6937.036621	4507.053711	1.539151088	0.622134858
491	A01	Control	Undefined	532	7260.40625	5493.057129	1.321742352	0.402440979
491	A01	Control	Undefined	532	5784.0625	3560.878662	1.624335747	0.699849865
491	A01	Control	Undefined	532	5569.356445	4219.533203	1.319898713	0.400427224
491	A01	Control	Undefined	532	4785.088379	4602.486816	1.039674543	0.056131982
491	A01	Control	Undefined	532	8118.993164	5171.046875	1.57008694	0.650844447
491	A01	Control	Undefined	532	6326.850098	4442.105957	1.424290676	0.510243609
491	A01	Control	Undefined	532	6350.70166	5543.596191	1.145592399	0.196093826
491	A01	Control	Undefined	532	6030.711426	3908.075684	1.543140899	0.625869796
491	A01	Control	Undefined	532	6302.418945	4316.459961	1.46008975	0.546057053
491	A01	Control	Undefined	532	5907.376953	6412.094727	0.9212866	-0.118278065
491	A01	Control	Undefined	532	6194.064941	5525.252441	1.121046506	0.164846128
491	A01	Control	Undefined	532	5661.478027	5851.844238	0.967469023	-0.047712626
491	A01	Control	Undefined	532	7048.193848	5267.283203	1.338108011	0.420194573
491	A01	Control	Undefined	532	13104.52051	7736.580078	1.693838928	0.760296691
491	A01	Control	Undefined	532	6943.61377	3425.416992	2.027085691	1.019407077
491	A01	Control	Undefined	532	5919.645996	5044.317871	1.173527551	0.230851712
491	A01	Control	Undefined	532	7044.687988	4806.816406	1.465562109	0.551454109
491	A01	Control	Undefined	532	5915.84082	4517.212891	1.309621876	0.389150326
491	A01	Control	Undefined	532	5914.897461	5145.970215	1.149423182	0.200910052
491	A01	Control	Undefined	532	7803.083008	5209.197754	1.497943326	0.582983041
491	A01	Control	Undefined	532	6763.29248	5005.719727	1.351112897	0.434148229
491	A01	Control	Undefined	532	5553.663086	4730.898438	1.173912981	0.231325469
491	A01	Control	Undefined	532	9329.711914	5462.536133	1.707945117	0.772261616
491	A01	Control	Undefined	532	4861.122559	5580.683105	0.871062282	-0.199152218
491	A01	Control	Undefined	532	7873.405273	4414.563965	1.783506896	0.834716794
491	A01	Control	Undefined	532	6941.337402	5214.040527	1.331277992	0.41281186
491	A01	Control	Undefined	532	5745.987793	7050.397949	0.814987726	-0.295149763
491	A01	Control	Undefined	532	6578.200684	4807.086426	1.368438197	0.45253028
491	A01	Control	Undefined	532	7004.575684	5255.483398	1.332812827	0.41447419
491	A01	Control	Undefined	532	6749.154785	5873.586914	1.149068684	0.200465036
491	A01	Control	Undefined	532	10828.35059	7436.121582	1.456182563	0.542191239
491	A01	Control	Undefined	532	7857.873535	6547.061523	1.200213792	0.263291413
491	A01	Control	Undefined	532	6436.636719	5560.915527	1.157477881	0.210984624
491	A01	Control	Undefined	532	7487.793457	7128.236328	1.050441247	0.070995472
491	A01	Control	Undefined	532	5467.898438	5785.708008	0.945069891	-0.081507069
491	A01	Control	Undefined	532	6800.60498	3927.05542	1.731731349	0.792215136
491	A01	Control	Undefined	532	6354.681641	4943.609863	1.285433482	0.362254956
491	A01	Control	Undefined	532	6451.893555	5651.475098	1.141630007	0.191095161
491	A01	Control	Undefined	532	7762.663574	5399.588867	1.437639747	0.523702202
491	A01	Control	Undefined	532	5805.240234	4646.356934	1.249417623	0.321255784
491	A01	Control	Undefined	532	6479.96875	5903.220703	1.097700573	0.134484575
491	A01	Control	Undefined	532	6413.06543	4814.485352	1.332035506	0.413632538
491	A01	Control	Undefined	532	6268.914063	4631.733398	1.353470402	0.436663338
491	A01	Control	Undefined	532	6591.683105	5264.57959	1.252081575	0.324328559
491	A01	Control	Undefined	532	6233.806641	4051.450684	1.538660378	0.621674827
491	A01	Control	Undefined	532	7918.858398	4366.990234	1.813344655	0.858653158
491	A01	Control	Undefined	532	7034.674805	6979.632324	1.007886158	0.011332693
491	A01	Control	Undefined	532	6590.486816	5533.827637	1.190945445	0.252107327
491	A01	Control	Undefined	532	6578.271973	4555.875977	1.443909361	0.529980183
491	A01	Control	Undefined	532	7181.519043	5746.173828	1.249791471	0.3216874
491	A01	Control	Undefined	532	6498.444336	5749.335938	1.130294769	0.176699061
491	A01	Control	Undefined	532	9945.918945	5995.568848	1.658878281	0.730208034
491	A01	Control	Undefined	532	8504.310547	7151.903809	1.189097445	0.249866947
491	A01	Control	Undefined	532	7821.834473	5075.248535	1.541172697	0.624028533
491	A01	Control	Undefined	532	7640.025879	5398.836914	1.415124406	0.500928888
491	A01	Control	Undefined	532	6655.764648	5245.236328	1.268916066	0.343596644
491	A01	Control	Undefined	532	7243.944824	6069.047852	1.193588352	0.255305362
491	A01	Control	Undefined	532	6873.893066	5889.057617	1.167231417	0.22309062
491	A01	Control	Undefined	532	6070.728516	4358.977051	1.392695682	0.477880049
491	A01	Control	Undefined	532	7139.746582	5959.916016	1.197960938	0.260580867
491	A01	Control	Undefined	532	6552.492676	6133.578125	1.06829856	0.095314896
491	A01	Control	Undefined	532	7169.021484	5286.178711	1.356182202	0.439551016
491	A01	Control	Undefined	532	6786.100098	6229.419434	1.089363169	0.123484997
491	A01	Control	Undefined	532	7568.439453	7078.098633	1.069275782	0.096633994
491	A01	Control	Undefined	532	8458.473633	5148.037598	1.643048146	0.716374756
491	A01	Control	Undefined	532	6969.105957	6201.233398	1.123825779	0.1684184
491	A01	Control	Undefined	532	8586.651367	6476.552246	1.325805929	0.40686961
491	A01	Control	Undefined	532	7081.149902	5487.756836	1.290354167	0.367767101
491	A01	Control	Undefined	532	8145.768555	6626.375488	1.229294743	0.297830867
491	A01	Control	Undefined	532	13730.40723	9252.390625	1.483984819	0.569476333
491	A01	Control	Undefined	532	6296.271973	6483.721191	0.971089254	-0.042324194
491	A01	Control	Undefined	532	9144.241211	6043.774414	1.513001741	0.597413648
491	A01	Control	Undefined	532	6199.751953	6463.02002	0.959265472	-0.059997965
491	A01	Control	Undefined	532	7709.750488	7605.358887	1.013726059	0.019667842
491	A01	Control	Undefined	532	7259.351563	6650.431152	1.091561043	0.126392812
491	A01	Control	Undefined	532	8509.395508	5729.794922	1.485113451	0.570573145
491	A01	Control	Undefined	532	5514.471191	4938.714355	1.116580307	0.159087017
491	A01	Control	Undefined	532	6942.685547	5553.229492	1.250206849	0.322166812
491	A01	Control	Undefined	532	5883.575684	4563.400391	1.289296397	0.366583964
491	A01	Control	Undefined	532	8224.420898	6628.551758	1.240756835	0.311220402
491	A01	Control	Undefined	532	6752.811035	5332.773438	1.266285004	0.34060215
491	A01	Control	Undefined	532	6934.434082	6765.439941	1.024979032	0.035594397
491	A01	Control	Undefined	532	7859.179688	7888.402832	0.99629543	-0.00535449
491	A01	Control	Undefined	532	8436.749023	8350.850586	1.01028619	0.014764032
491	A01	Control	Undefined	532	6908.302246	4429.224609	1.559709172	0.641277045
491	A01	Control	Undefined	532	8077.869629	6277.287109	1.286840874	0.363833666
491	A01	Control	Undefined	532	5428.338379	4879.029785	1.11258562	0.153916364
491	A01	Control	Undefined	532	6584.725586	5628.166016	1.169959373	0.226458434
491	A01	Control	Undefined	532	8122.055664	7174.787598	1.132027332	0.178908792
491	A01	Control	Undefined	532	5598.496094	5071.695801	1.103870641	0.142571117
491	A01	Control	Undefined	532	7643.481445	6566.733398	1.163970118	0.219054021
491	A01	Control	Undefined	532	6785.515625	5243.908203	1.293980627	0.371816018
491	A01	Control	Undefined	532	6117.083008	5361.980469	1.140825306	0.190077889
491	A01	Control	Undefined	532	6423.493164	6156.145996	1.043427685	0.061330617
491	A01	Control	Undefined	532	8395.430664	5656.586914	1.484186629	0.569672515
491	A01	Control	Undefined	532	5227.686035	4155.058105	1.258149923	0.331303846
491	A01	Control	Undefined	532	5101.435059	4429.656738	1.151654713	0.203708235
491	A01	Control	Undefined	532	4976.638672	3955.906006	1.258027533	0.331163497
491	A01	Control	Undefined	532	5311.150391	4008.525391	1.324963639	0.405952769
491	A01	Control	Undefined	532	5506.434082	4024.600098	1.368194093	0.452272907
491	A01	Control	Undefined	532	5167.367188	4715.304688	1.095871323	0.132078408
491	A01	Control	Undefined	532	6071.090332	4259.416016	1.425333968	0.511299995
491	A01	Control	Undefined	532	5788.775879	4245.097168	1.363638016	0.447460725
491	A01	Control	Undefined	532	4858.607422	4043.696533	1.201526223	0.264868135
491	A01	Control	Undefined	532	5272.055176	4093.936768	1.28777152	0.36487665
491	A01	Control	Undefined	532	4870.707031	4473.373047	1.08882201	0.122768135
491	A01	Control	Undefined	532	5245.597656	4650.725586	1.127909518	0.173651339
491	A01	Control	Undefined	532	5890.508301	4360.814941	1.350781535	0.433794363
491	A01	Control	Undefined	532	5319.851563	4205.598633	1.264945143	0.33907482
491	A01	Control	Undefined	532	5719.477539	2816.965332	2.030368451	1.021741557
491	A01	Control	Undefined	532	5387.34375	4744.553711	1.135479558	0.183301733
491	A01	Control	Undefined	532	6482.242676	4023.473877	1.611105943	0.688051366
491	A01	Control	Undefined	532	5127.378906	3754.509033	1.365658961	0.449597252
491	A01	Control	Undefined	532	6302.606934	4547.434082	1.385969938	0.470895966
491	A01	Control	Undefined	532	5907.311523	3569.311279	1.655028397	0.726855971
491	A01	Control	Undefined	532	6850.322754	4083.245117	1.677666307	0.746455787
491	A01	Control	Undefined	532	5289.20459	3527.942627	1.499232031	0.584223682
491	A01	Control	Undefined	532	5077.899414	3169.697754	1.602013759	0.679886539
491	A01	Control	Undefined	532	5195.973145	3639.754395	1.427561473	0.513552871
491	A01	Control	Undefined	532	5963.537598	3863.688721	1.543482933	0.62618953
491	A01	Control	Undefined	532	5244.03418	3631.382568	1.444087502	0.530158162
491	A01	Control	Undefined	532	6078.069336	4049.943848	1.500778669	0.585711227
491	A01	Control	Undefined	532	5636.301758	4077.844971	1.382176566	0.466941924
491	A01	Control	Undefined	532	6111.012207	2902.481445	2.105444022	1.074124519
491	A01	Control	Undefined	532	5647.791992	4867.552246	1.160294067	0.214490491
491	A01	Control	Undefined	532	9829.443359	6916.828125	1.421091168	0.506999112
491	A01	Control	Undefined	532	4398.836426	4097.751953	1.073475524	0.102289297
491	A01	Control	Undefined	532	4726.67041	3383.060059	1.397158291	0.48249548
491	A01	Control	Undefined	532	7959.536621	6211.858887	1.28134537	0.357659387
491	A01	Control	Undefined	532	6939.047363	4957.427734	1.399727386	0.485145872
491	A01	Control	Undefined	532	9323.250977	8329.705078	1.11927744	0.162567688
491	A01	Control	Undefined	532	5101.193359	4206.930176	1.212569058	0.278066913
491	A01	Control	Undefined	532	5653.005371	4499.721191	1.256301253	0.329182455
491	A01	Control	Undefined	532	4790.212402	3941.244629	1.215406008	0.281438329
491	A01	Control	Undefined	532	4790.697266	3973.962646	1.205521464	0.269657338
491	A01	Control	Undefined	532	4653.01416	3734.495361	1.245955266	0.317252271
491	A01	Control	Undefined	532	5891.247559	3916.040039	1.504389	0.589177663
491	A01	Control	Undefined	532	5663.415527	4142.479492	1.36715596	0.45117783
491	A01	Control	Undefined	532	4705.831543	3825.430908	1.230144174	0.29882741
491	A01	Control	Undefined	532	4914.370605	4142.498047	1.186330217	0.246505642
491	A01	Control	Undefined	532	4761.748047	3807.358398	1.250669769	0.322700905
491	A01	Control	Undefined	532	4145.574219	3686.616455	1.124492952	0.169274618
491	A01	Control	Undefined	532	4913.939941	4787.48877	1.026412839	0.037611122
491	A01	Control	Undefined	532	4759.693359	4359.967285	1.09168098	0.126551322
491	A01	Control	Undefined	532	5073.976074	5369.908691	0.944890568	-0.081780841
491	A01	Control	Undefined	532	4550.264648	3545.546875	1.283374556	0.359942286
491	A01	Control	Undefined	532	5380.35498	4465.804688	1.204789586	0.268781204
491	A01	Control	Undefined	532	5383.538574	3877.629883	1.388358027	0.473379655
491	A01	Control	Undefined	532	5366.937012	4151.885254	1.292650611	0.370332384
491	A01	Control	Undefined	532	4436.166504	3405.221924	1.302754006	0.381564691
491	A01	Control	Undefined	532	5880.836426	3754.693848	1.566262567	0.647326085
491	A01	Control	Undefined	532	4302.750488	3655.243408	1.177144723	0.235291702
491	A01	Control	Undefined	532	5142.519043	4697.067871	1.094836009	0.130714791
491	A01	Control	Undefined	532	4635.438477	4091.690918	1.132890673	0.180008644
491	A01	Control	Undefined	532	5472.026855	3933.79248	1.39103089	0.476154458
491	A01	Control	Undefined	532	4541.381348	3992.918213	1.13735897	0.185687666
491	A01	Control	Undefined	532	5002.337891	4433.434082	1.128321251	0.174177885
491	A01	Control	Undefined	532	4404.70459	3707.271973	1.18812556	0.248687307
491	A01	Control	Undefined	532	6768.707031	5569.524902	1.215311387	0.281326008
491	A01	Control	Undefined	532	5154.780273	4466.254883	1.154161688	0.206845347
491	A01	Control	Undefined	532	4854.273438	4017.248291	1.208357833	0.273047745
491	A01	Control	Undefined	532	5491.767578	3807.05957	1.442522103	0.528593425
491	A01	Control	Undefined	532	5191.355469	4291.994141	1.209543932	0.27446317
491	A01	Control	Undefined	532	5676.513184	4783.078613	1.186790693	0.247065519
491	A01	Control	Undefined	532	5414.796387	4686.058105	1.155512003	0.208532246
491	A01	Control	Undefined	532	5338.416992	3186.793457	1.675168807	0.744306483
491	A01	Control	Undefined	532	6388.913086	4363.455566	1.464186581	0.550099408
491	A01	Control	Undefined	532	4875.789551	4353.074707	1.120079456	0.163601078
491	A01	Control	Undefined	532	5480.772461	4039.538574	1.356781811	0.440188734
491	A01	Control	Undefined	532	5778.919922	4648.505859	1.243177937	0.314032805
491	A01	Control	Undefined	532	5280.015137	4447.776367	1.187113448	0.247457814
491	A01	Control	Undefined	532	4961.075195	3776.559082	1.313649565	0.393580467
491	A01	Control	Undefined	532	5784.452148	6107.317871	0.947134613	-0.078358609
491	A01	Control	Undefined	532	4938.638184	3727.68335	1.324854533	0.405833963
491	A01	Control	Undefined	532	4850.54248	3532.938721	1.372948376	0.45727738
491	A01	Control	Undefined	532	5808.533203	5132.617676	1.131690215	0.178479094
491	A01	Control	Undefined	532	5621.928223	4476.254883	1.255944617	0.328772847
491	A01	Control	Undefined	532	5262.207031	5071.958496	1.037509876	0.05312507
491	A01	Control	Undefined	532	5199.706543	4322.402832	1.20296667	0.266596672
491	A01	Control	Undefined	532	5849.645996	4277.674316	1.367482787	0.451522674
491	A01	Control	Undefined	532	5759.904297	4621.460938	1.246338414	0.317695852
491	A01	Control	Undefined	532	4896.472656	4057.767822	1.206691184	0.271056509
491	A01	Control	Undefined	532	4780.541016	4384.544434	1.090316471	0.124746947
491	A01	Control	Undefined	532	5100.759277	4673.462891	1.091430358	0.126220078
491	A01	Control	Undefined	532	5062.134277	4396.011719	1.15152884	0.203550544
491	A01	Control	Undefined	532	5457.345703	4306.23291	1.267313175	0.341773084
491	A01	Control	Undefined	532	7993.924316	5164.494629	1.54786187	0.630276733
491	A01	Control	Undefined	532	5487.445313	4137.609375	1.326235711	0.407337208
491	A01	Control	Undefined	532	5781.390137	4549.669922	1.270727379	0.345654549
491	A01	Control	Undefined	532	4515.182129	4016.367432	1.124195484	0.168892925
491	A01	Control	Undefined	532	6239.344727	4373.228027	1.426713789	0.512695947
491	A01	Control	Undefined	532	6927.508301	5657.461914	1.224490488	0.292181567
491	A01	Control	Undefined	532	4671.239258	4471.209473	1.044737288	0.063140204
491	A01	Control	Undefined	532	4915.183105	4397.408203	1.117745471	0.160591701
491	A01	Control	Undefined	532	6398.899414	5174.308594	1.236667527	0.30645769
491	A01	Control	Undefined	532	5801.878418	4536.285645	1.278993183	0.355008575
491	A01	Control	Undefined	532	5308.115234	4402.611816	1.205674144	0.269840045
491	A01	Control	Undefined	532	6692.408691	3626.136719	1.845602968	0.884092229
491	A01	Control	Undefined	532	5433.850586	5154.314453	1.054233426	0.076194341
491	A01	Control	Undefined	532	5679.225098	4502.962402	1.261219746	0.334819663
491	A01	Control	Undefined	532	4995.687988	4168.657227	1.198392604	0.261100625
491	A01	Control	Undefined	532	5515.83252	5483.604492	1.005877161	0.008454133
491	A01	Control	Undefined	532	3774.143799	4873.002441	0.774500699	-0.368661553
491	A01	Control	Undefined	532	4713.834473	4022.106689	1.171981461	0.228949748
491	A01	Control	Undefined	532	7712.302246	6263.177734	1.231372088	0.300266772
491	A01	Control	Undefined	532	6724.800781	4605.509277	1.46016442	0.546130831
491	A01	Control	Undefined	532	4444.361816	4103.813477	1.082983386	0.115011111
491	A01	Control	Undefined	532	6386.448242	4893.29834	1.305141808	0.384206569
491	A01	Control	Undefined	532	6965.844238	5727.499023	1.216210463	0.282392906
491	A01	Control	Undefined	532	5667.09082	5692.427246	0.9955491	-0.006435625
491	A01	Control	Undefined	532	7088.234375	4737.814453	1.496097926	0.581204608
491	A01	Control	Undefined	532	6605.393555	5197.449219	1.270891408	0.345840764
491	A01	Control	Undefined	532	5876.720703	4762.498047	1.233957609	0.303292833
491	A01	Control	Undefined	532	5648.783691	4713.904297	1.198323796	0.261017788
491	A01	Control	Undefined	532	4828.711426	4511.373047	1.070341862	0.09807166
491	A01	Control	Undefined	532	5310.873535	5212.868652	1.018800566	0.026871667
491	A01	Control	Undefined	532	6235.777344	6129.368652	1.017360465	0.024830937
491	A01	Control	Undefined	532	6123.773438	4873.640137	1.256509152	0.32942118
491	A01	Control	Undefined	532	5089.910645	4527.788086	1.124149485	0.168833892
491	A01	Control	Undefined	532	6252.148926	5374.839844	1.163225158	0.218130377
491	A01	Control	Undefined	532	5243.548828	3898.7771	1.344921419	0.427521881
491	A01	Control	Undefined	532	5332.486816	4419.741699	1.206515489	0.270846436
491	A01	Control	Undefined	532	5521.802734	4829.520996	1.143343768	0.193259243
491	A01	Control	Undefined	532	5995.075684	5310.600098	1.128888557	0.174903072
491	A01	Control	Undefined	532	5997.513184	5140.90332	1.166626332	0.222342543
491	A01	Control	Undefined	532	6684.560547	5826.143066	1.147338895	0.19829159
491	A01	Control	Undefined	532	4391.172852	3745.068848	1.172521262	0.229614084
491	A01	Control	Undefined	532	5641.648926	4495.475586	1.254961531	0.327643142
491	A01	Control	Undefined	532	6976.48877	4896.115723	1.424902752	0.510863461
491	A01	Control	Undefined	532	6265.141602	4798.115234	1.305750549	0.384879311
491	A01	Control	Undefined	532	4541.239746	4197.303223	1.081942263	0.113623512
491	A01	Control	Undefined	532	6041.312988	5606.595703	1.077536763	0.107737092
491	A01	Control	Undefined	532	5706.834961	4317.282227	1.321858211	0.402567435
491	A01	Control	Undefined	532	5044.009277	4642.359375	1.086518485	0.11971272
491	A01	Control	Undefined	532	5648.82959	4419.106934	1.278274021	0.354197137
491	A01	Control	Undefined	532	4464.893066	4501.418945	0.991885697	-0.011754219
491	A01	Control	Undefined	532	5280.333984	4221.342285	1.250866105	0.32292737
491	A01	Control	Undefined	532	5693.698242	4761.234863	1.195844861	0.258030238
491	A01	Control	Undefined	532	6382.490234	4994.185059	1.277984327	0.353870144
491	A01	Control	Undefined	532	5885.550781	4404.243164	1.336336474	0.418283308
491	A01	Control	Undefined	532	5043.114746	4960.333496	1.016688646	0.023877931
491	A01	Control	Undefined	532	5261.399414	4779.619141	1.100798884	0.138550912
491	A01	Control	Undefined	532	8060.261719	6066.812988	1.328582525	0.409887844
491	A01	Control	Undefined	532	4914.916016	4062.923828	1.209699277	0.274648448
491	A01	Control	Undefined	532	6924.20166	4971.938477	1.392656344	0.477839298
491	A01	Control	Undefined	532	6270.759766	5189.697754	1.208309243	0.272989732
491	A01	Control	Undefined	532	8638.323242	4921.51709	1.755215533	0.811648198
491	A01	Control	Undefined	532	6883.73584	5670.921875	1.213865398	0.279608454
491	A01	Control	Undefined	532	3996.823486	3974.94043	1.005505254	0.00792062
491	A01	Control	Undefined	532	5051.947266	4504.544922	1.12152223	0.165458217
491	A01	Control	Undefined	532	4662.336426	4068.888916	1.145850015	0.196418216
491	A01	Control	Undefined	532	5858.51416	4930.239746	1.1882818	0.248877011
491	A01	Control	Undefined	532	6015.748535	4782.608887	1.25783828	0.330946447
491	A01	Control	Undefined	532	5052.655762	4085.788818	1.236641439	0.306427255
491	A01	Control	Undefined	532	6577.737793	7200.585449	0.913500415	-0.130522711
491	A01	Control	Undefined	532	5505.344238	4279.621094	1.286409268	0.363349705
491	A01	Control	Undefined	532	6543.584473	5010.047363	1.306092338	0.385256896
491	A01	Control	Undefined	532	7213.776367	6573.908691	1.097334433	0.134003281
491	A01	Control	Undefined	532	6109.632324	4748.759277	1.286574443	0.363534936
491	A01	Control	Undefined	532	4994.883301	4054.569824	1.231914486	0.300902114
491	A01	Control	Undefined	532	8555.191406	6415.757813	1.333465454	0.41518045
491	A01	Control	Undefined	532	4374.325195	3421.72168	1.278398889	0.35433806
491	A01	Control	Undefined	532	4985.349121	5002.944824	0.996482931	-0.005083002
491	A01	Control	Undefined	532	5440.390137	4462.852051	1.219038874	0.285744132
491	A01	Control	Undefined	532	4039.960938	3665.93335	1.102027929	0.140160787
491	A01	Control	Undefined	532	4030.667236	3620.160889	1.113394504	0.154964866
491	A01	Control	Undefined	532	3134.987061	4163.299316	0.753005447	-0.409267795
491	A01	Control	Undefined	532	4872.244141	4299.503418	1.133210901	0.180416385
491	A01	Control	Undefined	532	6254.743652	3879.936523	1.612073707	0.688917708
491	A01	Control	Undefined	532	3813.610596	2773.431396	1.375051354	0.4594855
491	A01	Control	Undefined	532	4814.496582	3483.80127	1.381966481	0.466722624
491	A01	Control	Undefined	532	5854.302734	3069.578125	1.907201086	0.931456963
491	A01	Control	Undefined	532	6703.743164	4479.736816	1.496459154	0.5815529
491	A01	Control	Undefined	532	5740.700684	4251.267578	1.350350355	0.43333377
491	A01	Control	Undefined	532	5129.570313	3498.320068	1.466295311	0.552175691
491	A01	Control	Undefined	532	5441.302734	4438.187988	1.226018985	0.29398132
491	A01	Control	Undefined	532	6972.508301	4915.793457	1.41838919	0.504253446
491	A01	Control	Undefined	532	5400.399902	4375.644531	1.234195297	0.303570702
491	A01	Control	Undefined	532	5799.347656	4787.348145	1.211390415	0.276663901
491	A01	Control	Undefined	532	6050.589355	4524.005859	1.337440654	0.419474877
491	A01	Control	Undefined	532	6153.14209	5469.072754	1.125079582	0.170027054
491	A01	Control	Undefined	532	7119.996582	5066.694336	1.405254809	0.490831752
491	A01	Control	Undefined	532	7285.82373	4917.161133	1.481713438	0.567266459
491	A01	Control	Undefined	532	7604.971191	3719.333984	2.044713173	1.03189848
491	A01	Control	Undefined	532	5576.421387	4486.765625	1.242859969	0.31366376
491	A01	Control	Undefined	532	6093.358398	4277.407715	1.424544678	0.51050087
491	A01	Control	Undefined	532	7557.414063	4996.069336	1.512671974	0.59709917
491	A01	Control	Undefined	532	5007.418945	3883.248779	1.289492183	0.366803027
491	A01	Control	Undefined	532	8782.583008	5995.327148	1.464904715	0.550806827
491	A01	Control	Undefined	532	6845.4375	5806.974609	1.178830279	0.237356023
491	A01	Control	Undefined	532	7004.526855	5498.565918	1.273882492	0.349232204
491	A01	Control	Undefined	532	6588.069336	5164.934082	1.275537932	0.351105802
491	A01	Control	Undefined	532	5336.828125	4495.492676	1.187150889	0.247503315
491	A01	Control	Undefined	532	8411.461914	6880.194336	1.222561675	0.289907248
491	A01	Control	Undefined	532	6677.964355	4408.063965	1.514942707	0.599263234
491	A01	Control	Undefined	532	5822.655273	3924.040527	1.483841778	0.569337266
491	A01	Control	Undefined	532	6621.153809	4748.864258	1.39426049	0.479500126
491	A01	Control	Undefined	532	6273.772461	4312.897949	1.454653584	0.540675626
491	A01	Control	Undefined	532	6428.426758	4234.786621	1.51800488	0.602176429
491	A01	Control	Undefined	532	6182.827148	4230.41748	1.46151702	0.54746663
491	A01	Control	Undefined	532	7234.234375	4987.532227	1.450463685	0.536514176
491	A01	Control	Undefined	532	7730.339844	5230.80127	1.477850036	0.56349988
491	A01	Control	Undefined	532	9772.704102	6148.14502	1.589537018	0.668606615
491	A01	Control	Undefined	532	5325.106445	3888.345947	1.369504287	0.453653782
491	A01	Control	Undefined	532	7441.930664	5451.977051	1.364996696	0.44889746
491	A01	Control	Undefined	532	5137.626465	3914.47876	1.31246758	0.392281786
491	A01	Control	Undefined	532	7390.296387	5225.631836	1.414239774	0.500026739
491	A01	Control	Undefined	532	7254.017578	5448.760742	1.331315123	0.412852098
491	A01	Control	Undefined	532	6258.418457	3995.072266	1.566534481	0.647576525
491	A01	Control	Undefined	532	5636.59082	4183.498047	1.347339178	0.430113079
491	A01	Control	Undefined	532	8336.378906	8240.764648	1.011602595	0.016642644
491	A01	Control	Undefined	532	6618.592285	6065.523438	1.091182377	0.12589225
491	A01	Control	Undefined	532	7915.384766	5635.88623	1.404461418	0.490016993
491	A01	Control	Undefined	532	7404.542969	4176.521973	1.772896926	0.826108663
491	A01	Control	Undefined	532	6943.623047	4993.790527	1.390451403	0.475553323
491	A01	Control	Undefined	532	7918.376953	6089.894531	1.300248619	0.378787505
491	A01	Control	Undefined	532	5667.839355	3289.514404	1.723001835	0.784924238
491	A01	Control	Undefined	532	5663.386719	2831.443359	2.000176589	1.000127376
491	A01	Control	Undefined	532	6282.253906	4014.26001	1.564984304	0.646148187
491	A01	Control	Undefined	532	5106.725586	3950.464844	1.292689794	0.370376114
491	A01	Control	Undefined	532	4636.574219	3631.379639	1.276807902	0.352541486
491	A01	Control	Undefined	532	3850.590332	3304.537354	1.165243397	0.220631338
491	A01	Control	Undefined	532	6593.806641	4532.557129	1.454765258	0.540786378
491	A01	Control	Undefined	532	5212.838867	2657.547607	1.96152229	0.97197373
491	A01	Control	Undefined	532	5062.126465	4134.21582	1.22444659	0.292129846
491	A01	Control	Undefined	532	6082.6875	4257.168457	1.428810619	0.514814708
491	A01	Control	Undefined	532	6218.274414	3992.396973	1.557529087	0.639259106
491	A01	Control	Undefined	532	3729.668457	2973.453125	1.254322264	0.326908058
491	A01	Control	Undefined	532	4837.492676	3326.806885	1.454094825	0.540121354
491	A01	Control	Undefined	532	5190.605469	2834.098145	1.831484022	0.873013115
491	A01	Control	Undefined	532	5539.818848	4481.404297	1.236179215	0.305887914
491	A01	Control	Undefined	532	4762.109375	3769.442139	1.263345927	0.33724973
491	A01	Control	Undefined	532	5858.003418	3823.447266	1.532126118	0.615535059
491	A01	Control	Undefined	532	4035.631104	3260.417236	1.237765234	0.307737706
491	A01	Control	Undefined	532	4782.87207	4662.441895	1.02582985	0.036791457
491	A01	Control	Undefined	532	4362.868652	3253.884766	1.340818427	0.423113881
491	A01	Control	Undefined	532	5085.311523	3305.755127	1.538320695	0.621356294
491	A01	Control	Undefined	532	6515.562988	3195.972656	2.038679203	1.027634778
491	A01	Control	Undefined	532	3804.16748	3384.116455	1.124124282	0.168801547
491	A01	Control	Undefined	532	5298.402344	3128.338623	1.693679292	0.760160718
491	A01	Control	Undefined	532	3758.56543	2575.254395	1.459492871	0.545467164
491	A01	Control	Undefined	532	4471.620605	3223.724121	1.38709779	0.472069501
491	A01	Control	Undefined	532	6637.38916	3465.54126	1.91525325	0.937535169
491	A01	Control	Undefined	532	3588.008057	3352.435303	1.070269142	0.097973639
491	A01	Control	Undefined	532	6560.898926	4537.820313	1.445826074	0.531894013
491	A01	Control	Undefined	532	6680.094727	3455.954102	1.93292345	0.950784504
491	A01	Control	Undefined	532	5838.934082	3198.714355	1.825400281	0.868212858
491	A01	Control	Undefined	532	7591.180176	4715.422852	1.609862024	0.686937045
491	A01	Control	Undefined	532	4795.060059	2751.313965	1.742825472	0.801428104
491	A01	Control	Undefined	532	4904.212402	2477.67627	1.979359637	0.985033765
491	A01	Control	Undefined	532	5232.34082	3606.635498	1.450753985	0.536802891
491	A01	Control	Undefined	532	5628.587891	3068.651123	1.83422216	0.875168388
491	A01	Control	Undefined	532	4825.072754	3045.378662	1.584391726	0.663929072
491	A01	Control	Undefined	532	5282.616211	3564.548096	1.481987637	0.567533413
491	A01	Control	Undefined	532	4306.441895	3455.186279	1.246370397	0.317732873
491	A01	Control	Undefined	532	4317.721191	3916.80542	1.102357847	0.140592627
491	A01	Control	Undefined	532	4895.30957	3109.81665	1.574147328	0.654570572
491	A01	Control	Undefined	532	4613.344727	3132.615723	1.472681342	0.558445295
491	A01	Control	Undefined	532	3613.732666	4007.826416	0.901668957	-0.149330241
491	A01	Control	Undefined	532	3140.416992	3082.659424	1.018736279	0.026780629
491	A01	Control	Undefined	532	6063.600586	4230.951172	1.433153052	0.519192689
491	A01	Control	Undefined	532	5829.996094	3338.59375	1.746243038	0.804254364
491	A01	Control	Undefined	532	5846.161621	3140.828125	1.861344011	0.896344717
491	A01	Control	Undefined	532	5509.595703	3897.243652	1.413715999	0.499492327
491	A01	Control	Undefined	532	6327.798828	3254.630859	1.944244709	0.959209813
491	A01	Control	Undefined	532	6403.396484	4106.332031	1.559395693	0.640987055
491	A01	Control	Undefined	532	5359.991699	2812.361572	1.905868631	0.93044868
491	A01	Control	Undefined	532	5634.761719	4005.002441	1.406930908	0.492551482
491	A01	Control	Undefined	532	4980.722656	3604.759521	1.381707331	0.466452061
491	A01	Control	Undefined	532	5902.32373	4437.627441	1.330062924	0.4114945
491	A01	Control	Undefined	532	7312.273926	3540.992676	2.065035033	1.046166257
491	A01	Control	Undefined	532	5396.810547	4513.104004	1.195809036	0.257987017
491	A01	Control	Undefined	532	5290.704102	3368.839111	1.570482866	0.651208203
491	A01	Control	Undefined	532	5091.90332	4261.239258	1.194934856	0.25693197
491	A01	Control	Undefined	532	5659.897461	4105.740234	1.378532771	0.463133564
491	A01	Control	Undefined	532	5865.05957	3461.625	1.694308185	0.760696316
491	A01	Control	Undefined	532	5211.052246	2994.076172	1.740454132	0.799463794
491	A01	Control	Undefined	532	5471.885742	3145.043213	1.739844375	0.798958266
491	A01	Control	Undefined	532	5033.784668	3398.098877	1.481353207	0.566915671
491	A01	Control	Undefined	532	5902.189941	3559.810303	1.658006871	0.729449985
491	A01	Control	Undefined	532	3793.749268	4159.124023	0.912151032	-0.132655373
491	A01	Control	Undefined	532	7059.389648	3396.986572	2.078132927	1.055287939
491	A01	Control	Undefined	532	4637.699219	4099.181152	1.131372108	0.178073509
491	A01	Control	Undefined	532	4983.333496	3785.258789	1.316510647	0.396719189
491	A01	Control	Undefined	532	5316.788574	3927.992432	1.353563854	0.436762948
491	A01	Control	Undefined	532	5973.210938	5145.641113	1.160829294	0.215155831
491	A01	Control	Undefined	532	5160.060547	3984.942627	1.294889545	0.372829041
491	A01	Control	Undefined	532	5090.634766	2470.416016	2.060638667	1.04309155
491	A01	Control	Undefined	532	5135.605469	3086.119385	1.664098121	0.734740502
491	A01	Control	Undefined	532	5694.720703	3792.121338	1.501724284	0.586619959
491	A01	Control	Undefined	532	5646.751465	3664.300537	1.541017558	0.6238833
491	A01	Control	Undefined	532	6240.306641	4634.095215	1.346607342	0.429329236
491	A01	Control	Undefined	532	8317.204102	4070.034424	2.043521807	1.031057639
491	A01	Control	Undefined	532	5534.97998	2945.927246	1.878858342	0.909856297
491	A01	Control	Undefined	532	5756.984375	2840.738525	2.026580174	1.019047251
491	A01	Control	Undefined	532	4782.899414	3666.459229	1.304500914	0.383497955
491	A01	Control	Undefined	532	6109.637695	3862.955811	1.581596579	0.661381656
491	A01	Control	Undefined	532	6820.179199	7468.502441	0.913192337	-0.131009341
491	A01	Control	Undefined	532	7856.616211	3556.914063	2.208829359	1.143281969
491	A01	Control	Undefined	532	6691.538086	3872.779785	1.727838518	0.788968391
491	A01	Control	Undefined	532	6851.479004	5408.851074	1.266716149	0.341093276
491	A01	Control	Undefined	532	4303.100586	4529.941895	0.949924014	-0.074115981
491	A01	Control	Undefined	532	4329.949707	2951.008545	1.467277929	0.55314217
491	A01	Control	Undefined	532	7974.988281	8003.775391	0.996403309	-0.005198283
491	A01	Control	Undefined	532	6046.575684	4509.514648	1.340848441	0.423146175
491	A01	Control	Undefined	532	5089.40918	8891.512695	0.572389576	-0.804930696
491	A01	Control	Undefined	532	5606.82666	4670.475586	1.200483025	0.263615004
491	A01	Control	Undefined	532	5690.664551	3953.643799	1.4393468	0.525414241
491	A01	Control	Undefined	532	9696.804688	6911.94043	1.402906287	0.488418642
491	A01	Control	Undefined	532	10003.63477	5842.020996	1.712358578	0.775984842
491	A01	Control	Undefined	532	8849.53418	6866.17334	1.28885971	0.366095238
491	A01	Control	Undefined	532	6520.561523	7449.518555	0.875299722	-0.192150982
491	A01	Control	Undefined	532	8895.001953	4668.891602	1.905163519	0.929914828
491	A01	Control	Undefined	532	11305.04981	6750.667969	1.674656472	0.743865181
491	A01	Control	Undefined	532	6928.300781	4361.788086	1.588408388	0.667581884
491	A01	Control	Undefined	532	5736.882813	5406.380859	1.06113183	0.085603901
491	A01	Control	Undefined	532	6561.052246	4051.10083	1.619572684	0.695613216
491	A01	Control	Undefined	532	6912.449707	4471.124023	1.546020569	0.628559514
491	A01	Control	Undefined	532	7214.917969	5269.11084	1.36928567	0.453423464
491	A01	Control	Undefined	532	6559.021484	4623.459473	1.418639338	0.504507858
491	A01	Control	Undefined	532	5501.970215	3839.224854	1.433094029	0.519133272
491	A01	Control	Undefined	532	7157.319824	4228.269043	1.692730465	0.75935227
491	A01	Control	Undefined	532	6127.031738	4388.980469	1.396003418	0.481302474
491	A01	Control	Undefined	532	6020.813477	5278.034668	1.140730188	0.189957597
491	A01	Control	Undefined	532	6544.72998	5480.486328	1.194187813	0.25602975
491	A01	Control	Undefined	532	6026.407227	4732.536133	1.273399095	0.348684644
491	A01	Control	Undefined	532	6044.73291	4589.424805	1.317100327	0.397365243
491	A01	Control	Undefined	532	6651.759277	4375.007324	1.520399575	0.604450527
491	A01	Control	Undefined	532	8198.602539	4625.311523	1.772551427	0.825827485
491	A01	Control	Undefined	532	8434.499023	4661.750488	1.809298684	0.855430592
491	A01	Control	Undefined	532	7380.854492	6194.500977	1.191517205	0.252799784
491	A01	Control	Undefined	532	7803.761719	6264.273926	1.245756781	0.317022427
491	A01	Control	Undefined	532	7636.182129	5472.492188	1.395375611	0.480653523
491	A01	Control	Undefined	532	7445.992188	4774.552734	1.559516169	0.641098511
491	A01	Control	Undefined	532	6904.274414	5504.319824	1.254337436	0.326925507
491	A01	Control	Undefined	532	7105.768066	5602.78125	1.268257272	0.342847433
491	A01	Control	Undefined	532	9044.645508	5524.75	1.637113989	0.711154777
491	A01	Control	Undefined	532	7107.132324	5009.494141	1.418732535	0.504602633
491	A01	Control	Undefined	532	4759.828613	5624.483398	0.846269475	-0.240810965
491	A01	Control	Undefined	532	8440.753906	9689.666992	0.871108771	-0.199075222
491	A01	Control	Undefined	532	6192.812988	4814.453613	1.286296117	0.363222802
491	A01	Control	Undefined	532	6285.052246	4434.893555	1.417182209	0.50302526
491	A01	Control	Undefined	532	7154.720215	5415.526855	1.32114943	0.401793653
491	A01	Control	Undefined	532	5065.39502	3392.435791	1.493143963	0.578353271
491	A01	Control	Undefined	532	5134.365723	3408.068359	1.506532494	0.59123179
491	A01	Control	Undefined	532	4585.075684	2871.917725	1.596520556	0.674931129
491	A01	Control	Undefined	532	6280.09375	3352.992432	1.872981785	0.905336869
491	A01	Control	Undefined	532	5360.568848	4224.436523	1.268942927	0.343627183
491	A01	Control	Undefined	532	6016.876953	3920.817139	1.534597697	0.617860495
491	A01	Control	Undefined	532	5957.720703	3458.268799	1.722746568	0.784710483
491	A01	Control	Undefined	532	5166.328613	4465.78125	1.156870058	0.210226827
491	A01	Control	Undefined	532	8665.469727	4840.45459	1.790218164	0.840135411
491	A01	Control	Undefined	532	4346.550293	3492.386963	1.244578662	0.315657417
491	A01	Control	Undefined	532	3939.775879	3250.30249	1.212125915	0.277539573
491	A01	Control	Undefined	532	5314.459961	3989.417969	1.332139175	0.413744815
491	A01	Control	Undefined	532	4881.802734	3654.21167	1.335938685	0.417853795
491	A01	Control	Undefined	532	6068.618164	4278.574707	1.418373776	0.504237768
491	A01	Control	Undefined	532	3416.043457	2897.818604	1.178832744	0.23735904
491	A01	Control	Undefined	532	4838.598145	4770.669434	1.014238822	0.020397402
491	A01	Control	Undefined	532	6146.866699	4361.265137	1.409422841	0.495104499
491	A01	Control	Undefined	532	5127.092773	3569.093994	1.436525007	0.522583107
491	A01	Control	Undefined	532	4433.766113	3006.302979	1.474823444	0.560542255
491	A01	Control	Undefined	532	5548.100098	3699.179199	1.49981923	0.584788626
491	A01	Control	Undefined	532	6165.819336	3516.41748	1.753437802	0.810186256
491	A01	Control	Undefined	532	4973.373535	3420.118652	1.454152338	0.540178415
491	A01	Control	Undefined	532	6171.186035	4025.519287	1.533016139	0.616372885
491	A01	Control	Undefined	532	4870.804688	3517.119629	1.384884565	0.469765728
491	A01	Control	Undefined	532	5519.466309	3773.982666	1.462504414	0.548440979
491	A01	Control	Undefined	532	4428.00293	3094.434082	1.430957265	0.516980587
491	A01	Control	Undefined	532	6174.290039	4407.758301	1.400777814	0.48622814
491	A01	Control	Undefined	532	5801.59668	3798.421875	1.527370279	0.611049856
491	A01	Control	Undefined	532	5314.109863	4157.452637	1.278212965	0.354128226
491	A01	Control	Undefined	532	5503.115723	3779.489014	1.456047551	0.542057471
491	A01	Control	Undefined	532	5637.092773	4170.253906	1.351738503	0.434816086
491	A01	Control	Undefined	532	5549.226563	3565.114502	1.556535298	0.638338293
491	A01	Control	Undefined	532	4675.217773	3926.586182	1.190657114	0.251758006
491	A01	Control	Undefined	532	5449.126953	3629.781982	1.501227065	0.586142206
491	A01	Control	Undefined	532	6837.645996	3914.649902	1.746681355	0.804616443
491	A01	Control	Undefined	532	5742.074219	4578.808105	1.254054349	0.326599874
491	A01	Control	Undefined	532	4906.893555	3225.79126	1.521144166	0.60515689
491	A01	Control	Undefined	532	4665.753906	3243.300537	1.438582041	0.524647499
491	A01	Control	Undefined	532	5592.55127	4505.766602	1.241198616	0.311733993
491	A01	Control	Undefined	532	4900.720703	4388.49707	1.116719602	0.159266984
491	A01	Control	Undefined	532	5274.680176	3116.07959	1.692729606	0.759351538
491	A01	Control	Undefined	532	5484.661133	4625.566406	1.185727466	0.245772451
491	A01	Control	Undefined	532	4079.350098	3443.121582	1.184782472	0.244622202
491	A01	Control	Undefined	532	5720.850098	4002.380859	1.429361747	0.515371084
491	A01	Control	Undefined	532	4402.86377	3505.663818	1.255928691	0.328754553
491	A01	Control	Undefined	532	5232.01709	3674.764648	1.4237693	0.509715398
491	A01	Control	Undefined	532	4615.24707	3766.431641	1.225363291	0.293209537
491	A01	Control	Undefined	532	6585.146973	3629.375488	1.814402228	0.859494317
491	A01	Control	Undefined	532	6422.366699	3831.360352	1.676262765	0.745248319
491	A01	Control	Undefined	532	4244.558105	3108.425781	1.365500869	0.449430232
491	A01	Control	Undefined	532	4473.74707	3195.30127	1.400101803	0.485531731
491	A01	Control	Undefined	532	4368.797852	3033.971924	1.439959881	0.526028617
491	A01	Control	Undefined	532	5079.143066	3835.295654	1.324315913	0.405247315
491	A01	Control	Undefined	532	5636.260742	4439.339355	1.269617006	0.344393358
491	A01	Control	Undefined	532	9117.998047	4583.611328	1.989260737	0.992232386
491	A01	Control	Undefined	532	5187.189941	3924.578857	1.321718872	0.40241535
491	A01	Control	Undefined	532	5213.503418	4274.527832	1.219667674	0.286488106
491	A01	Control	Undefined	532	4150.711914	3387.924805	1.225148772	0.292956949
491	A01	Control	Undefined	532	4148.578125	3689.068359	1.12455984	0.169360432
491	A01	Control	Undefined	532	5975.093262	4554.632813	1.311871562	0.39162648
491	A01	Control	Undefined	532	6051.388672	4636.028809	1.305295744	0.384376718
491	A01	Control	Undefined	532	9291.041992	4357.236816	2.132324311	1.092426878
491	A01	Control	Undefined	532	7418.625488	4626.140625	1.603631642	0.68134279
491	A01	Control	Undefined	532	8165.463379	3760.565918	2.171338984	1.118584973
491	A01	Control	Undefined	532	4769.080078	2719.695557	1.753534533	0.810265842
491	A01	Control	Undefined	532	5347.696289	3758.62085	1.422781521	0.508714142
491	A01	Control	Undefined	532	6436.329102	3980.488281	1.61696974	0.693292681
491	A01	Control	Undefined	532	3756.954834	3564.662842	1.053943949	0.075798144
491	A01	Control	Undefined	532	4872.594727	3366.82666	1.447236588	0.533300786
491	A01	Control	Undefined	532	5831.196777	3390.662842	1.719780777	0.782224674
491	A01	Control	Undefined	532	5414.26123	2974.601074	1.820163812	0.864068297
491	A01	Control	Undefined	532	5410.472656	2977.813232	1.81692814	0.861501361
491	A01	Control	Undefined	532	4379.229004	3612.813721	1.212138057	0.277554025
491	A01	Control	Undefined	532	6696.069336	5186.015625	1.29117801	0.368687914
491	A01	Control	Undefined	532	7369.56543	6161.012695	1.196161377	0.25841204
491	A01	Control	Undefined	532	11393.23047	4424.949219	2.574770897	1.364444067
491	A01	Control	Undefined	532	4920.671875	3510.307617	1.401777967	0.487257853
491	A01	Control	Undefined	532	6501.542969	3278.974365	1.982797743	0.987537521
491	A01	Control	Undefined	532	5897.467773	4962.02832	1.188519572	0.249165661
491	A01	Control	Undefined	532	5550.727539	4651.111328	1.193419625	0.255101407
491	A01	Control	Undefined	532	4006.430664	3425.630615	1.16954544	0.225947915
491	A01	Control	Undefined	532	5196.20166	4794.114746	1.083870941	0.116192982
491	A01	Control	Undefined	532	5848.026367	5155.231445	1.134386774	0.181912617
491	A01	Control	Undefined	532	7449.596191	4090.308838	1.821279636	0.864952448
491	A01	Control	Undefined	532	6037.549316	3664.680664	1.647496704	0.720275579
491	A01	Control	Undefined	532	6005.581543	4807.330078	1.249255085	0.32106809
491	A01	Control	Undefined	532	5322.32373	3404.103027	1.56350254	0.644781563
491	A01	Control	Undefined	532	5505.040039	3986.878174	1.38078963	0.465493535
491	A01	Control	Undefined	532	5898.923828	4391.249512	1.343336062	0.425820269
491	A01	Control	Undefined	532	7563.636719	5962.44873	1.268545368	0.343175117
491	A01	Control	Undefined	532	5205.322266	4588.576172	1.134409035	0.181940928
491	A01	Control	Undefined	532	6877.593262	4156.938477	1.654485218	0.726382402
491	A01	Control	Undefined	532	4476.031738	3586.115723	1.248155967	0.319798222
491	A01	Control	Undefined	532	13718.71094	6848.258301	2.003240873	1.002335904
491	A01	Control	Undefined	532	6055.916504	4598.267578	1.316999588	0.397254894
491	A01	Control	Undefined	532	9691.041992	4151.309082	2.334454458	1.223085444
491	A01	Control	Undefined	532	4778.048828	3840.028809	1.244274214	0.315304463
491	A01	Control	Undefined	532	7435.594727	4824.458496	1.541228872	0.624081118
491	A01	Control	Undefined	532	7391.022949	3654.259033	2.022577733	1.01619515
491	A01	Control	Undefined	532	6868.083496	4630.122559	1.483348099	0.568857196
491	A01	Control	Undefined	532	5381.661621	3151.599365	1.707597	0.771967533
491	A01	Control	Undefined	532	5614.839844	4755.23291	1.180770732	0.239728867
491	A01	Control	Undefined	532	4809.805176	4641.358887	1.036292451	0.051431202
491	A01	Control	Undefined	532	5286.412109	4151.028809	1.273518531	0.348819952
491	A01	Control	Undefined	532	5617.173828	4417.347168	1.271617017	0.346664228
491	A01	Control	Undefined	532	5052.071289	3355.720947	1.505509954	0.590252247
491	A01	Control	Undefined	532	5622.229492	4908.137207	1.145491508	0.195966764
491	A01	Control	Undefined	532	5676.686035	3822.568359	1.485045002	0.57050665
491	A01	Control	Undefined	532	8279.477539	4435.061035	1.86682381	0.900585773
491	A01	Control	Undefined	532	4901.366211	3816.037842	1.284412371	0.361108465
491	A01	Control	Undefined	532	5506.6875	3802.62085	1.448129518	0.53419064
491	A01	Control	Undefined	532	5410.527832	4158.304688	1.301137901	0.379773874
491	A01	Control	Undefined	532	5228.754395	4501.658203	1.161517414	0.216010784
491	A01	Control	Undefined	532	5980.140137	5036.512695	1.187357304	0.247754142
491	A01	Control	Undefined	532	5549.265625	4310	1.287532628	0.364608992
491	A01	Control	Undefined	532	6968.414063	4465.677246	1.560438357	0.641951366
491	A01	Control	Undefined	532	6081.774902	5072.104004	1.199063524	0.261908092
491	A01	Control	Undefined	532	5363.473633	4458.542969	1.202965559	0.266595338
491	A01	Control	Undefined	532	3874.200439	4591.926758	0.843698222	-0.245201035
491	A01	Control	Undefined	532	6190.491211	4805.90625	1.288100701	0.365245385
491	A01	Control	Undefined	532	5751.271484	4657.65625	1.234799473	0.304276773
491	A01	Control	Undefined	532	4385.463867	3212.122559	1.365285348	0.44920251
491	A01	Control	Undefined	532	4467.865234	3885.756348	1.149805812	0.201390229
491	A01	Control	Undefined	532	4767.777832	2886.646484	1.651666686	0.723922574
491	A01	Control	Undefined	532	5155.80957	4205.322266	1.226020087	0.293982616
491	A01	Control	Undefined	532	4334.592773	3500.69751	1.238208317	0.308254055
491	A01	Control	Undefined	532	5347.254395	3043.953369	1.756680785	0.812852056
491	A01	Control	Undefined	532	4388.5	3445.005371	1.273873195	0.349221675
491	A01	Control	Undefined	532	4910.895508	3610.853027	1.360037496	0.443646427
491	A01	Control	Undefined	532	5746.179688	4967.04834	1.156860029	0.210214321
491	A01	Control	Undefined	532	5554.841309	4320.767578	1.285614468	0.362458069
491	A01	Control	Undefined	532	4308.605957	3313.258301	1.30041354	0.378970483
491	A01	Control	Undefined	532	7694.280762	2990.703613	2.572732627	1.363301532
491	A01	Control	Undefined	532	6015.97168	3336.314453	1.803178856	0.850542504
491	A01	Control	Undefined	532	5220.710938	5118.578613	1.019953259	0.02850304
491	A01	Control	Undefined	532	4207.67334	3622.587402	1.16151051	0.216002208
491	A01	Control	Undefined	532	5353.47168	3605.62915	1.484753827	0.570223751
491	A01	Control	Undefined	532	7044.54541	3947.01123	1.784779672	0.835745987
491	A01	Control	Undefined	532	4082.232178	3526.188477	1.157689728	0.211248649
491	A01	Control	Undefined	532	6440.588379	4103.925781	1.569372528	0.650187851
491	A01	Control	Undefined	532	4998.753418	3477.282471	1.437545974	0.523608096
491	A01	Control	Undefined	532	5624.117188	4239.475098	1.326606964	0.407741004
491	A01	Control	Undefined	532	5764.764648	3461.82666	1.665237811	0.735728222
491	A01	Control	Undefined	532	9159.989258	5935.274902	1.543313395	0.626031054
491	A01	Control	Undefined	532	3735.770264	3152.552734	1.184998501	0.244885234
491	A01	Control	Undefined	532	5258.648926	4668.887695	1.126317288	0.171613297
491	A01	Control	Undefined	532	4089.906738	3581.199463	1.142049411	0.191625071
491	A01	Control	Undefined	532	14973.1416	4135.688965	3.620470913	1.85617736
491	A01	Control	Undefined	532	5653.654785	5474.23584	1.032775158	0.046526204
491	A01	Control	Undefined	532	5424.334473	5251.216797	1.032967155	0.046794381
491	A01	Control	Undefined	532	6026.237793	4706.823242	1.280319545	0.356503927
491	A01	Control	Undefined	532	7622.541992	3305.829346	2.305788108	1.205259941
491	A01	Control	Undefined	532	4024.889648	3634.289307	1.107476403	0.147275959
491	A01	Control	Undefined	532	4179.900879	3850.530518	1.085538956	0.1184115
491	A01	Control	Undefined	532	6266.274414	4949.335938	1.266083873	0.340372981
491	A01	Control	Undefined	532	6320.835938	5134.902344	1.230955433	0.29977853
491	A01	Control	Undefined	532	3913.873779	3180.32251	1.230653107	0.299424157
491	A01	Control	Undefined	532	4528.897949	4034.225098	1.12261905	0.166868447
491	A01	Control	Undefined	532	4691.930176	3923.781738	1.195767372	0.25793675
491	A01	Control	Undefined	532	4422.373047	4282.006348	1.032780591	0.046533794
491	A01	Control	Undefined	532	4251.798828	3759.387207	1.130981885	0.177575821
491	A01	Control	Undefined	532	6780.375	4739.888672	1.430492459	0.516511892
491	A01	Control	Undefined	532	5733.638184	4838.192871	1.185078466	0.244982585
491	A01	Control	Undefined	532	5581.374512	6100.897949	0.914844759	-0.128401144
491	A01	Control	Undefined	532	5881.656738	4771.51416	1.232660439	0.301775435
491	A01	Control	Undefined	532	6176.35791	5078.245605	1.216238518	0.282426186
491	A01	Control	Undefined	532	3798.459229	4106.5	0.924987028	-0.112494962
491	A01	Control	Undefined	532	5567.894531	4586.187988	1.214057196	0.279836391
491	A01	Control	Undefined	532	4906.645996	3644.0354	1.346486918	0.429200214
491	A01	Control	Undefined	532	5338.962891	3794.218262	1.407131199	0.492756849
491	A01	Control	Undefined	532	4727.417969	4093.096191	1.154973582	0.207859853
491	A01	Control	Undefined	532	5003.081543	4525.855469	1.105444391	0.144626453
491	A01	Control	Undefined	532	4823.647461	4052.621826	1.190253537	0.251268916
491	A01	Control	Undefined	532	7173.087402	5207.906738	1.377345594	0.461890596
491	A01	Control	Undefined	532	4860.540039	3643.680176	1.33396451	0.415720284
491	A01	Control	Undefined	532	6351.888184	4895.857422	1.297400565	0.375623972
491	A01	Control	Undefined	532	6173.967285	4898.664063	1.260336942	0.333809479
491	A01	Control	Undefined	532	5515.128906	5567.934082	0.9905162	-0.013747525
491	A01	Control	Undefined	532	4696.000977	3742.373291	1.254818964	0.327479238
491	A01	Control	Undefined	532	4192.508789	3754.205566	1.116749926	0.159306159
491	A01	Control	Undefined	532	5776.921875	4754.404297	1.215067444	0.281036394
491	A01	Control	Undefined	532	6884.289551	5243.428711	1.312936617	0.39279727
491	A01	Control	Undefined	532	4207.38623	4217.429688	0.997618583	-0.003439756
491	A01	Control	Undefined	532	6413.429199	5650.022461	1.1351157	0.182839356
491	A01	Control	Undefined	532	5887.671875	5035.391113	1.169258106	0.22559343
491	A01	Control	Undefined	532	5766.932129	5316.49707	1.08472403	0.117328047
491	A01	Control	Undefined	532	5182.062988	5062.047363	1.02370891	0.033805546
491	A01	Control	Undefined	532	5864.208496	4373.208984	1.340939461	0.423244105
491	A01	Control	Undefined	532	6482.785645	6729.230957	0.963376898	-0.053827767
491	A01	Control	Undefined	532	5982.836914	3584.300537	1.669178366	0.739138127
491	A01	Control	Undefined	532	4253.547852	3989.900146	1.066078773	0.092314043
491	A01	Control	Undefined	532	5452.51123	4744.608887	1.149201412	0.20063167
491	A01	Control	Undefined	532	5181.815918	4184.738281	1.238265232	0.308320368
491	A01	Control	Undefined	532	4346.027832	3816.705078	1.138685789	0.187369702
491	A01	Control	Undefined	532	5160.208496	4596.591797	1.122616217	0.166864806
491	A01	Control	Undefined	532	5569.234863	5845.376465	0.952758971	-0.069816808
491	A01	Control	Undefined	532	5524.241699	4456.790527	1.239511183	0.309771288
491	A01	Control	Undefined	532	6297.911133	6205.067871	1.014962489	0.02142641
491	A01	Control	Undefined	532	5211.913086	3580.67749	1.455566188	0.541580444
491	A01	Control	Undefined	532	4600.561523	4473.757324	1.028344005	0.04032296
491	A01	Control	Undefined	532	8271.996094	5344.932129	1.547633514	0.630063876
491	A01	Control	Undefined	532	7801.752441	5017.648926	1.554862159	0.636786689
491	A01	Control	Undefined	532	5268.268066	4852.57959	1.085663402	0.118576881
491	A01	Control	Undefined	532	4912.628906	4446.17041	1.10491242	0.14393202
491	A01	Control	Undefined	532	4839.0625	4692.218262	1.03129527	0.04445745
491	A01	Control	Undefined	532	6092.972168	4724.086426	1.289767294	0.367110792
491	A01	Control	Undefined	532	6801.28418	5310.714355	1.280672189	0.35690124
491	A01	Control	Undefined	532	5085.275391	4116.407715	1.235367277	0.304940022
491	A01	Control	Undefined	532	4887.465332	4230.724609	1.155231263	0.20818169
491	A01	Control	Undefined	532	5455.772461	4593.992188	1.187588537	0.248035073
491	A01	Control	Undefined	532	5902.48584	3698.001953	1.596128373	0.674576689
491	A01	Control	Undefined	532	6808.678711	5319.098633	1.280043703	0.356193067
491	A01	Control	Undefined	532	5716.32373	4538.438477	1.259535358	0.332891622
491	A01	Control	Undefined	532	5488.766113	4556.963379	1.204478873	0.268409088
491	A01	Control	Undefined	532	4927.760742	4321.251953	1.140354878	0.18948286
491	A01	Control	Undefined	532	4699.335938	4145.941895	1.133478485	0.180757007
491	A01	Control	Undefined	532	4862.503418	4110.166504	1.183042929	0.242502425
491	A01	Control	Undefined	532	4871.578613	4981.900391	0.977855483	-0.032306829
491	A01	Control	Undefined	532	4980.199219	5363.053223	0.928612679	-0.106851116
491	A01	Control	Undefined	532	5924.887695	4363.783691	1.357740923	0.441208218
491	A01	Control	Undefined	532	5320.237793	3599.395264	1.478092125	0.563736191
491	A01	Control	Undefined	532	4544.404297	4600.265625	0.987856934	-0.017625975
491	A01	Control	Undefined	532	5663.394043	5224.725586	1.083960095	0.116311646
491	A01	Control	Undefined	532	6796.109863	4602.749512	1.476532635	0.562213243
491	A01	Control	Undefined	532	5387.911133	4472.134766	1.204773875	0.268762392
491	A01	Control	Undefined	532	6685.761719	4881.350098	1.369654211	0.45381171
491	A01	Control	Undefined	532	5021.693848	5353.233887	0.938067335	-0.09223661
491	A01	Control	Undefined	532	5301.834473	5108.763672	1.037792079	0.05351743
491	A01	Control	Undefined	532	6988.817383	6117.9375	1.142348607	0.192002981
491	A01	Control	Undefined	532	4746.323242	4551.067871	1.042903199	0.060605255
491	A01	Control	Undefined	532	8560.791992	4812.22168	1.778968751	0.831041169
491	A01	Control	Undefined	532	6231.308105	5553.737793	1.122002575	0.166075987
491	A01	Control	Undefined	532	5853.922852	5165.231934	1.133332041	0.180570601
491	A01	Control	Undefined	532	5593.100098	4809.135742	1.163015643	0.217870502
491	A01	Control	Undefined	532	6121.416016	5846.439453	1.047033167	0.066307143
491	A01	Control	Undefined	532	4946.962402	4426.09375	1.117681342	0.160508925
491	A01	Control	Undefined	532	4850.112793	4671.751465	1.038178685	0.054054773
491	A01	Control	Undefined	532	5377.716797	4139.212402	1.299212573	0.3776375
491	A01	Control	Undefined	532	5708.478516	5152.862305	1.107826714	0.147732233
491	A01	Control	Undefined	532	5892.844727	4310.020996	1.367242696	0.451269355
491	A01	Control	Undefined	532	6251.971191	5337.490234	1.17133164	0.228149605
491	A01	Control	Undefined	532	5964.046387	5177.256348	1.151970462	0.204103725
491	A01	Control	Undefined	532	6379.806152	5101.850586	1.25048863	0.32249194
491	A01	Control	Undefined	532	5342.465332	4689.69873	1.139191586	0.188010395
491	A01	Control	Undefined	532	5266.575195	3989.007324	1.32027213	0.400835323
491	A01	Control	Undefined	532	5898.9375	4741.125977	1.244206024	0.315225396
491	A01	Control	Undefined	532	5562.895508	5196.107422	1.070589011	0.09840475
491	A01	Control	Undefined	532	6958.225098	4980.912109	1.396978093	0.482309397
491	A01	Control	Undefined	532	3858.149902	4166.708984	0.925946572	-0.110999143
491	A01	Control	Undefined	532	6649.606445	4664.582031	1.425552472	0.511521143
491	A01	Control	Undefined	532	6455.145508	4291.285645	1.504245124	0.58903968
491	A01	Control	Undefined	532	7043.689941	5516.725098	1.276788279	0.352519312
491	A01	Control	Undefined	532	6812.467773	4229.410645	1.610736896	0.687720858
491	A01	Control	Undefined	532	6262.895508	6170.145996	1.01503198	0.021525182
491	A01	Control	Undefined	532	4384.603516	3927.160156	1.116481972	0.158959956
491	A01	Control	Undefined	532	5000.737793	3240.076172	1.543401305	0.626113231
491	A01	Control	Undefined	532	6667.202637	4649.234375	1.434043135	0.52008842
491	A01	Control	Undefined	532	9891.197266	6502.884277	1.521047714	0.60506541
491	A01	Control	Undefined	532	7556.463867	5535.539063	1.365081843	0.44898745
491	A01	Control	Undefined	532	7442.899902	4371.008789	1.702787677	0.767898555
491	A01	Control	Undefined	532	5603.066895	3847.557617	1.456265884	0.542273786
491	A01	Control	Undefined	532	4935.791504	4062.238281	1.215042339	0.281006587
491	A01	Control	Undefined	532	7139.451172	4995.586914	1.429151628	0.51515899
491	A01	Control	Undefined	532	4910.867188	3319.084229	1.479584985	0.565192565
491	A01	Control	Undefined	532	4558.561523	4504.099609	1.012091632	0.017339913
491	A01	Control	Undefined	532	6205.293457	3806.86792	1.630025939	0.704894923
491	A01	Control	Undefined	532	6594.287598	4495.159668	1.466975166	0.552844448
491	A01	Control	Undefined	532	5566.84375	3137.214355	1.774454379	0.827375483
491	A01	Control	Undefined	532	5804.912598	3310.616211	1.753423601	0.810174572
491	A01	Control	Undefined	532	4508.112305	3149.572754	1.431340901	0.517367319
491	A01	Control	Undefined	532	5240.95166	3049.929199	1.718384696	0.78105305
491	A01	Control	Undefined	532	5786.733887	4330.02832	1.336419409	0.41837284
491	A01	Control	Undefined	532	6062.301758	5254.126953	1.153817145	0.206414606
491	A01	Control	Undefined	532	4009.379639	3843.43335	1.043176575	0.060983379
491	A01	Control	Undefined	532	7299.882813	3340.312012	2.185389505	1.127890436
491	A01	Control	Undefined	532	4670.765625	3361.173096	1.38962365	0.474694212
491	A01	Control	Undefined	532	4796.547852	3167.245117	1.514422684	0.598767926
491	A01	Control	Undefined	532	7616.560547	5887.556152	1.293670982	0.371470745
491	A01	Control	Undefined	532	6614.797363	5880.113281	1.124943865	0.169853013
491	A01	Control	Undefined	532	6344.383789	5401.864258	1.174480417	0.232022659
491	A01	Control	Undefined	532	4625.891602	3336.457275	1.386468107	0.47141443
491	A01	Control	Undefined	532	5208.873535	2600.355713	2.003138843	1.002262422
491	A01	Control	Undefined	532	4547.733887	3761.312256	1.209081719	0.273911756
491	A01	Control	Undefined	532	9241.768555	3863.874023	2.391840029	1.258120902
491	A01	Control	Undefined	532	6580.245117	3925.240967	1.676392653	0.745360104
491	A01	Control	Undefined	532	6103.26416	4596.633301	1.327768338	0.409003455
491	A01	Control	Undefined	532	6858.133301	5084.899902	1.348725331	0.431596572
491	A01	Control	Undefined	532	6244.967285	4299.208496	1.452585352	0.538622937
491	A01	Control	Undefined	532	6944.848633	4518.352051	1.537031324	0.620146566
491	A01	Control	Undefined	532	7280.276855	5012.521484	1.452418085	0.538456799
491	A01	Control	Undefined	532	4882.283203	3572.5	1.366629308	0.450621972
491	A01	Control	Undefined	532	4551.67334	2679.647217	1.698609172	0.764353945
491	A01	Control	Undefined	532	4747.271484	3493.669189	1.358821121	0.442355548
491	A01	Control	Undefined	532	5756.339355	3927.912109	1.465495967	0.551388998
491	A01	Control	Undefined	532	4905.731934	3328.130859	1.474020146	0.559756242
491	A01	Control	Undefined	532	5762.123047	3678.933838	1.566248076	0.647312738
491	A01	Control	Undefined	532	5073.259766	3341.738281	1.518149939	0.602314284
491	A01	Control	Undefined	532	5269.928223	5339.802734	0.986914402	-0.019003134
491	A01	Control	Undefined	532	8128.144043	5283.137207	1.538507089	0.621531091
491	A01	Control	Undefined	532	5891.824707	4817.927734	1.222896032	0.290301754
491	A01	Control	Undefined	532	4671.815918	3379.47168	1.38241014	0.467185705
491	A01	Control	Undefined	532	4841.374023	4963.541992	0.975386938	-0.035953443
491	A01	Control	Undefined	532	5789.319336	4510.759277	1.28344675	0.36002344
491	A01	Control	Undefined	532	4331.411621	3158.340088	1.371420272	0.455670753
491	A01	Control	Undefined	532	5440.540527	3604.350342	1.509437211	0.594010745
491	A01	Control	Undefined	532	8186.618164	5632.677246	1.4534151	0.5394468
491	A01	Control	Undefined	532	4981.007813	3655.423828	1.362634826	0.446398985
491	A01	Control	Undefined	532	4841.416016	2908.486572	1.664582557	0.735160425
491	A01	Control	Undefined	532	5939.668945	4934.308594	1.203748982	0.267534578
491	A01	Control	Undefined	532	4878.233887	3949.848389	1.235043325	0.304561652
491	A01	Control	Undefined	532	5367.146484	3077.692383	1.743886593	0.802306223
491	A01	Control	Undefined	532	6551.459473	4379.143555	1.496059536	0.581167588
491	A01	Control	Undefined	532	5499.366211	3814.957031	1.441527694	0.527598553
491	A01	Control	Undefined	532	4870.12793	3901.29248	1.248337046	0.320007509
491	A01	Control	Undefined	532	7988.806641	4658.389648	1.714928815	0.778148693
491	A01	Control	Undefined	532	6586.452637	5503.894043	1.196689578	0.259048964
491	A01	Control	Undefined	532	5510.644531	3575.838867	1.541077419	0.62393934
491	A01	Control	Undefined	532	5614.396484	4589.969727	1.223188129	0.290646311
491	A01	Control	Undefined	532	6203.681641	4788.699219	1.29548367	0.373490831
491	A01	Control	Undefined	532	6587.11084	4763.754883	1.382756041	0.467546644
491	A01	Control	Undefined	532	7378.797852	4036.980225	1.827801337	0.870109273
491	A01	Control	Undefined	532	6548.494141	4501.156738	1.454846948	0.540867387
491	A01	Control	Undefined	532	6149.27832	4369.657227	1.407267893	0.492896992
491	A01	Control	Undefined	532	5879.759766	3115.83374	1.88705825	0.916138957
491	A01	Control	Undefined	532	5169.717773	3532.963623	1.463280782	0.549206628
491	A01	Control	Undefined	532	6229.432129	4314.787109	1.443740322	0.529811275
491	A01	Control	Undefined	532	6588.39209	4498.505371	1.464573574	0.55048067
491	A01	Control	Undefined	532	6898.760742	4453.375977	1.549108087	0.63143781
491	A01	Control	Undefined	532	6133.208008	3994.486572	1.535418357	0.618631801
491	A01	Control	Undefined	532	5478.514648	5201.714844	1.053213183	0.074797485
491	A01	Control	Undefined	532	6911.527344	5452.882813	1.267499703	0.341985409
491	A01	Control	Undefined	532	5410.193848	4437.369629	1.219234434	0.285975554
491	A01	Control	Undefined	532	6698.056641	6766.183105	0.98993133	-0.014599644
491	A01	Control	Undefined	532	5640.182129	4719.837402	1.194995007	0.25700459
491	A01	Control	Undefined	532	6030.247559	4223.339355	1.427838744	0.513833054
491	A01	Control	Undefined	532	6242.418457	4301.971191	1.451060033	0.537107207
491	A01	Control	Undefined	532	5712.197754	4591.121582	1.244183508	0.315199288
491	A01	Control	Undefined	532	4736.571289	4329.824707	1.093940658	0.12953448
491	A01	Control	Undefined	532	5680.549316	3578.440186	1.587437269	0.666699582
491	A01	Control	Undefined	532	6937.110352	3966.574463	1.748892002	0.806441202
491	A01	Control	Undefined	532	5328.944336	4061.459229	1.312076285	0.391851601
491	A01	Control	Undefined	532	6224.893066	3781.040771	1.646343809	0.719265648
491	A01	Control	Undefined	532	4905.448242	4633.770996	1.058629839	0.082198224
491	A01	Control	Undefined	532	6081.391113	3184.740234	1.909540705	0.933225674
491	A01	Control	Undefined	532	7387.561035	4949.922363	1.492459981	0.577692247
491	A01	Control	Undefined	532	6061.993652	5526.465332	1.096902502	0.133435298
491	A01	Control	Undefined	532	6038.335938	5258.773926	1.14824026	0.199424545
491	A01	Control	Undefined	532	7061.824219	4184.406738	1.687652435	0.755017817
491	A01	Control	Undefined	532	5962.45166	4459.609863	1.336989522	0.418988159
491	A01	Control	Undefined	532	8156.006348	4880.956055	1.670985409	0.740699136
491	A01	Control	Undefined	532	5592.030762	4994.993164	1.11952721	0.162889593
491	A01	Control	Undefined	532	6782.560547	4584.442383	1.479473397	0.565083755
491	A01	Control	Undefined	532	5078.400391	5048.053223	1.006011658	0.008647023
491	A01	Control	Undefined	532	5934.96582	4571.513184	1.298249744	0.376567941
491	A01	Control	Undefined	532	6220.633789	4532.164063	1.372552649	0.45686149
491	A01	Control	Undefined	532	5466.830566	5086.175293	1.074841163	0.104123478
491	A01	Control	Undefined	532	5296.488281	4782.870605	1.107386906	0.147159368
491	A01	Control	Undefined	532	6344.652344	4061.021729	1.562329081	0.643698367
491	A01	Control	Undefined	532	5846.225586	4466.860352	1.308799722	0.388244347
491	A01	Control	Undefined	532	7203.244141	4141.162109	1.739425782	0.798611123
491	A01	Control	Undefined	532	6121.15332	4379.862305	1.397567525	0.48291799
491	A01	Control	Undefined	532	5437.27002	4934.831543	1.101814717	0.139881638
491	A01	Control	Undefined	532	5743.856934	5401.248535	1.063431334	0.088726881
491	A01	Control	Undefined	532	5720.790527	5274.09668	1.084695802	0.117290502
491	A01	Control	Undefined	532	5048.659668	4456.983887	1.132752506	0.179832683
491	A01	Control	Undefined	532	5228.689941	4317.17334	1.211137364	0.276362502
491	A01	Control	Undefined	532	7362.523926	4728.586914	1.55702413	0.638791303
491	A01	Control	Undefined	532	6737.308105	5125.95752	1.314351139	0.394350754
491	A01	Control	Undefined	532	5794.287598	4422.964355	1.310046189	0.389617679
491	A01	Control	Undefined	532	5454.503418	3631.490967	1.502001098	0.586885867
491	A01	Control	Undefined	532	6721.986816	4603.388672	1.46022578	0.546191456
491	A01	Control	Undefined	532	4935.633301	4187.243164	1.178730995	0.23723451
491	A01	Control	Undefined	532	5324.746582	4151.595703	1.282578306	0.35904691
491	A01	Control	Undefined	532	4642.796875	4116.205078	1.12793138	0.173679301
491	A01	Control	Undefined	532	6764.445313	4039.849365	1.674430084	0.743670138
491	A01	Control	Undefined	532	5342.913086	4241.295898	1.25973599	0.333121411
491	A01	Control	Undefined	532	5439.038086	3957.650391	1.374309893	0.458707354
491	A01	Control	Undefined	532	5478.170898	4498.197754	1.217859062	0.284347186
491	A01	Control	Undefined	532	6481.938477	3894.391846	1.664428936	0.735027275
491	A01	Control	Undefined	532	5283.759277	4301.974609	1.228217216	0.296565731
491	A01	Control	Undefined	532	6293.506348	4835.079102	1.30163462	0.380324528
491	A01	Control	Undefined	532	5816.350586	5180.702637	1.122695316	0.166966454
491	A01	Control	Undefined	532	6149.123047	4843.023438	1.269686824	0.344472691
491	A01	Control	Undefined	532	7358.892578	8072.526855	0.911597163	-0.13353166
491	A01	Control	Undefined	532	4991.353027	4274.248535	1.167773232	0.223760147
491	A01	Control	Undefined	532	5679.031738	3381.080566	1.679649931	0.748160581
491	A01	Control	Undefined	532	5513.176758	4867.257813	1.132706951	0.179774662
491	A01	Control	Undefined	532	5450.226563	3941.798096	1.382675223	0.467462322
491	A01	Control	Undefined	532	8031.192383	6405.307129	1.253834082	0.326346451
491	A01	Control	Undefined	532	5537.922363	4808.505371	1.15169308	0.203756298
491	A01	Control	Undefined	532	5060.65918	3971.57666	1.274219186	0.349613466
491	A01	Control	Undefined	532	7725.687012	4495.435547	1.718562513	0.781202331
491	A01	Control	Undefined	532	5527.240723	4715.69043	1.172095752	0.229090433
491	A01	Control	Undefined	532	10004.96289	7233.083984	1.383222276	0.468033008
491	A01	Control	Undefined	532	6877.731934	5168.683105	1.330654597	0.412136134
491	A01	Control	Undefined	532	6174.756348	5036.486816	1.226004668	0.293964472
491	A01	Control	Undefined	532	6175.073242	4516.022461	1.367369914	0.451403587
491	A01	Control	Undefined	532	5581.786621	5427.192383	1.028485122	0.040520924
491	A01	Control	Undefined	532	5674.22998	3285.414307	1.727097239	0.788349312
491	A01	Control	Undefined	532	6604.785645	3660.003906	1.804584316	0.851666552
491	A01	Control	Undefined	532	5006.181152	4522.432129	1.106966563	0.146611645
491	A01	Control	Undefined	532	5332.616699	3955.7771	1.348057933	0.430882497
491	A01	Control	Undefined	532	4689.122559	3832.037109	1.223663139	0.291206455
491	A01	Control	Undefined	532	5226.976074	3544.024414	1.474870222	0.560588013
491	A01	Control	Undefined	532	4662.33252	4121.253906	1.131289803	0.177968553
491	A01	Control	Undefined	532	5568.847656	4509.76123	1.234843126	0.304327774
491	A01	Control	Undefined	532	5544.061035	4598.72168	1.205565681	0.269710254
491	A01	Control	Undefined	532	3598.233154	3220.011963	1.117459561	0.160222623
491	A01	Control	Undefined	532	5128.179199	4008.729736	1.279252915	0.35530152
491	A01	Control	Undefined	532	6103.617676	3501.678955	1.743054619	0.801617777
491	A01	Control	Undefined	532	4646.220703	4072.031738	1.141007979	0.19030888
491	A01	Control	Undefined	532	5333.604492	3981.093506	1.339733539	0.42194609
491	A01	Control	Undefined	532	5193.26416	3674.645752	1.413269335	0.499036435
491	A01	Control	Undefined	532	6081.755859	4477.42334	1.358316022	0.441819172
491	A01	Control	Undefined	532	5297.363281	5078.067383	1.043184913	0.06099491
491	A01	Control	Undefined	532	5955.555176	3639.545898	1.636345671	0.710477544
491	A01	Control	Undefined	532	4552.313965	3884.181885	1.172013593	0.228989302
491	A01	Control	Undefined	532	4776.145996	7288.795898	0.655272292	-0.609833565
491	A01	Control	Undefined	532	5913.580566	4409.354492	1.341144282	0.423464453
491	A01	Control	Undefined	532	5610.471191	5906.095215	0.949945943	-0.074082676
491	A01	Control	Undefined	532	6029.987305	4177.51709	1.443438094	0.529509235
491	A01	Control	Undefined	532	6258.601563	4634.645508	1.35039488	0.433381339
491	A01	Control	Undefined	532	6426.049805	3020.763428	2.127293301	1.089018959
491	A01	Control	Undefined	532	5585.42041	4182.581055	1.335400399	0.417272376
491	A01	Control	Undefined	532	5041.191406	4994.147461	1.009419815	0.013526312
491	A01	Control	Undefined	532	5142.938965	5056.477539	1.017099142	0.024460313
491	A01	Control	Undefined	532	4935.757324	4679.585449	1.054742429	0.076890732
491	A01	Control	Undefined	532	5117.787109	3887.740479	1.316391137	0.396588218
491	A01	Control	Undefined	532	5124.657227	5292.203613	0.968340903	-0.046413059
491	A01	Control	Undefined	532	4557.655762	3386	1.346029463	0.428709989
491	A01	Control	Undefined	532	5445.171387	4297.90332	1.266936686	0.341344428
491	A01	Control	Undefined	532	5759.200195	4562.358887	1.262329496	0.336088535
491	A01	Control	Undefined	532	5708.321289	4606.239746	1.239258398	0.309477036
491	A01	Control	Undefined	532	5055.708496	4002.630859	1.263096367	0.336964713
491	A01	Control	Undefined	532	11923.06641	4613.942871	2.584138282	1.369683274
491	A01	Control	Undefined	532	4814.404785	3617.558594	1.330843623	0.412341061
491	A01	Control	Undefined	532	4790.312012	3440.935547	1.39215395	0.477318759
491	A01	Control	Undefined	532	4291.77002	3469.699707	1.236928375	0.306761963
491	A01	Control	Undefined	532	4625.110352	3448.919189	1.341031813	0.423343462
491	A01	Control	Undefined	532	4356.85498	3452.059326	1.262103159	0.335829835
491	A01	Control	Undefined	532	4780.192871	3325.552734	1.437413042	0.523474681
491	A01	Control	Undefined	532	5281.65625	4384.99707	1.204483416	0.26841453
491	A01	Control	Undefined	532	7408.993164	5098.982422	1.453033674	0.539068138
491	A01	Control	Undefined	532	6775.67041	4469.974609	1.515818545	0.600097063
491	A01	Control	Undefined	532	5019.318359	4134.705078	1.213948338	0.279707027
491	A01	Control	Undefined	532	4885.89502	4276.558105	1.14248302	0.192172724
491	A01	Control	Undefined	532	6270.765137	4336.640137	1.445996195	0.532063756
491	A01	Control	Undefined	532	5965.817871	4335.40332	1.376069867	0.460553722
491	A01	Control	Undefined	532	5177.768555	4955.169922	1.044922502	0.063395948
[truncated: 30,635 more rows]
