# Supplementary material for: Enterovirus D68 2A protease causes nuclear pore complex dysfunction and independently contributes to motor neuron toxicity
Source: eLife. 2026 Jun 18;14:RP108672. doi: 10.7554/eLife.108672 (PMC13278737; doi:10.7554/eLife.108672)
Supplement: Figure 3—source data 1. [file elife-108672-fig3-data1.zip › Fig 3A Poly-A-FISH_240108.csv]

Plate ID	Well Name	Group	Compound	MEASUREMENT SET ID	Cell: Nucleus Avg Intensity (MJE Nuclear-Cytoplasmic)	Cell: Cytoplasm Avg Intensity (MJE Nuclear-Cytoplasmic)	N/C Ratio	N/C Ratio
567	C03	Control	None	643	18939.69336	11371	1.665613698	0.736053838
567	C03	Control	None	643	20560.36328	14930.30957	1.37708888	0.461621677
567	C03	Control	None	643	20255.90625	17616.86328	1.149802092	0.20138556
567	C03	Control	None	643	23236.60156	20381.89453	1.140060927	0.189110926
567	C03	Control	None	643	13618.77344	11290.34277	1.206232061	0.270507487
567	C03	Control	None	643	20575.43164	14444.43652	1.424453741	0.510408771
567	C03	Control	None	643	14572.70996	11402.89356	1.277983513	0.353869224
567	C03	Control	None	643	13988.1543	14082.86035	0.993275084	-0.009734773
567	C03	Control	None	643	12464.02344	13213.19531	0.943301234	-0.084209541
567	C03	Control	None	643	13164.89063	14746.09375	0.892771391	-0.163637299
567	C03	Control	None	643	13268.95801	13597.19727	0.975859786	-0.035254223
567	C03	Control	None	643	16521.38867	12924.56055	1.278294037	0.354219727
567	C03	Control	None	643	11421.80273	10828.53516	1.054787427	0.076952279
567	C03	Control	None	643	10632.23144	9513.270508	1.117621057	0.160431108
567	C03	Control	None	643	10772.04785	9530.936523	1.130219242	0.176602656
567	C03	Control	None	643	15442.36328	15436.88867	1.000354645	0.000511553
567	C03	Control	None	643	15099.46582	14815.89453	1.019139667	0.027351778
567	C03	Control	None	643	13504.06641	12773.06738	1.057229716	0.080288882
567	C03	Control	None	643	15055.00195	13583.77148	1.108307952	0.148358801
567	C03	Control	None	643	15322.23535	11374.52539	1.347065906	0.429820437
567	C03	Control	None	643	13922.43457	10138.76074	1.373188985	0.45753019
567	C03	Control	None	643	14713.37012	14694.74121	1.001267726	0.001827784
567	C03	Control	None	643	20231.27344	16522.2168	1.224489043	0.292179865
567	C03	Control	None	643	13281.44531	13835.76758	0.959935561	-0.058990532
567	C03	Control	None	643	16997.34961	14786.92969	1.149484712	0.200987278
567	C03	Control	None	643	16203.76953	10401.46973	1.55783461	0.639542075
567	C03	Control	None	643	12385.12988	10137.89648	1.221666635	0.28885066
567	C03	Control	None	643	11395.69824	9698.807617	1.174958685	0.232610028
567	C03	Control	None	643	18033.64063	11023.72949	1.635892883	0.710078285
567	C03	Control	None	643	9962.366211	8421.991211	1.182899146	0.242327075
567	C03	Control	None	643	16234.04492	9052.776367	1.793266978	0.84259029
567	C03	Control	None	643	12362.30078	7104.702637	1.740016636	0.799101099
567	C03	Control	None	643	10921.47754	9314.831055	1.172482622	0.22956654
567	C03	Control	None	643	10316.00195	8552.617188	1.206180719	0.270446079
567	C03	Control	None	643	12641.93555	12824.86426	0.985736402	-0.020726191
567	C03	Control	None	643	13270.29297	12124.10449	1.094537991	0.13032203
567	C03	Control	None	643	13153.15527	9996.352539	1.315795459	0.395935238
567	C03	Control	None	643	11803.50781	11039.78027	1.069179596	0.096504211
567	C03	Control	None	643	10187.41992	8317.205078	1.224860975	0.292618009
567	C03	Control	None	643	12721.5459	12682.44727	1.003082893	0.004440833
567	C03	Control	None	643	15551.65039	13893.17285	1.119373563	0.16269158
567	C03	Control	None	643	13418.16016	11612.55957	1.155486874	0.208500871
567	C03	Control	None	643	13210.74121	11098.56543	1.190310702	0.251338204
567	C03	Control	None	643	9655.711914	6837.882324	1.412090974	0.497833038
567	C03	Control	None	643	11965.09082	9612.938477	1.244686091	0.315781942
567	C03	Control	None	643	13150.85547	11914.26269	1.103790961	0.142466976
567	C03	Control	None	643	10109.82715	9687.979492	1.043543409	0.061490615
567	C03	Control	None	643	13412.21973	11654.92969	1.150776546	0.202607723
567	C03	Control	None	643	13428.57031	10706.95703	1.254191109	0.326757197
567	C03	Control	None	643	12736.11719	9416.598633	1.352517792	0.435647572
567	C03	Control	None	643	11217.75293	11704.08887	0.958447348	-0.061228915
567	C03	Control	None	643	14034.32715	13199.51074	1.063246011	0.088475443
567	C03	Control	None	643	14232.77832	13849.85742	1.027648003	0.039346187
567	C03	Control	None	643	17023.94531	12487.41992	1.363287646	0.447089995
567	C03	Control	None	643	12842.09082	11210.70019	1.14552085	0.196003718
567	C03	Control	None	643	11885.86719	11152.05957	1.065800188	0.091936993
567	C03	Control	None	643	8637.158203	7043.682617	1.226227624	0.294226811
567	C03	Control	None	643	12305.47559	9611.597656	1.280273689	0.356452253
567	C03	Control	None	643	13153.50781	13164.4541	0.999168497	-0.001200105
567	C03	Control	None	643	12690.42871	7690.931152	1.650051009	0.722510624
567	C03	Control	None	643	12864.52734	9081.618164	1.41654572	0.502377167
567	C03	Control	None	643	10354.18359	7066.767578	1.465193737	0.551091439
567	C03	Control	None	643	18747.61328	11446.10547	1.637903244	0.711850135
567	C03	Control	None	643	10139.8291	8193.133789	1.237600821	0.307546059
567	C03	Control	None	643	12158.7041	8046.166016	1.511117727	0.595616061
567	C03	Control	None	643	12379.48144	12016.50195	1.030206752	0.0429339
567	C03	Control	None	643	14285.03613	12147.05566	1.176008123	0.233898025
567	C03	Control	None	643	14815.52148	11531.72949	1.284761448	0.361500508
567	C03	Control	None	643	16348.80762	11768.9834	1.38914357	0.474195712
567	C03	Control	None	643	19782.85938	17144.05859	1.153919258	0.20654228
567	C03	Control	None	643	18146.78711	15488.27051	1.171647093	0.228538086
567	C03	Control	None	643	18284.65039	22069.67383	0.82849663	-0.271432266
567	C03	Control	None	643	15384.72559	12063.23144	1.275340331	0.350882289
567	C03	Control	None	643	15947.53027	13762.23828	1.158788995	0.212617889
567	C03	Control	None	643	15583.18945	12275.20898	1.269484656	0.344242957
567	C03	Control	None	643	16452.86328	10009.65625	1.643699131	0.716946247
567	C03	Control	None	643	17855.14648	14804.56738	1.206056619	0.270297637
567	C03	Control	None	643	16029.11231	15376.89453	1.042415442	0.05993036
567	C03	Control	None	643	14050.96094	14310.14648	0.981887988	-0.026369641
567	C03	Control	None	643	20441.80078	18065.79102	1.13151983	0.178261868
567	C03	Control	None	643	13943.83398	8938.799805	1.559922393	0.641474256
567	C03	Control	None	643	14618.11816	16116.89258	0.907005993	-0.140816011
567	C03	Control	None	643	11744.76563	7845.929199	1.496924753	0.582001702
567	C03	Control	None	643	9865.733398	10558.59863	0.934379054	-0.097920162
567	C03	Control	None	643	9861.116211	11298.16797	0.872806657	-0.19626599
567	C03	Control	None	643	10738.03223	8753.375977	1.226730379	0.294818196
567	C03	Control	None	643	13734.57324	9769.21875	1.405902928	0.491496985
567	C03	Control	None	643	9624.734375	6813.4375	1.41261065	0.498363878
567	C03	Control	None	643	11412.70898	7239.037109	1.576550695	0.656771561
567	C03	Control	None	643	14226.08691	16524.82031	0.860892079	-0.216095701
567	C03	Control	None	643	13705.45508	13888.3125	0.986833719	-0.019121083
567	C03	Control	None	643	15414.14941	13406.71973	1.149733099	0.20129899
567	C03	Control	None	643	13782.77637	11187.13281	1.232020447	0.301026199
567	C03	Control	None	643	14943.94336	8990.677734	1.662159828	0.733059114
567	C03	Control	None	643	17881.49219	9856.762695	1.814134391	0.859281335
567	C03	Control	None	643	15825.12598	13107.93359	1.207293725	0.271776715
567	C03	Control	None	643	11346.51367	9267.588867	1.224322079	0.291983134
567	C03	Control	None	643	13487.19922	10266.44727	1.31371631	0.393653767
567	C03	Control	None	643	14646.62012	11842.89941	1.236742761	0.306545455
567	C03	Control	None	643	11142.33301	11695.89844	0.952670123	-0.06995135
567	C03	Control	None	643	11352.16797	9010.868164	1.259830658	0.333229825
567	C03	Control	None	643	13666.4668	14358.76758	0.951785501	-0.071291617
567	C03	Control	None	643	13241.20117	11624.96191	1.13903179	0.187808012
567	C03	Control	None	643	11716.14746	8126.313965	1.441754221	0.527825246
567	C03	Control	None	643	14134.47852	12482.57715	1.132336564	0.179302833
567	C03	Control	None	643	13422.98633	10926.63769	1.228464483	0.296856148
567	C03	Control	None	643	12708.83594	13306.04004	0.955117819	-0.066249387
567	C03	Control	None	643	14684.26953	12563.79981	1.168776147	0.224998641
567	C03	Control	None	643	11176.87305	11866.00781	0.941923621	-0.086318016
567	C03	Control	None	643	15194.18262	10513.88379	1.445154134	0.531223372
567	C03	Control	None	643	15535.94043	13709.53223	1.133221774	0.180430227
567	C03	Control	None	643	14774.39551	11978.95019	1.23336313	0.302597624
567	C03	Control	None	643	19048.14844	17762.42578	1.072384407	0.100822147
567	C03	Control	None	643	15528.92871	14268.70606	1.088320738	0.122103795
567	C03	Control	None	643	15123.52637	9996.666992	1.512856873	0.597275505
567	C03	Control	None	643	13866.31152	9733.332031	1.424621237	0.510578402
567	C03	Control	None	643	16392.11133	14445.87695	1.134725942	0.182343901
567	C03	Control	None	643	18089.43555	17024.94141	1.062525569	0.087497559
567	C03	Control	None	643	17171.83789	12576.24805	1.365418194	0.44934288
567	C03	Control	None	643	22201.0957	13716.09375	1.618616503	0.69476121
567	C03	Control	None	643	15085.52441	12943.46289	1.165493697	0.220941202
567	C03	Control	None	643	12489.59082	11651.96875	1.071886742	0.100152475
567	C03	Control	None	643	13752.22559	13170.0957	1.044200885	0.062399286
567	C03	Control	None	643	15656.71094	15124.83203	1.035165938	0.049862052
567	C03	Control	None	643	19008.97852	13970.03906	1.360696161	0.444344953
567	C03	Control	None	643	14728.42578	15760.52734	0.934513513	-0.097712569
567	C03	Control	None	643	15108.33398	12798.01465	1.180521698	0.239424559
567	C03	Control	None	643	18283.44336	15192.28418	1.20346902	0.267199004
567	C03	Control	None	643	13736.33203	12967.25488	1.059309172	0.083123718
567	C03	Control	None	643	14182.72754	11532.83984	1.22976888	0.298387204
567	C03	Control	None	643	15183.40332	9816.958008	1.546650531	0.629147254
567	C03	Control	None	643	16568.36133	14899.95606	1.111973839	0.153122846
567	C03	Control	None	643	13883.32227	14249.2041	0.974322648	-0.037528494
567	C03	Control	None	643	14132.98535	14175.99707	0.996965877	-0.004383968
567	C03	Control	None	643	15562.0293	14349.90332	1.084469278	0.116989184
567	C03	Control	None	643	17316.56641	14300.87109	1.210874938	0.276049868
567	C03	Control	None	643	15063.96191	11949.29981	1.260656454	0.334175175
567	C03	Control	None	643	10537.56445	12203.22168	0.863506763	-0.211720618
567	C03	Control	None	643	15608.70898	11669.05762	1.337615212	0.41966316
567	C03	Control	None	643	14237.35644	10338.25391	1.377152909	0.461688755
567	C03	Control	None	643	13903.91797	13421.80273	1.035920304	0.050913017
567	C03	Control	None	643	11895.94434	11982.24609	0.992797531	-0.010428568
567	C03	Control	None	643	14928.39063	11721.25	1.273617628	0.34893221
567	C03	Control	None	643	10962.55469	10099.05762	1.085502737	0.118363364
567	C03	Control	None	643	11944.75098	10338.63574	1.15535079	0.208330953
567	C03	Control	None	643	11367.60938	9253.916992	1.228410562	0.296792822
567	C03	Control	None	643	15899.31934	12131.61231	1.310569357	0.390193705
567	C03	Control	None	643	11680.08789	9784.245117	1.193764849	0.255518678
567	C03	Control	None	643	8438.908203	9158.06543	0.921472801	-0.117986512
567	C03	Control	None	643	15661.76465	12638.30664	1.239229676	0.309443598
567	C03	Control	None	643	15597.5791	13785.25684	1.131468154	0.178195979
567	C03	Control	None	643	14914.91602	14519.39648	1.027240769	0.038774367
567	C03	Control	None	643	17524.63086	11049.46973	1.586015555	0.66540692
567	C03	Control	None	643	13416.41309	13011.16699	1.031146022	0.044248649
567	C03	Control	None	643	10886.48926	8958.319336	1.215237909	0.28123878
567	C03	Control	None	643	16395.21875	12652.54492	1.295804034	0.373847554
567	C03	Control	None	643	14557.86914	11633.61231	1.251362755	0.32350007
567	C03	Control	None	643	16200.81055	10726.77832	1.51031466	0.594849153
567	C03	Control	None	643	11892.50195	11290.96387	1.053276062	0.074883613
567	C03	Control	None	643	13666.20019	11244.77246	1.215338082	0.281357698
567	C03	Control	None	643	12253.27441	9477.750977	1.292846208	0.370550668
567	C03	Control	None	643	12883.89746	11618.82715	1.108881068	0.149104639
567	C03	Control	None	643	15251.62207	11225.18164	1.358697129	0.442223897
567	C03	Control	None	643	16932.91602	12088.85254	1.400704985	0.486153129
567	C03	Control	None	643	12886.47656	10307.94141	1.250150351	0.322101613
567	C03	Control	None	643	8028.371582	7352.784668	1.091881776	0.126816656
567	C03	Control	None	643	10062.03906	7749.903809	1.298343736	0.376672387
567	C03	Control	None	643	12642.47363	9309.835938	1.357969541	0.44145112
567	C03	Control	None	643	13274.54492	10483.18262	1.266270503	0.340585628
567	C03	Control	None	643	12627.70117	8426.514648	1.498567522	0.583584089
567	C03	Control	None	643	10637.91016	8056.508301	1.32041199	0.400988144
567	C03	Control	None	643	9216.851563	6858.314453	1.343894571	0.426419963
567	C03	Control	None	643	13544.70117	10996.87793	1.231686053	0.300634571
567	C03	Control	None	643	13444.89356	10690.86914	1.257605287	0.330679188
567	C03	Control	None	643	13749.55078	7888.668945	1.742949397	0.801530684
567	C03	Control	None	643	10696.30469	10231.22949	1.045456433	0.064132942
567	C03	Control	None	643	12133.30078	8535.496094	1.421510905	0.507425167
567	C03	Control	None	643	12209.43555	10037.83008	1.216342123	0.282549076
567	C03	Control	None	643	14268.05664	12116.17481	1.17760406	0.23585455
567	C03	Control	None	643	13999.50293	11483.47559	1.219099812	0.28581625
567	C03	Control	None	643	16870.9375	10349.70703	1.630088412	0.704950215
567	C03	Control	None	643	15555.60254	9895.731445	1.571950757	0.652556025
567	C03	Control	None	643	14010.42578	14092.52637	0.994174175	-0.008429466
567	C03	Control	None	643	14194.42871	10284.27344	1.380207245	0.464884911
567	C03	Control	None	643	14939.23926	12544.68652	1.190881831	0.252030265
567	C03	Control	None	643	14685.26563	8358.041992	1.757022235	0.813132449
567	C03	Control	None	643	13969.92676	12354.63379	1.130743897	0.177272209
567	C03	Control	None	643	12591.51074	12265.37793	1.026589708	0.037859701
567	C03	Control	None	643	14742.63574	13941.77148	1.057443508	0.080580592
567	C03	Control	None	643	12274.02441	10415.76074	1.178408829	0.236840144
567	C03	Control	None	643	12388.66602	8863.929688	1.397649401	0.483002507
567	C03	Control	None	643	14497.46289	14858.45606	0.975704531	-0.035483768
567	C03	Control	None	643	17237.74023	9340.393555	1.845504703	0.884015414
567	C03	Control	None	643	19629.43359	9039.90918	2.171419337	1.118638361
567	C03	Control	None	643	15112.66699	11579.05762	1.305172449	0.384240439
567	C03	Control	None	643	13904.23926	9659.779297	1.439395128	0.52546268
567	C03	Control	None	643	16822.53125	11306.3457	1.487884034	0.573262086
567	C03	Control	None	643	16912.88086	10770.49805	1.570297008	0.651037458
567	C03	Control	None	643	13599.07715	9566.262695	1.421566351	0.507481437
567	C03	Control	None	643	15389.39941	11749.96582	1.30973993	0.38928037
567	C03	Control	None	643	15309.07715	11152.25684	1.372733553	0.457051626
567	C03	Control	None	643	11437.46484	9002.103516	1.270532473	0.345433249
567	C03	Control	None	643	13952.30469	11518.29004	1.211317361	0.276576895
567	C03	Control	None	643	12423.63086	8559.592773	1.451427794	0.537472803
567	C03	Control	None	643	14090.54981	11893.35938	1.184740943	0.244571632
567	C03	Control	None	643	14685.08106	12941.37109	1.134739198	0.182360755
567	C03	Control	None	643	18016.89648	14597.63379	1.234234037	0.303615986
567	C03	Control	None	643	20363.17578	15613.95606	1.30416505	0.383126463
567	C03	Control	None	643	13470.95898	10875.20019	1.238686069	0.3088106
567	C03	Control	None	643	15952.14746	12325.70508	1.294217845	0.372080474
567	C03	Control	None	643	13347.86231	9805.573242	1.361252624	0.44493483
567	C03	Control	None	643	15921.69434	11240.89844	1.416407632	0.502236522
567	C03	Control	None	643	17923.7832	11823.62988	1.515928981	0.600202167
567	C03	Control	None	643	16334.17969	12363.85254	1.321123787	0.401765651
567	C03	Control	None	643	17789.55469	10746.86133	1.655325601	0.727115022
567	C03	Control	None	643	15404.25586	9936.362305	1.550291282	0.632539307
567	C03	Control	None	643	12343.82227	9053.063477	1.36349671	0.447311219
567	C03	Control	None	643	12060.38281	9864.951172	1.222548658	0.289891886
567	C03	Control	None	643	21136.17969	17614.57031	1.199925931	0.262945354
567	C03	Control	None	643	13142.41992	11371.06055	1.155777851	0.208864128
567	C03	Control	None	643	17138	12871.52637	1.331466021	0.413015612
567	C03	Control	None	643	15485.00879	13980.62207	1.107605135	0.147443647
567	C03	Control	None	643	15955.19727	15089.17285	1.057393763	0.080512722
567	C03	Control	None	643	17474.51367	13120.02539	1.33189633	0.413481793
567	C03	Control	None	643	11997.77051	10519.52246	1.140524254	0.189697127
567	C03	Control	None	643	13499.96973	12688.9209	1.063917873	0.089386789
567	C03	Control	None	643	14341.83594	11181.04394	1.282692028	0.359174824
567	C03	Control	None	643	15062.79883	13362.36133	1.127255764	0.172814887
567	C03	Control	None	643	18495.85938	14424.78516	1.28222772	0.358652503
567	C03	Control	None	643	10881.08691	8257.958008	1.317648613	0.397965687
567	C03	Control	None	643	10217.08203	7927.023926	1.288892544	0.36613199
567	C03	Control	None	643	15191.98828	12553.42481	1.210186743	0.275229686
567	C03	Control	None	643	16684.30664	11618.55566	1.436005225	0.522060999
567	C03	Control	None	643	15756.26465	10149.77246	1.552376145	0.634478169
567	C03	Control	None	643	15506.16504	15430.90918	1.004876956	0.007018858
567	C07	Control	None	643	10105.46973	9824.130859	1.028637533	0.0407347
567	C07	Control	None	643	12107.35156	10637.57813	1.138168051	0.186713588
567	C07	Control	None	643	11016.80664	11230.18262	0.980999777	-0.027675287
567	C07	Control	None	643	10731.33106	9831.214844	1.091556967	0.126387424
567	C07	Control	None	643	13644.98438	12195.28418	1.118873835	0.162047366
567	C07	Control	None	643	11984.73633	11534.9834	1.03899034	0.055182242
567	C07	Control	None	643	8893.033203	9303.148438	0.955916512	-0.065043474
567	C07	Control	None	643	11228.12207	11620.90234	0.966200536	-0.049605442
567	C07	Control	None	643	8766.165039	10101.88965	0.867774777	-0.204607442
567	C07	Control	None	643	12181.29492	12400.46973	0.982325282	-0.025727265
567	C07	Control	None	643	9691.773438	11541.78418	0.839711893	-0.252033675
567	C07	Control	None	643	12162.9209	11623.08594	1.046445063	0.065496574
567	C07	Control	None	643	8854.21582	8546.583984	1.035994713	0.05101664
567	C07	Control	None	643	9796.129883	8487.140625	1.154232069	0.20693332
567	C07	Control	None	643	9102.081055	9549.047852	0.953192527	-0.069160454
567	C07	Control	None	643	10068.45996	11158.43164	0.902318559	-0.148291235
567	C07	Control	None	643	9886.820313	10100.4541	0.978849091	-0.030841638
567	C07	Control	None	643	12692.34766	13871.17578	0.915015991	-0.128131138
567	C07	Control	None	643	16594.3457	13880.27148	1.195534664	0.257655961
567	C07	Control	None	643	7242.974609	6453.52832	1.122327857	0.166494181
567	C07	Control	None	643	8166.023926	9998.217773	0.816747956	-0.292037156
567	C07	Control	None	643	9713.226563	10826.69043	0.897155657	-0.15656978
567	C07	Control	None	643	9435.515625	10076.59082	0.936379753	-0.094834355
567	C07	Control	None	643	9456.90918	8165.392578	1.158169566	0.211846492
567	C07	Control	None	643	10190.73731	6412.227539	1.589266326	0.668360909
567	C07	Control	None	643	12912.21289	7970.618164	1.619976346	0.695972748
567	C07	Control	None	643	15593.69727	10269.72363	1.518414499	0.602565674
567	C07	Control	None	643	12931.35547	9133.443359	1.415824784	0.501642735
567	C07	Control	None	643	9683.535156	10939.41699	0.885196639	-0.175930121
567	C07	Control	None	643	8752.617188	9436.583008	0.927519758	-0.108550081
567	C07	Control	None	643	8290.091797	9440.056641	0.878182421	-0.187407439
567	C07	Control	None	643	8376.822266	8798.115234	0.952115543	-0.070791434
567	C07	Control	None	643	8390.259766	8560.788086	0.980080301	-0.029028136
567	C07	Control	None	643	12298.52246	8911.865234	1.380016656	0.46468568
567	C07	Control	None	643	8902.037109	10077.19434	0.883384483	-0.178886604
567	C07	Control	None	643	9910.461914	8854.332031	1.119278324	0.162568827
567	C07	Control	None	643	11748.92871	10528.95313	1.11586865	0.158167216
567	C07	Control	None	643	9767.963867	11141.67773	0.876704936	-0.189836724
567	C07	Control	None	643	9273.344727	8934.232422	1.037956513	0.053746
567	C07	Control	None	643	10332.88672	9460.538086	1.092209198	0.127249212
567	C07	Control	None	643	10836.04688	11611.9541	0.933180305	-0.099772235
567	C07	Control	None	643	8908.542969	9764.113281	0.912376036	-0.132299541
567	C07	Control	None	643	9554.731445	9463.74707	1.009613991	0.013803807
567	C07	Control	None	643	10088.87109	11825.90234	0.853116388	-0.229185517
567	C07	Control	None	643	9338.851563	9727.892578	0.960007678	-0.058882151
567	C07	Control	None	643	9149.803711	9689.628906	0.944288352	-0.08270062
567	C07	Control	None	643	12066.90625	11006.46582	1.096347042	0.132704548
567	C07	Control	None	643	10027.12988	13169.73926	0.761376492	-0.393318068
567	C07	Control	None	643	10659.75684	11906.92773	0.8952567	-0.159626684
567	C07	Control	None	643	10752.39844	9485.759766	1.133530545	0.180823268
567	C07	Control	None	643	12048.56738	9605.854492	1.25429418	0.326875755
567	C07	Control	None	643	11406.04004	12101.43164	0.942536419	-0.085379731
567	C07	Control	None	643	10905.95313	11025.14844	0.989188779	-0.01568222
567	C07	Control	None	643	7357.030273	9026.625977	0.81503657	-0.295063302
567	C07	Control	None	643	7706.929199	6943.400391	1.109964681	0.150513771
567	C07	Control	None	643	7556.170898	6275.263184	1.204120158	0.267979365
567	C07	Control	None	643	8832.216797	8163.982422	1.081851521	0.113502509
567	C07	Control	None	643	11663.23438	11065.97168	1.05397291	0.075837786
567	C07	Control	None	643	8664.80957	9035.447266	0.958979596	-0.060427975
567	C07	Control	None	643	9347.179688	6797.755371	1.375039138	0.459472683
567	C07	Control	None	643	10714.81934	7701.068359	1.391341933	0.476477017
567	C07	Control	None	643	8457.625	7619.021973	1.110067018	0.150646779
567	C07	Control	None	643	9675.801758	8778.522461	1.102213021	0.140403075
567	C07	Control	None	643	10875.69629	10440.18457	1.041714944	0.058960552
567	C07	Control	None	643	10766.36426	10306.61523	1.044607178	0.062960523
567	C07	Control	None	643	10800.82715	10280.83203	1.050579089	0.071184774
567	C07	Control	None	643	7789.529297	5566.307617	1.399406902	0.484815512
567	C07	Control	None	643	9377.371094	9946.193359	0.942810054	-0.084960952
567	C07	Control	None	643	8100.972656	8895.517578	0.910680304	-0.134983412
567	C07	Control	None	643	7963.51709	6460.894531	1.232571907	0.301671814
567	C07	Control	None	643	12041.56543	7438.716797	1.618769172	0.69489728
567	C07	Control	None	643	14094.20703	9697.036133	1.453455142	0.539486546
567	C07	Control	None	643	10350.31836	12200.58301	0.84834621	-0.237274946
567	C07	Control	None	643	11706.45508	12904.86816	0.907134806	-0.140611135
567	C07	Control	None	643	10644.72168	9754.713867	1.091238741	0.125966769
567	C07	Control	None	643	9715.264648	9760.541016	0.995361285	-0.006707821
567	C07	Control	None	643	11523.02832	11709.63281	0.984064018	-0.023175922
567	C07	Control	None	643	10573.96094	11185.73144	0.945307957	-0.081143696
567	C07	Control	None	643	10424.01367	10933.61231	0.953391558	-0.068859244
567	C07	Control	None	643	8754.761719	7515.609863	1.164877086	0.220177735
567	C07	Control	None	643	11165.47363	6858.698242	1.62792898	0.703037762
567	C07	Control	None	643	9965.858398	8567.541992	1.163210919	0.218112718
567	C07	Control	None	643	12671.47852	10665.42871	1.188088999	0.248642911
567	C07	Control	None	643	13907.23242	11850.9375	1.17351327	0.230834156
567	C07	Control	None	643	9465.197266	9862.092773	0.959755448	-0.059261251
567	C07	Control	None	643	9192.106445	11773.1084	0.78077141	-0.357027869
567	C07	Control	None	643	9795.982422	9438.583984	1.037865684	0.053619748
567	C07	Control	None	643	9418.361328	8554.707031	1.100956619	0.138757623
567	C07	Control	None	643	9024.916016	9629.332031	0.937231782	-0.093522218
567	C07	Control	None	643	9138.931641	8946.680664	1.021488526	0.030672998
567	C07	Control	None	643	9229.716797	8494.891602	1.08650201	0.119690843
567	C07	Control	None	643	10311.21191	10733.86816	0.960624051	-0.057956166
567	C07	Control	None	643	10514.19531	11794.77734	0.891428045	-0.165809744
567	C07	Control	None	643	15588.96875	10192.74707	1.529417795	0.612982565
567	C07	Control	None	643	11694.33789	12969.95313	0.901648431	-0.149363084
567	C07	Control	None	643	11215.58106	10901.9375	1.028769524	0.040919811
567	C07	Control	None	643	10241.02051	10900.44336	0.939504951	-0.09002733
567	C07	Control	None	643	10607.51758	12395.69531	0.855742039	-0.22475213
567	C07	Control	None	643	16712.10547	14571.81445	1.146878827	0.197712972
567	C07	Control	None	643	12399.21973	10643.75684	1.16492888	0.220241879
567	C07	Control	None	643	11008.84961	10607.83008	1.037804106	0.053534149
567	C07	Control	None	643	11384.81348	11404.16797	0.998302858	-0.002450538
567	C07	Control	None	643	10960.80859	9667.831055	1.133740188	0.181090064
567	C07	Control	None	643	12814.41699	10409.32617	1.231051538	0.299891161
567	C07	Control	None	643	7842.070801	6936.089844	1.1306184	0.177112081
567	C07	Control	None	643	11467.76074	8885.104492	1.29067258	0.368123062
567	C07	Control	None	643	9572.910156	8645.133789	1.107317757	0.147069279
567	C07	Control	None	643	10288.50488	9317.666016	1.104193353	0.142992822
567	C07	Control	None	643	8843.874023	9575.789063	0.923566086	-0.114712898
567	C07	Control	None	643	8308.094727	8880.932617	0.935498003	-0.096193521
567	C07	Control	None	643	10243.07715	11566.2793	0.885598288	-0.175275661
567	C07	Control	None	643	9019.027344	11589.72949	0.778191359	-0.361803134
567	C07	Control	None	643	11628.25293	11307.00293	1.028411596	0.040417783
567	C07	Control	None	643	6891.083984	6580.468262	1.047202678	0.066540691
567	C07	Control	None	643	9218.692383	11329.85156	0.813664004	-0.297494927
567	C07	Control	None	643	10265.62402	10676.51367	0.961514623	-0.056619296
567	C07	Control	None	643	13266.07031	13972.72266	0.949426296	-0.074872087
567	C07	Control	None	643	11193.49316	15177.29394	0.737515739	-0.439254257
567	C07	Control	None	643	11084.3125	8972.829102	1.235319694	0.304884452
567	C07	Control	None	643	10373.44238	9194.576172	1.128213219	0.174039746
567	C07	Control	None	643	11243.82617	11287.7832	0.996105787	-0.005629129
567	C07	Control	None	643	10314.77832	9796.482422	1.052906327	0.07437709
567	C07	Control	None	643	10102.6084	9814.541016	1.02935108	0.041735126
567	C07	Control	None	643	9383.480469	10201.63965	0.919801208	-0.120606003
567	C07	Control	None	643	10849.86719	8049.81543	1.347840492	0.430649773
567	C07	Control	None	643	12619.84277	10490.00293	1.2030352	0.266678855
567	C07	Control	None	643	10478.86035	10538.62109	0.994329359	-0.00820429
567	C07	Control	None	643	11262.56641	11093.63574	1.01522771	0.021803352
567	C07	Control	None	643	12048.24023	12379.74609	0.973221918	-0.039159284
567	C07	Control	None	643	9781.414063	11589.88672	0.843961145	-0.244751515
567	C07	Control	None	643	12904.86133	10608.88379	1.216420274	0.282641767
567	C07	Control	None	643	11628.43945	10615.87695	1.095381899	0.131433945
567	C07	Control	None	643	9038.94043	9875.389648	0.915299624	-0.127684007
567	C07	Control	None	643	11230.02246	10374	1.082516142	0.114388538
567	C07	Control	None	643	11040.49902	12013.44727	0.919011736	-0.12184481
567	C07	Control	None	643	12350.52832	13686.98633	0.902355568	-0.148232064
567	C07	Control	None	643	10154.66797	8088.557617	1.255436191	0.328188704
567	C07	Control	None	643	16430.59375	12490.34082	1.315464004	0.395571772
567	C07	Control	None	643	8913.883789	9762.297852	0.913092791	-0.131166617
567	C07	Control	None	643	11958.21094	10052.85254	1.189534104	0.250396635
567	C07	Control	None	643	11658.97852	11099.81934	1.050375521	0.070905199
567	C07	Control	None	643	10776.2334	10104.08789	1.066522136	0.092913909
567	C07	Control	None	643	14190.83106	10003.29883	1.418615129	0.504483238
567	C07	Control	None	643	11043.5166	9571.103516	1.153839428	0.206442467
567	C07	Control	None	643	11484.63769	11327.22559	1.013896793	0.019910804
567	C07	Control	None	643	10256.75781	12679.32031	0.808935933	-0.305902647
567	C07	Control	None	643	14248.36231	12626.75586	1.128426214	0.174312086
567	C07	Control	None	643	15675.18457	15151.91602	1.034534811	0.048982191
567	C07	Control	None	643	12065.86621	12594.67969	0.958012948	-0.061882941
567	C07	Control	None	643	13487.40723	13361.39453	1.009431104	0.013542446
567	C07	Control	None	643	13871.63574	13208.58496	1.050198472	0.070662002
567	C07	Control	None	643	16321.04297	11448.78906	1.425569366	0.511538241
567	C07	Control	None	643	15049.50977	16470.55273	0.913722205	-0.130172479
567	C07	Control	None	643	9693.797852	14447.73242	0.670956353	-0.575709176
567	C07	Control	None	643	9971.454102	10765.21777	0.926265897	-0.110501696
567	C07	Control	None	643	9723.671875	10427.32227	0.932518592	-0.100795606
567	C07	Control	None	643	10633.22168	9919.793945	1.071919612	0.100196716
567	C07	Control	None	643	9320.972656	10737.47852	0.868078352	-0.20410283
567	C07	Control	None	643	14287.00977	12169.89356	1.173963412	0.231387446
567	C07	Control	None	643	10393.74805	14232.59082	0.730278006	-0.453482313
567	C07	Control	None	643	8508.800781	9116.914063	0.933298342	-0.099589762
567	C07	Control	None	643	8333.779297	9846.887695	0.846336381	-0.24069691
567	C07	Control	None	643	11479.30078	9791.217773	1.172407871	0.229474558
567	C07	Control	None	643	11068.5166	10065.08594	1.099694197	0.137102395
567	C07	Control	None	643	11724.75488	8210.49707	1.428020104	0.514016291
567	C07	Control	None	643	8059.875	7752.285645	1.039677247	0.056135734
567	C07	Control	None	643	9786.317383	8467.899414	1.155695988	0.20876194
567	C07	Control	None	643	10433.99707	9969.614258	1.046579817	0.065682343
567	C07	Control	None	643	10325.55176	8561.708984	1.206015268	0.270248172
567	C07	Control	None	643	13708.9707	12077.32031	1.135100366	0.182819866
567	C07	Control	None	643	12883.86328	12153.76074	1.06007215	0.08416246
567	C07	Control	None	643	11574.17676	11810.50781	0.979989763	-0.029161415
567	C07	Control	None	643	10762.34961	9802.441406	1.097925421	0.13478006
567	C07	Control	None	643	20747.92383	15037.58008	1.379738211	0.464394558
567	C07	Control	None	643	11206.76856	11842.24512	0.946338169	-0.07957228
567	C07	Control	None	643	15683.78613	10218.59082	1.534828668	0.618077617
567	C07	Control	None	643	15663.80762	11921.55664	1.313906236	0.393862325
567	C07	Control	None	643	8853.472656	6983.059082	1.267850172	0.342384265
567	C07	Control	None	643	7925.029297	8525.375	0.929581314	-0.105347026
567	C07	Control	None	643	10310.8916	9887.553711	1.04281523	0.060483559
567	C07	Control	None	643	10312.12695	9061.472656	1.138018879	0.186524491
567	C07	Control	None	643	13115.42383	10918.61621	1.201198355	0.264474404
567	C07	Control	None	643	12457.06055	13188.62305	0.94453079	-0.082330268
567	C07	Control	None	643	11989.20996	12484.85547	0.960300261	-0.058442526
567	C07	Control	None	643	11077.59375	10552.80762	1.049729527	0.070017652
567	C07	Control	None	643	11868.97559	10461.31348	1.134558831	0.18213142
567	C07	Control	None	643	12207.67676	12747.68848	0.95763846	-0.062447001
567	C07	Control	None	643	11195.36426	11486.3418	0.974667519	-0.037017928
567	C07	Control	None	643	13353.57129	12425.23047	1.074714173	0.103953017
567	C07	Control	None	643	15084.89941	12511.43457	1.20568903	0.269857857
567	C07	Control	None	643	11950.50684	10463.51269	1.142112327	0.191704547
567	C07	Control	None	643	12000.06934	21242.25586	0.564915017	-0.823894242
567	C07	Control	None	643	12909.08984	15190.91992	0.849789869	-0.234821951
567	C07	Control	None	643	12832.48633	12135.46777	1.05743648	0.080571004
567	C07	Control	None	643	8764.347656	6707.416016	1.306665284	0.385889627
567	C07	Control	None	643	10473.72754	8222.188477	1.273836956	0.349180632
567	C07	Control	None	643	13101.15332	8512.933594	1.538970459	0.621965539
567	C07	Control	None	643	8983.949219	7856.53418	1.143500303	0.193456749
567	C07	Control	None	643	11596.49609	10715.97949	1.08216856	0.113925233
567	C07	Control	None	643	9915.933594	10543.07813	0.940515993	-0.088475618
567	C07	Control	None	643	14230.41113	11227.62988	1.267445693	0.341923932
567	C07	Control	None	643	14642.19434	11607.25879	1.261468759	0.335104477
567	C07	Control	None	643	11263.28125	11479.79004	0.981140004	-0.027469077
567	C07	Control	None	643	11619.45508	12128.89648	0.957997712	-0.061905885
567	C07	Control	None	643	11888.62598	11544.26856	1.029829298	0.042405219
567	C07	Control	None	643	13465.64941	10005.4043	1.345837611	0.428504344
567	C07	Control	None	643	12230.30566	12514.01465	0.9773287	-0.033084237
567	C07	Control	None	643	13726.99121	11339.61426	1.21053423	0.275643874
567	C07	Control	None	643	10866.91699	9578.27832	1.13453761	0.182104435
567	C07	Control	None	643	11286.54199	9881.68457	1.142167807	0.191774626
567	C07	Control	None	643	11231.56738	9009.290039	1.246665091	0.318073946
567	C07	Control	None	643	10771.84082	10560.5332	1.020009181	0.028582137
567	C07	Control	None	643	11611.60742	9817.386719	1.182759502	0.242156751
567	C07	Control	None	643	12358.30371	9203.125977	1.342837612	0.425284852
567	C07	Control	None	643	12215.28418	7751.555176	1.575849478	0.656129738
567	C07	Control	None	643	10475.93848	11727.42578	0.893285421	-0.162806878
567	C07	Control	None	643	12123.62793	11571.01367	1.0477585	0.067306226
567	C07	Control	None	643	11698.22266	11951.83203	0.978780711	-0.030942424
567	C07	Control	None	643	10168.01856	10912.16894	0.931805456	-0.101899318
567	C07	Control	None	643	14367.90137	11893.01269	1.208096025	0.272735132
567	C07	Control	None	643	12238.36523	12733.8584	0.961088529	-0.057258767
567	C07	Control	None	643	14113.74023	10429.55957	1.353244127	0.436422127
567	C07	Control	None	643	12684.77051	11433.52734	1.109436321	0.149826862
567	C07	Control	None	643	12995.50391	12908.54688	1.006736392	0.009685971
567	C07	Control	None	643	13135.28223	13929.65723	0.942972394	-0.084712559
567	C07	Control	None	643	9902.383789	10084.88477	0.981903514	-0.026346829
567	C07	Control	None	643	11679.21875	11315.77148	1.032118647	0.045608825
567	C07	Control	None	643	11316.73535	10866.2959	1.041452898	0.058597592
567	C07	Control	None	643	12381.56738	12236.93359	1.011819447	0.016951873
567	C07	Control	None	643	12965.90332	10284.24609	1.260753895	0.334286682
567	C07	Control	None	643	13235.24023	11871.94727	1.114833139	0.156827793
567	C07	Control	None	643	12185.65039	11859.15332	1.027531229	0.039182242
567	C07	Control	None	643	13547.875	12418.83984	1.090913094	0.125536176
567	C07	Control	None	643	14292.36621	17104.92773	0.835570102	-0.259167223
567	C07	Control	None	643	14203.01563	16032.08106	0.885912164	-0.174764428
567	C07	Control	None	643	9594.350586	9646.773438	0.994565763	-0.007861326
567	C07	Control	None	643	8804.740234	11672.28418	0.75432881	-0.406734567
567	C07	Control	None	643	10595.56445	11880.74414	0.891826667	-0.165164755
567	C07	Control	None	643	10806.56836	9673.023438	1.117186206	0.159869666
567	C07	Control	None	643	9872.738281	10936.61328	0.902723542	-0.147643863
567	C07	Control	None	643	9960.388672	8862.371094	1.123896592	0.168509302
567	C07	Control	None	643	11202.51074	9427.388672	1.188294143	0.248891996
567	C07	Control	None	643	9821.367188	8044.331543	1.220905321	0.287951327
567	C07	Control	None	643	10872.95508	7952.425293	1.367250201	0.451277274
567	C07	Control	None	643	10309.11914	6957.981934	1.481624879	0.567180229
567	C07	Control	None	643	11086.98535	8433.362305	1.314657778	0.394687297
567	C07	Control	None	643	10529.6709	6761.90918	1.557203834	0.638957802
567	C07	Control	None	643	11873.12988	8360.951172	1.420069277	0.505961312
567	C07	Control	None	643	14107.36426	11392.63769	1.238287799	0.30834666
567	C07	Control	None	643	14148.51074	9073.183594	1.559376662	0.640969448
567	C07	Control	None	643	11372.30762	7256.64209	1.567158401	0.648151008
567	C07	Control	None	643	13448.41699	10652.7334	1.262438145	0.336212703
567	C07	Control	None	643	10232.77832	8136.941895	1.257570529	0.330639313
567	C07	Control	None	643	11040.0625	9275.542969	1.190233557	0.251244698
567	C07	Control	None	643	9580.177734	8148.48291	1.175700783	0.233520939
567	C07	Control	None	643	12479.16894	10594.1582	1.177929261	0.236252903
567	C07	Control	None	643	12103.49805	9919.382813	1.220186606	0.287101799
567	C07	Control	None	643	11904.63281	13320.32617	0.893719317	-0.162106287
567	C07	Control	None	643	8805.668945	10259.11231	0.858326596	-0.220401392
567	C07	Control	None	643	12191.04004	7490.620605	1.627507343	0.702664053
567	C07	Control	None	643	12074.33203	12527.76172	0.96380601	-0.053185298
567	C07	Control	None	643	11974.85742	12425.65527	0.963720396	-0.053313456
567	C07	Control	None	643	12267.65234	14821.17285	0.827711306	-0.27280043
567	C07	Control	None	643	12752.30566	10045.23144	1.269488487	0.344247311
567	C07	Control	None	643	12951.67481	12901.25293	1.003908293	0.005627485
567	C07	Control	None	643	11959.52637	10625.76953	1.125520964	0.170592929
567	C07	Control	None	643	20014.99805	10712.94336	1.868300557	0.901726563
567	C07	Control	None	643	15930.67285	12250.35156	1.300425769	0.37898405
567	C07	Control	None	643	10410.86426	6971.369629	1.493374303	0.578575811
567	C07	Control	None	643	11920.04981	10856.61328	1.097952879	0.134816139
567	C07	Control	None	643	10875.60254	9228.039063	1.178538849	0.236999316
567	C07	Control	None	643	11528.18359	9815.067383	1.174539424	0.232095139
567	C07	Control	None	643	12511.80176	9924.765625	1.260664708	0.334184621
567	C07	Control	None	643	12552.05176	12397.53516	1.012463494	0.01786989
567	C07	Control	None	643	11833.67773	9981.777344	1.185528121	0.245529884
567	C07	Control	None	643	11343.51367	7206.928223	1.573973449	0.654411205
567	C07	Control	None	643	10973.29492	10341.92578	1.061049475	0.085491929
567	C08	Control	None	643	1046.738403	792.522339	1.320768326	0.401377428
567	C08	Control	None	643	1586.572998	1031.861206	1.537583726	0.620664972
567	C08	Control	None	643	1426.988647	1111.045166	1.28436601	0.361056391
567	C08	Control	None	643	1268.790527	824.037231	1.539724759	0.622672478
567	C08	Control	None	643	1122.036865	778.524902	1.441234394	0.527304986
567	C08	Control	None	643	1290.227783	751.410645	1.717074135	0.779952329
567	C08	Control	None	643	1319.438477	817.720642	1.613556524	0.690244118
567	C08	Control	None	643	1230.54187	886.858704	1.387528661	0.472517572
567	C08	Control	None	643	1023.015381	674.267273	1.517225323	0.601435356
567	C08	Control	None	643	1085.231567	605.441467	1.792463229	0.841943524
567	C08	Control	None	643	1323.155884	780.333313	1.695629114	0.761820643
567	C08	Control	None	643	1337.130371	731.516785	1.827887478	0.870177263
567	C08	Control	None	643	1271.924683	750.347351	1.695114511	0.761382736
567	C08	Control	None	643	947.716736	605.852478	1.564269802	0.645489367
567	C08	Control	None	643	1041.75293	722.900452	1.44107384	0.52714426
567	C08	Control	None	643	1258.51709	786.862488	1.599411726	0.67754137
567	C08	Control	None	643	1198.2771	939.547791	1.275376422	0.350923115
567	C08	Control	None	643	616.888733	543.780334	1.134444728	0.18198632
567	C08	Control	None	643	665.636902	596.558167	1.115795473	0.158072603
567	C08	Control	None	643	830.669495	690.282166	1.203376729	0.267088363
567	C08	Control	None	643	820.443542	676.037842	1.213605942	0.279300054
567	C08	Control	None	643	1705.959229	903.81665	1.887505866	0.916481128
567	C08	Control	None	643	1335.702271	746.625	1.788986802	0.839142744
567	C08	Control	None	643	1862.586914	746.486206	2.495139092	1.319120241
567	C08	Control	None	643	2503.9646	1020.914734	2.452667707	1.294351788
567	C08	Control	None	643	1979.200684	896.354736	2.208055142	1.142776201
567	C08	Control	None	643	1173.005859	722.102905	1.624430328	0.699933868
567	C08	Control	None	643	1130.211548	640.605225	1.764287121	0.819085365
567	C08	Control	None	643	1600.443604	1122.704102	1.425525747	0.511494097
567	C08	Control	None	643	1341.292603	701.466492	1.912126407	0.9351779
567	C08	Control	None	643	1796.597168	1257.862305	1.428293988	0.514292962
567	C08	Control	None	643	1225.352783	504.070862	2.430913737	1.281498699
567	C08	Control	None	643	1274.30127	561.396912	2.269875809	1.182613366
567	C08	Control	None	643	1311.504639	779.84375	1.681753093	0.749965912
567	C08	Control	None	643	1410.75	857.78949	1.64463428	0.717766805
567	C08	Control	None	643	931.485229	594.633118	1.566487303	0.647533076
567	C08	Control	None	643	1171.689941	680.459534	1.721909801	0.784009572
567	C08	Control	None	643	1243.159546	615.5755	2.019507836	1.014003744
567	C08	Control	None	643	1549.241943	674.086182	2.298284677	1.200557508
567	C08	Control	None	643	1313.785645	788.644775	1.665877575	0.736282381
567	C08	Control	None	643	1574.356812	709.683167	2.218393905	1.149515558
567	C08	Control	None	643	1128.987061	640.449829	1.762803283	0.817871488
567	C08	Control	None	643	942.682556	811.893738	1.161091054	0.215481114
567	C08	Control	None	643	1421.895142	610.141052	2.330436769	1.220600369
567	C08	Control	None	643	1361.926514	883.196289	1.54204284	0.624842846
567	C08	Control	None	643	1122.797119	573.500793	1.957795234	0.969229881
567	C08	Control	None	643	1212.680786	515.492493	2.352470312	1.234176517
567	C08	Control	None	643	1465.993164	688.077271	2.130564728	1.091235882
567	C08	Control	None	643	1772.637695	681.377441	2.601550313	1.379371609
567	C08	Control	None	643	1505.022339	805.557251	1.868299661	0.901725871
567	C08	Control	None	643	969.576172	637.740173	1.520331027	0.604385481
567	C08	Control	None	643	818.414185	514.520081	1.590636042	0.669603766
567	C08	Control	None	643	1175.012329	536.043762	2.192008213	1.132253204
567	C08	Control	None	643	1088.915894	500.977539	2.173582265	1.120074699
567	C08	Control	None	643	1134.645386	733.266174	1.547385419	0.629832585
567	C08	Control	None	643	1070.330078	752.402466	1.422549934	0.508479294
567	C08	Control	None	643	1056.60791	680.654785	1.552340384	0.634444934
567	C08	Control	None	643	1191.380493	827.023254	1.440564685	0.526634442
567	C08	Control	None	643	1401.082397	1054.403198	1.32879187	0.410115151
567	C08	Control	None	643	1193.328979	547.393372	2.180020877	1.124341951
567	C08	Control	None	643	1213.605591	696.719177	1.741886302	0.800650458
567	C08	Control	None	643	1039.286133	634.190491	1.638760195	0.712604756
567	C08	Control	None	643	953.501282	685.855408	1.390236588	0.475330419
567	C08	Control	None	643	1152.999023	708.460876	1.627470284	0.702631201
567	C08	Control	None	643	1047.563232	894.962036	1.170511362	0.227138939
567	C08	Control	None	643	1640.447266	859.868164	1.907789281	0.931901831
567	C08	Control	None	643	1449.882813	1063.913574	1.362782512	0.446555339
567	C08	Control	None	643	1503.578857	1019.713074	1.474511699	0.560237269
567	C08	Control	None	643	841.283691	880.307068	0.955670722	-0.065414475
567	C08	Control	None	643	1192.81604	719.904175	1.656909463	0.728494773
567	C08	Control	None	643	651.189941	668.838379	0.973613299	-0.03857922
567	C08	Control	None	643	1086.618286	803.094238	1.353039574	0.436204037
567	C08	Control	None	643	1186.270264	767.593445	1.545440847	0.628018435
567	C08	Control	None	643	1188.439087	876.797546	1.355431584	0.438752295
567	C08	Control	None	643	1165.071289	745.963989	1.561833153	0.643240342
567	C08	Control	None	643	1628.974243	983.2005	1.656807785	0.728406238
567	C08	Control	None	643	1605.983398	999.47345	1.606829474	0.68421683
567	C08	Control	None	643	1458.439575	678.248169	2.150303741	1.104540462
567	C08	Control	None	643	1508.37854	645.828552	2.335571159	1.223775401
567	C08	Control	None	643	1881.989746	848.627319	2.217686968	1.14905574
567	C08	Control	None	643	1433.485352	852.348206	1.681807203	0.750012329
567	C08	Control	None	643	1905.651733	1165.949219	1.634420867	0.708779528
567	C08	Control	None	643	1664.508301	954.352478	1.744123203	0.802501954
567	C08	Control	None	643	1380.735352	914.280273	1.510188279	0.594728425
567	C08	Control	None	643	1522.448364	930.252258	1.636597333	0.710699406
567	C08	Control	None	643	1876.285278	1047.564331	1.791093131	0.840840355
567	C08	Control	None	643	1934.033569	1052.072144	1.838308884	0.878379198
567	C08	Control	None	643	1567.755249	941.638489	1.664922651	0.735455154
567	C08	Control	None	643	1267.209717	998.146729	1.26956256	0.344331489
567	C08	Control	None	643	1357.187622	1118.606812	1.213283888	0.278917156
567	C08	Control	None	643	1382.592285	1024.815674	1.349113133	0.432011334
567	C08	Control	None	643	1421.507446	900.496277	1.578582258	0.658629439
567	C08	Control	None	643	1393.415771	1015.81134	1.37172693	0.455993313
567	C08	Control	None	643	1569.224976	1138.430664	1.378410671	0.463005776
567	C08	Control	None	643	1748.637939	1119.190186	1.562413574	0.643776389
567	C08	Control	None	643	1756.638672	862.79187	2.035993538	1.025732983
567	C08	Control	None	643	1695.714966	974.924561	1.739329415	0.798531193
567	C08	Control	None	643	1616.258057	805.448547	2.006655873	1.004793226
567	C08	Control	None	643	1326.879639	852.10907	1.557171125	0.638927498
567	C08	Control	None	643	1550.367676	841.838562	1.841644878	0.880994895
567	C08	Control	None	643	1499.026367	845.422058	1.773110073	0.8262821
567	C08	Control	None	643	1546.896606	881.76239	1.75432364	0.810914923
567	C08	Control	None	643	1642.104248	871.617126	1.883974281	0.91377927
567	C08	Control	None	643	1654.75647	1108.179688	1.493220358	0.578427083
567	C08	Control	None	643	1588.385376	1131.58374	1.403683457	0.489217632
567	C08	Control	None	643	2093.891846	1106.651123	1.892097521	0.919986449
567	C08	Control	None	643	2019.011475	908.730408	2.221793677	1.15172485
567	C08	Control	None	643	1597.807739	1099.758667	1.452871241	0.538906851
567	C08	Control	None	643	1475.518188	954.157532	1.546409412	0.628922323
567	C08	Control	None	643	1388.078491	1142.776489	1.2146544	0.280545889
567	C08	Control	None	643	2026.636108	966.095886	2.09775876	1.068848779
567	C08	Control	None	643	1727.812866	1096.73291	1.57541809	0.655734747
567	C08	Control	None	643	1575.0271	903.714844	1.742836372	0.801437127
567	C08	Control	None	643	1604.777954	1200.869995	1.336346116	0.418293717
567	C08	Control	None	643	1686.726929	1026.459961	1.643246686	0.716549075
567	C08	Control	None	643	1704.879028	1113.947998	1.530483497	0.613987489
567	C08	Control	None	643	1687.991455	925.632019	1.823609621	0.866796925
567	C08	Control	None	643	748.864746	678.636597	1.103484176	0.142065941
567	C08	Control	None	643	776.861572	625.205627	1.242569706	0.313326786
567	C08	Control	None	643	766.498108	742.358215	1.03251785	0.046166723
567	C08	Control	None	643	1622.272217	821.79303	1.97406422	0.981168924
567	C08	Control	None	643	1874.579834	663.811951	2.823962165	1.49772076
567	C08	Control	None	643	1393.69397	613.58252	2.271404293	1.183584518
567	C08	Control	None	643	1766.39856	834.743652	2.116097027	1.081405779
567	C08	Control	None	643	1997.776123	953.70105	2.094761375	1.066785909
567	C08	Control	None	643	1331.470703	875.48645	1.520835306	0.604863929
567	C08	Control	None	643	1210.400024	971.445313	1.245978552	0.317279234
567	C08	Control	None	643	1187.698242	837.94989	1.41738576	0.50323246
567	C08	Control	None	643	1793.792847	806.021423	2.225490286	1.154123203
567	C08	Control	None	643	1034.165283	620.313416	1.667165753	0.737397547
567	C08	Control	None	643	1495.281616	685.608521	2.180955414	1.124960277
567	C08	Control	None	643	1227.811523	727.395874	1.687955028	0.755276467
567	C08	Control	None	643	1548.998047	1110.011719	1.395479003	0.480760417
567	C08	Control	None	643	1149.553345	939.892517	1.223068941	0.290505726
567	C08	Control	None	643	1513.41748	745.479797	2.030125412	1.021568853
567	C08	Control	None	643	1424.078247	814.776794	1.74781395	0.805551622
567	C08	Control	None	643	1525.43335	722.40741	2.111597042	1.07833455
567	C08	Control	None	643	1436.255859	753.361511	1.906463017	0.930898545
567	C08	Control	None	643	1526.103027	830.823242	1.836856445	0.877238881
567	C08	Control	None	643	1474.635132	1020.303589	1.445290547	0.531359547
567	C08	Control	None	643	1450.932861	957.082642	1.515995377	0.600265354
567	C08	Control	None	643	1425.178955	905.259521	1.574331915	0.654739735
567	C08	Control	None	643	1483.299072	1076.682861	1.377656435	0.462216148
567	C08	Control	None	643	1535.556763	776.578003	1.977337443	0.983559096
567	C08	Control	None	643	1434.827881	898.454346	1.596995871	0.675360583
567	C08	Control	None	643	1601.638672	821.394531	1.949901797	0.963401467
567	C08	Control	None	643	1510.933105	782.859497	1.930018235	0.948614479
567	C08	Control	None	643	1631.051514	778.455933	2.095239364	1.06711507
567	C08	Control	None	643	1667.001465	755.176331	2.207433412	1.142369919
567	C08	Control	None	643	1624.679321	854.085876	1.902243517	0.927701946
567	C08	Control	None	643	1632.497681	788.945862	2.06921382	1.049082732
567	C08	Control	None	643	1505.842896	929.061157	1.620822144	0.696725789
567	C08	Control	None	643	1679.411621	950.341858	1.767165791	0.821437396
567	C08	Control	None	643	1679.535156	867.080688	1.936999842	0.953823837
567	C08	Control	None	643	2123.015625	738.946289	2.87303104	1.52257358
567	C08	Control	None	643	1722.418945	848.915283	2.028964467	1.0207436
567	C08	Control	None	643	1826.673096	754.119629	2.42225905	1.276353163
567	C08	Control	None	643	1869.692383	754.719727	2.477333394	1.308788036
567	C08	Control	None	643	1676.303467	675.938904	2.479962992	1.310318592
567	C08	Control	None	643	1986.692383	1110.826172	1.788481792	0.838735431
567	C08	Control	None	643	1808.591064	683.151245	2.647424091	1.404589319
567	C08	Control	None	643	1742.701294	649.384766	2.683618996	1.424179861
567	C08	Control	None	643	1491.244141	807.219299	1.847384153	0.885483898
567	C08	Control	None	643	1632.63916	793.21106	2.058265753	1.041429268
567	C08	Control	None	643	1733.60144	810.009583	2.140223371	1.097761376
567	C08	Control	None	643	2054.444336	804.548096	2.553538249	1.352497669
567	C08	Control	None	643	1989.388794	805.215637	2.470628615	1.304878161
567	C08	Control	None	643	1091.553467	793.766785	1.375156391	0.459595699
567	C08	Control	None	643	1008.836121	911.325623	1.106998526	0.146653301
567	C08	Control	None	643	1049.995361	812.911133	1.291648396	0.369213403
567	C08	Control	None	643	1883.255981	1147.406128	1.641315952	0.714852983
567	C08	Control	None	643	1792.939575	908.520752	1.97347124	0.980735495
567	C08	Control	None	643	1725.944092	820.809692	2.102733568	1.072266061
567	C08	Control	None	643	1881.766235	838.807373	2.243383041	1.165675971
567	C08	Control	None	643	1773.230347	808.450256	2.193369764	1.133149046
567	C08	Control	None	643	1944.204224	781.860107	2.486639498	1.314197367
567	C08	Control	None	643	1709.289551	792.641357	2.156447599	1.108656659
567	C08	Control	None	643	1922.931763	685.596558	2.804757026	1.487875797
567	C08	Control	None	643	1846.111328	826.152527	2.234588974	1.16000949
567	C08	Control	None	643	1625.882568	733.640259	2.216185042	1.148078345
567	C08	Control	None	643	1844.872559	1137.483276	1.621889832	0.697675826
567	C08	Control	None	643	1947.445679	1239.132813	1.571619812	0.65225226
567	C08	Control	None	643	1977.769531	1169.066406	1.691751231	0.758517438
567	C08	Control	None	643	1466.254272	833.519287	1.75911259	0.814847824
567	C08	Control	None	643	2052.644531	1241.407837	1.653481209	0.72550665
567	C08	Control	None	643	2126.049561	1150.528687	1.847889223	0.885878273
567	C08	Control	None	643	1286.530884	936.049072	1.37442675	0.458830021
567	C08	Control	None	643	1507.16394	749.855957	2.009937943	1.007150959
567	C08	Control	None	643	1988.318848	935.613708	2.125149334	1.087564223
567	C08	Control	None	643	1538.220093	704.917175	2.182128834	1.125736281
567	C08	Control	None	643	2227.943848	1681.514526	1.324962594	0.40595163
567	C08	Control	None	643	2264.286377	732.175476	3.092546051	1.628795079
567	C08	Control	None	643	1601.09314	1164.290405	1.375166482	0.459606286
567	C08	Control	None	643	2262.563477	1067.258179	2.119977641	1.084049049
567	C08	Control	None	643	2061.19165	796.342773	2.588322165	1.372017199
567	C08	Control	None	643	3071.210693	1067.642334	2.876628806	1.524379071
567	C08	Control	None	643	2965.011719	1048.762695	2.82715216	1.499349533
567	C08	Control	None	643	2141.974121	1340.048828	1.598429905	0.67665548
567	C08	Control	None	643	3434.983154	1388.421509	2.474020412	1.306857403
567	C08	Control	None	643	3930.048828	1488.438721	2.640383358	1.40074741
567	C08	Control	None	643	1853.883545	820.779846	2.25868551	1.17548341
567	C08	Control	None	643	1540.37793	800.377014	1.924565427	0.944532718
567	C08	Control	None	643	2004.887573	852.832031	2.350858669	1.233187808
567	C08	Control	None	643	2035.853516	1408.172607	1.445741457	0.531809577
567	C08	Control	None	643	1762.069214	1114.076416	1.581641249	0.661422402
567	C08	Control	None	643	2209.351563	896.206116	2.465227054	1.301720529
567	C08	Control	None	643	2245.018311	1168.446289	1.921370569	0.942135794
567	C08	Control	None	643	1571.283569	999.342346	1.57231761	0.652892673
567	C08	Control	None	643	1453.703003	833.972595	1.743106442	0.80166067
567	C08	Control	None	643	2283.833252	923.715027	2.472443541	1.305937577
567	C08	Control	None	643	1956.929443	795.03009	2.461453305	1.299510371
567	C08	Control	None	643	2018.56665	1164.716431	1.733097084	0.793352473
567	C08	Control	None	643	2025.61731	844.426147	2.398809318	1.262318482
567	C08	Control	None	643	2151.570313	1076.468628	1.99873016	0.999083713
567	C08	Control	None	643	1681.123657	845.225159	1.988965472	0.992018231
567	C08	Control	None	643	1654.64209	741.382996	2.231831724	1.158228255
567	C08	Control	None	643	1677.332886	892.325317	1.879732486	0.910527359
567	C08	Control	None	643	1489.281372	792.27417	1.87975505	0.910544677
567	C08	Control	None	643	1527.516846	815.714905	1.872611174	0.905051372
567	C08	Control	None	643	1419.621948	769.71936	1.844337069	0.883102345
567	C08	Control	None	643	1807.976807	869.91272	2.078342764	1.055433606
567	C08	Control	None	643	1520.380737	749.473022	2.028599686	1.020484199
567	C08	Control	None	643	1627.354126	683.599976	2.380564926	1.251303976
567	C08	Control	None	643	1608.708374	856.402954	1.878447951	0.909541141
567	C08	Control	None	643	2068.105469	881.614014	2.345817372	1.2300907
567	C08	Control	None	643	1950.827393	1034.687012	1.885427545	0.91489171
567	C08	Control	None	643	2541.827881	1025.047485	2.479717202	1.310175598
567	C08	Control	None	643	3016.329346	1193.671143	2.526934963	1.337388534
567	C08	Control	None	643	1824.109009	941.240906	1.937983143	0.954556022
567	C08	Control	None	643	2272.154785	965.363892	2.353676996	1.234916347
567	C08	Control	None	643	2381.24292	973.032776	2.447238139	1.291154496
567	C08	Control	None	643	2348.577148	1041.335205	2.255351722	1.173352439
567	C08	Control	None	643	2550.041504	1061.723145	2.401795153	1.26411311
567	C08	Control	None	643	1998.914551	1145	1.7457769	0.803869203
567	C08	Control	None	643	2596.025391	1029.433594	2.521799761	1.334453725
567	C08	Control	None	643	2131.505127	865.356445	2.463152773	1.300506111
567	C08	Control	None	643	2486.738037	1117.765503	2.224740368	1.153636981
567	C08	Control	None	643	2384.984619	1255.88208	1.899051397	0.925278952
567	C08	Control	None	643	1778.779541	833.429626	2.13428883	1.093755427
567	C08	Control	None	643	2463.850342	1100.078979	2.239703139	1.163307523
567	C08	Control	None	643	2835.47876	1161.084229	2.442095663	1.288119715
567	C08	Control	None	643	2355.373047	1033.877075	2.278194482	1.18789091
567	C08	Control	None	643	2173.271973	711.755371	3.053397363	1.610415351
567	C08	Control	None	643	1228.269653	809.881409	1.516604332	0.600844749
567	C08	Control	None	643	2319.204346	1323.109131	1.752844336	0.809697881
567	C08	Control	None	643	1572.120483	940.828125	1.670996478	0.740708692
567	C08	Control	None	643	1818.911865	842.06665	2.160056885	1.111069306
567	C08	Control	None	643	1975.219849	833.633728	2.369409709	1.244527685
567	C08	Control	None	643	2842.375732	1130.055176	2.515253938	1.330704061
567	C08	Control	None	643	2003.514893	989.210632	2.025367326	1.018183583
567	C08	Control	None	643	2183.694824	1455.280396	1.500532014	0.5854741
567	C08	Control	None	643	1808.37439	995.105591	1.817268847	0.861771868
567	C08	Control	None	643	1993.704224	877.245667	2.272686317	1.184398573
567	D03	Control	LMB	643	9559.072266	6611.95459	1.445725638	0.531793791
567	D03	Control	LMB	643	9142.331055	7152.223145	1.278250254	0.354170313
567	D03	Control	LMB	643	8076.86377	6313.868164	1.279225914	0.355271069
567	D03	Control	LMB	643	9434.383789	9304.445313	1.013965204	0.020008144
567	D03	Control	LMB	643	9700.055664	8989.368164	1.079058671	0.10977331
567	D03	Control	LMB	643	8832.957031	7087.151367	1.246333904	0.317690631
567	D03	Control	LMB	643	10483.68066	6168.58252	1.699528316	0.765134399
567	D03	Control	LMB	643	8479.6875	7085.180176	1.196820305	0.259206557
567	D03	Control	LMB	643	10631.67676	7919.585449	1.342453696	0.424872328
567	D03	Control	LMB	643	8748.183594	6883.581543	1.270876729	0.3458241
567	D03	Control	LMB	643	7546.439941	6290.73877	1.199611082	0.262566755
567	D03	Control	LMB	643	9408.833008	6793.602051	1.384954982	0.469839082
567	D03	Control	LMB	643	8743.397461	7963.280762	1.097964234	0.134831059
567	D03	Control	LMB	643	10288.83594	7213.04834	1.426419934	0.51239877
567	D03	Control	LMB	643	8899.883789	6963.105957	1.278148551	0.354055521
567	D03	Control	LMB	643	8254.762695	5723.273438	1.442314924	0.528386206
567	D03	Control	LMB	643	10460.89746	6882.341797	1.519961921	0.604035181
567	D03	Control	LMB	643	8896.332031	6326.515625	1.406197749	0.49179949
567	D03	Control	LMB	643	10151.68262	7652.512695	1.326581611	0.407713432
567	D03	Control	LMB	643	8637.425781	7177.34082	1.203429794	0.267151979
567	D03	Control	LMB	643	8991.956055	5628.523438	1.597569266	0.675878483
567	D03	Control	LMB	643	9176.927734	7188.541504	1.276604959	0.352312157
567	D03	Control	LMB	643	9334.851563	8081.185547	1.155133923	0.208060123
567	D03	Control	LMB	643	8506.864258	7242.274902	1.174612173	0.232184494
567	D03	Control	LMB	643	9238.774414	7247.831543	1.27469497	0.350152057
567	D03	Control	LMB	643	9171.795898	6299.365723	1.455987206	0.541997678
567	D03	Control	LMB	643	8322.93457	7057.791992	1.179254727	0.237875384
567	D03	Control	LMB	643	8741.25	7294.388184	1.198352731	0.261052623
567	D03	Control	LMB	643	9212.709961	6556.577637	1.405109566	0.490682632
567	D03	Control	LMB	643	9478.337891	6582.970215	1.439826945	0.525895422
567	D03	Control	LMB	643	8443.208984	6476.291992	1.303710363	0.382623391
567	D03	Control	LMB	643	8100.888672	7893.06543	1.026329852	0.037494473
567	D03	Control	LMB	643	7574.611816	5911.92334	1.28124324	0.357544393
567	D03	Control	LMB	643	8095.571777	6045.085449	1.339198899	0.421370247
567	D03	Control	LMB	643	8582.264648	7041.956543	1.218732975	0.285382065
567	D03	Control	LMB	643	9739.070313	7630.68457	1.276303616	0.351971569
567	D03	Control	LMB	643	8341.171875	5744.666016	1.45198552	0.538027066
567	D03	Control	LMB	643	9840.875977	8910.619141	1.104398675	0.143261063
567	D03	Control	LMB	643	9150.930664	6416.885742	1.426070376	0.51204518
567	D03	Control	LMB	643	8643.644531	7117.195313	1.21447342	0.280330915
567	D03	Control	LMB	643	9075.009766	7241.501953	1.25319441	0.325610239
567	D03	Control	LMB	643	10235.17676	6946.150391	1.473503478	0.559250465
567	D03	Control	LMB	643	10093.66113	9563.241211	1.055464451	0.077877988
567	D03	Control	LMB	643	9620.133789	7395.837891	1.300749683	0.379343355
567	D03	Control	LMB	643	8151.243164	6960.001953	1.171155298	0.227932394
567	D03	Control	LMB	643	8335.641602	6836.537109	1.219278338	0.286027503
567	D03	Control	LMB	643	8588.333984	6687.058105	1.284321723	0.361006643
567	D03	Control	LMB	643	9315.1875	5745.935547	1.621178557	0.697042999
567	D03	Control	LMB	643	8469.578125	6373.811035	1.328809103	0.410133862
567	D03	Control	LMB	643	8458.919922	6898.638184	1.226172427	0.294161868
567	D03	Control	LMB	643	8454.078125	7202.724121	1.173733435	0.231104797
567	D03	Control	LMB	643	10130.23047	6456.738281	1.568939305	0.649789542
567	D03	Control	LMB	643	8395.228516	7604.502441	1.103981303	0.142715739
567	D03	Control	LMB	643	9182.235352	6184.98291	1.484601572	0.570075802
567	D03	Control	LMB	643	9133.617188	6505.688965	1.403943108	0.489484475
567	D03	Control	LMB	643	7589.374023	6144.33252	1.235182829	0.304724602
567	D03	Control	LMB	643	11861.43262	12847.69824	0.923234061	-0.115231645
567	D03	Control	LMB	643	12643.2168	11682.50098	1.082235458	0.114014415
567	D03	Control	LMB	643	9950.672852	7588.561523	1.311272607	0.390967646
567	D03	Control	LMB	643	9932.691406	8498.675781	1.168734008	0.224946624
567	D03	Control	LMB	643	9099.28418	6960.014648	1.307365665	0.386662714
567	D03	Control	LMB	643	8996.024414	6626.760742	1.357529684	0.440983744
567	D03	Control	LMB	643	8858.200195	6708.195801	1.32050412	0.401088803
567	D03	Control	LMB	643	8139.199219	5769.356934	1.41076368	0.496476339
567	D03	Control	LMB	643	8187.949219	5122.845703	1.598320483	0.676556716
567	D03	Control	LMB	643	9673.436523	7557.052246	1.280054207	0.356204906
567	D03	Control	LMB	643	6883.305176	3556.581299	1.935371245	0.952610332
567	D03	Control	LMB	643	8802.146484	5389.564941	1.63318312	0.707686561
567	D03	Control	LMB	643	7467.475586	4503.794434	1.658040946	0.729479636
567	D03	Control	LMB	643	8169.921875	5060.196289	1.614546434	0.691128933
567	D03	Control	LMB	643	5997.085449	3854.633057	1.555812281	0.637668
567	D03	Control	LMB	643	6562.88916	3495.69873	1.877418412	0.908750213
567	D03	Control	LMB	643	6434.549316	3730.645752	1.724781645	0.78641373
567	D03	Control	LMB	643	7761.41748	4081.027344	1.901829325	0.927387781
567	D03	Control	LMB	643	6927.276367	3301.174805	2.098427613	1.069308697
567	D03	Control	LMB	643	9963.689453	6525.66748	1.526846025	0.610554581
567	D03	Control	LMB	643	9075.49707	4708.604492	1.927428198	0.946677117
567	D03	Control	LMB	643	7531.875488	4478.559082	1.681763118	0.749974512
567	D03	Control	LMB	643	7795.070313	4246.359863	1.835706479	0.876335397
567	D03	Control	LMB	643	6890.852539	3730.135254	1.847346562	0.885454541
567	D03	Control	LMB	643	6182.179199	3973.955566	1.555673962	0.637539732
567	D03	Control	LMB	643	6145.783203	3536.786865	1.737674176	0.797157594
567	D03	Control	LMB	643	8291.014648	6660.698242	1.244766592	0.315875245
567	D03	Control	LMB	643	8454.667969	4552.894531	1.856987442	0.892964059
567	D03	Control	LMB	643	6892.067871	4387.467285	1.570853393	0.651548541
567	D03	Control	LMB	643	9019.373047	4993.014648	1.806398275	0.853116014
567	D03	Control	LMB	643	6755.749023	4207.336914	1.605706688	0.683208382
567	D03	Control	LMB	643	5923.720703	4027.651855	1.470762846	0.556564637
567	D03	Control	LMB	643	4118.792969	3622.705322	1.136938449	0.185154152
567	D03	Control	LMB	643	6314.833984	3667.749023	1.721719219	0.783849885
567	D03	Control	LMB	643	6585.789551	3892.028809	1.692122508	0.758834022
567	D03	Control	LMB	643	7483.914063	4811.462891	1.555434227	0.637317391
567	D03	Control	LMB	643	7186.165039	5752.705078	1.249180158	0.320981559
567	D03	Control	LMB	643	7220.439453	5095.389648	1.417053445	0.502894171
567	D03	Control	LMB	643	8013.060547	6491.590332	1.234375575	0.30378142
567	D03	Control	LMB	643	7895.352539	5535.039063	1.426431223	0.512410187
567	D03	Control	LMB	643	8903.133789	5717.820313	1.557085271	0.638847953
567	D03	Control	LMB	643	8465.782227	6511.447266	1.300138338	0.378665138
567	D03	Control	LMB	643	10064.34082	6405.666016	1.57116228	0.651832199
567	D03	Control	LMB	643	10813.57519	6941.395508	1.557838792	0.639545949
567	D03	Control	LMB	643	11113.45703	7720.957031	1.439388535	0.525456072
567	D03	Control	LMB	643	9095.921875	6017.375	1.51160961	0.596085595
567	D03	Control	LMB	643	11687.60156	8064.255859	1.449309368	0.535365584
567	D03	Control	LMB	643	12329.67969	7561.047852	1.630683991	0.70547723
567	D03	Control	LMB	643	11748.78711	8003.380859	1.46797801	0.553830357
567	D03	Control	LMB	643	8866.339844	6576.753418	1.348133232	0.430963081
567	D03	Control	LMB	643	10633.12988	7490.278809	1.419590666	0.505474994
567	D03	Control	LMB	643	8705.050781	6835.62793	1.273482242	0.348778842
567	D03	Control	LMB	643	8392.230469	5979.218262	1.403566503	0.489097423
567	D03	Control	LMB	643	8299.111328	6932.004395	1.197216686	0.259684291
567	D03	Control	LMB	643	7263.361328	4956.650879	1.465376825	0.551271705
567	D03	Control	LMB	643	7815.572754	6014.900879	1.299368504	0.37781064
567	D03	Control	LMB	643	9689.233398	6127.291992	1.581323921	0.661132922
567	D03	Control	LMB	643	9585.396484	5362.859375	1.787366741	0.837835684
567	D03	Control	LMB	643	8869.460938	6524.344727	1.35944088	0.443013412
567	D03	Control	LMB	643	10126.58691	6200.731445	1.633127802	0.707637695
567	D03	Control	LMB	643	9420.016602	5792.84668	1.62614637	0.701457121
567	D03	Control	LMB	643	9574.881836	5737.572754	1.66880356	0.73881414
567	D03	Control	LMB	643	9025.962891	5429.838379	1.66228942	0.733171591
567	D03	Control	LMB	643	9341.34375	6628.521973	1.40926496	0.494942882
567	D03	Control	LMB	643	8782.682617	8291.142578	1.059284958	0.083090741
567	D03	Control	LMB	643	11559.69824	8659.556641	1.334906476	0.41673867
567	D03	Control	LMB	643	9047.648438	6400.062988	1.413681155	0.499456768
567	D03	Control	LMB	643	8118.318359	6000.742676	1.352885601	0.436039851
567	D03	Control	LMB	643	9783.99707	5609.095215	1.744309322	0.802655899
567	D03	Control	LMB	643	9499.55957	6117.182129	1.552930642	0.634993396
567	D03	Control	LMB	643	7941.958496	5459.897949	1.454598341	0.540620836
567	D03	Control	LMB	643	7979.793945	5985.382813	1.33321363	0.414907972
567	D03	Control	LMB	643	8791.549805	5735.533203	1.532821709	0.616189899
567	D03	Control	LMB	643	7381.419434	5717.441895	1.291035321	0.368528472
567	D03	Control	LMB	643	9569.286133	6496.108398	1.473079811	0.558835598
567	D03	Control	LMB	643	8424.119141	5328.931152	1.580827168	0.660679646
567	D03	Control	LMB	643	7461.789063	4607.341309	1.619543368	0.695587101
567	D03	Control	LMB	643	7393.429688	8626.026367	0.857107244	-0.222452364
567	D03	Control	LMB	643	8643.148438	6645.217773	1.300656913	0.379240459
567	D03	Control	LMB	643	8629.651367	6496.710938	1.32831081	0.409592761
567	D03	Control	LMB	643	8682.676758	5608.393066	1.548157673	0.630552411
567	D03	Control	LMB	643	7417.150391	6001.418457	1.235899553	0.305561494
567	D03	Control	LMB	643	7785.18457	5536.017578	1.406278875	0.491882719
567	D03	Control	LMB	643	7610.918457	5931.671875	1.28309836	0.359631769
567	D03	Control	LMB	643	8890.317383	5577.370117	1.593998102	0.672649912
567	D03	Control	LMB	643	7540.008789	5215.387207	1.445723681	0.531791838
567	D03	Control	LMB	643	7443.761719	5978.279297	1.245134486	0.316301575
567	D03	Control	LMB	643	9480.458984	6025.824707	1.573304808	0.653798202
567	D03	Control	LMB	643	8294.061523	4916.446777	1.687003216	0.754462724
567	D03	Control	LMB	643	8418.586914	6065.604492	1.387922164	0.472926663
567	D03	Control	LMB	643	10870.44434	5911.945801	1.838725303	0.878705964
567	D03	Control	LMB	643	8704.098633	5289.372559	1.645582446	0.718598309
567	D03	Control	LMB	643	8583.476563	5242.513672	1.637282628	0.711303382
567	D03	Control	LMB	643	8200.945313	6032.214844	1.359524739	0.443102404
567	D03	Control	LMB	643	8204.12793	5571.287598	1.472573043	0.558339197
567	D03	Control	LMB	643	10261.77441	5040.416016	2.035898303	1.025665498
567	D03	Control	LMB	643	8549.123047	6079.099609	1.406314026	0.49191878
567	D03	Control	LMB	643	5889.853027	3281.968994	1.794609589	0.843670025
567	D03	Control	LMB	643	8239.34668	3656.645508	2.253252786	1.172009175
567	D03	Control	LMB	643	6565.586914	4624.253418	1.419815551	0.50570352
567	D03	Control	LMB	643	8195.12207	5786.652344	1.416211236	0.502036468
567	D03	Control	LMB	643	7095.526367	4105.35498	1.72835879	0.789402738
567	D03	Control	LMB	643	8305.111328	4305.597656	1.928910221	0.947785997
567	D03	Control	LMB	643	8120.361328	4239.231934	1.915526552	0.937741023
567	D03	Control	LMB	643	6946.260254	5520.63916	1.25823479	0.331401158
567	D03	Control	LMB	643	8460.000977	4837.739746	1.748750743	0.806324671
567	D03	Control	LMB	643	7593.445313	4453.11084	1.705200159	0.769941095
567	D03	Control	LMB	643	8949.537109	4070.453613	2.19865842	1.136623487
567	D03	Control	LMB	643	8276.777344	4762.830566	1.737785384	0.797249921
567	D03	Control	LMB	643	8877.978516	4722.944824	1.879754866	0.910544536
567	D03	Control	LMB	643	6009.086426	3755.118408	1.600238867	0.678287272
567	D03	Control	LMB	643	8145.29834	4566.198242	1.783824948	0.834974046
567	D03	Control	LMB	643	6700.805664	5630.422363	1.190107106	0.251091418
567	D03	Control	LMB	643	9655.728516	7310.787598	1.320750793	0.401358276
567	D03	Control	LMB	643	7928.825195	4029.608643	1.9676415	0.976467389
567	D03	Control	LMB	643	9404.017578	4722.95459	1.991130213	0.993587571
567	D03	Control	LMB	643	11833.00684	7424.708008	1.593733629	0.672410522
567	D03	Control	LMB	643	7337.587891	4829.733887	1.51925304	0.603362179
567	D03	Control	LMB	643	6170.428223	4659.342773	1.324313004	0.405244146
567	D03	Control	LMB	643	7514.194336	5274.754395	1.424558145	0.510514508
567	D03	Control	LMB	643	6353.204102	3677.003418	1.727821103	0.78895385
567	D03	Control	LMB	643	7900.0625	6925.839355	1.140664993	0.189875142
567	D03	Control	LMB	643	8412.818359	6219.316406	1.352691809	0.43583318
567	D03	Control	LMB	643	8316.026367	5785.810547	1.437313977	0.523375249
567	D03	Control	LMB	643	8091.217285	6319.594238	1.280338101	0.356524835
567	D03	Control	LMB	643	8009.20752	6756.067871	1.185483579	0.245475679
567	D03	Control	LMB	643	8815.78418	7102.912598	1.241150593	0.311678173
567	D03	Control	LMB	643	9728.855469	8214.345703	1.184373755	0.244124427
567	D03	Control	LMB	643	10267.51758	6702.508301	1.531891811	0.615314411
567	D03	Control	LMB	643	12554.39941	6264.052246	2.004197749	1.003024863
567	D03	Control	LMB	643	14821.0293	8109.692383	1.827569851	0.869926548
567	D03	Control	LMB	643	14761.96289	13365.19727	1.10450767	0.143403437
567	D03	Control	LMB	643	10944.40039	8956.53418	1.221945919	0.289180436
567	D03	Control	LMB	643	6202.299805	4866.016113	1.27461555	0.350062167
567	D03	Control	LMB	643	6558.845703	5904.71582	1.110780925	0.151574308
567	D03	Control	LMB	643	7673.567871	5633.49707	1.36213222	0.44586675
567	D03	Control	LMB	643	8372.171875	6384.708496	1.311284905	0.390981177
567	D03	Control	LMB	643	8170.836426	6598.050293	1.238371347	0.308443996
567	D03	Control	LMB	643	9013.678711	8711.34375	1.034705893	0.049220751
567	D03	Control	LMB	643	8474.612305	8404.411133	1.008352896	0.012000631
567	D03	Control	LMB	643	9521.613281	7320.625977	1.300655615	0.379239019
567	D03	Control	LMB	643	8053.202148	7516.127441	1.071456307	0.099573019
567	D03	Control	LMB	643	8846.520508	7670.913574	1.15325514	0.205711722
567	D03	Control	LMB	643	7798.003418	6983.770996	1.116589221	0.159098535
567	D03	Control	LMB	643	7620.972656	6249.160156	1.219519498	0.286312824
567	D03	Control	LMB	643	9452.129883	7557.480957	1.250698472	0.322734015
567	D03	Control	LMB	643	10689.01563	6908.617676	1.547200341	0.629660018
567	D03	Control	LMB	643	10386.98731	7109.946289	1.460909391	0.546866702
567	D03	Control	LMB	643	10183.56348	8042.281738	1.266253012	0.340565701
567	D03	Control	LMB	643	9788.422852	7410.57959	1.320871429	0.401490044
567	D03	Control	LMB	643	8947.230469	6883.517578	1.299804986	0.378295187
567	D03	Control	LMB	643	9016.193359	7311.095703	1.233220536	0.302430819
567	D03	Control	LMB	643	13056.36719	11834.82422	1.103215979	0.141715258
567	D03	Control	LMB	643	8666.470703	7482.799805	1.158185563	0.211866418
567	D03	Control	LMB	643	11381.78125	7760.237793	1.466679444	0.552553591
567	D03	Control	LMB	643	8118.310059	10574.87695	0.767697827	-0.38138953
567	D03	Control	LMB	643	8902.864258	5939.663086	1.498883713	0.58388846
567	D03	Control	LMB	643	8294.611328	6044.229492	1.372319059	0.456615942
567	D03	Control	LMB	643	6353.57666	4866.291016	1.30563023	0.384746367
567	D03	Control	LMB	643	5859.196289	3883.679199	1.508671543	0.593278747
567	D03	Control	LMB	643	6804.475586	5916.91748	1.150003462	0.201638204
567	D03	Control	LMB	643	8679.921875	8348.745117	1.039667849	0.056122692
567	D03	Control	LMB	643	7592.539063	6325.065918	1.200388923	0.263501911
567	D03	Control	LMB	643	7922.334961	6302.338379	1.257046906	0.330038484
567	D03	Control	LMB	643	8329.035156	6393.303711	1.30277483	0.381587752
567	D03	Control	LMB	643	7986.613281	6432.113281	1.241677957	0.312291044
567	D03	Control	LMB	643	6967.894043	7141.200195	0.975731509	-0.035443877
567	D03	Control	LMB	643	6452.466309	5663.916504	1.139223416	0.188050706
567	D03	Control	LMB	643	6407.236816	4357.982422	1.470230073	0.556041937
567	D03	Control	LMB	643	6306.563965	5481.906738	1.150432553	0.202176405
567	D03	Control	LMB	643	7881.881348	7715.025879	1.021627338	0.030869036
567	D03	Control	LMB	643	7945.581055	6147.491699	1.292491547	0.370154845
567	D03	Control	LMB	643	13538.08691	12181.78906	1.111338149	0.152297856
567	D03	Control	LMB	643	7587.780762	5450.123535	1.392221793	0.477389064
567	D03	Control	LMB	643	8043.645508	4403.725586	1.826554664	0.86912493
567	D03	Control	LMB	643	9185.563477	6043.274902	1.519964527	0.604037654
567	D03	Control	LMB	643	5647.532227	3702.62207	1.525279145	0.609073298
567	D03	Control	LMB	643	5608.79541	5257.646484	1.066788234	0.093273819
567	D03	Control	LMB	643	7201.807129	5607.538086	1.284308197	0.360991449
567	D03	Control	LMB	643	9454.700195	6287.306641	1.503775899	0.588589584
567	D03	Control	LMB	643	7587.446777	5908.031738	1.284259651	0.360936915
567	D03	Control	LMB	643	10196.83203	5964.363281	1.70962625	0.773680965
567	D03	Control	LMB	643	8024.670898	6478.174316	1.238724138	0.308854938
567	D03	Control	LMB	643	8180.765625	5888.236816	1.389340456	0.474400173
567	D03	Control	LMB	643	8148.506348	7894.658691	1.032154355	0.045658737
567	D03	Control	LMB	643	8448.738281	7440.296387	1.135537866	0.183375815
567	D03	Control	LMB	643	6834.872559	3886.6521	1.758550131	0.814386462
567	D03	Control	LMB	643	8566.99707	5299.391113	1.616600264	0.692962988
567	D03	Control	LMB	643	7508.703613	4504	1.667118919	0.737357019
567	D03	Control	LMB	643	9057.638672	5991.625	1.51171655	0.596187656
567	D03	Control	LMB	643	3776.810547	3812.841797	0.990550028	-0.013698255
567	D03	Control	LMB	643	8579.979492	7723.709473	1.110862536	0.151680301
567	D03	Control	LMB	643	7505.789551	5328.512695	1.40860874	0.494270939
567	D03	Control	LMB	643	9083.734375	5381.516602	1.687950637	0.755272714
567	D03	Control	LMB	643	8179.096191	5059.610352	1.616546655	0.692915146
567	D03	Control	LMB	643	9033.685547	7364.302246	1.226685875	0.294765857
567	D03	Control	LMB	643	6878.866699	3838.164307	1.792228302	0.841754426
567	D03	Control	LMB	643	9145.396484	6075.570801	1.505273625	0.590025761
567	D03	Control	LMB	643	12103.18848	11739.30859	1.030996705	0.044039722
567	D03	Control	LMB	643	8507.682617	5566.640625	1.528333368	0.611959266
567	D03	Control	LMB	643	9167.554688	5457.526855	1.679800197	0.748289643
567	D03	Control	LMB	643	7675.231445	4874.190918	1.574667791	0.655047494
567	D03	Control	LMB	643	8692.448242	5116.283203	1.698977147	0.764666447
567	D03	Control	LMB	643	9679.544922	5958.949707	1.624370971	0.69988115
567	D03	Control	LMB	643	8573.216797	6442.089355	1.330813083	0.412307955
567	D03	Control	LMB	643	9337.917969	5484.861328	1.702489345	0.767645769
567	D03	Control	LMB	643	10581.73535	5806.539551	1.822382378	0.865825701
567	D05	2A	None	643	1555.798828	903.110413	1.722711648	0.78468124
567	D05	2A	None	643	1484.448608	780.778198	1.901242391	0.926942474
567	D05	2A	None	643	1395.728027	876.124573	1.593070289	0.671809923
567	D05	2A	None	643	1752.053345	858.27179	2.041373567	1.029540216
567	D05	2A	None	643	1581.648804	1244.466309	1.270945459	0.34590212
567	D05	2A	None	643	1572.799805	1092.403687	1.439760616	0.525828959
567	D05	2A	None	643	1590.703125	742.686584	2.141822889	1.098839186
567	D05	2A	None	643	1226.440308	802.090576	1.529054629	0.612639951
567	D05	2A	None	643	2019.4375	936.450195	2.156481477	1.108679324
567	D05	2A	None	643	1705.259644	845.680054	2.016435927	1.011807565
567	D05	2A	None	643	1340.569824	947.698242	1.414553457	0.500346698
567	D05	2A	None	643	1329.528809	957.324707	1.388796089	0.47383479
567	D05	2A	None	643	1378.645508	905.654724	1.522263917	0.606218503
567	D05	2A	None	643	1212.163208	905.445801	1.338747396	0.420883768
567	D05	2A	None	643	1727.583374	816.760071	2.115166296	1.080771094
567	D05	2A	None	643	1157.995239	750.519836	1.542924229	0.625667214
567	D05	2A	None	643	1753.610596	767.342102	2.285304809	1.192386602
567	D05	2A	None	643	1368.312378	1215.350708	1.12585805	0.171024941
567	D05	2A	None	643	1644.116089	1045.937134	1.571907178	0.652516028
567	D05	2A	None	643	1843.171021	894.384094	2.060827147	1.043223503
567	D05	2A	None	643	1994.158813	1008.688171	1.976982451	0.983300065
567	D05	2A	None	643	1615.829346	757.411865	2.133356263	1.093124911
567	D05	2A	None	643	1827.245605	798.154846	2.289337231	1.194929995
567	D05	2A	None	643	1609.339966	751.068115	2.142735038	1.099453463
567	D05	2A	None	643	1108.837524	739.675354	1.499086752	0.584083874
567	D05	2A	None	643	1523.975342	946.99408	1.609276525	0.686412248
567	D05	2A	None	643	1706.493286	1286.455933	1.326507378	0.407632699
567	D05	2A	None	643	1608.918335	1096.222534	1.467693178	0.553550404
567	D05	2A	None	643	1276.321289	942.871521	1.353653452	0.436858442
567	D05	2A	None	643	1205.394775	708.132874	1.702215529	0.767413718
567	D05	2A	None	643	1131.873413	650.086121	1.741113026	0.80000986
567	D05	2A	None	643	1203.984009	615.261475	1.95686559	0.968544666
567	D05	2A	None	643	1141.100708	769.767212	1.482397133	0.567931996
567	D05	2A	None	643	1311.058838	1090.390015	1.202376049	0.265888176
567	D05	2A	None	643	1267.023682	692.369141	1.829982891	0.87183016
567	D05	2A	None	643	1272.50061	732.744812	1.736621794	0.796283594
567	D05	2A	None	643	1710.100464	1119.111694	1.528087387	0.611727049
567	D05	2A	None	643	1304.534424	771.432983	1.691053472	0.757922279
567	D05	2A	None	643	1430.822754	818.746094	1.747578113	0.805356942
567	D05	2A	None	643	1667.17749	1292.074097	1.290311054	0.367718897
567	D05	2A	None	643	1269.657104	718.6521	1.766720092	0.821073486
567	D05	2A	None	643	1618.416992	977.388489	1.655858454	0.727579353
567	D05	2A	None	643	1292.041748	698.872681	1.848751258	0.886551129
567	D05	2A	None	643	1429.536987	1109.77478	1.288132523	0.365281025
567	D05	2A	None	643	1284.609863	799.480652	1.606805443	0.684195253
567	D05	2A	None	643	1568.244873	754.940552	2.077309093	1.054715898
567	D05	2A	None	643	1187.01062	642.409668	1.847747129	0.885767333
567	D05	2A	None	643	996.857788	574.985901	1.733708229	0.793861123
567	D05	2A	None	643	1118.983521	677.613953	1.651358441	0.723653303
567	D05	2A	None	643	1171.418701	713.803955	1.641093038	0.714657031
567	D05	2A	None	643	1027.161865	655.90271	1.56602778	0.647109805
567	D05	2A	None	643	1229.644165	1499.507568	0.820031983	-0.286247915
567	D05	2A	None	643	939.215637	1013.520386	0.926686478	-0.109846774
567	D05	2A	None	643	983.988281	933.858398	1.05368039	0.075437325
567	D05	2A	None	643	985.703491	668.060486	1.475470428	0.561175006
567	D05	2A	None	643	1132.085205	564.457947	2.005614787	1.004044538
567	D05	2A	None	643	1460.972046	870.422363	1.678463362	0.747141046
567	D05	2A	None	643	1400.030273	680.674072	2.05682915	1.040421962
567	D05	2A	None	643	1478.608521	890.09198	1.661186208	0.732213799
567	D05	2A	None	643	2070.425537	918.963074	2.253001884	1.17184852
567	D05	2A	None	643	2044.75293	717.923889	2.848147222	1.510023722
567	D05	2A	None	643	1241.257935	659.713989	1.881509193	0.911890338
567	D05	2A	None	643	1397.963623	904.040771	1.546350196	0.628867077
567	D05	2A	None	643	2162.974609	1343.637817	1.609789916	0.686872423
567	D05	2A	None	643	2092.268799	753.105164	2.77818942	1.474144967
567	D05	2A	None	643	1903.677002	1019.660583	1.866971259	0.900699718
567	D05	2A	None	643	1535.611938	1070.785767	1.434098197	0.520143813
567	D05	2A	None	643	1079.251465	679.087524	1.589267107	0.668361618
567	D05	2A	None	643	1140.527832	761.247925	1.498234405	0.583263357
567	D05	2A	None	643	1388.62085	796.083313	1.744315987	0.802661412
567	D05	2A	None	643	1146.125854	674.602234	1.6989654	0.764656471
567	D05	2A	None	643	1297.394653	745.78302	1.739640912	0.798789543
567	D05	2A	None	643	1047.900879	588.802795	1.779714512	0.831645834
567	D05	2A	None	643	1473.717651	903.44458	1.631220867	0.705952136
567	D05	2A	None	643	1202.947388	784.900696	1.532610933	0.615991502
567	D05	2A	None	643	1320.578369	985.644653	1.339811833	0.422030398
567	D05	2A	None	643	1354.585327	725.351379	1.867488456	0.901099325
567	D05	2A	None	643	1215.141846	749.611694	1.621028401	0.696909368
567	D05	2A	None	643	1307.515381	633.88385	2.062704991	1.044537501
567	D05	2A	None	643	1489.158325	915.109314	1.627301025	0.702481152
567	D05	2A	None	643	1198.589233	683.279846	1.75417033	0.81078884
567	D05	2A	None	643	1376.305542	735.989197	1.870007804	0.903044291
567	D05	2A	None	643	1204.09375	743.748718	1.61895237	0.695060542
567	D05	2A	None	643	770.802002	595.377625	1.294643886	0.372555314
567	D05	2A	None	643	1276.140869	650.29718	1.962396437	0.97261652
567	D05	2A	None	643	960.37323	736.585327	1.30381803	0.382742531
567	D05	2A	None	643	1098.767578	905.088867	1.213988613	0.279754889
567	D05	2A	None	643	1190.13623	927.5	1.283165747	0.359707536
567	D05	2A	None	643	1377.46106	1182.096558	1.165269496	0.22066365
567	D05	2A	None	643	1619.913086	1260.390869	1.285246606	0.362045202
567	D05	2A	None	643	1475.243286	1122.66748	1.314051856	0.39402221
567	D05	2A	None	643	1148.963379	895.839233	1.282555325	0.359021061
567	D05	2A	None	643	1465.941162	1126.871948	1.300894183	0.379503615
567	D05	2A	None	643	1234.079712	769.961182	1.602781726	0.680577966
567	D05	2A	None	643	1058.010498	794.518677	1.331637038	0.413200904
567	D05	2A	None	643	1071.079346	1292.796021	0.828498331	-0.271429303
567	D05	2A	None	643	2005.238647	1088.009033	1.843034925	0.88208341
567	D05	2A	None	643	2480.103271	1025.091553	2.419396847	1.27464743
567	D05	2A	None	643	2862.296631	1497.931763	1.910832457	0.934201287
567	D05	2A	None	643	2560.328857	1932.581421	1.32482328	0.405799929
567	D05	2A	None	643	2976.00293	1199.89978	2.480209581	1.310462035
567	D05	2A	None	643	2817.362061	1257.452637	2.240531355	1.163840917
567	D05	2A	None	643	2525.578369	1267.853394	1.992011364	0.994225878
567	D05	2A	None	643	2709.375488	2504.564941	1.0817749	0.113400328
567	D05	2A	None	643	3087.766602	1204.400513	2.563737369	1.358248479
567	D05	2A	None	643	2352.771729	1441.065552	1.632661141	0.707225391
567	D05	2A	None	643	2391.1604	1537.852661	1.554869631	0.636793622
567	D05	2A	None	643	2011.339233	1001.485291	2.00835624	1.006015195
567	D05	2A	None	643	2410.783447	1234.097168	1.953479442	0.966046073
567	D05	2A	None	643	2463.479736	1816.102295	1.356465295	0.439852137
567	D05	2A	None	643	3689.568848	1713.618408	2.153086609	1.106406354
567	D05	2A	None	643	1765.319458	931.405823	1.895327917	0.922447475
567	D05	2A	None	643	1391.324341	856.201477	1.624996427	0.700436546
567	D05	2A	None	643	1194.981689	1053.077515	1.134751879	0.182376877
567	D05	2A	None	643	1887.859741	1020.880615	1.84924634	0.886937421
567	D05	2A	None	643	1396.04895	565.881653	2.467033421	1.30277726
567	D05	2A	None	643	1218.294312	634.867859	1.91897305	0.940334451
567	D05	2A	None	643	1232.709473	615.735962	2.00200987	1.001449086
567	D05	2A	None	643	1553.861694	842.700439	1.843907541	0.882766316
567	D05	2A	None	643	1616.320923	735.264099	2.198286201	1.136379227
567	D05	2A	None	643	1575.159058	742.856506	2.120408242	1.084342054
567	D05	2A	None	643	1205.80957	515.220947	2.340373731	1.22673893
567	D05	2A	None	643	1641.635254	862.142883	1.904133626	0.929134726
567	D05	2A	None	643	1115.634399	719.608887	1.550334382	0.632579415
567	D05	2A	None	643	1146.413208	663.177856	1.728666296	0.789659396
567	D05	2A	None	643	1278.459595	1070.547852	1.194210602	0.256057282
567	D05	2A	None	643	1428.525513	692.470703	2.062940001	1.044701862
567	D05	2A	None	643	1697.287109	802.470459	2.115077371	1.080710439
567	D05	2A	None	643	1443.824463	682.909119	2.114226363	1.08012985
567	D05	2A	None	643	950.250488	657.175781	1.445960906	0.532028548
567	D05	2A	None	643	1137.349854	573.887695	1.981833491	0.986835756
567	D05	2A	None	643	1465.784546	900.431702	1.627868658	0.702984302
567	D05	2A	None	643	1194.049438	570.002075	2.09481595	1.066823494
567	D05	2A	None	643	1310.342896	702.194153	1.866069221	0.900002503
567	D05	2A	None	643	1158.850342	603.025146	1.921728057	0.942404195
567	D05	2A	None	643	1339.044067	910.256897	1.47106171	0.556857767
567	D05	2A	None	643	1550.993042	945.079651	1.641124153	0.714684385
567	D05	2A	None	643	1164.290649	713.838013	1.631029208	0.705782618
567	D05	2A	None	643	1144.444214	745.237793	1.535676565	0.618874396
567	D05	2A	None	643	898.092285	537.972595	1.669401552	0.739331017
567	D05	2A	None	643	1410.67334	944.461792	1.49362669	0.578819613
567	D05	2A	None	643	982.260986	713.305847	1.377054443	0.461585599
567	D05	2A	None	643	918.990234	872.765991	1.052962929	0.074454645
567	D05	2A	None	643	1107.125732	728.451172	1.519835199	0.603914896
567	D05	2A	None	643	939.359924	568.675537	1.65183811	0.724072301
567	D05	2A	None	643	1160.368774	632.829102	1.833621068	0.874695526
567	D05	2A	None	643	1000.821594	623.879822	1.604189715	0.681844768
567	D05	2A	None	643	991.909485	574.106689	1.72774417	0.788889611
567	D05	2A	None	643	1601.610352	783.692688	2.043671424	1.031163263
567	D05	2A	None	643	1603.831543	918.725647	1.745713259	0.803816609
567	D05	2A	None	643	2001.715088	1293.302979	1.547754177	0.630176353
567	D05	2A	None	643	1786.409912	1026.826904	1.739738124	0.798870159
567	D05	2A	None	643	1474.942139	1127.433472	1.308229865	0.387616055
567	D05	2A	None	643	1454.987183	882.641357	1.648446644	0.721107192
567	D05	2A	None	643	1288.757324	924.22052	1.394426218	0.4796716
567	D05	2A	None	643	1371.735596	752.297058	1.823396199	0.866628073
567	D05	2A	None	643	1360.840454	817.239563	1.665167126	0.735666982
567	D05	2A	None	643	1505.106812	814.637146	1.847579403	0.885636368
567	D05	2A	None	643	1355.266235	1123.523315	1.206264451	0.270546226
567	D05	2A	None	643	1410.836426	999.576477	1.411434201	0.497161874
567	D05	2A	None	643	1536.907837	905.489319	1.697322989	0.763261126
567	D05	2A	None	643	1388.156982	844.880066	1.643022528	0.716352262
567	D05	2A	None	643	1357.956665	916.146179	1.482248899	0.567787725
567	D05	2A	None	643	1348.672119	889.443298	1.516310396	0.60056511
567	D05	2A	None	643	1478.8302	782.176025	1.890661632	0.91889119
567	D05	2A	None	643	1318.515015	724.532776	1.819814174	0.86379114
567	D05	2A	None	643	1267.769043	895.478149	1.41574537	0.501561811
567	D05	2A	None	643	1719.361694	1022.718933	1.681167365	0.749463356
567	D05	2A	None	643	1732.251099	1130.973511	1.53164604	0.615082932
567	D05	2A	None	643	3132.344238	1297.685059	2.413793868	1.271302479
567	D05	2A	None	643	1130.233032	697.924744	1.619419632	0.695476872
567	D05	2A	None	643	1374.313354	606.32666	2.266622012	1.180543823
567	D05	2A	None	643	919.082886	585.866333	1.568758664	0.649623427
567	D05	2A	None	643	952.414673	540.767944	1.761226204	0.816580214
567	D05	2A	None	643	959.426147	642.754028	1.4926801	0.577905011
567	D05	2A	None	643	1155.960205	677.698059	1.705715679	0.770377188
567	D05	2A	None	643	980.735291	687.963623	1.425562716	0.511531511
567	D05	2A	None	643	1014.722412	671.545227	1.51102617	0.595528647
567	D05	2A	None	643	1680.680908	820.551208	2.048234031	1.034380567
567	D05	2A	None	643	1160.344482	779.1427	1.489257978	0.574593688
567	D05	2A	None	643	1702.524658	1358.902222	1.252867668	0.325234041
567	D05	2A	None	643	1183.843018	805.032288	1.470553462	0.556359234
567	D05	2A	None	643	797.229797	616.057373	1.294083688	0.371930919
567	D05	2A	None	643	982.768005	634.736816	1.548307866	0.630692366
567	D05	2A	None	643	1118.517944	731.814392	1.528417528	0.612038708
567	D05	2A	None	643	1116.271606	645.61084	1.729016207	0.789951392
567	D05	2A	None	643	1362.895874	700.887329	1.944529196	0.959420896
567	D05	2A	None	643	973.872742	645.869568	1.507847389	0.59249042
567	D05	2A	None	643	1012.27478	695.030457	1.456446649	0.542452855
567	D05	2A	None	643	1346.590088	905.772217	1.4866763	0.572090558
567	D05	2A	None	643	1127.491943	583.187927	1.933325247	0.951084365
567	D05	2A	None	643	1077.127197	734.307678	1.466860867	0.552732036
567	D05	2A	None	643	1089.935669	743.798767	1.46536364	0.551258724
567	D05	2A	None	643	1290.209351	742.318787	1.738079884	0.797494391
567	D05	2A	None	643	1416.023071	1075.909912	1.316116763	0.396287488
567	D05	2A	None	643	1018.535889	825.053406	1.234509041	0.303937402
567	D05	2A	None	643	1196.853516	702.846863	1.702865274	0.767964298
567	D05	2A	None	643	968.056335	716.343506	1.351385651	0.434439442
567	D05	2A	None	643	1215.469238	676.31897	1.797183418	0.845737656
567	D05	2A	None	643	1304.039795	645.602356	2.019880787	1.014270148
567	D05	2A	None	643	1104.163696	797.578308	1.384395344	0.469255994
567	D05	2A	None	643	1213.490967	825.097534	1.470724268	0.556526795
567	D05	2A	None	643	1074.353394	786.839783	1.365402992	0.449326818
567	D05	2A	None	643	1493.837524	856.06427	1.745006276	0.803232225
567	D05	2A	None	643	1508.032349	795.190247	1.89644221	0.923295409
567	D05	2A	None	643	1322.598022	733.64032	1.802788077	0.850229814
567	D05	2A	None	643	1163.094238	730.878601	1.591364471	0.670264294
567	D05	2A	None	643	1232.46936	781.197754	1.577666287	0.657792074
567	D05	2A	None	643	1008.495605	782.109924	1.289455068	0.366761502
567	D05	2A	None	643	1163.428955	823.949707	1.412014526	0.49775493
567	D05	2A	None	643	1369.475098	859.682678	1.593000689	0.67174689
567	D05	2A	None	643	1219.357422	868.67572	1.403696908	0.489231456
567	D05	2A	None	643	1293.51123	748.7146	1.727642589	0.788804787
567	D05	2A	None	643	1249.641846	872.207214	1.43273505	0.518771842
567	D05	2A	None	643	1175.977783	681.2146	1.726295624	0.787679544
567	D05	2A	None	643	1558.565308	1144.666138	1.361589424	0.445291737
567	D05	2A	None	643	1453.580688	1001.686279	1.451133672	0.53718042
567	D05	2A	None	643	1069.409546	862.302429	1.240179211	0.310548611
567	D05	2A	None	643	1381.224854	949.339966	1.454931746	0.540951474
567	D05	2A	None	643	1207.404663	819.658813	1.473057623	0.558813867
567	D05	2A	None	643	1340.624756	865.661804	1.548670335	0.631030071
567	D05	2A	None	643	1237.439209	826.454895	1.497285837	0.582349663
567	D05	2A	None	643	1162.567139	661.9104	1.756381436	0.812606191
567	D05	2A	None	643	1417.790161	825.726624	1.717021251	0.779907895
567	D05	2A	None	643	1608.193115	905.746521	1.775544347	0.828261394
567	D05	2A	None	643	1171.930542	842.713013	1.390663872	0.475773758
567	D05	2A	None	643	1127.390991	895.922729	1.258357395	0.33154173
567	D05	2A	None	643	1404.170288	887.939087	1.581381323	0.661185291
567	D05	2A	None	643	1491.931152	959.300842	1.555227606	0.637125733
567	D05	2A	None	643	1629.533936	997.418274	1.633751836	0.708188857
567	D05	2A	None	643	1512.732666	898.985779	1.68271034	0.750786854
567	D05	2A	None	643	1517.067505	885.294922	1.713629512	0.777055231
567	D05	2A	None	643	1327.087036	895.530396	1.481900605	0.567448686
567	D05	2A	None	643	1164.393066	753.698853	1.54490492	0.627518051
567	D05	2A	None	643	1038.030151	775.771362	1.338061962	0.420144925
567	D05	2A	None	643	1365.924194	896.650269	1.523363391	0.60726013
567	D05	2A	None	643	1214.522461	655.689209	1.852283741	0.889305114
567	D05	2A	None	643	1286.729736	758.490112	1.696435742	0.762506784
567	D05	2A	None	643	1056.7052	687.597717	1.536807313	0.619936289
567	D05	2A	None	643	1763.067383	676.161743	2.60746397	1.382647318
567	D05	2A	None	643	1614.225708	698	2.312644281	1.209543375
567	D05	2A	None	643	1580.732544	692.700684	2.281984962	1.190289284
567	D05	2A	None	643	1228.843994	717.43811	1.7128223	0.776375484
567	D05	2A	None	643	1333.439209	770.734985	1.730087819	0.79084527
567	D05	2A	None	643	1329.831177	820.442566	1.62087053	0.696768858
567	D05	2A	None	643	1274.547607	800.675598	1.591840204	0.670695519
567	D05	2A	None	643	1405.47998	923.365234	1.522127895	0.606089585
567	D05	2A	None	643	1258.551636	774.562378	1.624855108	0.700311075
567	D05	2A	None	643	1286.712891	869.683899	1.479517894	0.565127146
567	D05	2A	None	643	1198.747314	932.567566	1.28542677	0.362247423
567	D05	2A	None	643	1716.081665	880.986084	1.947910071	0.961927074
567	D05	2A	None	643	1947.746338	1008.868103	1.930625354	0.94906823
567	D05	2A	None	643	1279.285156	923.736267	1.384903031	0.469784964
567	D05	2A	None	643	1504.999634	934.041138	1.611277676	0.688205139
567	D05	2A	None	643	1244.133911	958.709778	1.297716931	0.375975725
567	D05	2A	None	643	1396.791626	1177.559448	1.186175041	0.24631692
567	D05	2A	None	643	1220.449341	911.726563	1.338613341	0.420739298
567	D05	2A	None	643	1240.025513	876.758484	1.414329642	0.500118413
567	D05	2A	None	643	1129.972412	795.938538	1.41967295	0.505558614
567	D05	2A	None	643	1502.067505	966.938904	1.553425453	0.63545301
567	D05	2A	None	643	1245.287109	1009.322449	1.233785209	0.303091256
567	D05	2A	None	643	1092.155518	942.137512	1.159231539	0.213168752
567	D05	2A	None	643	1377.442017	999.969604	1.377483887	0.462035443
567	D05	2A	None	643	1457.055298	1055.004761	1.381088837	0.465806122
567	D05	2A	None	643	1449.773438	962.832397	1.505738114	0.590470871
567	D05	2A	None	643	1276.648804	902.312683	1.414862972	0.500662336
567	D05	2A	None	643	1412.13269	995.027222	1.419190007	0.505067756
567	D05	2A	None	643	1514.281128	885.322327	1.710429164	0.774358358
567	D05	2A	None	643	1420.630981	846.480469	1.678279692	0.746983167
567	D05	2A	None	643	1859.334839	1300.297485	1.429930351	0.515944878
567	D05	2A	None	643	1355.450928	836.525635	1.620334	0.696291227
567	D05	2A	None	643	925.656433	765.641052	1.2089953	0.273808636
567	D05	2A	None	643	1241.097168	703.393494	1.764442206	0.819212175
567	D05	2A	None	643	1404.239136	839.308044	1.673091478	0.742516329
567	D05	2A	None	643	1439.511841	807.439331	1.782811148	0.834153888
567	D05	2A	None	643	1036.682251	642.592407	1.613281202	0.689997929
567	D05	2A	None	643	1241.366943	931.186768	1.333102	0.41478717
567	D05	2A	None	643	1373.109131	775.27356	1.771128543	0.824668922
567	D05	2A	None	643	1567.568359	728.338135	2.152253581	1.105848068
567	D05	2A	None	643	464.124207	606.25647	0.765557532	-0.385417294
567	D05	2A	None	643	1086.345093	863.646973	1.257857813	0.330968851
567	D05	2A	None	643	1258.579712	614.868652	2.046908243	1.033446432
567	D05	2A	None	643	1169.826538	753.009216	1.553535486	0.635555196
567	D05	2A	None	643	1146.553101	769.523926	1.489951205	0.575265084
567	D05	2A	None	643	1176.923584	919.89093	1.279416446	0.355485933
567	D05	2A	None	643	1239.247803	983.935852	1.259480281	0.332828534
567	D05	2A	None	643	1195.991089	773.428589	1.546349729	0.628866642
567	D05	2A	None	643	1225.521362	1070.407959	1.144910547	0.195234884
567	D05	2A	None	643	1394.740234	1121.284058	1.243877699	0.314844643
567	D05	2A	None	643	1192.126099	965.631531	1.234555895	0.303992157
567	D05	2A	None	643	1215.470093	1123.845825	1.081527435	0.113070263
567	D05	2A	None	643	1454.528687	1050.362549	1.38478727	0.469664368
567	D05	2A	None	643	1398.387207	1001.869202	1.395778216	0.48106972
567	D05	2A	None	643	1711.647705	966.725403	1.770562457	0.824207736
567	D05	2A	None	643	1550.183594	878.454895	1.764670677	0.819398972
567	D05	2A	None	643	1764.868164	805.290894	2.191590861	1.131978493
567	D05	2A	None	643	1718.233521	990.134949	1.735352866	0.795229049
567	D05	2A	None	643	1621.81665	1068.673462	1.517597945	0.60178963
567	D05	2A	None	643	1797.711792	979.737183	1.83489187	0.875695048
567	D05	2A	None	643	1722.835938	1446.05188	1.191406727	0.252666011
567	D05	2A	None	643	1715.046265	865.594299	1.981351156	0.986484593
567	D05	2A	None	643	1391.551514	1160.826538	1.198759219	0.26154191
567	D05	2A	None	643	1735.223877	806.407349	2.151795714	1.105541118
567	D05	2A	None	643	1505.70813	948.249207	1.587882298	0.667103977
567	D05	2A	None	643	1691.703857	1385.652832	1.22087136	0.287911195
567	D05	2A	None	643	1154.685059	718.641113	1.606761759	0.684156031
567	D05	2A	None	643	1382.927979	823.363281	1.679608517	0.748125009
567	D05	2A	None	643	1404.456177	939.902527	1.494257262	0.579428555
567	D05	2A	None	643	1494.30896	1081.392822	1.381837321	0.466587782
567	D05	2A	None	643	1685.792114	841.207031	2.00401572	1.002893826
567	D05	2A	None	643	1582.362061	758.031921	2.087460986	1.061749234
567	D05	2A	None	643	1177.753662	709.282715	1.660485498	0.731605123
567	D05	2A	None	643	1293.415771	888.307129	1.456045695	0.542055632
567	D07	2A	None	643	5386.47168	4691	1.148256593	0.199445068
567	D07	2A	None	643	5203.54248	3991.560547	1.303636114	0.382541224
567	D07	2A	None	643	6197.395508	4289.095215	1.444919079	0.530988699
567	D07	2A	None	643	6739.666504	4535.128906	1.486102522	0.571533647
567	D07	2A	None	643	6562.648926	4760.07373	1.378686402	0.463294337
567	D07	2A	None	643	6791.592773	5129.908203	1.323920917	0.404816947
567	D07	2A	None	643	7471.951172	5904.013672	1.265571455	0.339788965
567	D07	2A	None	643	7594.995605	6311.509277	1.203356483	0.26706409
567	D07	2A	None	643	7617.333496	5368.483398	1.418898585	0.504771477
567	D07	2A	None	643	7871.943848	5919.806152	1.329763787	0.411169995
567	D07	2A	None	643	7115.150879	6085.272949	1.169241041	0.225572375
567	D07	2A	None	643	7540.851563	5951.020996	1.267152572	0.341590244
567	D07	2A	None	643	8603.798828	6878.936523	1.250745489	0.32278825
567	D07	2A	None	643	7490.720703	5699.983398	1.314165355	0.394146814
567	D07	2A	None	643	7608.858887	6003.452637	1.267413828	0.341887661
567	D07	2A	None	643	8604.084961	5739.376465	1.499132356	0.584127762
567	D07	2A	None	643	6859.275879	5807.93457	1.181018105	0.240031081
567	D07	2A	None	643	7588.482422	5950.98584	1.275163918	0.350682713
567	D07	2A	None	643	7529.995117	5923.571777	1.271191673	0.346181579
567	D07	2A	None	643	7874.713867	6343.376953	1.241407207	0.311976427
567	D07	2A	None	643	7575.111816	6272.780762	1.207616224	0.272162044
567	D07	2A	None	643	8156.629395	6139.666016	1.328513534	0.409812925
567	D07	2A	None	643	7722.723145	5627.120117	1.372411284	0.456712893
567	D07	2A	None	643	7598.791016	5850.734863	1.298775486	0.37715206
567	D07	2A	None	643	6966.041992	5894.251465	1.18183658	0.241030559
567	D07	2A	None	643	7425.731445	6240.181152	1.189986519	0.250945229
567	D07	2A	None	643	7719.263184	6459.800293	1.194969323	0.256973582
567	D07	2A	None	643	7917.976074	5459.312988	1.450361262	0.536412297
567	D07	2A	None	643	6722.754883	4869.697266	1.380528299	0.465220462
567	D07	2A	None	643	7475.147461	5075.391602	1.472821813	0.558582899
567	D07	2A	None	643	7738.59082	5597.089844	1.38260972	0.467393973
567	D07	2A	None	643	6226.355469	4854.297852	1.282648008	0.359125311
567	D07	2A	None	643	6993.714844	5373.768555	1.301454421	0.380124787
567	D07	2A	None	643	7323.79834	5271.380859	1.389351014	0.474411136
567	D07	2A	None	643	6649.548828	5102.182129	1.303275473	0.382142058
567	D07	2A	None	643	7789.368164	5922.05957	1.315314051	0.395407306
567	D07	2A	None	643	6826.512207	6188.222168	1.103145948	0.141623674
567	D07	2A	None	643	7771.601074	5493.39209	1.414718073	0.50051458
567	D07	2A	None	643	7063.178223	5310.459473	1.330050301	0.411480808
567	D07	2A	None	643	7258.568359	5452.480957	1.331241396	0.412772201
567	D07	2A	None	643	7285.784668	5045.099121	1.444131125	0.530201743
567	D07	2A	None	643	7827.881836	6304.817383	1.241571541	0.312167394
567	D07	2A	None	643	7769.901367	6478.45752	1.199344341	0.262245927
567	D07	2A	None	643	7904.484863	6391.852539	1.236650066	0.306437319
567	D07	2A	None	643	7479.286133	6247.940918	1.197080163	0.259519766
567	D07	2A	None	643	7911.748535	5743.888672	1.377420244	0.461968785
567	D07	2A	None	643	8194.876953	5459.32666	1.501078331	0.585999264
567	D07	2A	None	643	7125.445313	5541.763184	1.285772249	0.362635118
567	D07	2A	None	643	9070.040039	6051.046875	1.498920803	0.583924159
567	D07	2A	None	643	10720.91699	5553.963379	1.930318272	0.948838739
567	D07	2A	None	643	7848.979492	6026.688965	1.302370097	0.38113948
567	D07	2A	None	643	7057.256348	5366.021973	1.315174702	0.395254453
567	D07	2A	None	643	7544.683105	5566.428223	1.355390351	0.438708406
567	D07	2A	None	643	7304.348145	5927.848145	1.232209052	0.301247039
567	D07	2A	None	643	7163.895508	5777.775391	1.239905504	0.310230174
567	D07	2A	None	643	7275.861328	5764.400391	1.262206099	0.335947499
567	D07	2A	None	643	6936.925293	5665.539063	1.22440693	0.292083116
567	D07	2A	None	643	5967.32666	4879.328125	1.222981219	0.290402249
567	D07	2A	None	643	5942.271973	4595.527344	1.293055514	0.370784215
567	D07	2A	None	643	6599.001465	5585.822754	1.181383971	0.240477942
567	D07	2A	None	643	5859.710449	4308.557617	1.360016732	0.443624401
567	D07	2A	None	643	7054.744141	4965.821777	1.420659955	0.506561276
567	D07	2A	None	643	6441.966797	5752.1875	1.119915997	0.163390522
567	D07	2A	None	643	7039.190918	5233.404785	1.345049964	0.427659765
567	D07	2A	None	643	6584.046875	5759.210938	1.143220303	0.193103444
567	D07	2A	None	643	7833.44873	5882.117188	1.331739658	0.413312077
567	D07	2A	None	643	7230.195801	4891.853027	1.478007569	0.563653658
567	D07	2A	None	643	7405.892578	5552.180176	1.333871082	0.415619237
567	D07	2A	None	643	7396.984375	5173.617676	1.42975087	0.515763784
567	D07	2A	None	643	6843.194824	5082.889648	1.34631977	0.429021112
567	D07	2A	None	643	7353.428711	5718.594727	1.285880371	0.362756431
567	D07	2A	None	643	7420.911621	5616.822754	1.32119384	0.401842148
567	D07	2A	None	643	6977.859863	5306.072754	1.315070521	0.395140167
567	D07	2A	None	643	8087.010742	5707.514648	1.416905823	0.502743871
567	D07	2A	None	643	7935.63916	6151.114746	1.290113985	0.367498538
567	D07	2A	None	643	6573.724609	4786.223633	1.373467918	0.457823212
567	D07	2A	None	643	6474.713379	5393.332031	1.200503389	0.263639476
567	D07	2A	None	643	6530.195313	5451.644531	1.197839528	0.260434647
567	D07	2A	None	643	8499.147461	6166.484375	1.378280872	0.462869917
567	D07	2A	None	643	8232.931641	6331.239746	1.300366432	0.37891822
567	D07	2A	None	643	6689.010254	4859.614258	1.376448808	0.460950955
567	D07	2A	None	643	6274.669922	5332.859375	1.176605172	0.234630283
567	D07	2A	None	643	7422.820801	5985.546875	1.240124078	0.310484474
567	D07	2A	None	643	7357.70459	5769.538086	1.275267531	0.350799933
567	D07	2A	None	643	7040.463867	5199.57959	1.354044831	0.437275506
567	D07	2A	None	643	7055.297852	5547.508789	1.271795705	0.346866942
567	D07	2A	None	643	8522.508789	6610.883301	1.289163399	0.366435135
567	D07	2A	None	643	8796.270508	6627.680664	1.327201921	0.408387879
567	D07	2A	None	643	9685.94043	7296.463867	1.327484191	0.40869468
567	D07	2A	None	643	5335.637207	4771.032715	1.118340101	0.161358996
567	D07	2A	None	643	5673.002441	4429.739258	1.280662836	0.356890703
567	D07	2A	None	643	6527.413086	5409.867188	1.206575478	0.270918166
567	D07	2A	None	643	5770.925781	4844.555664	1.191218799	0.252438427
567	D07	2A	None	643	6454.984375	4738.306152	1.362297869	0.446042186
567	D07	2A	None	643	6027.024414	4749.230469	1.26905284	0.34375214
567	D07	2A	None	643	6540.071289	4901.947754	1.334178089	0.415951254
567	D07	2A	None	643	6105.294434	4398.016602	1.388192676	0.473207822
567	D07	2A	None	643	7095.933105	6019.736328	1.178778059	0.237292113
567	D07	2A	None	643	6871.979004	6435.209473	1.067871844	0.094738518
567	D07	2A	None	643	7300.448242	5325.835938	1.370761009	0.45497706
567	D07	2A	None	643	6565.185059	6052.879395	1.08463834	0.117214073
567	D07	2A	None	643	6210.70752	5434.898926	1.142745726	0.192504423
567	D07	2A	None	643	6390.574219	5819.878418	1.098059746	0.134956555
567	D07	2A	None	643	6009.064453	5484.79834	1.095585303	0.131701818
567	D07	2A	None	643	6870.930176	6379.758789	1.076989022	0.107003544
567	D07	2A	None	643	8524.539063	6746.646973	1.263522324	0.337451154
567	D07	2A	None	643	7255.061523	5727.362793	1.266736853	0.341116856
567	D07	2A	None	643	6128.199707	5829.309082	1.051273765	0.072138415
567	D07	2A	None	643	7210.301758	6101.429688	1.181739711	0.240912304
567	D07	2A	None	643	5845.660645	4527.341797	1.291190484	0.368701851
567	D07	2A	None	643	4849.960938	3759.605713	1.290018504	0.36739176
567	D07	2A	None	643	4740.346191	4071.332764	1.164322954	0.219491281
567	D07	2A	None	643	4096.275879	3027.583984	1.352985054	0.436145902
567	D07	2A	None	643	3888.100098	3292.484131	1.180901697	0.239888874
567	D07	2A	None	643	4517.982422	3740.42041	1.207880914	0.272478225
567	D07	2A	None	643	4489.435059	3760.873779	1.193721279	0.255466023
567	D07	2A	None	643	5218.476563	4168.368164	1.251923141	0.324145994
567	D07	2A	None	643	5421.992188	4199.71875	1.291036974	0.368530319
567	D07	2A	None	643	5834.277344	4324.985352	1.348970429	0.431858723
567	D07	2A	None	643	5421.931641	4113.446289	1.318099535	0.398459318
567	D07	2A	None	643	5288.957031	4439.166016	1.19143033	0.252694591
567	D07	2A	None	643	5290.529785	4590.611328	1.152467375	0.20472591
567	D07	2A	None	643	5227.893555	4369.120117	1.196555237	0.258886997
567	D07	2A	None	643	5078.875488	4731.828613	1.073343078	0.102111286
567	D07	2A	None	643	5264.194336	4608.619141	1.14224981	0.191878202
567	D07	2A	None	643	5651.431641	4679.582031	1.207678721	0.272236705
567	D07	2A	None	643	6003.081543	5726.395508	1.048317661	0.068075948
567	D07	2A	None	643	6272.799805	5679.956543	1.104374612	0.143229628
567	D07	2A	None	643	6980.601074	5296.51709	1.317960644	0.39830729
567	D07	2A	None	643	6146.495117	5454.636719	1.126838584	0.172280869
567	D07	2A	None	643	5571.195801	5110.591797	1.090127332	0.124496659
567	D07	2A	None	643	6405.274414	5786.320801	1.106968423	0.146614069
567	D07	2A	None	643	6034.827637	5557.009277	1.085984805	0.119003917
567	D07	2A	None	643	6252.780762	5460.811035	1.145027858	0.195382699
567	D07	2A	None	643	6637.566895	5328.846191	1.245591758	0.316831303
567	D07	2A	None	643	5971.666016	4892.337402	1.220616144	0.287609577
567	D07	2A	None	643	6012.565918	5399.992188	1.113439744	0.155023486
567	D07	2A	None	643	6214.448242	5750.060059	1.080762319	0.11204928
567	D07	2A	None	643	6496.682617	5175.178711	1.255354255	0.328094544
567	D07	2A	None	643	5460.51416	3932.127686	1.388691974	0.473726631
567	D07	2A	None	643	5594.168457	3982.485352	1.404692789	0.490254643
567	D07	2A	None	643	5417.788086	4445.628906	1.218677537	0.285316438
567	D07	2A	None	643	7428.90332	6175.068848	1.203047853	0.266694029
567	D07	2A	None	643	9703.087891	7123.469238	1.362129542	0.445863914
567	D07	2A	None	643	5863.452637	4691.809082	1.249721064	0.321606123
567	D07	2A	None	643	8592.728516	6983.044434	1.230513223	0.299260162
567	D07	2A	None	643	8403.724609	6809.976563	1.234031356	0.303379052
567	D07	2A	None	643	6383.900879	4548.458984	1.403530493	0.489060408
567	D07	2A	None	643	5284.946777	4044.486816	1.30670392	0.385932285
567	D07	2A	None	643	6028.058594	5186.693848	1.162216003	0.216878225
567	D07	2A	None	643	5258.319824	4208.240723	1.249529238	0.32138466
567	D07	2A	None	643	5830.10498	4132.34668	1.410846047	0.496560569
567	D07	2A	None	643	4875.020996	3898.305176	1.250548835	0.322561397
567	D07	2A	None	643	6167.189941	4370.366699	1.411137867	0.496858945
567	D07	2A	None	643	4524.567383	3616.244873	1.251178375	0.323287483
567	D07	2A	None	643	5200.790039	4679.958008	1.111289894	0.152235211
567	D07	2A	None	643	5914.991699	4694.740723	1.259918715	0.33333066
567	D07	2A	None	643	6265.851074	5759.423828	1.087930193	0.121585988
567	D07	2A	None	643	6910.986328	5815.269531	1.188420638	0.249045565
567	D07	2A	None	643	6343.614258	6110.734375	1.038109967	0.053959276
567	D07	2A	None	643	6840.378906	5221.841309	1.30995534	0.389517627
567	D07	2A	None	643	5843.6875	4675.406738	1.249877888	0.321787152
567	D07	2A	None	643	5307.295898	4477.4375	1.185342263	0.245303692
567	D07	2A	None	643	5012.553223	4784.813477	1.047596369	0.067082964
567	D07	2A	None	643	5453.447266	4602.643066	1.184851223	0.244705917
567	D07	2A	None	643	5571.290527	4406.601074	1.264305625	0.338345254
567	D07	2A	None	643	5788.822754	4286.365723	1.350520027	0.433515034
567	D07	2A	None	643	6027.819336	4875.675781	1.236304383	0.306033984
567	D07	2A	None	643	6520.39209	4825.854492	1.351137317	0.434174304
567	D07	2A	None	643	6636.978027	4810.147461	1.379786811	0.464445376
567	D07	2A	None	643	6510.477051	5599.904297	1.162605056	0.217361088
567	D07	2A	None	643	6581.176758	4932.146484	1.334343329	0.416129922
567	D07	2A	None	643	6219.794922	4957.663086	1.254582011	0.327206781
567	D07	2A	None	643	5542.944336	5828.871094	0.950946461	-0.072563977
567	D07	2A	None	643	5839.423828	4452	1.311640572	0.391372434
567	D07	2A	None	643	5936.00293	5274.732422	1.125365697	0.170393894
567	D07	2A	None	643	6255.080566	5279.277832	1.184836405	0.244687874
567	D07	2A	None	643	5441.635254	4741.875	1.147570371	0.198582625
567	D07	2A	None	643	6502.416504	4689.305664	1.386648039	0.471601647
567	D07	2A	None	643	6155.373535	5432.063477	1.133155671	0.18034607
567	D07	2A	None	643	7207.010742	5000.933594	1.441133062	0.527203548
567	D07	2A	None	643	6642.788574	6283.935547	1.057106414	0.080120614
567	D07	2A	None	643	4180.822754	5557	0.752352484	-0.410519359
567	D07	2A	None	643	6467.627441	5090.992676	1.270405961	0.345289587
567	D07	2A	None	643	7066.664551	4569.33252	1.546541977	0.629045993
567	D07	2A	None	643	6014.77832	4599.334961	1.307749571	0.387086296
567	D07	2A	None	643	6261.350098	4627.276855	1.353139286	0.436310351
567	D07	2A	None	643	6426.269531	4915.499023	1.307348349	0.386643605
567	D07	2A	None	643	5727.778809	4362.119629	1.313072381	0.392946445
567	D07	2A	None	643	4258.92041	5784.022461	0.736325012	-0.441585385
567	D07	2A	None	643	5989.335938	5470.248535	1.094892837	0.130789673
567	D07	2A	None	643	6200.447266	4763.462402	1.301668144	0.380361686
567	D07	2A	None	643	6968.48291	5326.587402	1.308245296	0.387633071
567	D07	2A	None	643	7017.967773	4645.587891	1.51067377	0.595192144
567	D07	2A	None	643	5767.853027	4494.857422	1.283211565	0.359759049
567	D07	2A	None	643	4686.432129	3347.183594	1.400112064	0.485542304
567	D07	2A	None	643	5995.251953	4075.241211	1.471140392	0.556934931
567	D07	2A	None	643	4687.822754	3520.041748	1.331752033	0.413325483
567	D07	2A	None	643	5032.345703	3705.648193	1.358020363	0.441505112
567	D07	2A	None	643	4780.128418	3742.190674	1.277360999	0.353166307
567	D07	2A	None	643	5723.374512	3955.764404	1.446844131	0.532909508
567	D07	2A	None	643	5250.455078	4310.633789	1.218023923	0.284542469
567	D07	2A	None	643	5687.270996	4289.010254	1.326010119	0.407091785
567	D07	2A	None	643	5280.455078	3655.212646	1.444636903	0.53070693
567	D07	2A	None	643	5565.579102	4067.655029	1.368252485	0.452334477
567	D07	2A	None	643	4486.045898	3553.780762	1.262330515	0.336089699
567	D07	2A	None	643	5212.855957	3884.92627	1.34181593	0.424186777
567	D07	2A	None	643	5188.94043	3702.720703	1.401385858	0.486854243
567	D07	2A	None	643	7817.875977	5565.312012	1.404750706	0.490314125
567	D07	2A	None	643	4418.388184	3709.152832	1.191212221	0.25243046
567	D07	2A	None	643	4075.079346	3886.638672	1.048484228	0.068305159
567	D07	2A	None	643	6097.23584	4803.981934	1.269204573	0.343924625
567	D07	2A	None	643	5775.19043	4493.135254	1.285336431	0.362146027
567	D07	2A	None	643	6306.702148	5294.209961	1.191245189	0.252470388
567	D07	2A	None	643	5539.140625	4345.849121	1.274581899	0.350024077
567	D07	2A	None	643	4911.518066	4085.745361	1.202110663	0.265569713
567	D07	2A	None	643	5622.558594	4113.085449	1.366992897	0.451005747
567	D07	2A	None	643	5723.209473	4645.061035	1.232106409	0.301126858
567	D07	2A	None	643	5731.567383	4380.756836	1.308350953	0.387749583
567	D07	2A	None	643	6065.612305	4486.898438	1.351849699	0.43493476
567	D07	2A	None	643	5721.354492	4364.64209	1.310841616	0.390493381
567	D07	2A	None	643	6155.367676	5238.474609	1.175030545	0.232698261
567	D07	2A	None	643	6556.647949	5109.287109	1.283280389	0.359836425
567	D07	2A	None	643	6485.609863	5512.719727	1.176480972	0.234477987
567	D07	2A	None	643	7322.955078	4678.013184	1.565398555	0.646530018
567	D07	2A	None	643	7114.589844	6281.470703	1.132631223	0.179678206
567	D07	2A	None	643	5901.402344	4054.542969	1.455503713	0.541518519
567	D07	2A	None	643	4829.272461	3347.441406	1.442675726	0.528747058
567	D07	2A	None	643	4903.612305	4022.606689	1.219013611	0.285714234
567	D07	2A	None	643	6391.854004	4456.844238	1.434165895	0.520211915
567	D07	2A	None	643	4101.993164	4997.011719	0.820889242	-0.284740514
567	D07	2A	None	643	5807.87793	4571.29248	1.27051112	0.345409003
567	D07	2A	None	643	6006.393555	4551.719238	1.319587883	0.400087436
567	D07	2A	None	643	5912.023926	4640.376465	1.274039719	0.349410255
567	D07	2A	None	643	5649.820801	4420.128906	1.278202722	0.354116665
567	D07	2A	None	643	4158.278809	5586.207031	0.744383226	-0.42588255
567	D07	2A	None	643	7037.529297	5362.570801	1.312342449	0.392144233
567	D07	2A	None	643	5566.426758	4305.578125	1.292840728	0.370544553
567	D07	2A	None	643	6258.103516	5328.081055	1.17455111	0.232109493
567	D07	2A	None	643	5727.217773	4450.277344	1.286935022	0.363939213
567	D07	2A	None	643	6424.89502	4806.660645	1.336664994	0.41863793
567	D07	2A	None	643	5982.813477	4096.67041	1.46040879	0.546372257
567	D07	2A	None	643	6380.203613	5180.926758	1.231479214	0.300392277
567	D07	2A	None	643	6741.943359	5132.311523	1.313627072	0.393555765
567	D07	2A	None	643	6611.355957	5281.162598	1.2518751	0.324090632
567	D07	2A	None	643	6840.947266	5099.32959	1.341538558	0.423888521
567	D07	2A	None	643	7077.160156	5258.812988	1.345771407	0.428433375
567	D07	2A	None	643	6305.945313	4881.773438	1.291732481	0.369307317
567	D07	2A	None	643	6859.583008	4971.122559	1.379886118	0.464549206
567	D07	2A	None	643	6472.431152	5605.506836	1.154655831	0.20746289
567	D07	2A	None	643	6679.279297	5091.446777	1.311862736	0.391616774
567	D07	2A	None	643	7090.587402	5548.062988	1.278029362	0.353920982
567	D07	2A	None	643	7474.51123	5452.65332	1.370802578	0.455020811
567	D07	2A	None	643	8035.998047	6145.697266	1.307581174	0.386900511
567	D07	2A	None	643	7455.453613	5755.721191	1.295311806	0.373299424
567	D07	2A	None	643	6941.28418	4991.683105	1.390569881	0.475676247
567	D07	2A	None	643	7107.089355	5808.29834	1.223609556	0.291143279
567	D07	2A	None	643	6665.180664	4761.590332	1.399780367	0.485200479
567	D07	2A	None	643	7691.873535	5968.619141	1.288719108	0.365937845
567	D07	2A	None	643	7945.648438	5805.707031	1.36859273	0.452693189
567	D07	2A	None	643	6165.283691	4504.47168	1.368702953	0.452809375
567	D07	2A	None	643	7516.592285	6223.731934	1.207730726	0.272298829
567	D07	2A	None	643	6425.515625	5092.348633	1.26179806	0.335481038
567	D07	2A	None	643	7236.200195	5389.891113	1.342550349	0.424976194
567	D07	2A	None	643	7216.303711	5685.606934	1.269223109	0.343945694
567	D07	2A	None	643	6676.233887	5679.487305	1.175499394	0.233273796
567	D07	2A	None	643	7193.976563	5479.29541	1.312938257	0.392799072
567	D07	2A	None	643	7628.440918	5498.152344	1.387455356	0.472441351
567	D07	2A	None	643	7773.42334	5058.933105	1.536573657	0.619716925
567	D07	2A	None	643	8404.395508	5662.336426	1.484262834	0.569746587
567	D07	2A	None	643	7046.113281	5189.310059	1.35781312	0.441284931
567	D07	2A	None	643	4518.960449	3784.930908	1.193934727	0.255723965
567	D07	2A	None	643	4689.072266	3343.0354	1.40263913	0.488143881
567	D07	2A	None	643	4844.241211	3396.578857	1.426211908	0.512188354
567	D07	2A	None	643	5784.23877	4952.322754	1.167985016	0.224021766
567	D07	2A	None	643	5805.458496	4166.350586	1.393415743	0.478625768
567	D07	2A	None	643	5958.12207	4070.76416	1.463637252	0.549558041
567	D07	2A	None	643	6084.023438	5551.310547	1.095961645	0.132197309
567	D07	2A	None	643	5912.289551	4660.788574	1.268517002	0.343142857
567	D07	2A	None	643	6277.682129	5004.699219	1.254357526	0.326948614
567	D07	2A	None	643	6389.576172	5092.374023	1.254734264	0.327381853
567	D07	2A	None	643	6777.935059	4877.92627	1.389511584	0.474577862
567	D07	2A	None	643	6110.864258	4789.626465	1.275854036	0.351463288
567	D07	2A	None	643	6938.42334	5622.533691	1.234038553	0.303387467
567	D07	2A	None	643	6717.822266	5065.676758	1.326145071	0.407238605
567	D07	2A	None	643	6889.844238	5625.553223	1.224740744	0.292476388
567	D07	2A	None	643	5889.373535	4688.287109	1.256188753	0.329053257
567	D07	2A	None	643	6560.926758	5637.844238	1.163729695	0.218755996
567	D07	2A	None	643	6055.142578	6164.060059	0.982330237	-0.025719988
567	D07	2A	None	643	3891.295654	5233.381836	0.743552788	-0.427492926
567	D07	2A	None	643	6441.720703	5118.16748	1.258599045	0.331818753
567	D07	2A	None	643	8545.814453	6464.715332	1.321916591	0.40263115
567	D07	2A	None	643	8368.956055	5600.179688	1.494408487	0.579574554
567	D07	2A	None	643	7002.005371	6170.280273	1.134795351	0.182432146
567	D07	2A	None	643	7661.327637	6124.052734	1.25102248	0.323107714
567	D07	2A	None	643	7700.86377	5868.348633	1.312271007	0.392065693
567	D07	2A	None	643	8141.647461	6487.553711	1.25496417	0.327646175
567	D07	2A	None	643	8354.030273	6191.409668	1.349293735	0.43220445
567	D07	2A	None	643	7573.186523	6382.183105	1.186613796	0.246850462
567	D07	2A	None	643	6622.874023	5382.377441	1.230473726	0.299213852
567	D07	2A	None	643	6669.119629	5229.729004	1.275232354	0.350760138
567	D07	2A	None	643	4624.442383	3562.687256	1.298020862	0.376313571
567	D07	2A	None	643	4979.589355	3963.570557	1.256339274	0.329226116
567	D07	2A	None	643	6270.05957	5554.950195	1.128733715	0.174705173
567	D07	2A	None	643	8095.811035	5228.324219	1.548452371	0.630827008
567	D07	2A	None	643	6530.196777	5676.440918	1.150403373	0.202139811
567	D07	2A	None	643	6796.396973	4954.703613	1.37170606	0.455971363
567	D07	2A	None	643	6156.387695	5433.231445	1.133098738	0.180273583
567	D07	2A	None	643	8365.860352	6601.033203	1.267356199	0.341822061
567	D07	2A	None	643	7026.34082	5288.019531	1.328728228	0.410046052
567	D07	2A	None	643	7482.793457	5713.170898	1.309744377	0.389285268
567	D07	2A	None	643	7902.315918	5907.452148	1.33768598	0.419739485
567	D07	2A	None	643	4894.861328	3991.103027	1.22644324	0.294480467
567	D07	2A	None	643	6272.563477	5444.948242	1.151996897	0.20413683
567	D07	2A	None	643	6454.116699	5000.261719	1.290755777	0.368216055
567	D07	2A	None	643	5902.200195	5191.265137	1.136948324	0.185166683
567	D07	2A	None	643	5665.527832	4192.751953	1.351267114	0.43431289
567	D07	2A	None	643	4712.1875	3469.61377	1.358130274	0.441621872
567	D07	2A	None	643	4478.826172	3470.808594	1.290427303	0.367848868
567	D07	2A	None	643	4517.384766	3497.823975	1.291484305	0.369030111
567	D07	2A	None	643	5067.299316	4428.481445	1.144252128	0.194404975
567	D08	2A	None	643	8259.8125	7112.355469	1.161332914	0.215781602
567	D08	2A	None	643	7860.01709	7258.777344	1.082829341	0.114805886
567	D08	2A	None	643	6085.739746	5709.972168	1.065809003	0.091948925
567	D08	2A	None	643	7684.946777	7346.541992	1.046063139	0.064969933
567	D08	2A	None	643	10581.53418	7609.686523	1.390534833	0.475639885
567	D08	2A	None	643	9801.210938	8346.143555	1.174340086	0.23185027
567	D08	2A	None	643	12212.95996	10498.81152	1.163270713	0.218186875
567	D08	2A	None	643	15721.43262	13089.39453	1.201081729	0.264334324
567	D08	2A	None	643	9872.023438	12934.59863	0.763226113	-0.389817562
567	D08	2A	None	643	11434.00879	9022.382813	1.267293688	0.341750899
567	D08	2A	None	643	8511.979492	7395.606445	1.150950846	0.202826221
567	D08	2A	None	643	8397.828125	8730.931641	0.961847884	-0.056119345
567	D08	2A	None	643	8485.014648	6931.358887	1.224148798	0.291778931
567	D08	2A	None	643	8643.222656	7650.676758	1.129733085	0.175981956
567	D08	2A	None	643	9514.429688	7212.733887	1.319115586	0.399570985
567	D08	2A	None	643	9236.188477	8099.928223	1.140280287	0.18938849
567	D08	2A	None	643	10066.74316	7812.763184	1.288499719	0.365692222
567	D08	2A	None	643	9283.610352	6684.813965	1.388761213	0.47379856
567	D08	2A	None	643	8481.889648	5786.239746	1.465872487	0.551759612
567	D08	2A	None	643	9164.981445	7375.028809	1.242704494	0.313483275
567	D08	2A	None	643	9044.915039	6272.882324	1.441907336	0.527978453
567	D08	2A	None	643	7332.880859	5567.341309	1.31712436	0.397391568
567	D08	2A	None	643	6597.086914	6847.342285	0.963452189	-0.05371502
567	D08	2A	None	643	6665.864746	6329.181152	1.053195443	0.074773184
567	D08	2A	None	643	7751.024414	6939.353516	1.116966357	0.159585732
567	D08	2A	None	643	6840.319336	5160.21875	1.325587086	0.406631453
567	D08	2A	None	643	7915.004395	6763.640625	1.170228407	0.226790145
567	D08	2A	None	643	8276.526367	7592.849609	1.090042184	0.124383967
567	D08	2A	None	643	8321.384766	7647.844238	1.088069331	0.121770487
567	D08	2A	None	643	8812.911133	7950.577637	1.108461741	0.148558976
567	D08	2A	None	643	8732.681641	8099.163086	1.078220249	0.108651909
567	D08	2A	None	643	9364.589844	8559.644531	1.094039573	0.129664923
567	D08	2A	None	643	8824.364258	9095.351563	0.970205956	-0.043637059
567	D08	2A	None	643	8747.188477	8163.585938	1.071488503	0.09961637
567	D08	2A	None	643	9564.145508	7373.405273	1.29711377	0.375305024
567	D08	2A	None	643	8275.666992	8436.473633	0.980939117	-0.027764499
567	D08	2A	None	643	5133.065918	5524.962402	0.929068027	-0.106143859
567	D08	2A	None	643	6214.265137	4941.814453	1.257486536	0.330542953
567	D08	2A	None	643	5764.979492	6212.711914	0.927932853	-0.107907682
567	D08	2A	None	643	6458.396973	5416.571289	1.192340436	0.253796212
567	D08	2A	None	643	5665.297852	4978.608887	1.137927879	0.186409124
567	D08	2A	None	643	8961.091797	7511.551758	1.192974779	0.254563543
567	D08	2A	None	643	8669.828125	8286.745117	1.046228405	0.065197844
567	D08	2A	None	643	9272.018555	7219.398438	1.284320104	0.361004825
567	D08	2A	None	643	8317.21875	7157.335938	1.162055103	0.216678481
567	D08	2A	None	643	7980.727051	7155.716797	1.115293866	0.157423892
567	D08	2A	None	643	9311.027344	7391.799805	1.259642792	0.333014674
567	D08	2A	None	643	7564.392578	6641.659668	1.138931074	0.18768044
567	D08	2A	None	643	7961.547363	5921.823242	1.344441912	0.427007424
567	D08	2A	None	643	7220.341309	5741.475586	1.257575897	0.330645472
567	D08	2A	None	643	5387.088379	5440.069336	0.990260978	-0.014119306
567	D08	2A	None	643	7100.961914	6203.967773	1.144583946	0.194823277
567	D08	2A	None	643	8519.963867	8733.454102	0.975554891	-0.035705044
567	D08	2A	None	643	8718.517578	7966.61084	1.09438226	0.13011675
567	D08	2A	None	643	7836.777832	6830.809082	1.147269341	0.198204128
567	D08	2A	None	643	8622.561523	6966.495117	1.237718735	0.307683507
567	D08	2A	None	643	10080.00684	6191.447754	1.628053282	0.703147916
567	D08	2A	None	643	6129.93457	5398.203125	1.135550928	0.183392411
567	D08	2A	None	643	7872.224609	7133.661621	1.103532103	0.1421286
567	D08	2A	None	643	8825.725586	5871.595215	1.50312228	0.587962378
567	D08	2A	None	643	8590.454102	6482.129883	1.32525177	0.406266468
567	D08	2A	None	643	9099.376953	6493.687988	1.401264885	0.486729698
567	D08	2A	None	643	7697.483887	7861.863281	0.979091548	-0.030484333
567	D08	2A	None	643	7953.586914	5223.889648	1.522541143	0.606481214
567	D08	2A	None	643	7068.400879	5580.754883	1.266567163	0.340923582
567	D08	2A	None	643	7905.969727	5697.890137	1.387525827	0.472514626
567	D08	2A	None	643	8923.245117	7418.724609	1.202800426	0.266397283
567	D08	2A	None	643	7927.598633	6986.533203	1.134697053	0.182307171
567	D08	2A	None	643	8651.095703	6990.942871	1.237471949	0.307395823
567	D08	2A	None	643	9210.03125	6812.337402	1.351963461	0.435056161
567	D08	2A	None	643	8854.629883	7855.303223	1.127216815	0.172765039
567	D08	2A	None	643	8437.771484	7689.291504	1.097340565	0.134011343
567	D08	2A	None	643	8106.937988	9010.069336	0.899764218	-0.152381101
567	D08	2A	None	643	8955.119141	10608.04688	0.844181709	-0.244374524
567	D08	2A	None	643	9485.116211	7940.00293	1.194598578	0.25652591
567	D08	2A	None	643	8303.807617	7169.73291	1.158175307	0.211853644
567	D08	2A	None	643	8499.506836	7621.701172	1.115171881	0.15726609
567	D08	2A	None	643	7267.133789	6944.496582	1.046459409	0.065516352
567	D08	2A	None	643	7223.631348	5201.147461	1.388853402	0.473894327
567	D08	2A	None	643	9150.926758	7020.375	1.30348119	0.382369764
567	D08	2A	None	643	7789.087891	6457.581055	1.206192818	0.27046055
567	D08	2A	None	643	7731.916016	6367.532715	1.214271895	0.2800915
567	D08	2A	None	643	6118.608887	6442.179199	0.949773159	-0.07434511
567	D08	2A	None	643	8864.46875	7671.04541	1.155575059	0.208610971
567	D08	2A	None	643	6734.979004	5293.919434	1.272210333	0.347337209
567	D08	2A	None	643	7172.800781	5861.70752	1.223670877	0.291215578
567	D08	2A	None	643	8317.470703	6022.506836	1.381064552	0.465780753
567	D08	2A	None	643	8725.227539	6413.158691	1.360519513	0.444157648
567	D08	2A	None	643	10195.49609	7111.501465	1.433662939	0.51970588
567	D08	2A	None	643	8086.115234	6922.449219	1.168100332	0.224164198
567	D08	2A	None	643	7382.067383	8904.78418	0.829000146	-0.27055574
567	D08	2A	None	643	8727.479492	5912.340332	1.476146332	0.561835744
567	D08	2A	None	643	8161.773438	6754.477539	1.208350075	0.273038483
567	D08	2A	None	643	7761.26123	5942.366699	1.306089244	0.385253479
567	D08	2A	None	643	9056.023438	6404.344727	1.414043719	0.499826726
567	D08	2A	None	643	10250.79785	7691.581055	1.332729614	0.414384114
567	D08	2A	None	643	9104.213867	7992.519043	1.139091921	0.187884172
567	D08	2A	None	643	8685.961914	6401.015625	1.35696621	0.440384797
567	D08	2A	None	643	7735.522461	7180.428223	1.077306565	0.10742885
567	D08	2A	None	643	7582.695313	5643.830078	1.343537138	0.426036201
567	D08	2A	None	643	7602.287598	7426.470215	1.023674421	0.03375694
567	D08	2A	None	643	8990.96875	5629.03418	1.597248917	0.675589162
567	D08	2A	None	643	8290.205078	6608.182129	1.254536409	0.327154341
567	D08	2A	None	643	7445.729004	7080.140625	1.051635751	0.072635093
567	D08	2A	None	643	7582.926758	7241.140137	1.047200664	0.066537917
567	D08	2A	None	643	7656.078125	6822.935547	1.122109109	0.166212964
567	D08	2A	None	643	8987.910156	10232.41602	0.878376147	-0.187089217
567	D08	2A	None	643	8594.986328	6964.283203	1.234152328	0.303520473
567	E04	Empty	Undefined	643	9759.835938	5439.650391	1.794202795	0.843342965
567	E04	Empty	Undefined	643	9252.248047	4835.942383	1.913225451	0.936006888
567	E05	Empty	Undefined	643	11865.08984	9992.339844	1.187418566	0.247828575
567	E06	3C	None	643	49926.5625	16310.28418	3.061047984	1.61402566
567	E07	3C	None	643	8660.798828	7826.964844	1.106533503	0.146047133
567	E07	3C	None	643	8589.470703	7426.967285	1.156524645	0.20979601
567	E07	3C	None	643	8957.802734	7122.632813	1.25765331	0.330734278
567	E07	3C	None	643	7052.015625	16030.07715	0.439923998	-1.184673792
567	E07	3C	None	643	8742.320313	6278.107422	1.392508877	0.477686524
567	E08	Empty	Undefined	643	5161.925293	4483.796387	1.151239898	0.203188496
567	F03	Empty	Undefined	643	14151.10938	7796.038086	1.815166783	0.860102114
567	F03	Empty	Undefined	643	13014.53516	8029.121094	1.620916537	0.696809806
567	F03	Empty	Undefined	643	14356.66211	7953.811035	1.805004173	0.852002172
567	F03	Empty	Undefined	643	11565.20801	5911.868652	1.956269445	0.968105092
567	F03	Empty	Undefined	643	14063.49609	8301.772461	1.694035359	0.760463988
567	F03	Empty	Undefined	643	12939.80762	7955.811523	1.6264598	0.701735165
567	F03	Empty	Undefined	643	10618.81836	7760.388672	1.368335892	0.452422419
567	F03	Empty	Undefined	643	12606.26856	6285.389648	2.00564631	1.004067213
567	F03	Empty	Undefined	643	12726.36133	7970.204102	1.596742212	0.675131414
567	F03	Empty	Undefined	643	13001.18555	8467.962891	1.53533804	0.618556333
567	F03	Empty	Undefined	643	12457.26465	13634.94141	0.913628029	-0.130321183
567	F03	Empty	Undefined	643	11781.26074	9080.197266	1.297467489	0.375698388
567	F03	Empty	Undefined	643	13365.53711	9369.849609	1.426440943	0.512420018
567	F03	Empty	Undefined	643	9922.509766	9494.074219	1.045126627	0.063677749
567	F03	Empty	Undefined	643	12482.25391	8563.318359	1.457642164	0.543636597
567	F03	Empty	Undefined	643	12306.87988	8290.59375	1.484438902	0.569917715
567	F03	Empty	Undefined	643	12282.38281	10030.64844	1.224485425	0.292175601
567	F03	Empty	Undefined	643	10931.61719	10555.04883	1.03567661	0.050573592
567	F03	Empty	Undefined	643	11130.52246	7646.412109	1.455652965	0.541666451
567	F03	Empty	Undefined	643	12386.15137	6787.443359	1.824862575	0.867787823
567	F03	Empty	Undefined	643	9962.821289	6119.197754	1.6281254	0.703211822
567	F03	Empty	Undefined	643	9798.46875	5034.5	1.946264525	0.960707806
567	F03	Empty	Undefined	643	9307.334961	5518.611816	1.68653554	0.754062721
567	F03	Empty	Undefined	643	9706.570313	6252.79834	1.552356207	0.634459639
567	F03	Empty	Undefined	643	14537.66309	5526.51416	2.630530324	1.395353681
567	F03	Empty	Undefined	643	11757.5918	6062.168945	1.939502496	0.955686632
567	F03	Empty	Undefined	643	13452.07324	9379.926758	1.434134145	0.520179976
567	F03	Empty	Undefined	643	12834.6875	6107.905273	2.101323928	1.071298577
567	F03	Empty	Undefined	643	14218.40137	10634.7041	1.33698138	0.418979373
567	F03	Empty	Undefined	643	13290.05957	9098.6875	1.460656778	0.546617217
567	F03	Empty	Undefined	643	13410.94336	8585.057617	1.562126191	0.643511002
567	F03	Empty	Undefined	643	12942.87305	7630.992676	1.696092972	0.762215254
567	F03	Empty	Undefined	643	13693.11719	8931.302734	1.533160122	0.616508379
567	F03	Empty	Undefined	643	13850.53418	9311.501953	1.4874651	0.572855819
567	F03	Empty	Undefined	643	15387.49512	11102.78418	1.385913197	0.470836901
567	F03	Empty	Undefined	643	17687.75195	10391.69922	1.702103918	0.76731912
567	F03	Empty	Undefined	643	12585.72754	11232.42285	1.120481993	0.164119463
567	F03	Empty	Undefined	643	12789.88477	8024.343262	1.593885549	0.672548039
567	F03	Empty	Undefined	643	7770.460938	6144.128418	1.264697026	0.338791811
567	F03	Empty	Undefined	643	7733.416992	6421.732422	1.20425712	0.268143454
567	F03	Empty	Undefined	643	9931.928711	8917.962891	1.113699264	0.15535971
567	F03	Empty	Undefined	643	9823.03125	8429.699219	1.165288463	0.220687134
567	F03	Empty	Undefined	643	9953.160156	8159.89502	1.219765712	0.286604067
567	F03	Empty	Undefined	643	9819.811523	6650.705566	1.476506729	0.562187932
567	F03	Empty	Undefined	643	9120.733398	5204.339355	1.752524725	0.809434798
567	F03	Empty	Undefined	643	11249.78516	6114.1875	1.839947688	0.879664749
567	F03	Empty	Undefined	643	8089.09375	7853.696777	1.029972761	0.042606183
567	F03	Empty	Undefined	643	11625.20996	7403.01123	1.570335314	0.651072651
567	F03	Empty	Undefined	643	10552.87598	6470.245117	1.630985502	0.705743957
567	F03	Empty	Undefined	643	7439.28125	6063.134766	1.22696947	0.295099352
567	F03	Empty	Undefined	643	8733.358398	5623.649902	1.552969788	0.635029764
567	F03	Empty	Undefined	643	9688.62207	7645.14209	1.267291302	0.341748183
567	F03	Empty	Undefined	643	8776.400391	5390.71582	1.62805844	0.703152487
567	F03	Empty	Undefined	643	14989.47363	7951.305664	1.885158773	0.914686037
567	F03	Empty	Undefined	643	11482.8916	8767.620117	1.309693104	0.389228789
567	F03	Empty	Undefined	643	10298.43555	9867.082031	1.043716421	0.061729784
567	F03	Empty	Undefined	643	9836.256836	7388.065918	1.331371017	0.412912667
567	F03	Empty	Undefined	643	13091.71875	9368.917969	1.397356535	0.482700171
567	F03	Empty	Undefined	643	10081.69336	6843.67041	1.473141276	0.558895793
567	F03	Empty	Undefined	643	11113.3916	6658.175293	1.669134727	0.739100409
567	F03	Empty	Undefined	643	10931.25879	6827.49707	1.601063856	0.679030849
567	F03	Empty	Undefined	643	11819.28516	5244.291504	2.253742979	1.172322997
567	F03	Empty	Undefined	643	12939.4834	5862.078613	2.207320006	1.142295799
567	F03	Empty	Undefined	643	11052.53613	7950.774414	1.390120705	0.475210158
567	F03	Empty	Undefined	643	11510.73047	6189.739258	1.859647069	0.895028847
567	F03	Empty	Undefined	643	11195.31836	5160.941406	2.169239578	1.117189398
567	F03	Empty	Undefined	643	13875.14356	9619.514648	1.442395387	0.528466688
567	F03	Empty	Undefined	643	12147.08203	6316.679199	1.923017087	0.943371582
567	F03	Empty	Undefined	643	13066.92871	7848.440918	1.664907572	0.735442088
567	F03	Empty	Undefined	643	13948.98633	6008.750977	2.321445236	1.215023247
567	F03	Empty	Undefined	643	10352.81934	9608.734375	1.077438394	0.107605381
567	F03	Empty	Undefined	643	12289.72266	6073.544434	2.02348444	1.016841755
567	F03	Empty	Undefined	643	11956.96094	6618.020508	1.806727695	0.853379084
567	F03	Empty	Undefined	643	11593.56738	6285.632813	1.844455082	0.883194655
567	F03	Empty	Undefined	643	11009.76269	8088.742676	1.36112164	0.444796002
567	F03	Empty	Undefined	643	11380.53906	8761.405273	1.29893992	0.377334703
567	F03	Empty	Undefined	643	11080.66016	6366.15625	1.740557366	0.799549364
567	F03	Empty	Undefined	643	13559.06348	6071.364746	2.233280991	1.159164782
567	F03	Empty	Undefined	643	11810.47656	7020.657715	1.682246456	0.750389082
567	F03	Empty	Undefined	643	10113.69141	10151.92285	0.996234069	-0.005443347
567	F03	Empty	Undefined	643	9620.874023	5358.97168	1.79528361	0.844211772
567	F03	Empty	Undefined	643	9947.019531	5653.477539	1.759451499	0.815125745
567	F03	Empty	Undefined	643	9986.755859	5281.720215	1.89081501	0.919008222
567	F03	Empty	Undefined	643	10372.46777	5461.258301	1.899281668	0.925453876
567	F03	Empty	Undefined	643	9943.378906	7091.745605	1.402105978	0.487595399
567	F03	Empty	Undefined	643	10241.36816	6278.574219	1.63116144	0.705899576
567	F03	Empty	Undefined	643	10821.90527	9605.484375	1.126638163	0.172024247
567	F03	Empty	Undefined	643	10395.54004	7298.967285	1.424248066	0.510200447
567	F03	Empty	Undefined	643	12773.59082	7563.653809	1.688812199	0.756008905
567	F03	Empty	Undefined	643	9034.323242	7063.220215	1.279065776	0.355090456
567	F03	Empty	Undefined	643	7955.285645	7064.490723	1.126094712	0.171328172
567	F03	Empty	Undefined	643	10461.13477	6402.606934	1.63388677	0.708308007
567	F03	Empty	Undefined	643	10648.25391	6687.532715	1.592254477	0.671070929
567	F03	Empty	Undefined	643	8929.424805	5517.27832	1.61844741	0.694610487
567	F03	Empty	Undefined	643	12929.32031	7129.108887	1.813595572	0.858852774
567	F03	Empty	Undefined	643	11955.99316	5016.967773	2.383111414	1.252846401
567	F03	Empty	Undefined	643	11829.30957	9863.137695	1.199345476	0.262247292
567	F03	Empty	Undefined	643	12472.65918	6081.265625	2.050997268	1.03632557
567	F03	Empty	Undefined	643	11977.64063	7199.306152	1.663721527	0.734413976
567	F03	Empty	Undefined	643	11234.31445	6118.578125	1.836098882	0.876643756
567	F03	Empty	Undefined	643	11928.27734	8229.166992	1.449512126	0.535567403
567	F03	Empty	Undefined	643	11910.55176	8017.989746	1.485478547	0.57092777
567	F03	Empty	Undefined	643	11211.89356	7307.613281	1.53427571	0.617557759
567	F03	Empty	Undefined	643	8827.463867	6614.132813	1.334636621	0.416446995
567	F03	Empty	Undefined	643	9526.101563	6328.911621	1.505172158	0.589928509
567	F03	Empty	Undefined	643	9128.380859	5748.795898	1.587877013	0.667099175
567	F03	Empty	Undefined	643	8163.932129	5190.478516	1.572866953	0.65339664
567	F03	Empty	Undefined	643	13847.92969	9379.114258	1.476464547	0.562146715
567	F03	Empty	Undefined	643	11024.23438	7978.124512	1.381807762	0.466556921
567	F03	Empty	Undefined	643	11250.86816	7918.634277	1.420809166	0.506712794
567	F03	Empty	Undefined	643	9924.158203	6490.817871	1.528953423	0.612544458
567	F03	Empty	Undefined	643	10089.82519	8094.402832	1.246518786	0.317904626
567	F03	Empty	Undefined	643	11476.10156	10015.13867	1.145875453	0.196450244
567	F03	Empty	Undefined	643	10318.07227	8987.504883	1.14804636	0.199180902
567	F03	Empty	Undefined	643	9945.989258	8676.703125	1.146286685	0.196967905
567	F03	Empty	Undefined	643	12274.54492	9545.650391	1.285878324	0.362754134
567	F03	Empty	Undefined	643	9331.103516	9718.352539	0.960152812	-0.058664061
567	F03	Empty	Undefined	643	12436.21094	11490.68555	1.082286247	0.114082119
567	F03	Empty	Undefined	643	10530.95996	8627.423828	1.220637837	0.287635217
567	F03	Empty	Undefined	643	11053.23535	7294.472168	1.515289263	0.599593225
567	F03	Empty	Undefined	643	11863.67676	8077.291992	1.468769084	0.554607597
567	F03	Empty	Undefined	643	11699.07031	7810.593262	1.497846568	0.582889849
567	F03	Empty	Undefined	643	10709.60352	9356.650391	1.14459802	0.194841017
567	F03	Empty	Undefined	643	13401.31152	9139.446289	1.466315475	0.55219553
567	F03	Empty	Undefined	643	12489.90625	7440.470703	1.678644638	0.74729685
567	F03	Empty	Undefined	643	11117.25098	8115.501953	1.369878418	0.454047854
567	F03	Empty	Undefined	643	11185.76563	7374.948242	1.516724627	0.600959177
567	F03	Empty	Undefined	643	11447.12207	9333.412109	1.226467013	0.294508432
567	F03	Empty	Undefined	643	10764.81543	9593.888672	1.122049233	0.16613598
567	F03	Empty	Undefined	643	8714.413086	5876.183105	1.483005708	0.568524151
567	F03	Empty	Undefined	643	9652.076172	5486.293457	1.759307308	0.815007508
567	F03	Empty	Undefined	643	10038.5	6449.388184	1.556504232	0.638309499
567	F03	Empty	Undefined	643	8858.669922	5327.344238	1.662867937	0.733673596
567	F03	Empty	Undefined	643	9058.170898	5761.400391	1.572216871	0.652800237
567	F03	Empty	Undefined	643	9047.566406	9739.943359	0.928913657	-0.106383591
567	F03	Empty	Undefined	643	9370.991211	5909.408203	1.585774901	0.665187997
567	F03	Empty	Undefined	643	10653.73144	9212.385742	1.156457376	0.209712093
567	F03	Empty	Undefined	643	11154.93262	5193.506836	2.147861353	1.102900868
567	F03	Empty	Undefined	643	7512.506348	5465.13623	1.374623803	0.459036846
567	F03	Empty	Undefined	643	8405.72168	4932.853516	1.704028237	0.768949242
567	F03	Empty	Undefined	643	10471.37402	7660.459961	1.366938027	0.450947837
567	F03	Empty	Undefined	643	10779.88086	6839.791016	1.576054127	0.656317083
567	F03	Empty	Undefined	643	8760.21875	6164.710938	1.421026685	0.506933647
567	F03	Empty	Undefined	643	10203.72852	7063.598633	1.444551007	0.530621146
567	F03	Empty	Undefined	643	12067.93555	9668.550781	1.248163848	0.319807331
567	F03	Empty	Undefined	643	8885.303711	6089.675293	1.459076762	0.545055786
567	F03	Empty	Undefined	643	10020.65039	7397.574219	1.354585989	0.437851979
567	F03	Empty	Undefined	643	7658.026855	5933.188477	1.290710195	0.368165106
567	F03	Empty	Undefined	643	9016.795898	7826.512207	1.152083541	0.204245335
567	F03	Empty	Undefined	643	11726.27832	9197.016602	1.275008933	0.350507354
567	F03	Empty	Undefined	643	10960.89356	9859.181641	1.111744763	0.152825608
567	F03	Empty	Undefined	643	9954.736328	9778.151367	1.018059136	0.025821365
567	F03	Empty	Undefined	643	10514.77148	8775.567383	1.198187083	0.260853186
567	F03	Empty	Undefined	643	9902.668945	9771.317383	1.013442564	0.019264328
567	F03	Empty	Undefined	643	12456.34277	10187.60449	1.222695952	0.290065693
567	F03	Empty	Undefined	643	10035.60938	7641.912598	1.313232682	0.393122559
567	F03	Empty	Undefined	643	10949.38184	6626.626953	1.652331105	0.724502813
567	F03	Empty	Undefined	643	10901.52051	7582.558105	1.437710118	0.523772818
567	F03	Empty	Undefined	643	11097.77734	7282.40332	1.52391688	0.607784215
567	F03	Empty	Undefined	643	21888.46094	18747.74805	1.167524808	0.223453205
567	F03	Empty	Undefined	643	11959.40039	10562.92676	1.13220518	0.179135429
567	F03	Empty	Undefined	643	9900.427734	8143.789551	1.215702797	0.281790576
567	F03	Empty	Undefined	643	10100.16992	7878.856445	1.281933488	0.358321411
567	F03	Empty	Undefined	643	11535.88086	7650.126465	1.507933354	0.592572667
567	F03	Empty	Undefined	643	11374.97168	9226.967773	1.232796294	0.301934431
567	F03	Empty	Undefined	643	14013.23926	5294.720703	2.646643712	1.404163994
567	F03	Empty	Undefined	643	10883.17578	6815.311035	1.596871474	0.675248201
567	F03	Empty	Undefined	643	11854.08008	7054.412598	1.680378049	0.748785845
567	F03	Empty	Undefined	643	9661.287109	6840.875488	1.412288109	0.498034431
567	F03	Empty	Undefined	643	11588.86523	8767.631836	1.321778269	0.402480182
567	F03	Empty	Undefined	643	10793.85156	8890.128906	1.214138926	0.279933509
567	F03	Empty	Undefined	643	19467.89844	7608.418457	2.558731298	1.355428653
567	F03	Empty	Undefined	643	12991.50293	8988.225586	1.445391285	0.531460101
567	F03	Empty	Undefined	643	13581.81641	11165.03711	1.216459585	0.28268839
567	F03	Empty	Undefined	643	13824.38672	11258.64356	1.227890967	0.296182459
567	F03	Empty	Undefined	643	15235.9043	11012.77832	1.383475074	0.468296651
567	F03	Empty	Undefined	643	10087.30371	5311.360352	1.899194	0.925387282
567	F03	Empty	Undefined	643	9527.577148	6886.327148	1.383549887	0.468374665
567	F03	Empty	Undefined	643	11353.31152	8716.957031	1.302439771	0.38121666
567	F03	Empty	Undefined	643	10212.11133	6550.55127	1.558969758	0.640592942
567	F03	Empty	Undefined	643	9705.990234	6669.197754	1.455345994	0.54136218
567	F03	Empty	Undefined	643	17391.78711	11077.44043	1.570018563	0.650781617
567	F03	Empty	Undefined	643	15121.27246	9414.472656	1.606173071	0.683627357
567	F03	Empty	Undefined	643	14944.5957	11156.88086	1.339495858	0.42169012
567	F03	Empty	Undefined	643	16075.94336	12150.43359	1.323075694	0.403895601
567	F03	Empty	Undefined	643	10570.61523	8167.297852	1.294261018	0.3721286
567	F03	Empty	Undefined	643	7630.329102	5267.114258	1.448673548	0.534732527
567	F03	Empty	Undefined	643	8548.87207	6085.484863	1.404797196	0.49036187
567	F03	Empty	Undefined	643	8487.22168	5420.402344	1.565791825	0.646892417
567	F03	Empty	Undefined	643	8521.254883	6099.293945	1.397088738	0.482423659
567	F03	Empty	Undefined	643	8370.742188	6396.896484	1.308563021	0.387983407
567	F03	Empty	Undefined	643	9526.974609	6534.724121	1.457900048	0.543891813
567	F03	Empty	Undefined	643	11226.16992	10834.77637	1.036123824	0.051196425
567	F03	Empty	Undefined	643	11251.22461	10630.80762	1.058360288	0.081830834
567	F03	Empty	Undefined	643	12169.79199	9298.160156	1.308838715	0.388287329
567	F03	Empty	Undefined	643	13372.44531	10173.93457	1.314382869	0.394385583
567	F03	Empty	Undefined	643	13649.1084	12064.16894	1.131375767	0.178078176
567	F03	Empty	Undefined	643	16499.61719	14845.31055	1.111436311	0.152425279
567	F03	Empty	Undefined	643	18835.67578	11860.37891	1.588117541	0.667317694
567	F03	Empty	Undefined	643	10818.53613	7880.078613	1.37289698	0.457223372
567	F03	Empty	Undefined	643	15087.23828	10216.89258	1.476695401	0.562372271
567	F03	Empty	Undefined	643	11783.51367	9838.749023	1.197663813	0.260222997
567	F03	Empty	Undefined	643	11556.00293	7035.856445	1.642444388	0.715844522
567	F03	Empty	Undefined	643	12356.44824	8173.407227	1.511786688	0.596254591
567	F03	Empty	Undefined	643	11801.34766	6678.841309	1.766975305	0.821281877
567	F03	Empty	Undefined	643	10233.04102	5327.565918	1.920772295	0.9416865
567	F03	Empty	Undefined	643	11158.10742	7914.126953	1.409897452	0.495590232
567	F03	Empty	Undefined	643	10578.05664	5820.732422	1.817306805	0.861802002
567	F03	Empty	Undefined	643	11661.94727	8710.109375	1.338897913	0.421045964
567	F03	Empty	Undefined	643	10500.24902	5978.982422	1.756193326	0.812451669
567	F03	Empty	Undefined	643	10570.81055	8224.720703	1.285248573	0.36204741
567	F03	Empty	Undefined	643	11919.16309	9123.852539	1.306373929	0.385567904
567	F03	Empty	Undefined	643	7257.530762	3941.415771	1.841351226	0.880764838
567	F03	Empty	Undefined	643	11125.06445	6979.360352	1.593994849	0.672646968
567	F03	Empty	Undefined	643	12318.41406	5705.513672	2.159036814	1.110387843
567	F03	Empty	Undefined	643	11726.76465	5265.273926	2.22718985	1.155224542
567	F03	Empty	Undefined	643	10147.83984	6838.050293	1.48402533	0.569515717
567	F03	Empty	Undefined	643	11424.28613	8554.392578	1.335487707	0.417366697
567	F03	Empty	Undefined	643	13464.24707	10833.18359	1.242870755	0.313676279
[truncated: 366 more rows]
