# Supplementary material for: Enterovirus D68 2A protease causes nuclear pore complex dysfunction and independently contributes to motor neuron toxicity
Source: eLife. 2026 Jun 18;14:RP108672. doi: 10.7554/eLife.108672 (PMC13278737; doi:10.7554/eLife.108672)
Supplement: Figure 3—source data 2. [file elife-108672-fig3-data2.zip]

Archive with 3 entries (3 files):
- Fig 3B EU assay 240729.csv
- Fig 3B EU assay 240521.csv
- Fig 3B EU assay 240726.csv
