# Supplementary material for: Enterovirus D68 2A protease causes nuclear pore complex dysfunction and independently contributes to motor neuron toxicity
Source: eLife. 2026 Jun 18;14:RP108672. doi: 10.7554/eLife.108672 (PMC13278737; doi:10.7554/eLife.108672)
Supplement: Figure 3—source data 2. [file elife-108672-fig3-data2.zip › Fig 3B EU assay 240729.csv]

Plate ID	Well Name	Group	Compound	MEASUREMENT SET ID	Cell: ObjectID (MJE Nuclear-Cytoplasmic)	Cell: Nucleus Avg Intensity (MJE Nuclear-Cytoplasmic)	Time
752	C03	0	Control	1074	128	1966.144775	0
752	C03	0	Control	1074	129	1499.782837	0
752	C03	0	Control	1074	130	1910.949463	0
752	C03	0	Control	1074	131	1966.59436	0
752	C03	0	Control	1074	132	1432.669922	0
752	C03	0	Control	1074	133	2202.208496	0
752	C03	0	Control	1074	134	2379.146729	0
752	C03	0	Control	1074	135	2041.433594	0
752	C03	0	Control	1074	136	1535.694458	0
752	C03	0	Control	1074	137	2251.813477	0
752	C03	0	Control	1074	138	1888.671875	0
752	C03	0	Control	1074	139	2432.783936	0
752	C03	0	Control	1074	140	2353.54248	0
752	C03	0	Control	1074	141	1952.171631	0
752	C03	0	Control	1074	142	1714.548096	0
752	C03	0	Control	1074	143	1688.266357	0
752	C03	0	Control	1074	144	2064.922852	0
752	C03	0	Control	1074	145	2011.993286	0
752	C03	0	Control	1074	146	2371.38208	0
752	C03	0	Control	1074	147	2319.9104	0
752	C03	0	Control	1074	148	2267.971924	0
752	C03	0	Control	1074	149	2678.792725	0
752	C03	0	Control	1074	150	2081.199951	0
752	C03	0	Control	1074	151	1636.676025	0
752	C03	0	Control	1074	152	2339.986816	0
752	C03	0	Control	1074	153	1783.283081	0
752	C03	0	Control	1074	1	2176.176514	0
752	C03	0	Control	1074	2	1988.302002	0
752	C03	0	Control	1074	3	2636.128174	0
752	C03	0	Control	1074	4	3517.898682	0
752	C03	0	Control	1074	5	1649.658813	0
752	C03	0	Control	1074	6	1847.231323	0
752	C03	0	Control	1074	7	2996.240234	0
752	C03	0	Control	1074	8	1495.666626	0
752	C03	0	Control	1074	9	1859.66748	0
752	C03	0	Control	1074	10	1855.00415	0
752	C03	0	Control	1074	11	2445.991699	0
752	C03	0	Control	1074	12	2541.330811	0
752	C03	0	Control	1074	13	4068.30249	0
752	C03	0	Control	1074	14	2295.178223	0
752	C03	0	Control	1074	15	5555.874023	0
752	C03	0	Control	1074	16	1814.454956	0
752	C03	0	Control	1074	17	4336.92334	0
752	C03	0	Control	1074	18	1927.794312	0
752	C03	0	Control	1074	19	1974.615723	0
752	C03	0	Control	1074	20	2675.374512	0
752	C03	0	Control	1074	21	2573.040527	0
752	C03	0	Control	1074	22	3127.471191	0
752	C03	0	Control	1074	23	3194.741455	0
752	C03	0	Control	1074	24	2726.561523	0
752	C03	0	Control	1074	25	1996.087036	0
752	C03	0	Control	1074	1	1683.561768	0
752	C03	0	Control	1074	2	2319.390381	0
752	C03	0	Control	1074	3	2448.818359	0
752	C03	0	Control	1074	4	2284.033691	0
752	C03	0	Control	1074	5	2052.304932	0
752	C03	0	Control	1074	6	1980.734375	0
752	C03	0	Control	1074	1	3630.523682	0
752	C03	0	Control	1074	2	2000.223877	0
752	C03	0	Control	1074	3	2275.02417	0
752	C03	0	Control	1074	4	2902.165771	0
752	C03	0	Control	1074	5	2040.78125	0
752	C03	0	Control	1074	6	2441.91748	0
752	C03	0	Control	1074	7	1776.940796	0
752	C03	0	Control	1074	8	1980.814331	0
752	C03	0	Control	1074	9	2393.664307	0
752	C03	0	Control	1074	10	3163.191895	0
752	C03	0	Control	1074	11	1911.616089	0
752	C03	0	Control	1074	12	2750.797852	0
752	C03	0	Control	1074	13	2032	0
752	C03	0	Control	1074	14	2392.688965	0
752	C03	0	Control	1074	15	1918.362915	0
752	C03	0	Control	1074	16	2487.25293	0
752	C03	0	Control	1074	17	2251.773193	0
752	C03	0	Control	1074	18	3061.489502	0
752	C03	0	Control	1074	19	2788.143799	0
752	C03	0	Control	1074	20	2356.416992	0
752	C03	0	Control	1074	21	2689.785156	0
752	C03	0	Control	1074	22	2526.448242	0
752	C03	0	Control	1074	23	2049.045654	0
752	C03	0	Control	1074	24	2218.391846	0
752	C03	0	Control	1074	25	1914.974243	0
752	C03	0	Control	1074	26	2921.943604	0
752	C03	0	Control	1074	27	2038.292358	0
752	C03	0	Control	1074	28	1856.456909	0
752	C03	0	Control	1074	29	1802.055542	0
752	C03	0	Control	1074	30	3509.625732	0
752	C03	0	Control	1074	31	2461.585938	0
752	C03	0	Control	1074	32	1719.826172	0
752	C03	0	Control	1074	33	2228.165039	0
752	C03	0	Control	1074	34	2229.220947	0
752	C03	0	Control	1074	35	2239.029297	0
752	C03	0	Control	1074	36	1768.710693	0
752	C03	0	Control	1074	37	2133.575195	0
752	C03	0	Control	1074	38	1711.707886	0
752	C03	0	Control	1074	39	2026.214355	0
752	C03	0	Control	1074	40	2133.947021	0
752	C03	0	Control	1074	33	3459.523682	0
752	C03	0	Control	1074	34	1873.894165	0
752	C03	0	Control	1074	35	2264.896973	0
752	C03	0	Control	1074	36	2452.348145	0
752	C03	0	Control	1074	37	1790.254639	0
752	C03	0	Control	1074	38	1881.793823	0
752	C03	0	Control	1074	39	1931.787354	0
752	C03	0	Control	1074	40	1789.438599	0
752	C03	0	Control	1074	41	2294.92627	0
752	C03	0	Control	1074	42	1915.054443	0
752	C03	0	Control	1074	43	2174.730713	0
752	C03	0	Control	1074	44	1895.668945	0
752	C03	0	Control	1074	45	1967.074707	0
752	C03	0	Control	1074	46	2591.393555	0
752	C03	0	Control	1074	47	2030.067627	0
752	C03	0	Control	1074	48	1980.557495	0
752	C03	0	Control	1074	49	1868.535767	0
752	C03	0	Control	1074	1	2225.087891	0
752	C03	0	Control	1074	2	1890.644165	0
752	C03	0	Control	1074	3	2587.75	0
752	C03	0	Control	1074	4	2229.60498	0
752	C03	0	Control	1074	5	2078.290771	0
752	C03	0	Control	1074	6	2004.01001	0
752	C03	0	Control	1074	7	1902.571411	0
752	C03	0	Control	1074	8	3093.776367	0
752	C03	0	Control	1074	9	2840.564209	0
752	C03	0	Control	1074	10	2962.545654	0
752	C03	0	Control	1074	11	1889.685425	0
752	C03	0	Control	1074	12	2510.794434	0
752	C03	0	Control	1074	13	2104.633057	0
752	C03	0	Control	1074	14	2141.608154	0
752	C03	0	Control	1074	15	2684.133301	0
752	C03	0	Control	1074	16	3470.633057	0
752	C03	0	Control	1074	17	2554.804688	0
752	C03	0	Control	1074	18	3328.864258	0
752	C03	0	Control	1074	19	1859.5	0
752	C03	0	Control	1074	20	2758.775146	0
752	C03	0	Control	1074	21	2219.547119	0
752	C03	0	Control	1074	22	3558.116211	0
752	C03	0	Control	1074	23	4213.008789	0
752	C03	0	Control	1074	24	2581.060303	0
752	C03	0	Control	1074	25	4012.611572	0
752	C03	0	Control	1074	1	2722.174805	0
752	C03	0	Control	1074	2	2166.0354	0
752	C03	0	Control	1074	3	1732.854736	0
752	C03	0	Control	1074	4	3984.169189	0
752	C03	0	Control	1074	5	2771.120361	0
752	C03	0	Control	1074	78	2149.237061	0
752	C03	0	Control	1074	79	2995.209473	0
752	C03	0	Control	1074	80	2041.938965	0
752	C03	0	Control	1074	81	2947.418701	0
752	C03	0	Control	1074	82	2095.145264	0
752	C03	0	Control	1074	83	2196.178955	0
752	C03	0	Control	1074	84	1750.273315	0
752	C03	0	Control	1074	85	2139.651367	0
752	C03	0	Control	1074	86	2881.233154	0
752	C03	0	Control	1074	87	2703.165771	0
752	C03	0	Control	1074	88	2789.170654	0
752	C03	0	Control	1074	89	2711.731445	0
752	C03	0	Control	1074	90	2713.187744	0
752	C03	0	Control	1074	91	2700.306396	0
752	C03	0	Control	1074	92	2712.925537	0
752	C03	0	Control	1074	93	3094.957764	0
752	C03	0	Control	1074	94	2459.729736	0
752	C03	0	Control	1074	95	2371.938232	0
752	C03	0	Control	1074	96	3858.86084	0
752	C03	0	Control	1074	97	2349.914795	0
752	C03	0	Control	1074	98	2597.729248	0
752	C03	0	Control	1074	99	2628.948486	0
752	C03	0	Control	1074	100	2131.14209	0
752	C03	0	Control	1074	101	4153.614258	0
752	C03	0	Control	1074	102	2635.292236	0
752	C03	0	Control	1074	103	2255.714355	0
752	C03	0	Control	1074	104	2143.633545	0
752	C03	0	Control	1074	105	2919.425293	0
752	C03	0	Control	1074	106	1707.345703	0
752	C03	0	Control	1074	107	1713.802856	0
752	C03	0	Control	1074	108	2050.181641	0
752	C03	0	Control	1074	109	1739.517334	0
752	C03	0	Control	1074	110	2321.975098	0
752	C03	0	Control	1074	111	2183.936768	0
752	C03	0	Control	1074	112	1776.21936	0
752	C03	0	Control	1074	113	2517.989258	0
752	C03	0	Control	1074	114	1683.581055	0
752	C03	0	Control	1074	115	1893.318237	0
752	C03	0	Control	1074	116	1883.251099	0
752	C03	0	Control	1074	117	1516.929932	0
752	C03	0	Control	1074	118	1588.551514	0
752	C03	0	Control	1074	119	1979.403809	0
752	C03	0	Control	1074	120	1565.492798	0
752	C03	0	Control	1074	121	1658.590088	0
752	C03	0	Control	1074	122	1781.592407	0
752	C03	0	Control	1074	123	2034.90625	0
752	C03	0	Control	1074	124	2422.246338	0
752	C03	0	Control	1074	125	1558.376709	0
752	C03	0	Control	1074	126	1514.473633	0
752	C03	0	Control	1074	127	1801.29834	0
752	C03	0	Control	1074	141	1923.68042	0
752	C03	0	Control	1074	142	1753.1427	0
752	C03	0	Control	1074	143	1813.439819	0
752	C03	0	Control	1074	144	1781.240967	0
752	C03	0	Control	1074	145	2103.995605	0
752	C03	0	Control	1074	146	1802.140259	0
752	C03	0	Control	1074	147	2139.097656	0
752	C03	0	Control	1074	148	2370.981201	0
752	C03	0	Control	1074	149	2414.123047	0
752	C03	0	Control	1074	150	2031.9823	0
752	C03	0	Control	1074	151	2378.245361	0
752	C03	0	Control	1074	152	3126.728271	0
752	C03	0	Control	1074	153	3001.358398	0
752	C03	0	Control	1074	154	2582.633057	0
752	C03	0	Control	1074	155	2693.654297	0
752	C03	0	Control	1074	156	2498.256836	0
752	C03	0	Control	1074	157	2276.014404	0
752	C03	0	Control	1074	1	2465.337402	0
752	C03	0	Control	1074	2	2129.110107	0
752	C03	0	Control	1074	3	1906.175171	0
752	C03	0	Control	1074	4	2507.434326	0
752	C03	0	Control	1074	5	2791.934326	0
752	C03	0	Control	1074	6	2412.189209	0
752	C03	0	Control	1074	7	1821.143677	0
752	C03	0	Control	1074	8	2179.472656	0
752	C03	0	Control	1074	9	2302.851563	0
752	C03	0	Control	1074	10	2678.86377	0
752	C03	0	Control	1074	11	2483.751953	0
752	C03	0	Control	1074	12	3118.781006	0
752	C03	0	Control	1074	13	2493.574951	0
752	C03	0	Control	1074	14	2250.851074	0
752	C03	0	Control	1074	15	3071.746582	0
752	C03	0	Control	1074	16	2710.22583	0
752	C03	0	Control	1074	17	1996.579956	0
752	C03	0	Control	1074	18	2007.718506	0
752	C03	0	Control	1074	19	2690.093506	0
752	C03	0	Control	1074	20	3061.286865	0
752	C03	0	Control	1074	21	2708.040527	0
752	C03	0	Control	1074	22	3354.453857	0
752	C03	0	Control	1074	23	2620.284424	0
752	C03	0	Control	1074	24	2266.619141	0
752	C03	0	Control	1074	25	3503.003906	0
752	C03	0	Control	1074	26	2863.352539	0
752	C03	0	Control	1074	27	3159.800781	0
752	C03	0	Control	1074	28	2627.98999	0
752	C03	0	Control	1074	29	2700.392334	0
752	C03	0	Control	1074	30	1884.216797	0
752	C03	0	Control	1074	31	2302.283203	0
752	C03	0	Control	1074	32	1674.237915	0
752	C03	0	Control	1074	6	2938.935791	0
752	C03	0	Control	1074	7	2002.99939	0
752	C03	0	Control	1074	8	1573.581665	0
752	C03	0	Control	1074	9	1983.655029	0
752	C03	0	Control	1074	10	4253.00293	0
752	C03	0	Control	1074	11	2106.215088	0
752	C03	0	Control	1074	12	2892.979248	0
752	C03	0	Control	1074	13	3164.427002	0
752	C03	0	Control	1074	14	4418.253906	0
752	C03	0	Control	1074	15	4532.37207	0
752	C03	0	Control	1074	16	3314.074951	0
752	C03	0	Control	1074	17	3495.983643	0
752	C03	0	Control	1074	18	1880.279907	0
752	C03	0	Control	1074	19	3357.919434	0
752	C03	0	Control	1074	20	3037.218018	0
752	C03	0	Control	1074	21	3923.67749	0
752	C03	0	Control	1074	22	1564.712646	0
752	C03	0	Control	1074	23	2911.438477	0
752	C03	0	Control	1074	24	3255.5625	0
752	C03	0	Control	1074	25	2009.930786	0
752	C03	0	Control	1074	26	2178.5979	0
752	C03	0	Control	1074	27	2693.2146	0
752	C03	0	Control	1074	28	4769.904297	0
752	C03	0	Control	1074	29	2417.782471	0
752	C03	0	Control	1074	30	2487.662354	0
752	C03	0	Control	1074	31	2691.648682	0
752	C03	0	Control	1074	32	2846.283691	0
752	C03	0	Control	1074	33	3039.709961	0
752	C03	0	Control	1074	34	2726.470215	0
752	C03	0	Control	1074	35	2781.55957	0
752	C03	0	Control	1074	36	2037.781616	0
752	C03	0	Control	1074	37	3058.177246	0
752	C03	0	Control	1074	38	1659.016724	0
752	C03	0	Control	1074	39	2660.904785	0
752	C03	0	Control	1074	40	3478.831543	0
752	C03	0	Control	1074	41	1632.821655	0
752	C03	0	Control	1074	42	4544.538086	0
752	C03	0	Control	1074	43	3065.38916	0
752	C03	0	Control	1074	44	3787.42627	0
752	C03	0	Control	1074	45	3753.781738	0
752	C03	0	Control	1074	46	2538.703613	0
752	C03	0	Control	1074	47	2542.762939	0
752	C03	0	Control	1074	48	3665.508301	0
752	C03	0	Control	1074	49	3389.321045	0
752	C03	0	Control	1074	50	3965.199951	0
752	C03	0	Control	1074	51	3277.391602	0
752	C03	0	Control	1074	52	2307.630859	0
752	C03	0	Control	1074	53	2672.399902	0
752	C03	0	Control	1074	1	2279.553711	0
752	C03	0	Control	1074	2	1956.924683	0
752	C03	0	Control	1074	3	2190.486328	0
752	C03	0	Control	1074	4	2507.274414	0
752	C03	0	Control	1074	5	2267.123291	0
752	C03	0	Control	1074	6	1865.407837	0
752	C03	0	Control	1074	7	2396.215576	0
752	C03	0	Control	1074	8	2054.574219	0
752	C03	0	Control	1074	9	3465.989502	0
752	C03	0	Control	1074	10	3293.30127	0
752	C03	0	Control	1074	11	2012.388428	0
752	C03	0	Control	1074	12	1891.250977	0
752	C03	0	Control	1074	13	3134.987305	0
752	C03	0	Control	1074	14	2988.678223	0
752	C03	0	Control	1074	15	1996.358765	0
752	C03	0	Control	1074	16	2239.40918	0
752	C03	0	Control	1074	17	1619.859253	0
752	C03	0	Control	1074	18	2180.190186	0
752	C03	0	Control	1074	19	2098.926758	0
752	C03	0	Control	1074	20	1963.584473	0
752	C03	0	Control	1074	21	2972.17627	0
752	C03	0	Control	1074	22	2001.252197	0
752	C03	0	Control	1074	23	3070.354736	0
752	C03	0	Control	1074	1	2636.13623	0
752	C03	0	Control	1074	2	1691.075439	0
752	C03	0	Control	1074	3	3057.161133	0
752	C03	0	Control	1074	4	2741.195313	0
752	C03	0	Control	1074	5	2810.385254	0
752	C03	0	Control	1074	6	1638.465088	0
752	C03	0	Control	1074	7	3175.171143	0
752	C03	0	Control	1074	8	2532.408936	0
752	C03	0	Control	1074	9	2708.535645	0
752	C03	0	Control	1074	10	2556.116455	0
752	C03	0	Control	1074	11	3163.977783	0
752	C03	0	Control	1074	12	1773.5	0
752	C03	0	Control	1074	13	2151.441162	0
752	C03	0	Control	1074	14	2348.743652	0
752	C03	0	Control	1074	15	2780.004395	0
752	C03	0	Control	1074	16	2994.102051	0
752	C03	0	Control	1074	17	2824.429443	0
752	C03	0	Control	1074	18	3925.566162	0
752	C03	0	Control	1074	19	4917.467773	0
752	C03	0	Control	1074	20	2298.402832	0
752	C03	0	Control	1074	21	2044.256836	0
752	C03	0	Control	1074	22	2469.111572	0
752	C03	0	Control	1074	23	1777.804199	0
752	C03	0	Control	1074	24	1877.821045	0
752	C03	0	Control	1074	25	2119.715576	0
752	C03	0	Control	1074	26	1358.5	0
752	C03	0	Control	1074	27	1519.755371	0
752	C03	0	Control	1074	91	2452.9729	0
752	C03	0	Control	1074	92	1927.106201	0
752	C03	0	Control	1074	93	1949.378418	0
752	C03	0	Control	1074	94	2040.005615	0
752	C03	0	Control	1074	95	2544.198975	0
752	C03	0	Control	1074	96	2212.85791	0
752	C03	0	Control	1074	97	1732.452759	0
752	C03	0	Control	1074	98	1905.934082	0
752	C03	0	Control	1074	99	1889.145142	0
752	C03	0	Control	1074	100	2790.296143	0
752	C03	0	Control	1074	101	2172.981445	0
752	C03	0	Control	1074	102	2260.0896	0
752	C03	0	Control	1074	103	1585.071289	0
752	C03	0	Control	1074	104	2455.541992	0
752	C03	0	Control	1074	105	2121.880859	0
752	C03	0	Control	1074	106	1918.369507	0
752	C03	0	Control	1074	107	2406	0
752	C03	0	Control	1074	108	2708.171631	0
752	C03	0	Control	1074	109	2784.431641	0
752	C03	0	Control	1074	110	4515.54834	0
752	C03	0	Control	1074	111	1918.212036	0
752	C03	0	Control	1074	112	3825.529297	0
752	C03	0	Control	1074	113	1928.172974	0
752	C03	0	Control	1074	114	1840.226196	0
752	C03	0	Control	1074	115	2111.75	0
752	C03	0	Control	1074	116	2153.437744	0
752	C03	0	Control	1074	117	3282.565674	0
752	C03	0	Control	1074	118	2957.341064	0
752	C03	0	Control	1074	119	1940.154785	0
752	C03	0	Control	1074	120	2144.132324	0
752	C03	0	Control	1074	121	2071.641357	0
752	C03	0	Control	1074	122	1815.629028	0
752	C03	0	Control	1074	123	1527.294067	0
752	C03	0	Control	1074	124	1556.651855	0
752	C03	0	Control	1074	125	2695.257568	0
752	C03	0	Control	1074	126	3284.383789	0
752	C03	0	Control	1074	127	2885.089111	0
752	C03	0	Control	1074	128	1635.719116	0
752	C03	0	Control	1074	129	2531.437988	0
752	C03	0	Control	1074	130	2123.049805	0
752	C03	0	Control	1074	131	2208.799805	0
752	C03	0	Control	1074	132	1989.873169	0
752	C03	0	Control	1074	133	2255.838623	0
752	C03	0	Control	1074	134	2166.761719	0
752	C03	0	Control	1074	135	2051.141846	0
752	C03	0	Control	1074	136	1901.939697	0
752	C03	0	Control	1074	137	2393.421143	0
752	C03	0	Control	1074	138	2227.119629	0
752	C03	0	Control	1074	139	1882.742554	0
752	C03	0	Control	1074	140	2207.692139	0
752	C03	0	Control	1074	28	2403.458008	0
752	C03	0	Control	1074	29	1824.94458	0
752	C03	0	Control	1074	30	2385.964111	0
752	C03	0	Control	1074	31	2450.368652	0
752	C03	0	Control	1074	32	2060.222412	0
752	C03	0	Control	1074	33	2229.839355	0
752	C03	0	Control	1074	34	2245.519043	0
752	C03	0	Control	1074	35	1430.812622	0
752	C03	0	Control	1074	36	2382.85376	0
752	C03	0	Control	1074	37	2131.889404	0
752	C03	0	Control	1074	38	2086.171875	0
752	C03	0	Control	1074	39	2192.384766	0
752	C03	0	Control	1074	40	2253.548096	0
752	C03	0	Control	1074	41	1750.174316	0
752	C03	0	Control	1074	42	2106.724365	0
752	C03	0	Control	1074	43	1806.705078	0
752	C03	0	Control	1074	44	2237.841064	0
752	C03	0	Control	1074	45	1968.92041	0
752	C03	0	Control	1074	46	2741.339111	0
752	C03	0	Control	1074	47	1709.636963	0
752	C03	0	Control	1074	48	2258.376221	0
752	C03	0	Control	1074	49	2082.600586	0
752	C03	0	Control	1074	50	1853.542969	0
752	C03	0	Control	1074	51	2007.938232	0
752	C03	0	Control	1074	52	1549.084473	0
752	C03	0	Control	1074	53	1682.182495	0
752	C03	0	Control	1074	54	2315.453613	0
752	C03	0	Control	1074	55	2868.900879	0
752	C03	0	Control	1074	56	1544.02356	0
752	C03	0	Control	1074	57	2385.335938	0
752	C03	0	Control	1074	58	2111.090576	0
752	C03	0	Control	1074	59	1610.185547	0
752	C03	0	Control	1074	60	1880.447266	0
752	C03	0	Control	1074	61	2378.380371	0
752	C03	0	Control	1074	62	1664.847656	0
752	C03	0	Control	1074	63	1648.475098	0
752	C03	0	Control	1074	64	2597.507568	0
752	C03	0	Control	1074	65	1905.193848	0
752	C03	0	Control	1074	66	1660.927246	0
752	C03	0	Control	1074	67	1788.641846	0
752	C03	0	Control	1074	68	2694.848633	0
752	C03	0	Control	1074	69	1653.922119	0
752	C03	0	Control	1074	70	1651.78833	0
752	C03	0	Control	1074	71	2859.645508	0
752	C03	0	Control	1074	72	2046.563843	0
752	C03	0	Control	1074	73	2167.6604	0
752	C03	0	Control	1074	74	1891.057129	0
752	C03	0	Control	1074	75	2523.004883	0
752	C03	0	Control	1074	76	2207.510742	0
752	C03	0	Control	1074	77	2593.831543	0
752	C03	0	Control	1074	41	2369.035889	0
752	C03	0	Control	1074	42	2387.693604	0
752	C03	0	Control	1074	43	2129.092041	0
752	C03	0	Control	1074	44	1817.285522	0
752	C03	0	Control	1074	45	3247.083984	0
752	C03	0	Control	1074	46	1897.211304	0
752	C03	0	Control	1074	47	2290.565674	0
752	C03	0	Control	1074	48	1954.745972	0
752	C03	0	Control	1074	49	2226.028076	0
752	C03	0	Control	1074	50	4666.543457	0
752	C03	0	Control	1074	51	2439.412598	0
752	C03	0	Control	1074	52	3018.255371	0
752	C03	0	Control	1074	53	1945.492432	0
752	C03	0	Control	1074	54	2822.875732	0
752	C03	0	Control	1074	55	2417.588867	0
752	C03	0	Control	1074	56	3294.845215	0
752	C03	0	Control	1074	57	3433.51416	0
752	C03	0	Control	1074	58	2629.382813	0
752	C03	0	Control	1074	59	1922.199585	0
752	C03	0	Control	1074	60	2070.036865	0
752	C03	0	Control	1074	61	4082.408447	0
752	C03	0	Control	1074	62	4078.777344	0
752	C03	0	Control	1074	63	2843.097168	0
752	C03	0	Control	1074	64	1970.083252	0
752	C03	0	Control	1074	65	2010.867554	0
752	C03	0	Control	1074	66	3364.833252	0
752	C03	0	Control	1074	67	2443.474609	0
752	C03	0	Control	1074	68	2382.416992	0
752	C03	0	Control	1074	69	1782.464966	0
752	C03	0	Control	1074	70	2197.329834	0
752	C03	0	Control	1074	71	2003.83606	0
752	C03	0	Control	1074	72	3638.749023	0
752	C03	0	Control	1074	73	1531.463623	0
752	C03	0	Control	1074	74	4457.60791	0
752	C03	0	Control	1074	75	2019.084473	0
752	C03	0	Control	1074	76	1854.666626	0
752	C03	0	Control	1074	77	1999.422363	0
752	C03	0	Control	1074	78	2173.18335	0
752	C03	0	Control	1074	79	3908.640869	0
752	C03	0	Control	1074	80	4061.375732	0
752	C03	0	Control	1074	81	2368.204346	0
752	C03	0	Control	1074	82	1889.231445	0
752	C03	0	Control	1074	83	3315.621582	0
752	C03	0	Control	1074	84	2424.426025	0
752	C03	0	Control	1074	85	2391.90918	0
752	C03	0	Control	1074	86	2178.132568	0
752	C03	0	Control	1074	87	1957.390137	0
752	C03	0	Control	1074	88	1668.369507	0
752	C03	0	Control	1074	89	2061.841797	0
752	C03	0	Control	1074	90	3000.734619	0
752	C04	0	Control	1074	16	2416.132568	0
752	C04	0	Control	1074	17	4585.462402	0
752	C04	0	Control	1074	18	2726.467773	0
752	C04	0	Control	1074	19	3703.476074	0
752	C04	0	Control	1074	20	2154.095947	0
752	C04	0	Control	1074	21	2986.805908	0
752	C04	0	Control	1074	22	2502.11377	0
752	C04	0	Control	1074	23	2781.133789	0
752	C04	0	Control	1074	24	2413.597168	0
752	C04	0	Control	1074	25	2104.374512	0
752	C04	0	Control	1074	26	1814.735962	0
752	C04	0	Control	1074	27	3873.604248	0
752	C04	0	Control	1074	28	2536.265869	0
752	C04	0	Control	1074	29	2621.467041	0
752	C04	0	Control	1074	30	1802.357422	0
752	C04	0	Control	1074	31	2889.286133	0
752	C04	0	Control	1074	32	2789.784424	0
752	C04	0	Control	1074	33	2310.849854	0
752	C04	0	Control	1074	34	2438.569336	0
752	C04	0	Control	1074	35	2120.70752	0
752	C04	0	Control	1074	36	2489.844482	0
752	C04	0	Control	1074	37	3798.544678	0
752	C04	0	Control	1074	38	1729.432617	0
752	C04	0	Control	1074	39	1677.365845	0
752	C04	0	Control	1074	40	2913.753174	0
752	C04	0	Control	1074	41	1981.200195	0
752	C04	0	Control	1074	42	1934.217896	0
752	C04	0	Control	1074	43	1454	0
752	C04	0	Control	1074	44	1610.943359	0
752	C04	0	Control	1074	2	2169.419922	0
752	C04	0	Control	1074	3	2257.77002	0
752	C04	0	Control	1074	4	2265.598145	0
752	C04	0	Control	1074	5	2289.22583	0
752	C04	0	Control	1074	6	2336.720459	0
752	C04	0	Control	1074	7	2626.282715	0
752	C04	0	Control	1074	8	1894.634155	0
752	C04	0	Control	1074	9	2122.08667	0
752	C04	0	Control	1074	10	1787.052368	0
752	C04	0	Control	1074	11	1623	0
752	C04	0	Control	1074	12	4004.514893	0
752	C04	0	Control	1074	13	1725.513916	0
752	C04	0	Control	1074	14	1725	0
752	C04	0	Control	1074	15	2034.457153	0
752	C04	0	Control	1074	16	2029.997437	0
752	C04	0	Control	1074	17	1663.512085	0
752	C04	0	Control	1074	18	1482.653076	0
752	C04	0	Control	1074	19	1735.557983	0
752	C04	0	Control	1074	20	2250.116699	0
752	C04	0	Control	1074	21	1901.325073	0
752	C04	0	Control	1074	22	1667.055542	0
752	C04	0	Control	1074	23	1598.786255	0
752	C04	0	Control	1074	24	1647.509888	0
752	C04	0	Control	1074	25	2129.304443	0
752	C04	0	Control	1074	26	1489.047485	0
752	C04	0	Control	1074	27	2243.489258	0
752	C04	0	Control	1074	28	1446.463745	0
752	C04	0	Control	1074	29	1683.127197	0
752	C04	0	Control	1074	30	1901.258423	0
752	C04	0	Control	1074	31	1941.9552	0
752	C04	0	Control	1074	32	1690.459473	0
752	C04	0	Control	1074	33	1649.698975	0
752	C04	0	Control	1074	34	1819.421509	0
752	C04	0	Control	1074	35	1619.247925	0
752	C04	0	Control	1074	1	1767.356934	0
752	C04	0	Control	1074	2	2138.206299	0
752	C04	0	Control	1074	3	2362	0
752	C04	0	Control	1074	4	2177.297607	0
752	C04	0	Control	1074	5	2492.265625	0
752	C04	0	Control	1074	6	2167.855957	0
752	C04	0	Control	1074	7	1972.164307	0
752	C04	0	Control	1074	8	2717.151123	0
752	C04	0	Control	1074	9	1832.180176	0
752	C04	0	Control	1074	10	2318.442871	0
752	C04	0	Control	1074	11	1829.037842	0
752	C04	0	Control	1074	12	1842.325439	0
752	C04	0	Control	1074	13	2506.056396	0
752	C04	0	Control	1074	14	2207.779785	0
752	C04	0	Control	1074	15	2561.347656	0
752	C04	0	Control	1074	51	3369.609375	0
752	C04	0	Control	1074	52	2475.558105	0
752	C04	0	Control	1074	53	2424.285889	0
752	C04	0	Control	1074	54	2457.776123	0
752	C04	0	Control	1074	55	1734.19104	0
752	C04	0	Control	1074	56	3549.632324	0
752	C04	0	Control	1074	57	2738.968018	0
752	C04	0	Control	1074	58	2020.032593	0
752	C04	0	Control	1074	59	2591.111328	0
752	C04	0	Control	1074	60	1662.5	0
752	C04	0	Control	1074	61	1706.791138	0
752	C04	0	Control	1074	62	1723.853516	0
752	C04	0	Control	1074	63	1741.921509	0
752	C04	0	Control	1074	64	1643.330078	0
752	C04	0	Control	1074	65	1778.15332	0
752	C04	0	Control	1074	66	2111.68335	0
752	C04	0	Control	1074	67	2018.47876	0
752	C04	0	Control	1074	68	1907.463135	0
752	C04	0	Control	1074	69	1741.948364	0
752	C04	0	Control	1074	70	1949.019531	0
752	C04	0	Control	1074	71	2209.918945	0
752	C04	0	Control	1074	72	1872.158691	0
752	C04	0	Control	1074	73	1896.511108	0
752	C04	0	Control	1074	74	1716.858765	0
752	C04	0	Control	1074	75	2161.516846	0
752	C04	0	Control	1074	76	2029.497559	0
752	C04	0	Control	1074	77	1916.185181	0
752	C04	0	Control	1074	78	1857.445313	0
752	C04	0	Control	1074	79	2387.291016	0
752	C04	0	Control	1074	80	1915.373779	0
752	C04	0	Control	1074	81	1743.333374	0
752	C04	0	Control	1074	82	1878.562256	0
752	C04	0	Control	1074	83	2238.247314	0
752	C04	0	Control	1074	84	1773.810181	0
752	C04	0	Control	1074	85	1727.411133	0
752	C04	0	Control	1074	86	1737.815552	0
752	C04	0	Control	1074	87	1918.353882	0
752	C04	0	Control	1074	88	2180.167725	0
752	C04	0	Control	1074	89	1804.825439	0
752	C04	0	Control	1074	90	1839.974854	0
752	C04	0	Control	1074	91	2088.410156	0
752	C04	0	Control	1074	92	2477.00415	0
752	C04	0	Control	1074	93	1874.105835	0
752	C04	0	Control	1074	94	1954.108521	0
752	C04	0	Control	1074	95	1842.158813	0
752	C04	0	Control	1074	96	2117.163086	0
752	C04	0	Control	1074	97	1937.761475	0
752	C04	0	Control	1074	98	1743.183105	0
752	C04	0	Control	1074	99	1697.133667	0
752	C04	0	Control	1074	100	2819.53833	0
752	C04	0	Control	1074	101	2518.740479	0
752	C04	0	Control	1074	102	2761.727295	0
752	C04	0	Control	1074	103	1795.846558	0
752	C04	0	Control	1074	104	2281.009033	0
752	C04	0	Control	1074	105	3840.35083	0
752	C04	0	Control	1074	106	2559.220947	0
752	C04	0	Control	1074	107	1742.676758	0
752	C04	0	Control	1074	108	2905.050781	0
752	C04	0	Control	1074	109	2660.069092	0
752	C04	0	Control	1074	110	1921.346558	0
752	C04	0	Control	1074	111	2378.572754	0
752	C04	0	Control	1074	112	2527.467285	0
752	C04	0	Control	1074	113	2654.827148	0
752	C04	0	Control	1074	114	1920.535522	0
752	C04	0	Control	1074	115	2277.773926	0
752	C04	0	Control	1074	116	1885.162598	0
752	C04	0	Control	1074	117	1618.654297	0
752	C04	0	Control	1074	118	2801.854736	0
752	C04	0	Control	1074	119	2418.861084	0
752	C04	0	Control	1074	120	1602.488281	0
752	C04	0	Control	1074	121	1772.324829	0
752	C04	0	Control	1074	122	1879.875244	0
752	C04	0	Control	1074	123	2139.00293	0
752	C04	0	Control	1074	124	1766.672974	0
752	C04	0	Control	1074	125	1825.103271	0
752	C04	0	Control	1074	126	1907.722656	0
752	C04	0	Control	1074	127	2278.75293	0
752	C04	0	Control	1074	128	1909.029053	0
752	C04	0	Control	1074	129	1622.136841	0
752	C04	0	Control	1074	130	1666.107544	0
752	C04	0	Control	1074	131	1846.444458	0
752	C04	0	Control	1074	132	1942.561157	0
752	C04	0	Control	1074	133	2424.642578	0
752	C04	0	Control	1074	134	2649.358154	0
752	C04	0	Control	1074	1	1903.906128	0
752	C04	0	Control	1074	2	1992.950928	0
752	C04	0	Control	1074	3	2478.760986	0
752	C04	0	Control	1074	4	2739.304932	0
752	C04	0	Control	1074	5	2145.057373	0
752	C04	0	Control	1074	6	1966.562866	0
752	C04	0	Control	1074	7	2124.070557	0
752	C04	0	Control	1074	8	2330.654297	0
752	C04	0	Control	1074	9	2861.816162	0
752	C04	0	Control	1074	10	3337.937988	0
752	C04	0	Control	1074	11	2475.015381	0
752	C04	0	Control	1074	12	2384.243652	0
752	C04	0	Control	1074	13	3383.918701	0
752	C04	0	Control	1074	14	2792.824951	0
752	C04	0	Control	1074	15	2451.984863	0
752	C04	0	Control	1074	29	3036.554932	0
752	C04	0	Control	1074	30	3072.999512	0
752	C04	0	Control	1074	31	2188.825928	0
752	C04	0	Control	1074	32	2269.811523	0
752	C04	0	Control	1074	33	3059.226318	0
752	C04	0	Control	1074	34	2186.678711	0
752	C04	0	Control	1074	1	1888.930664	0
752	C04	0	Control	1074	1	1854.1521	0
752	C04	0	Control	1074	2	1952.036987	0
752	C04	0	Control	1074	3	3169.182617	0
752	C04	0	Control	1074	4	2693.378174	0
752	C04	0	Control	1074	5	1828.693726	0
752	C04	0	Control	1074	6	3339.599121	0
752	C04	0	Control	1074	7	3045.461426	0
752	C04	0	Control	1074	8	2739.181885	0
752	C04	0	Control	1074	9	3045.418945	0
752	C04	0	Control	1074	10	2477.983643	0
752	C04	0	Control	1074	11	2256.5	0
752	C04	0	Control	1074	12	2512.153076	0
752	C04	0	Control	1074	13	2926.409424	0
752	C04	0	Control	1074	14	4107.147461	0
752	C04	0	Control	1074	15	2775.086426	0
752	C04	0	Control	1074	16	2332.744385	0
752	C04	0	Control	1074	17	2834.937256	0
752	C04	0	Control	1074	18	1542.526001	0
752	C04	0	Control	1074	19	3028.590332	0
752	C04	0	Control	1074	20	3471.224365	0
752	C04	0	Control	1074	21	3798.081787	0
752	C04	0	Control	1074	22	3151.671875	0
752	C04	0	Control	1074	23	2146.694824	0
752	C04	0	Control	1074	24	2605.948486	0
752	C04	0	Control	1074	25	3167.471924	0
752	C04	0	Control	1074	26	2001.799927	0
752	C04	0	Control	1074	27	3937.643066	0
752	C04	0	Control	1074	28	2499.648193	0
752	C04	0	Control	1074	29	3573.2146	0
752	C04	0	Control	1074	30	1560	0
752	C04	0	Control	1074	31	3041.568115	0
752	C04	0	Control	1074	32	2172.405762	0
752	C04	0	Control	1074	33	2069.039307	0
752	C04	0	Control	1074	34	3328.903564	0
752	C04	0	Control	1074	35	2227.545166	0
752	C04	0	Control	1074	36	3745.191406	0
752	C04	0	Control	1074	37	2245.85376	0
752	C04	0	Control	1074	38	1814.507935	0
752	C04	0	Control	1074	39	3022.156006	0
752	C04	0	Control	1074	40	4192.08252	0
752	C04	0	Control	1074	41	2500.360596	0
752	C04	0	Control	1074	42	2190.415771	0
752	C04	0	Control	1074	43	2200.400391	0
752	C04	0	Control	1074	44	1827.411621	0
752	C04	0	Control	1074	45	2213.45874	0
752	C04	0	Control	1074	46	2277.942383	0
752	C04	0	Control	1074	47	2317.912354	0
752	C04	0	Control	1074	48	1859.279053	0
752	C04	0	Control	1074	49	2162.366699	0
752	C04	0	Control	1074	50	1924.385132	0
752	C04	0	Control	1074	51	1641.353516	0
752	C04	0	Control	1074	52	2131.986084	0
752	C04	0	Control	1074	53	2221.125977	0
752	C04	0	Control	1074	54	2032.719238	0
752	C04	0	Control	1074	55	1757.708008	0
752	C04	0	Control	1074	56	2158.616211	0
752	C04	0	Control	1074	57	2859.750732	0
752	C04	0	Control	1074	58	2321.593506	0
752	C04	0	Control	1074	59	2557.558838	0
752	C04	0	Control	1074	60	2946	0
752	C04	0	Control	1074	61	2659.171875	0
752	C04	0	Control	1074	62	2004.302856	0
752	C04	0	Control	1074	63	1674.295776	0
752	C04	0	Control	1074	64	1937.494507	0
752	C04	0	Control	1074	65	1627.42627	0
752	C04	0	Control	1074	66	1927.854004	0
752	C04	0	Control	1074	67	2319.146973	0
752	C04	0	Control	1074	68	1997.25061	0
752	C04	0	Control	1074	69	2251.2146	0
752	C04	0	Control	1074	70	2079.492432	0
752	C04	0	Control	1074	71	2328.135742	0
752	C04	0	Control	1074	72	2211.160889	0
752	C04	0	Control	1074	73	1994.523315	0
752	C04	0	Control	1074	74	2113.225098	0
752	C04	0	Control	1074	75	1588.133179	0
752	C04	0	Control	1074	76	1829.768677	0
752	C04	0	Control	1074	77	1787.997559	0
752	C04	0	Control	1074	78	2190.604004	0
752	C04	0	Control	1074	79	1751.432129	0
752	C04	0	Control	1074	80	2596.151123	0
752	C04	0	Control	1074	81	2054.303711	0
752	C04	0	Control	1074	82	2081.00415	0
752	C04	0	Control	1074	83	1733.132324	0
752	C04	0	Control	1074	84	1544.621582	0
752	C04	0	Control	1074	85	2497.959961	0
752	C04	0	Control	1074	86	1751.580811	0
752	C04	0	Control	1074	87	2163.525879	0
752	C04	0	Control	1074	88	1907.264648	0
752	C04	0	Control	1074	89	1884.976196	0
752	C04	0	Control	1074	90	2467.148926	0
752	C04	0	Control	1074	91	1943.71106	0
752	C04	0	Control	1074	92	2210.126465	0
752	C04	0	Control	1074	93	2540.465088	0
752	C04	0	Control	1074	94	1892.942017	0
752	C04	0	Control	1074	95	1940.954346	0
752	C04	0	Control	1074	96	1915.680664	0
752	C04	0	Control	1074	97	2969.703613	0
752	C04	0	Control	1074	98	2511.869385	0
752	C04	0	Control	1074	99	2443.758301	0
752	C04	0	Control	1074	100	1920.006958	0
752	C04	0	Control	1074	32	2700.845947	0
752	C04	0	Control	1074	33	2503.136963	0
752	C04	0	Control	1074	34	2257.564697	0
752	C04	0	Control	1074	35	2691.229004	0
752	C04	0	Control	1074	36	2647.460205	0
752	C04	0	Control	1074	37	2206.242188	0
752	C04	0	Control	1074	38	2510.170166	0
752	C04	0	Control	1074	39	2095.365723	0
752	C04	0	Control	1074	40	2577.436523	0
752	C04	0	Control	1074	41	1998.032227	0
752	C04	0	Control	1074	42	1977.666626	0
752	C04	0	Control	1074	43	1936.371582	0
752	C04	0	Control	1074	44	1977.459106	0
752	C04	0	Control	1074	45	3026.66626	0
752	C04	0	Control	1074	46	2265.640625	0
752	C04	0	Control	1074	47	2490.67334	0
752	C04	0	Control	1074	48	2906.531738	0
752	C04	0	Control	1074	49	2673.265625	0
752	C04	0	Control	1074	50	2928.044434	0
752	C04	0	Control	1074	51	2783.797852	0
752	C04	0	Control	1074	52	2616.202881	0
752	C04	0	Control	1074	1	2462.748535	0
752	C04	0	Control	1074	2	1910.496704	0
752	C04	0	Control	1074	3	2123.332764	0
752	C04	0	Control	1074	4	1729.948364	0
752	C04	0	Control	1074	5	1591.527588	0
752	C04	0	Control	1074	6	2433.9729	0
752	C04	0	Control	1074	7	1896.896362	0
752	C04	0	Control	1074	8	2721.831055	0
752	C04	0	Control	1074	9	2154.393066	0
752	C04	0	Control	1074	10	2518.664063	0
752	C04	0	Control	1074	11	1783.192261	0
752	C04	0	Control	1074	12	2689.220947	0
752	C04	0	Control	1074	13	2404.50708	0
752	C04	0	Control	1074	14	2574.526855	0
752	C04	0	Control	1074	15	2354.657227	0
752	C04	0	Control	1074	16	2366.52124	0
752	C04	0	Control	1074	17	1926.666626	0
752	C04	0	Control	1074	18	1980.821777	0
752	C04	0	Control	1074	19	1917.190063	0
752	C04	0	Control	1074	20	2457.270752	0
752	C04	0	Control	1074	21	1902.096436	0
752	C04	0	Control	1074	22	2122.587158	0
752	C04	0	Control	1074	23	1682	0
752	C04	0	Control	1074	24	1543	0
752	C04	0	Control	1074	25	3276.542969	0
752	C04	0	Control	1074	26	1908	0
752	C04	0	Control	1074	27	2510.057373	0
752	C04	0	Control	1074	28	2643.959473	0
752	C04	0	Control	1074	116	2024.370728	0
752	C04	0	Control	1074	117	1708.842529	0
752	C04	0	Control	1074	118	1875.528687	0
752	C04	0	Control	1074	119	1838.730835	0
752	C04	0	Control	1074	120	1769.293701	0
752	C04	0	Control	1074	121	2434.834961	0
752	C04	0	Control	1074	122	2044.591675	0
752	C04	0	Control	1074	123	1784.910767	0
752	C04	0	Control	1074	124	2045.956299	0
752	C04	0	Control	1074	125	2500.74585	0
752	C04	0	Control	1074	126	1679.11438	0
752	C04	0	Control	1074	127	1851.527832	0
752	C04	0	Control	1074	128	2774.97998	0
752	C04	0	Control	1074	1	2047.305664	0
752	C04	0	Control	1074	2	2486.197998	0
752	C04	0	Control	1074	3	2633.355225	0
752	C04	0	Control	1074	4	2232.675537	0
752	C04	0	Control	1074	5	2482.739014	0
752	C04	0	Control	1074	6	2372.383301	0
752	C04	0	Control	1074	7	3121.219727	0
752	C04	0	Control	1074	8	2642.368652	0
752	C04	0	Control	1074	9	2481.340332	0
752	C04	0	Control	1074	10	2643.910156	0
752	C04	0	Control	1074	11	2352.568604	0
752	C04	0	Control	1074	12	3109.783203	0
752	C04	0	Control	1074	13	1827.302246	0
752	C04	0	Control	1074	14	2066.186035	0
752	C04	0	Control	1074	15	2162.328613	0
752	C04	0	Control	1074	16	2363.541748	0
752	C04	0	Control	1074	17	2581.612305	0
752	C04	0	Control	1074	18	2507.395752	0
752	C04	0	Control	1074	19	1889.532349	0
752	C04	0	Control	1074	20	2321.047607	0
752	C04	0	Control	1074	21	1764.382446	0
752	C04	0	Control	1074	22	2560.156738	0
752	C04	0	Control	1074	23	1993.375977	0
752	C04	0	Control	1074	24	2352.105713	0
752	C04	0	Control	1074	25	1915.886353	0
752	C04	0	Control	1074	26	1913.885986	0
752	C04	0	Control	1074	27	1811.095093	0
752	C04	0	Control	1074	28	2438.360352	0
752	C04	0	Control	1074	29	2496.940674	0
752	C04	0	Control	1074	30	1872.788574	0
752	C04	0	Control	1074	31	2483.69043	0
752	C04	0	Control	1074	32	1900.335938	0
752	C04	0	Control	1074	33	1785.43689	0
752	C04	0	Control	1074	34	2024.373047	0
752	C04	0	Control	1074	35	1770.606689	0
752	C04	0	Control	1074	1	1543.996338	0
752	C04	0	Control	1074	2	1805.841553	0
752	C04	0	Control	1074	3	1802.233643	0
752	C04	0	Control	1074	4	1825.113037	0
752	C04	0	Control	1074	5	2032.629272	0
752	C04	0	Control	1074	6	2534.179443	0
752	C04	0	Control	1074	7	2314.531006	0
752	C04	0	Control	1074	8	1918.560059	0
752	C04	0	Control	1074	9	1998.824829	0
752	C04	0	Control	1074	10	1905.066284	0
752	C04	0	Control	1074	11	2070.132813	0
752	C04	0	Control	1074	12	1883.457642	0
752	C04	0	Control	1074	13	1879.107544	0
752	C04	0	Control	1074	14	1990.502075	0
752	C04	0	Control	1074	15	2034.791504	0
752	C04	0	Control	1074	16	1967.116577	0
752	C04	0	Control	1074	17	2356.442871	0
752	C04	0	Control	1074	18	2665.593018	0
752	C04	0	Control	1074	19	1470.298584	0
752	C04	0	Control	1074	20	2356.730957	0
752	C04	0	Control	1074	21	1670.057617	0
752	C04	0	Control	1074	22	2064.224121	0
752	C04	0	Control	1074	23	2651.67749	0
752	C04	0	Control	1074	24	2037.326172	0
752	C04	0	Control	1074	25	1808.571411	0
752	C04	0	Control	1074	26	2720.75708	0
752	C04	0	Control	1074	27	2912.186035	0
752	C04	0	Control	1074	28	2386.864014	0
752	C04	0	Control	1074	29	1957.529541	0
752	C04	0	Control	1074	30	2566.269775	0
752	C04	0	Control	1074	31	1576.613647	0
752	C04	0	Control	1074	32	2113.129395	0
752	C04	0	Control	1074	33	2464.633301	0
752	C04	0	Control	1074	34	1816.483154	0
752	C04	0	Control	1074	35	1827.219849	0
752	C04	0	Control	1074	36	1758.32666	0
752	C04	0	Control	1074	37	1644.231567	0
752	C04	0	Control	1074	38	2235.221924	0
752	C04	0	Control	1074	39	3056.274902	0
752	C04	0	Control	1074	40	2086.347412	0
752	C04	0	Control	1074	41	1665.729736	0
752	C04	0	Control	1074	42	1383.416626	0
752	C04	0	Control	1074	43	2280.121338	0
752	C04	0	Control	1074	44	1617.044189	0
752	C04	0	Control	1074	45	1987.157837	0
752	C04	0	Control	1074	46	1757.612427	0
752	C04	0	Control	1074	47	2777.51709	0
752	C04	0	Control	1074	48	1604.236572	0
752	C04	0	Control	1074	49	1836.622192	0
752	C04	0	Control	1074	50	1963.724365	0
752	C04	0	Control	1074	66	2582.143311	0
752	C04	0	Control	1074	67	1877.740967	0
752	C04	0	Control	1074	68	2304.333252	0
752	C04	0	Control	1074	69	1833.928345	0
752	C04	0	Control	1074	1	2538.519531	0
752	C04	0	Control	1074	2	2143.097412	0
752	C04	0	Control	1074	3	1940.742798	0
752	C04	0	Control	1074	4	2423.299561	0
752	C04	0	Control	1074	5	2100.113281	0
752	C04	0	Control	1074	6	2340.432617	0
752	C04	0	Control	1074	7	1617.831909	0
752	C04	0	Control	1074	8	2156.213135	0
752	C04	0	Control	1074	9	2097.330322	0
752	C04	0	Control	1074	10	1842.800049	0
752	C04	0	Control	1074	11	3163.934814	0
752	C04	0	Control	1074	12	2182.38916	0
752	C04	0	Control	1074	13	2306.333252	0
752	C04	0	Control	1074	1	2072.080566	0
752	C04	0	Control	1074	2	1670.47644	0
752	C04	0	Control	1074	3	2486.739502	0
752	C04	0	Control	1074	4	3333.778076	0
752	C04	0	Control	1074	5	1752.211914	0
752	C04	0	Control	1074	6	2822.486572	0
752	C04	0	Control	1074	7	2640.737305	0
752	C04	0	Control	1074	8	1839.137451	0
752	C04	0	Control	1074	9	2894.546631	0
752	C04	0	Control	1074	10	2503.395264	0
752	C04	0	Control	1074	11	2462.459961	0
752	C04	0	Control	1074	12	2562.539063	0
752	C04	0	Control	1074	13	2220.885742	0
752	C04	0	Control	1074	14	2528.530762	0
752	C04	0	Control	1074	15	2093.712646	0
752	C04	0	Control	1074	16	2933.676758	0
752	C04	0	Control	1074	17	1965.630859	0
752	C04	0	Control	1074	18	1842.749146	0
752	C04	0	Control	1074	19	2521.330811	0
752	C04	0	Control	1074	20	2757.537354	0
752	C04	0	Control	1074	21	2887.329102	0
752	C04	0	Control	1074	22	2937.545654	0
752	C04	0	Control	1074	23	1916.712402	0
752	C04	0	Control	1074	24	2664.932861	0
752	C04	0	Control	1074	25	2127.202637	0
752	C04	0	Control	1074	26	2227.126465	0
752	C04	0	Control	1074	27	2745.724854	0
752	C04	0	Control	1074	28	2932.700195	0
752	C04	0	Control	1074	29	2255.131104	0
752	C04	0	Control	1074	30	2706.716797	0
752	C04	0	Control	1074	31	2721.039063	0
752	C04	0	Control	1074	35	2621.716797	0
752	C04	0	Control	1074	36	3146.768799	0
752	C04	0	Control	1074	37	2143.126709	0
752	C04	0	Control	1074	38	1961.883545	0
752	C04	0	Control	1074	39	3210.806641	0
752	C04	0	Control	1074	40	4054.643066	0
752	C04	0	Control	1074	41	2160.070313	0
752	C04	0	Control	1074	42	4188.197754	0
752	C04	0	Control	1074	43	1874.147095	0
752	C04	0	Control	1074	44	2447.954102	0
752	C04	0	Control	1074	45	2562.113525	0
752	C04	0	Control	1074	46	2225.433594	0
752	C04	0	Control	1074	47	2388.752441	0
752	C04	0	Control	1074	48	3006.969482	0
752	C04	0	Control	1074	49	2729.443115	0
752	C04	0	Control	1074	50	3635.683838	0
752	C04	0	Control	1074	51	3331.343262	0
752	C04	0	Control	1074	52	2550.372559	0
752	C04	0	Control	1074	53	3441.221924	0
752	C04	0	Control	1074	54	2608.975098	0
752	C04	0	Control	1074	55	4148.661621	0
752	C04	0	Control	1074	56	2152.82373	0
752	C04	0	Control	1074	57	3124.224609	0
752	C04	0	Control	1074	58	2698.590088	0
752	C04	0	Control	1074	59	2718.560303	0
752	C04	0	Control	1074	60	2194.713379	0
752	C04	0	Control	1074	61	2371.678467	0
752	C04	0	Control	1074	62	3120.714111	0
752	C04	0	Control	1074	63	2640.955322	0
752	C04	0	Control	1074	64	2487.120117	0
752	C04	0	Control	1074	65	2448.218262	0
752	C04	0	Control	1074	66	2784.436035	0
752	C04	0	Control	1074	67	2980.304688	0
752	C04	0	Control	1074	68	3695.606201	0
752	C04	0	Control	1074	69	3623.202148	0
752	C04	0	Control	1074	45	2177.110107	0
752	C04	0	Control	1074	46	2079.409912	0
752	C04	0	Control	1074	47	2330.367188	0
752	C04	0	Control	1074	48	2173.302979	0
752	C04	0	Control	1074	49	1700.916626	0
752	C04	0	Control	1074	50	2224.419678	0
752	C04	0	Control	1074	51	2015.196899	0
752	C04	0	Control	1074	52	2581.406738	0
752	C04	0	Control	1074	53	1911.311523	0
752	C04	0	Control	1074	54	1898.037109	0
752	C04	0	Control	1074	55	1724.231445	0
752	C04	0	Control	1074	56	1850.799194	0
752	C04	0	Control	1074	57	2597.017578	0
752	C04	0	Control	1074	58	3147.667725	0
752	C04	0	Control	1074	59	2640.760742	0
752	C04	0	Control	1074	60	2747.035889	0
752	C04	0	Control	1074	61	2104.690918	0
752	C04	0	Control	1074	62	2395.504883	0
752	C04	0	Control	1074	63	2359.364746	0
752	C04	0	Control	1074	64	2289.42041	0
752	C04	0	Control	1074	65	1650.755005	0
752	C04	0	Control	1074	16	2317.361572	0
752	C04	0	Control	1074	17	1973.067505	0
752	C04	0	Control	1074	18	2529.892822	0
752	C04	0	Control	1074	19	2011.15625	0
752	C04	0	Control	1074	20	2464.814697	0
752	C04	0	Control	1074	21	3087.311279	0
752	C04	0	Control	1074	22	1701.162598	0
752	C04	0	Control	1074	23	1937.330566	0
752	C04	0	Control	1074	24	1638.678589	0
752	C04	0	Control	1074	25	1891.508545	0
752	C04	0	Control	1074	26	2003.152832	0
752	C04	0	Control	1074	27	2525.105225	0
752	C04	0	Control	1074	28	1622.097412	0
752	C04	0	Control	1074	29	3018.33252	0
752	C04	0	Control	1074	30	1977.362183	0
752	C04	0	Control	1074	31	1946.537598	0
752	C04	0	Control	1074	32	2297.549316	0
752	C04	0	Control	1074	33	1592.305908	0
752	C04	0	Control	1074	34	2625.625732	0
752	C04	0	Control	1074	35	2735.996826	0
752	C04	0	Control	1074	36	3325.268066	0
752	C04	0	Control	1074	37	2741.342773	0
752	C04	0	Control	1074	38	1681.691528	0
752	C04	0	Control	1074	39	1636.729492	0
752	C04	0	Control	1074	40	2037.578491	0
752	C04	0	Control	1074	41	1792.890991	0
752	C04	0	Control	1074	42	2509.1521	0
752	C04	0	Control	1074	43	2419.193115	0
752	C04	0	Control	1074	44	1795.180176	0
752	C04	0	Control	1074	45	2339.227539	0
752	C04	0	Control	1074	46	1839.445923	0
752	C04	0	Control	1074	47	2056.915283	0
752	C04	0	Control	1074	48	3810.264893	0
752	C04	0	Control	1074	49	2250.673828	0
752	C04	0	Control	1074	50	2875.768555	0
752	C04	0	Control	1074	51	2719.657227	0
752	C04	0	Control	1074	52	2627.374512	0
752	C04	0	Control	1074	53	1870.863525	0
752	C04	0	Control	1074	54	2197.559814	0
752	C04	0	Control	1074	55	2468.127197	0
752	C04	0	Control	1074	56	2540.218994	0
752	C04	0	Control	1074	57	2041.012207	0
752	C04	0	Control	1074	58	2683.973145	0
752	C04	0	Control	1074	59	2213.435059	0
752	C04	0	Control	1074	60	2393.618408	0
752	C04	0	Control	1074	61	2161.210938	0
752	C04	0	Control	1074	62	2710.858398	0
752	C04	0	Control	1074	63	2296.113281	0
752	C04	0	Control	1074	64	1803.443604	0
752	C04	0	Control	1074	65	2387.872559	0
752	C04	0	Control	1074	66	2455.746582	0
752	C04	0	Control	1074	67	2427.585449	0
752	C04	0	Control	1074	68	2355.347168	0
752	C04	0	Control	1074	69	2453.553223	0
752	C04	0	Control	1074	70	2151.4375	0
752	C04	0	Control	1074	71	2004.665161	0
752	C04	0	Control	1074	72	2366.777344	0
752	C04	0	Control	1074	73	2416.666748	0
752	C04	0	Control	1074	74	2194.300537	0
752	C04	0	Control	1074	75	2276.16748	0
752	C04	0	Control	1074	76	1667.090454	0
752	C04	0	Control	1074	77	2518.462891	0
752	C04	0	Control	1074	78	2643.112061	0
752	C04	0	Control	1074	79	1861.193726	0
752	C04	0	Control	1074	80	2093.406006	0
752	C04	0	Control	1074	81	1867.560303	0
752	C04	0	Control	1074	82	2270.082031	0
752	C04	0	Control	1074	83	2136.715576	0
752	C04	0	Control	1074	84	1914.294434	0
752	C04	0	Control	1074	85	3044.376709	0
752	C04	0	Control	1074	86	1863.200806	0
752	C04	0	Control	1074	87	2142.609131	0
752	C04	0	Control	1074	88	2330.29834	0
752	C04	0	Control	1074	89	2003.425537	0
752	C04	0	Control	1074	90	2238.491699	0
752	C04	0	Control	1074	91	3067.345703	0
752	C04	0	Control	1074	92	2237.194092	0
752	C04	0	Control	1074	93	1809	0
752	C04	0	Control	1074	94	1597.198975	0
752	C04	0	Control	1074	95	2257.95459	0
752	C04	0	Control	1074	96	1765.429565	0
752	C04	0	Control	1074	97	2325.739746	0
752	C04	0	Control	1074	98	2234.852051	0
752	C04	0	Control	1074	99	2432	0
752	C04	0	Control	1074	100	1860.575928	0
752	C04	0	Control	1074	101	1932.937256	0
752	C04	0	Control	1074	102	2288.664307	0
752	C04	0	Control	1074	103	1787.337402	0
752	C04	0	Control	1074	104	2316.697754	0
752	C04	0	Control	1074	105	2162.352539	0
752	C04	0	Control	1074	106	2148.928223	0
752	C04	0	Control	1074	107	1636.802979	0
752	C04	0	Control	1074	108	2037.962158	0
752	C04	0	Control	1074	109	1750.770874	0
752	C04	0	Control	1074	110	1778.681396	0
752	C04	0	Control	1074	111	1698.920898	0
752	C04	0	Control	1074	112	2067.12085	0
752	C04	0	Control	1074	113	1950.694702	0
752	C04	0	Control	1074	114	2201.855957	0
752	C04	0	Control	1074	115	1596.728882	0
752	C04	0	Control	1074	101	1687.256958	0
752	C04	0	Control	1074	102	2693.974121	0
752	C04	0	Control	1074	103	1904.011475	0
752	C05	1	Control	1074	9	1592.36792	0
752	C05	1	Control	1074	10	1493.114258	0
752	C05	1	Control	1074	11	1497.741699	0
752	C05	1	Control	1074	12	1470.860229	0
752	C05	1	Control	1074	13	1574.435303	0
752	C05	1	Control	1074	14	1445.069214	0
752	C05	1	Control	1074	15	1603.622314	0
752	C05	1	Control	1074	16	1424.406616	0
752	C05	1	Control	1074	17	1476.646973	0
752	C05	1	Control	1074	18	1421.295776	0
752	C05	1	Control	1074	19	1517.792236	0
752	C05	1	Control	1074	20	1420.788208	0
752	C05	1	Control	1074	21	1465.627563	0
752	C05	1	Control	1074	22	1481.787354	0
752	C05	1	Control	1074	23	1525.636597	0
752	C05	1	Control	1074	24	1477.625977	0
752	C05	1	Control	1074	25	1458.029297	0
752	C05	1	Control	1074	1	2121.432617	0
752	C05	1	Control	1074	2	1552.346924	0
752	C05	1	Control	1074	3	1551.792603	0
752	C05	1	Control	1074	4	1566.296387	0
752	C05	1	Control	1074	5	1852.78186	0
752	C05	1	Control	1074	6	1648.327271	0
752	C05	1	Control	1074	7	1674.282959	0
752	C05	1	Control	1074	8	1635.506714	0
752	C05	1	Control	1074	9	1939.028809	0
752	C05	1	Control	1074	10	1596.890869	0
752	C05	1	Control	1074	11	1476.030518	0
752	C05	1	Control	1074	12	1491.332275	0
752	C05	1	Control	1074	13	1484.990479	0
752	C05	1	Control	1074	14	1495.124634	0
752	C05	1	Control	1074	15	1683.89502	0
752	C05	1	Control	1074	16	1622.075684	0
752	C05	1	Control	1074	17	1469.647461	0
752	C05	1	Control	1074	18	1610.621094	0
752	C05	1	Control	1074	19	1642.285767	0
752	C05	1	Control	1074	20	1585.760742	0
752	C05	1	Control	1074	21	1475.193604	0
752	C05	1	Control	1074	22	1741.434326	0
752	C05	1	Control	1074	23	1650.445679	0
752	C05	1	Control	1074	24	1516.904419	0
752	C05	1	Control	1074	25	1574.35083	0
752	C05	1	Control	1074	26	1511.908447	0
752	C05	1	Control	1074	27	1529.137573	0
752	C05	1	Control	1074	28	1419.191284	0
752	C05	1	Control	1074	29	1578.747803	0
752	C05	1	Control	1074	30	1567.566528	0
752	C05	1	Control	1074	31	1589.260986	0
752	C05	1	Control	1074	32	1444.713623	0
752	C05	1	Control	1074	8	1588.756836	0
752	C05	1	Control	1074	9	1516.762695	0
752	C05	1	Control	1074	10	1495.294189	0
752	C05	1	Control	1074	11	1606.399536	0
752	C05	1	Control	1074	12	1610.979492	0
752	C05	1	Control	1074	13	1606.993408	0
752	C05	1	Control	1074	14	1570.092285	0
752	C05	1	Control	1074	15	1510.122314	0
752	C05	1	Control	1074	16	1475.612305	0
752	C05	1	Control	1074	17	1488.578369	0
752	C05	1	Control	1074	18	1525.533447	0
752	C05	1	Control	1074	19	1669.26709	0
752	C05	1	Control	1074	20	1532.702026	0
752	C05	1	Control	1074	21	1621.349487	0
752	C05	1	Control	1074	22	1512.39856	0
752	C05	1	Control	1074	23	1580.749756	0
752	C05	1	Control	1074	24	1502.737793	0
752	C05	1	Control	1074	25	1464.451538	0
752	C05	1	Control	1074	26	1482.837891	0
752	C05	1	Control	1074	27	1578.016479	0
752	C05	1	Control	1074	28	1474.17041	0
752	C05	1	Control	1074	29	1578.624878	0
752	C05	1	Control	1074	30	1475.120972	0
752	C05	1	Control	1074	31	1656.77832	0
752	C05	1	Control	1074	32	1496.481445	0
752	C05	1	Control	1074	33	1521.260864	0
752	C05	1	Control	1074	34	1428.925293	0
752	C05	1	Control	1074	35	1456.903442	0
752	C05	1	Control	1074	36	1412.650269	0
752	C05	1	Control	1074	37	1624.860352	0
752	C05	1	Control	1074	38	1450.394165	0
752	C05	1	Control	1074	39	1712.202881	0
752	C05	1	Control	1074	40	1664.472412	0
752	C05	1	Control	1074	41	1836.21582	0
752	C05	1	Control	1074	42	1760.978882	0
752	C05	1	Control	1074	43	1730.958374	0
752	C05	1	Control	1074	44	2002.354858	0
752	C05	1	Control	1074	45	1863.741943	0
752	C05	1	Control	1074	46	1857.396606	0
752	C05	1	Control	1074	47	1963.999268	0
752	C05	1	Control	1074	48	1879.376099	0
752	C05	1	Control	1074	49	1689.993286	0
752	C05	1	Control	1074	50	2776.166748	0
752	C05	1	Control	1074	51	1744.807739	0
752	C05	1	Control	1074	52	2415.945068	0
752	C05	1	Control	1074	53	1594.562622	0
752	C05	1	Control	1074	54	1480.144897	0
752	C05	1	Control	1074	55	1542.4104	0
752	C05	1	Control	1074	56	1465.23999	0
752	C05	1	Control	1074	57	1805.206055	0
752	C05	1	Control	1074	33	1542.932251	0
752	C05	1	Control	1074	34	1479.58728	0
752	C05	1	Control	1074	35	2007.587402	0
752	C05	1	Control	1074	36	1641.685059	0
752	C05	1	Control	1074	37	1595.564697	0
752	C05	1	Control	1074	38	1884.952759	0
752	C05	1	Control	1074	39	1654.16333	0
752	C05	1	Control	1074	40	1453.157715	0
752	C05	1	Control	1074	41	1939.626099	0
752	C05	1	Control	1074	42	1743.714233	0
752	C05	1	Control	1074	43	1453.182861	0
752	C05	1	Control	1074	44	1659.249023	0
752	C05	1	Control	1074	45	1441.512939	0
752	C05	1	Control	1074	46	1656.230835	0
752	C05	1	Control	1074	47	1508.539795	0
752	C05	1	Control	1074	48	1617.475952	0
752	C05	1	Control	1074	49	1622.99585	0
752	C05	1	Control	1074	50	1608.633667	0
752	C05	1	Control	1074	51	1647.734253	0
752	C05	1	Control	1074	52	1443.155396	0
752	C05	1	Control	1074	53	1623.596069	0
752	C05	1	Control	1074	54	1457.811279	0
752	C05	1	Control	1074	55	1593.055786	0
752	C05	1	Control	1074	56	1449.593628	0
752	C05	1	Control	1074	57	1792.777954	0
752	C05	1	Control	1074	58	1666.351807	0
752	C05	1	Control	1074	59	1614.707275	0
752	C05	1	Control	1074	60	1746.174072	0
752	C05	1	Control	1074	61	1549.012939	0
752	C05	1	Control	1074	62	1560.507202	0
752	C05	1	Control	1074	63	1443.83606	0
752	C05	1	Control	1074	64	1642.569336	0
752	C05	1	Control	1074	65	1774.609985	0
752	C05	1	Control	1074	66	1582.733521	0
752	C05	1	Control	1074	67	1441.372681	0
752	C05	1	Control	1074	68	1619.056519	0
752	C05	1	Control	1074	69	1517.589966	0
752	C05	1	Control	1074	70	1572.034302	0
752	C05	1	Control	1074	71	1749.243652	0
752	C05	1	Control	1074	72	1431.693604	0
752	C05	1	Control	1074	73	1604.645874	0
752	C05	1	Control	1074	74	1632.789429	0
752	C05	1	Control	1074	75	2111.374756	0
752	C05	1	Control	1074	76	1749.065063	0
752	C05	1	Control	1074	77	1848.322632	0
752	C05	1	Control	1074	78	1518.928223	0
752	C05	1	Control	1074	79	1481.259766	0
752	C05	1	Control	1074	80	2100.14502	0
752	C05	1	Control	1074	81	1595.140991	0
752	C05	1	Control	1074	82	1403.822998	0
752	C05	1	Control	1074	58	1612.185791	0
752	C05	1	Control	1074	59	1438.002686	0
752	C05	1	Control	1074	60	1687.816772	0
752	C05	1	Control	1074	61	1441.227539	0
752	C05	1	Control	1074	62	1456.960205	0
752	C05	1	Control	1074	63	1488.937378	0
752	C05	1	Control	1074	1	1650.196777	0
752	C05	1	Control	1074	2	1465.712769	0
752	C05	1	Control	1074	3	1640.07959	0
752	C05	1	Control	1074	4	1442.743896	0
752	C05	1	Control	1074	5	1564.127563	0
752	C05	1	Control	1074	6	1541.258911	0
752	C05	1	Control	1074	7	1509.606934	0
752	C05	1	Control	1074	8	1578.386353	0
752	C05	1	Control	1074	9	1525.101196	0
752	C05	1	Control	1074	10	1623.14563	0
752	C05	1	Control	1074	11	1523.977783	0
752	C05	1	Control	1074	12	1511.512939	0
752	C05	1	Control	1074	13	1538.884644	0
752	C05	1	Control	1074	14	1587.404053	0
752	C05	1	Control	1074	15	1410.344604	0
752	C05	1	Control	1074	16	1795.138794	0
752	C05	1	Control	1074	17	2020.940674	0
752	C05	1	Control	1074	18	2045.035767	0
752	C05	1	Control	1074	19	1623.520264	0
752	C05	1	Control	1074	20	1966.886597	0
752	C05	1	Control	1074	21	1759.990234	0
752	C05	1	Control	1074	22	1650.675537	0
752	C05	1	Control	1074	23	1771.267578	0
752	C05	1	Control	1074	24	1614.758911	0
752	C05	1	Control	1074	25	1516.379517	0
752	C05	1	Control	1074	26	1723.804199	0
752	C05	1	Control	1074	27	1704.712769	0
752	C05	1	Control	1074	28	1618.125977	0
752	C05	1	Control	1074	29	1487.127563	0
752	C05	1	Control	1074	30	1530.137451	0
752	C05	1	Control	1074	31	1591.282593	0
752	C05	1	Control	1074	32	1599.03772	0
752	C05	1	Control	1074	33	1690.056396	0
752	C05	1	Control	1074	34	1675.952271	0
752	C05	1	Control	1074	35	1723.536499	0
752	C05	1	Control	1074	36	1556.719849	0
752	C05	1	Control	1074	37	1661.916626	0
752	C05	1	Control	1074	38	2352.625	0
752	C05	1	Control	1074	39	1655.00647	0
752	C05	1	Control	1074	40	1494.937988	0
752	C05	1	Control	1074	41	1524.310547	0
752	C05	1	Control	1074	42	1504.087891	0
752	C05	1	Control	1074	43	1671.412231	0
752	C05	1	Control	1074	1	1452.00415	0
752	C05	1	Control	1074	2	1511.655029	0
752	C05	1	Control	1074	3	1549.939453	0
752	C05	1	Control	1074	4	1498.487183	0
752	C05	1	Control	1074	5	1468.201172	0
752	C05	1	Control	1074	6	1498.602783	0
752	C05	1	Control	1074	7	1471.263306	0
752	C05	1	Control	1074	8	1495.878174	0
752	C05	1	Control	1074	15	2008.951416	0
752	C05	1	Control	1074	16	2549.285645	0
752	C05	1	Control	1074	17	1791.786133	0
752	C05	1	Control	1074	18	1534.33667	0
752	C05	1	Control	1074	19	1878.962158	0
752	C05	1	Control	1074	20	1931.542603	0
752	C05	1	Control	1074	21	1751.970581	0
752	C05	1	Control	1074	22	1912.66333	0
752	C05	1	Control	1074	23	1601.608276	0
752	C05	1	Control	1074	24	1567.505371	0
752	C05	1	Control	1074	25	1641.406982	0
752	C05	1	Control	1074	26	1589.666992	0
752	C05	1	Control	1074	27	1485.919312	0
752	C05	1	Control	1074	28	1578.85437	0
752	C05	1	Control	1074	29	1573.036621	0
752	C05	1	Control	1074	30	1400.208618	0
752	C05	1	Control	1074	31	1773.328003	0
752	C05	1	Control	1074	32	1605.370361	0
752	C05	1	Control	1074	33	1436.327393	0
752	C05	1	Control	1074	34	1858.833252	0
752	C05	1	Control	1074	35	1910.244019	0
752	C05	1	Control	1074	36	1463.993286	0
752	C05	1	Control	1074	37	1592.878418	0
752	C05	1	Control	1074	38	1406.105591	0
752	C05	1	Control	1074	39	1645.78125	0
752	C05	1	Control	1074	40	1516.460571	0
752	C05	1	Control	1074	41	1407.077515	0
752	C05	1	Control	1074	42	1453.28418	0
752	C05	1	Control	1074	43	1484.091919	0
752	C05	1	Control	1074	44	1426.623413	0
752	C05	1	Control	1074	45	1438.743042	0
752	C05	1	Control	1074	46	1511.147339	0
752	C05	1	Control	1074	47	1473.141479	0
752	C05	1	Control	1074	48	1890.590698	0
752	C05	1	Control	1074	49	1447.373901	0
752	C05	1	Control	1074	50	1394.139893	0
752	C05	1	Control	1074	51	1508.928955	0
752	C05	1	Control	1074	52	1430.638062	0
752	C05	1	Control	1074	53	1545.696045	0
752	C05	1	Control	1074	54	1440.551758	0
752	C05	1	Control	1074	55	1426.30896	0
752	C05	1	Control	1074	56	1587.186523	0
752	C05	1	Control	1074	1	1912.003174	0
752	C05	1	Control	1074	2	1721.565063	0
752	C05	1	Control	1074	3	1631.334106	0
752	C05	1	Control	1074	4	1529.773071	0
752	C05	1	Control	1074	5	1654.167969	0
752	C05	1	Control	1074	6	1673.648193	0
752	C05	1	Control	1074	7	1561.410767	0
752	C05	1	Control	1074	1	1501.24353	0
752	C05	1	Control	1074	2	1480.72583	0
752	C05	1	Control	1074	83	1642.831665	0
752	C05	1	Control	1074	84	1470.28186	0
752	C05	1	Control	1074	85	1748.23999	0
752	C05	1	Control	1074	86	1560.117554	0
752	C05	1	Control	1074	87	1381.293823	0
752	C05	1	Control	1074	88	1546.626709	0
752	C05	1	Control	1074	89	1535.954712	0
752	C05	1	Control	1074	90	1585.164795	0
752	C05	1	Control	1074	91	1599.307251	0
752	C05	1	Control	1074	92	1580.877686	0
752	C05	1	Control	1074	93	1579.695068	0
752	C05	1	Control	1074	94	1620.375732	0
752	C05	1	Control	1074	95	1608.327881	0
752	C05	1	Control	1074	96	1598.484619	0
752	C05	1	Control	1074	97	1609.983765	0
752	C05	1	Control	1074	98	1582.126587	0
752	C05	1	Control	1074	99	1485.874146	0
752	C05	1	Control	1074	100	1626.468262	0
752	C05	1	Control	1074	101	1660.45752	0
752	C05	1	Control	1074	102	1630.179688	0
752	C05	1	Control	1074	103	1440.686768	0
752	C05	1	Control	1074	104	1640.58252	0
752	C05	1	Control	1074	105	1607.812256	0
752	C05	1	Control	1074	106	1626.043579	0
752	C05	1	Control	1074	107	1831.312622	0
752	C05	1	Control	1074	108	1680.22876	0
752	C05	1	Control	1074	109	1451.001099	0
752	C05	1	Control	1074	110	2052.730225	0
752	C05	1	Control	1074	111	1467.745117	0
752	C05	1	Control	1074	112	1409.493774	0
752	C05	1	Control	1074	113	1445.661987	0
752	C05	1	Control	1074	114	1442.268555	0
752	C05	1	Control	1074	115	1449.021606	0
752	C05	1	Control	1074	116	1519.08252	0
752	C05	1	Control	1074	117	1568.329834	0
752	C05	1	Control	1074	1	1623.093384	0
752	C05	1	Control	1074	2	1572.297119	0
752	C05	1	Control	1074	3	1915.02417	0
752	C05	1	Control	1074	4	1859.927734	0
752	C05	1	Control	1074	5	1991.144287	0
752	C05	1	Control	1074	6	1754.323975	0
752	C05	1	Control	1074	7	1683.029541	0
752	C05	1	Control	1074	8	1708.171143	0
752	C05	1	Control	1074	9	1566.396851	0
752	C05	1	Control	1074	10	1634.926758	0
752	C05	1	Control	1074	11	1609.737305	0
752	C05	1	Control	1074	12	1525.10083	0
752	C05	1	Control	1074	13	1551.08728	0
752	C05	1	Control	1074	14	1546.140869	0
752	C05	1	Control	1074	44	1504.943848	0
752	C05	1	Control	1074	45	1581.976685	0
752	C06	1	Control	1074	1	1521.38623	0
752	C06	1	Control	1074	2	1583.466064	0
752	C06	1	Control	1074	3	1722.065063	0
752	C06	1	Control	1074	4	1502.717407	0
752	C06	1	Control	1074	5	1504.052612	0
752	C06	1	Control	1074	6	1693.113525	0
752	C06	1	Control	1074	7	1472.742676	0
752	C06	1	Control	1074	8	1449.72644	0
752	C06	1	Control	1074	9	1443.689087	0
752	C06	1	Control	1074	10	1530.94519	0
752	C06	1	Control	1074	11	1435.592407	0
752	C06	1	Control	1074	12	1484.875732	0
752	C06	1	Control	1074	13	1451.275635	0
752	C06	1	Control	1074	1	1656.133423	0
752	C06	1	Control	1074	2	1878.797119	0
752	C06	1	Control	1074	3	1789.067627	0
752	C06	1	Control	1074	4	1639.299438	0
752	C06	1	Control	1074	5	1691.554688	0
752	C06	1	Control	1074	6	1610.009399	0
752	C06	1	Control	1074	7	1650.213257	0
752	C06	1	Control	1074	8	1705.101074	0
752	C06	1	Control	1074	9	1588.885498	0
752	C06	1	Control	1074	10	1673.69458	0
752	C06	1	Control	1074	11	1543.831909	0
752	C06	1	Control	1074	12	1674.988159	0
752	C06	1	Control	1074	13	1651.041016	0
752	C06	1	Control	1074	14	1884.820068	0
752	C06	1	Control	1074	15	1719.186157	0
752	C06	1	Control	1074	16	1478.554565	0
752	C06	1	Control	1074	17	1633.601318	0
752	C06	1	Control	1074	18	1532.681519	0
752	C06	1	Control	1074	19	1588.751465	0
752	C06	1	Control	1074	20	1483.783569	0
752	C06	1	Control	1074	21	1577.49353	0
752	C06	1	Control	1074	22	1476.446167	0
752	C06	1	Control	1074	1	1546.274658	0
752	C06	1	Control	1074	2	1469.093018	0
752	C06	1	Control	1074	3	1514.605103	0
752	C06	1	Control	1074	4	1505.946533	0
752	C06	1	Control	1074	5	1657.69043	0
752	C06	1	Control	1074	6	1539.55896	0
752	C06	1	Control	1074	7	1561.637085	0
752	C06	1	Control	1074	8	1652.328125	0
752	C06	1	Control	1074	9	1739.751587	0
752	C06	1	Control	1074	10	1806.788208	0
752	C06	1	Control	1074	108	1494.059692	0
752	C06	1	Control	1074	109	1446.285767	0
752	C06	1	Control	1074	110	1610.590942	0
752	C06	1	Control	1074	111	1452.385376	0
752	C06	1	Control	1074	112	1644.543945	0
752	C06	1	Control	1074	113	1458.537109	0
752	C06	1	Control	1074	114	1478.920776	0
752	C06	1	Control	1074	115	1479.659546	0
752	C06	1	Control	1074	116	1421.190918	0
752	C06	1	Control	1074	2	1999.298096	0
752	C06	1	Control	1074	3	1457.738647	0
752	C06	1	Control	1074	4	1582.485718	0
752	C06	1	Control	1074	5	1690.344238	0
752	C06	1	Control	1074	6	1514.490234	0
752	C06	1	Control	1074	7	1590.557739	0
752	C06	1	Control	1074	8	1587.894653	0
752	C06	1	Control	1074	9	1650.902466	0
752	C06	1	Control	1074	10	1566.521118	0
752	C06	1	Control	1074	11	1579.600586	0
752	C06	1	Control	1074	12	1542.138916	0
752	C06	1	Control	1074	13	1642.091919	0
752	C06	1	Control	1074	14	1544.922607	0
752	C06	1	Control	1074	15	1690.419434	0
752	C06	1	Control	1074	16	1749.301025	0
752	C06	1	Control	1074	17	1609.478027	0
752	C06	1	Control	1074	18	1526.861694	0
752	C06	1	Control	1074	19	2085.017334	0
752	C06	1	Control	1074	20	2603.89624	0
752	C06	1	Control	1074	21	2192.44751	0
752	C06	1	Control	1074	22	1756.646118	0
752	C06	1	Control	1074	23	2487.120117	0
752	C06	1	Control	1074	24	1632.382935	0
752	C06	1	Control	1074	25	1735.379639	0
752	C06	1	Control	1074	26	1506.686523	0
752	C06	1	Control	1074	27	1870.299927	0
752	C06	1	Control	1074	28	1755.206909	0
752	C06	1	Control	1074	29	1671.104126	0
752	C06	1	Control	1074	30	1605.486328	0
752	C06	1	Control	1074	31	1565.335938	0
752	C06	1	Control	1074	32	1657.227905	0
752	C06	1	Control	1074	33	1648.744995	0
752	C06	1	Control	1074	34	1562.200684	0
752	C06	1	Control	1074	35	1720.070557	0
752	C06	1	Control	1074	36	1934.407349	0
752	C06	1	Control	1074	37	1734.846924	0
752	C06	1	Control	1074	38	1756.384888	0
752	C06	1	Control	1074	39	2103	0
752	C06	1	Control	1074	40	1760.190308	0
752	C06	1	Control	1074	41	1935.865845	0
752	C06	1	Control	1074	42	1619.780029	0
752	C06	1	Control	1074	43	1982.123413	0
752	C06	1	Control	1074	44	1609.924805	0
752	C06	1	Control	1074	51	1816.246704	0
752	C06	1	Control	1074	52	1608.537476	0
752	C06	1	Control	1074	53	1510.927002	0
752	C06	1	Control	1074	54	1575.813232	0
752	C06	1	Control	1074	55	1445.827271	0
752	C06	1	Control	1074	56	1443.501221	0
752	C06	1	Control	1074	57	1692.467529	0
752	C06	1	Control	1074	58	1991.675171	0
752	C06	1	Control	1074	59	1915.792847	0
752	C06	1	Control	1074	60	1563.437256	0
752	C06	1	Control	1074	61	1531.502319	0
752	C06	1	Control	1074	62	1594.39624	0
752	C06	1	Control	1074	63	1822.795044	0
752	C06	1	Control	1074	64	1750.547974	0
752	C06	1	Control	1074	65	1721.483765	0
752	C06	1	Control	1074	66	1541.689087	0
752	C06	1	Control	1074	67	1504.990845	0
752	C06	1	Control	1074	68	1535.399048	0
752	C06	1	Control	1074	69	1557.574951	0
752	C06	1	Control	1074	70	1592.121216	0
752	C06	1	Control	1074	71	1705.827515	0
752	C06	1	Control	1074	117	1483.475708	0
752	C06	1	Control	1074	1	1853.363892	0
752	C06	1	Control	1074	2	1434.188599	0
752	C06	1	Control	1074	3	1518.233643	0
752	C06	1	Control	1074	4	1501.670166	0
752	C06	1	Control	1074	5	1500.204468	0
752	C06	1	Control	1074	6	1778.84375	0
752	C06	1	Control	1074	7	1593.002319	0
752	C06	1	Control	1074	8	1530.723633	0
752	C06	1	Control	1074	9	1789.731812	0
752	C06	1	Control	1074	10	1868.704712	0
752	C06	1	Control	1074	11	1688.159546	0
752	C06	1	Control	1074	12	2197.25	0
752	C06	1	Control	1074	13	1445.488281	0
752	C06	1	Control	1074	14	1653.394165	0
752	C06	1	Control	1074	15	1856.46582	0
752	C06	1	Control	1074	16	1437.526489	0
752	C06	1	Control	1074	17	1574.320801	0
752	C06	1	Control	1074	18	1455.091064	0
752	C06	1	Control	1074	19	1489.509033	0
752	C06	1	Control	1074	20	1873.375977	0
752	C06	1	Control	1074	21	1627.389771	0
752	C06	1	Control	1074	22	1544.685425	0
752	C06	1	Control	1074	23	1493.559082	0
752	C06	1	Control	1074	24	1640.779785	0
752	C06	1	Control	1074	25	1682.669067	0
752	C06	1	Control	1074	26	1518.669556	0
752	C06	1	Control	1074	27	1883.349121	0
752	C06	1	Control	1074	28	1618.587891	0
752	C06	1	Control	1074	29	1544.707275	0
752	C06	1	Control	1074	30	1858.435547	0
752	C06	1	Control	1074	31	1470.394165	0
752	C06	1	Control	1074	32	1558.402222	0
752	C06	1	Control	1074	33	1640.775391	0
752	C06	1	Control	1074	34	1461.130127	0
752	C06	1	Control	1074	35	1400.555176	0
752	C06	1	Control	1074	36	1489.508789	0
752	C06	1	Control	1074	37	1609.745728	0
752	C06	1	Control	1074	38	1529.565552	0
752	C06	1	Control	1074	39	1479.265747	0
752	C06	1	Control	1074	1	1457.601318	0
752	C06	1	Control	1074	2	1446.324219	0
752	C06	1	Control	1074	3	1462.784424	0
752	C06	1	Control	1074	4	1519.85144	0
752	C06	1	Control	1074	5	1683.47937	0
752	C06	1	Control	1074	6	1442.064697	0
752	C06	1	Control	1074	7	1442.869873	0
752	C06	1	Control	1074	8	1957.926025	0
752	C06	1	Control	1074	9	1635.838379	0
752	C06	1	Control	1074	10	1426.401245	0
752	C06	1	Control	1074	11	1508.432007	0
752	C06	1	Control	1074	12	1513.28833	0
752	C06	1	Control	1074	13	1581.474976	0
752	C06	1	Control	1074	14	1819.833008	0
752	C06	1	Control	1074	15	1463.630005	0
752	C06	1	Control	1074	16	1699.261108	0
752	C06	1	Control	1074	17	2351.158691	0
752	C06	1	Control	1074	18	1489.874756	0
752	C06	1	Control	1074	19	1511.45105	0
752	C06	1	Control	1074	20	1715.835693	0
752	C06	1	Control	1074	21	1465.953369	0
752	C06	1	Control	1074	22	1533.153442	0
752	C06	1	Control	1074	23	1496.55542	0
752	C06	1	Control	1074	24	1808.55835	0
752	C06	1	Control	1074	25	1432.961548	0
752	C06	1	Control	1074	26	1517.570068	0
752	C06	1	Control	1074	27	1423.264526	0
752	C06	1	Control	1074	28	1435.273193	0
752	C06	1	Control	1074	29	1443.519531	0
752	C06	1	Control	1074	30	1598.969482	0
752	C06	1	Control	1074	31	1478.261719	0
752	C06	1	Control	1074	32	1618.764771	0
752	C06	1	Control	1074	33	1810.711182	0
752	C06	1	Control	1074	34	1459.748413	0
752	C06	1	Control	1074	35	1577.784912	0
752	C06	1	Control	1074	36	1568.109375	0
752	C06	1	Control	1074	37	1466.10083	0
752	C06	1	Control	1074	38	1465.693848	0
752	C06	1	Control	1074	39	1436.488281	0
752	C06	1	Control	1074	40	1490.667358	0
752	C06	1	Control	1074	41	1410.900879	0
752	C06	1	Control	1074	42	1493.539551	0
752	C06	1	Control	1074	43	1502.176514	0
752	C06	1	Control	1074	44	1503.585327	0
752	C06	1	Control	1074	45	1523.128418	0
752	C06	1	Control	1074	46	1430.351318	0
752	C06	1	Control	1074	47	1622.944824	0
752	C06	1	Control	1074	48	1779.622437	0
752	C06	1	Control	1074	49	1783.781494	0
752	C06	1	Control	1074	50	1684.925903	0
752	C06	1	Control	1074	11	1532.808105	0
752	C06	1	Control	1074	12	1820.949707	0
752	C06	1	Control	1074	13	1410.444458	0
752	C06	1	Control	1074	14	1577.169434	0
752	C06	1	Control	1074	15	1609.491089	0
752	C06	1	Control	1074	16	1736.985596	0
752	C06	1	Control	1074	17	2266.199951	0
752	C06	1	Control	1074	18	1501.958984	0
752	C06	1	Control	1074	19	1508.520386	0
752	C06	1	Control	1074	18	1468.865845	0
752	C06	1	Control	1074	19	1460.436157	0
752	C06	1	Control	1074	20	1396.45166	0
752	C06	1	Control	1074	21	1462.845093	0
752	C06	1	Control	1074	22	1432.930176	0
752	C06	1	Control	1074	23	1426.512207	0
752	C06	1	Control	1074	24	1448.249512	0
752	C06	1	Control	1074	25	1458.895874	0
752	C06	1	Control	1074	26	1984.366211	0
752	C06	1	Control	1074	27	1633.666138	0
752	C06	1	Control	1074	28	2470.111084	0
752	C06	1	Control	1074	29	1416.864502	0
752	C06	1	Control	1074	30	1417.640259	0
752	C06	1	Control	1074	31	1416.474365	0
752	C06	1	Control	1074	32	1400.840332	0
752	C06	1	Control	1074	33	1919.788574	0
752	C06	1	Control	1074	34	1478.766357	0
752	C06	1	Control	1074	35	1531.537842	0
752	C06	1	Control	1074	36	1487.809814	0
752	C06	1	Control	1074	37	1481.66394	0
752	C06	1	Control	1074	38	1438.583374	0
752	C06	1	Control	1074	39	1422.650146	0
752	C06	1	Control	1074	40	1571.178223	0
752	C06	1	Control	1074	41	1683.871216	0
752	C06	1	Control	1074	42	1586.503418	0
752	C06	1	Control	1074	43	1439.217651	0
752	C06	1	Control	1074	44	1729.807739	0
752	C06	1	Control	1074	45	1543.181152	0
752	C06	1	Control	1074	46	1638.906128	0
752	C06	1	Control	1074	47	1469.137329	0
752	C06	1	Control	1074	48	1717.979126	0
752	C06	1	Control	1074	49	1464.299683	0
752	C06	1	Control	1074	50	1472.105957	0
752	C06	1	Control	1074	51	1463.966064	0
752	C06	1	Control	1074	52	1414.366943	0
752	C06	1	Control	1074	53	1454.594482	0
752	C06	1	Control	1074	54	1545.883057	0
752	C06	1	Control	1074	55	1390.785889	0
752	C06	1	Control	1074	56	1676.471069	0
752	C06	1	Control	1074	57	1446.438232	0
752	C06	1	Control	1074	90	1473.096191	0
752	C06	1	Control	1074	91	1435.482178	0
752	C06	1	Control	1074	1	1475.743408	0
752	C06	1	Control	1074	2	1541.149902	0
752	C06	1	Control	1074	1	1564.669922	0
752	C06	1	Control	1074	11	1490.827393	0
752	C06	1	Control	1074	12	1550.00293	0
752	C06	1	Control	1074	13	1499.281616	0
752	C06	1	Control	1074	14	1675.789673	0
752	C06	1	Control	1074	15	1651.805786	0
752	C06	1	Control	1074	16	1497.368164	0
752	C06	1	Control	1074	17	1454.966431	0
752	C06	1	Control	1074	18	1686.458374	0
752	C06	1	Control	1074	19	1444.819214	0
752	C06	1	Control	1074	20	1459.768555	0
752	C06	1	Control	1074	21	1385.688843	0
752	C06	1	Control	1074	22	1446.458496	0
752	C06	1	Control	1074	23	1419.324341	0
752	C06	1	Control	1074	24	1802.645142	0
752	C06	1	Control	1074	25	1445.78064	0
752	C06	1	Control	1074	26	1633.42395	0
752	C06	1	Control	1074	1	1432.47168	0
752	C06	1	Control	1074	2	1596.28894	0
752	C06	1	Control	1074	3	1497.111694	0
752	C06	1	Control	1074	4	1393.708862	0
752	C06	1	Control	1074	5	1610.016724	0
752	C06	1	Control	1074	6	1401.366089	0
752	C06	1	Control	1074	7	1629.609497	0
752	C06	1	Control	1074	8	1516.870728	0
752	C06	1	Control	1074	9	1522.744019	0
752	C06	1	Control	1074	10	1510.577881	0
752	C06	1	Control	1074	11	1736.261719	0
752	C06	1	Control	1074	12	1434.69165	0
752	C06	1	Control	1074	13	1679.601196	0
752	C06	1	Control	1074	14	1576.362549	0
752	C06	1	Control	1074	15	1483.386353	0
752	C06	1	Control	1074	16	1615.632935	0
752	C06	1	Control	1074	17	1480.08374	0
752	C06	1	Control	1074	40	1539.929688	0
752	C06	1	Control	1074	41	1619.489258	0
752	C06	1	Control	1074	42	1635.850708	0
752	C06	1	Control	1074	43	1544.130981	0
752	C06	1	Control	1074	44	1782.834595	0
752	C06	1	Control	1074	45	1454.429565	0
752	C06	1	Control	1074	46	1438.502563	0
752	C06	1	Control	1074	47	1788.707031	0
752	C06	1	Control	1074	48	1552.389648	0
752	C06	1	Control	1074	49	1426.815308	0
752	C06	1	Control	1074	50	1661.975586	0
752	C06	1	Control	1074	51	1535.173096	0
752	C06	1	Control	1074	52	1550.392334	0
752	C06	1	Control	1074	53	1626.737061	0
752	C06	1	Control	1074	54	1515.953735	0
752	C06	1	Control	1074	55	1686.559326	0
752	C06	1	Control	1074	56	1672.718262	0
752	C06	1	Control	1074	57	1538.758423	0
752	C06	1	Control	1074	58	1513.685547	0
752	C06	1	Control	1074	59	1670.638672	0
752	C06	1	Control	1074	60	1721.29248	0
752	C06	1	Control	1074	61	1461.078979	0
752	C06	1	Control	1074	62	1434.569214	0
752	C06	1	Control	1074	63	1642.786499	0
752	C06	1	Control	1074	64	1643.331909	0
752	C06	1	Control	1074	65	1416.540771	0
752	C06	1	Control	1074	66	1632.839355	0
752	C06	1	Control	1074	67	1630.793945	0
752	C06	1	Control	1074	68	1438.088135	0
752	C06	1	Control	1074	69	1799.740356	0
752	C06	1	Control	1074	70	1638.274292	0
752	C06	1	Control	1074	71	1602.646851	0
752	C06	1	Control	1074	72	1453.950073	0
752	C06	1	Control	1074	73	1560.470581	0
752	C06	1	Control	1074	74	1561.368408	0
752	C06	1	Control	1074	75	1618.320068	0
752	C06	1	Control	1074	76	1530.527344	0
752	C06	1	Control	1074	77	1490.526611	0
752	C06	1	Control	1074	78	1559.845947	0
752	C06	1	Control	1074	79	1397.020386	0
752	C06	1	Control	1074	80	1513.001587	0
752	C06	1	Control	1074	81	1601.327881	0
752	C06	1	Control	1074	82	1459.502075	0
752	C06	1	Control	1074	83	1390.306763	0
752	C06	1	Control	1074	84	1548.436523	0
752	C06	1	Control	1074	85	1449.736694	0
752	C06	1	Control	1074	86	1375.707764	0
752	C06	1	Control	1074	87	1589.651123	0
752	C06	1	Control	1074	88	1530.495239	0
752	C06	1	Control	1074	89	1442.881592	0
752	C06	1	Control	1074	58	1591.488892	0
752	C06	1	Control	1074	59	1510.657715	0
752	C06	1	Control	1074	60	1518.765381	0
752	C06	1	Control	1074	61	1449.837646	0
752	C06	1	Control	1074	62	1415.950684	0
752	C06	1	Control	1074	63	1364.671509	0
752	C06	1	Control	1074	64	1593.448853	0
752	C06	1	Control	1074	1	1631.376831	0
752	C06	1	Control	1074	2	1575.620605	0
752	C06	1	Control	1074	3	1541.859375	0
752	C06	1	Control	1074	4	1549.740112	0
752	C06	1	Control	1074	5	1400.992676	0
752	C06	1	Control	1074	6	1431.025391	0
752	C06	1	Control	1074	7	1473.567993	0
752	C06	1	Control	1074	8	1492.306274	0
752	C06	1	Control	1074	9	1432.909424	0
752	C06	1	Control	1074	10	1451.397095	0
752	C06	1	Control	1074	65	1563.798706	0
752	C06	1	Control	1074	66	1500.857422	0
752	C06	1	Control	1074	67	1812.680664	0
752	C06	1	Control	1074	68	1455.828003	0
752	C06	1	Control	1074	69	1545.040649	0
752	C06	1	Control	1074	70	1990.892578	0
752	C06	1	Control	1074	71	1460.014648	0
752	C06	1	Control	1074	72	1504.397217	0
752	C06	1	Control	1074	73	1448.147095	0
752	C06	1	Control	1074	74	1620.539551	0
752	C06	1	Control	1074	75	1443.382324	0
752	C06	1	Control	1074	76	1424.702515	0
752	C06	1	Control	1074	77	1656.25	0
752	C06	1	Control	1074	78	1458.264404	0
752	C06	1	Control	1074	79	1453.549438	0
752	C06	1	Control	1074	80	1399.047974	0
752	C06	1	Control	1074	81	1458.147827	0
752	C06	1	Control	1074	82	1520.07605	0
752	C06	1	Control	1074	83	1463.992188	0
752	C06	1	Control	1074	84	1475.270752	0
752	C06	1	Control	1074	85	1535.265869	0
752	C06	1	Control	1074	86	1418.359985	0
752	C06	1	Control	1074	87	1661.592285	0
752	C06	1	Control	1074	88	1437.550049	0
752	C06	1	Control	1074	89	1421.321045	0
752	C06	1	Control	1074	90	1390.098389	0
752	C06	1	Control	1074	91	1551.545532	0
752	C06	1	Control	1074	92	1386.479492	0
752	C06	1	Control	1074	93	1430.769409	0
752	C06	1	Control	1074	94	1431.362061	0
752	C06	1	Control	1074	95	1418.949707	0
752	C06	1	Control	1074	96	1540.041138	0
752	C06	1	Control	1074	97	1511.236572	0
752	C06	1	Control	1074	98	1623.058472	0
752	C06	1	Control	1074	99	1543.72876	0
752	C06	1	Control	1074	100	1414.557007	0
752	C06	1	Control	1074	101	1608.713135	0
752	C06	1	Control	1074	102	1687.182373	0
752	C06	1	Control	1074	103	1527.13501	0
752	C06	1	Control	1074	104	1453.74585	0
752	C06	1	Control	1074	105	1534.275146	0
752	C06	1	Control	1074	106	1480.917236	0
752	C06	1	Control	1074	107	1489.660522	0
752	C06	1	Control	1074	45	1831.02417	0
752	C06	1	Control	1074	46	1551.262329	0
752	C06	1	Control	1074	47	1867.34375	0
752	C06	1	Control	1074	48	1615.647339	0
752	C07	2	Control	1074	1	1405.619873	0
752	C07	2	Control	1074	2	1463.416382	0
752	C07	2	Control	1074	3	1469.701172	0
752	C07	2	Control	1074	4	1493.731445	0
752	C07	2	Control	1074	5	1783.4375	0
752	C07	2	Control	1074	6	1657.932617	0
752	C07	2	Control	1074	7	1497.193604	0
752	C07	2	Control	1074	8	1606.187744	0
752	C07	2	Control	1074	9	1655.498413	0
752	C07	2	Control	1074	10	1734.641235	0
752	C07	2	Control	1074	11	1804.753296	0
752	C07	2	Control	1074	12	1734.698486	0
752	C07	2	Control	1074	13	2044.5	0
752	C07	2	Control	1074	14	1505.132568	0
752	C07	2	Control	1074	15	1544.010864	0
752	C07	2	Control	1074	16	1495.392334	0
752	C07	2	Control	1074	17	1482.73584	0
752	C07	2	Control	1074	18	1743.785522	0
752	C07	2	Control	1074	19	1494.046265	0
752	C07	2	Control	1074	20	1530.893921	0
752	C07	2	Control	1074	21	1686.089111	0
752	C07	2	Control	1074	22	1474.231201	0
752	C07	2	Control	1074	26	1413.390259	0
752	C07	2	Control	1074	27	1539.886963	0
752	C07	2	Control	1074	28	1631.099854	0
752	C07	2	Control	1074	29	1487.607422	0
752	C07	2	Control	1074	30	1480.580933	0
752	C07	2	Control	1074	31	1566.952148	0
752	C07	2	Control	1074	32	1489.324585	0
752	C07	2	Control	1074	33	1548.505249	0
752	C07	2	Control	1074	34	1450.906616	0
752	C07	2	Control	1074	35	1498.813843	0
752	C07	2	Control	1074	36	1454.638306	0
752	C07	2	Control	1074	37	1444.841797	0
752	C07	2	Control	1074	38	1526.375854	0
752	C07	2	Control	1074	39	1547.295898	0
752	C07	2	Control	1074	40	1446.775269	0
752	C07	2	Control	1074	41	1440.300049	0
752	C07	2	Control	1074	42	1584.56604	0
752	C07	2	Control	1074	43	1514.741089	0
752	C07	2	Control	1074	44	1610.627197	0
752	C07	2	Control	1074	45	1467.864258	0
752	C07	2	Control	1074	46	1492.003662	0
752	C07	2	Control	1074	47	1518.598755	0
752	C07	2	Control	1074	48	1500.570435	0
752	C07	2	Control	1074	1	1437.91272	0
752	C07	2	Control	1074	2	1459.128174	0
752	C07	2	Control	1074	3	1545.36731	0
752	C07	2	Control	1074	4	1712.775269	0
752	C07	2	Control	1074	5	1662.273682	0
752	C07	2	Control	1074	6	1526.538574	0
752	C07	2	Control	1074	7	1765.656372	0
752	C07	2	Control	1074	8	1766.030762	0
752	C07	2	Control	1074	9	1640.92395	0
752	C07	2	Control	1074	10	1643.166016	0
752	C07	2	Control	1074	11	1658.329468	0
752	C07	2	Control	1074	12	1656.218506	0
752	C07	2	Control	1074	13	1567.635498	0
752	C07	2	Control	1074	14	1630.715088	0
752	C07	2	Control	1074	15	1638.210327	0
752	C07	2	Control	1074	16	1626.152588	0
752	C07	2	Control	1074	17	1636.623901	0
752	C07	2	Control	1074	18	1961.093628	0
752	C07	2	Control	1074	1	1633.298828	0
752	C07	2	Control	1074	2	1496.142334	0
752	C07	2	Control	1074	3	1824.204224	0
752	C07	2	Control	1074	4	2178.09082	0
752	C07	2	Control	1074	5	1742.863281	0
752	C07	2	Control	1074	6	1656.689453	0
752	C07	2	Control	1074	7	1725.335571	0
752	C07	2	Control	1074	8	1420.101074	0
752	C07	2	Control	1074	9	1439.261841	0
752	C07	2	Control	1074	10	1420.926025	0
752	C07	2	Control	1074	1	1832.629883	0
752	C07	2	Control	1074	2	1716.520752	0
752	C07	2	Control	1074	3	1652.519653	0
752	C07	2	Control	1074	4	1646.818604	0
752	C07	2	Control	1074	5	1740.879883	0
752	C07	2	Control	1074	6	1647.208496	0
752	C07	2	Control	1074	7	1704.473022	0
752	C07	2	Control	1074	8	1603.929077	0
752	C07	2	Control	1074	9	1613.349609	0
752	C07	2	Control	1074	10	1677.075562	0
752	C07	2	Control	1074	11	1596.41333	0
752	C07	2	Control	1074	12	1578.054321	0
752	C07	2	Control	1074	13	1556.822144	0
752	C07	2	Control	1074	14	1697.85791	0
752	C07	2	Control	1074	15	1616.845093	0
752	C07	2	Control	1074	16	1670.662842	0
752	C07	2	Control	1074	17	1508.97168	0
752	C07	2	Control	1074	27	1492.818604	0
752	C07	2	Control	1074	28	1482.244019	0
752	C07	2	Control	1074	29	1513.956299	0
752	C07	2	Control	1074	30	1724.819458	0
752	C07	2	Control	1074	31	1545.551392	0
752	C07	2	Control	1074	32	1621.373413	0
752	C07	2	Control	1074	33	1517.255127	0
752	C07	2	Control	1074	34	1498.036499	0
752	C07	2	Control	1074	35	1531.859619	0
752	C07	2	Control	1074	1	1601.42749	0
752	C07	2	Control	1074	2	1511.477173	0
752	C07	2	Control	1074	3	1615.278076	0
752	C07	2	Control	1074	4	1599.060791	0
752	C07	2	Control	1074	5	1682.904419	0
752	C07	2	Control	1074	23	1499.635498	0
752	C07	2	Control	1074	24	1498.232544	0
752	C07	2	Control	1074	25	1616.273071	0
752	C07	2	Control	1074	26	1473.50061	0
752	C07	2	Control	1074	27	1537.687988	0
752	C07	2	Control	1074	28	1679.563721	0
752	C07	2	Control	1074	29	1421.160034	0
752	C07	2	Control	1074	30	1511.382813	0
752	C07	2	Control	1074	31	1478.498657	0
752	C07	2	Control	1074	1	1391.804321	0
752	C07	2	Control	1074	2	1443.729126	0
752	C07	2	Control	1074	3	1556.905396	0
752	C07	2	Control	1074	4	1597.837769	0
752	C07	2	Control	1074	1	1410.462891	0
752	C07	2	Control	1074	2	1583.912354	0
752	C07	2	Control	1074	3	1618.662842	0
752	C07	2	Control	1074	4	1472.057007	0
752	C07	2	Control	1074	5	1441.754395	0
752	C07	2	Control	1074	6	1406.755859	0
752	C07	2	Control	1074	7	1418.223755	0
752	C07	2	Control	1074	8	1460.327881	0
752	C07	2	Control	1074	9	1468.776733	0
752	C07	2	Control	1074	10	1474.228638	0
752	C07	2	Control	1074	11	1488.996948	0
752	C07	2	Control	1074	12	1606.806396	0
752	C07	2	Control	1074	13	1451.577271	0
752	C07	2	Control	1074	14	1578.821899	0
752	C07	2	Control	1074	15	1441.276733	0
752	C07	2	Control	1074	16	1522.26355	0
752	C07	2	Control	1074	17	1567.435547	0
752	C07	2	Control	1074	18	1535.144043	0
752	C07	2	Control	1074	19	1596.1604	0
752	C07	2	Control	1074	20	1542.290039	0
752	C07	2	Control	1074	21	1695.941895	0
752	C07	2	Control	1074	22	1576.945068	0
752	C07	2	Control	1074	23	1404.923218	0
752	C07	2	Control	1074	24	1423.199585	0
752	C07	2	Control	1074	25	1551.410767	0
752	C07	2	Control	1074	26	1443.625488	0
752	C07	2	Control	1074	27	1496.199219	0
752	C07	2	Control	1074	28	1487.099121	0
752	C07	2	Control	1074	29	1546.389404	0
752	C07	2	Control	1074	30	1509.970093	0
752	C07	2	Control	1074	31	1427.187866	0
752	C07	2	Control	1074	32	1457.420166	0
752	C07	2	Control	1074	33	1482.519409	0
752	C07	2	Control	1074	34	1801.486328	0
752	C07	2	Control	1074	35	1502.647827	0
752	C07	2	Control	1074	36	1696.128174	0
[truncated: 89,719 more rows]
