# Supplementary material for: Enterovirus D68 2A protease causes nuclear pore complex dysfunction and independently contributes to motor neuron toxicity
Source: eLife. 2026 Jun 18;14:RP108672. doi: 10.7554/eLife.108672 (PMC13278737; doi:10.7554/eLife.108672)
Supplement: Figure 3—source data 2. [file elife-108672-fig3-data2.zip › Fig 3B EU assay 240521.csv]

Plate ID	Well Name	Group	Compound	MEASUREMENT SET ID	Cell: ObjectID (MJE Nuclear-Cytoplasmic)	Cell: Nucleus Avg Intensity (MJE Nuclear-Cytoplasmic)	Time
704	C03	0	Control	842	123	2150.146973	0
704	C03	0	Control	842	124	2695.318848	0
704	C03	0	Control	842	125	3559.376465	0
704	C03	0	Control	842	126	2329.29541	0
704	C03	0	Control	842	127	2102.455566	0
704	C03	0	Control	842	128	2333.016357	0
704	C03	0	Control	842	129	3484.474854	0
704	C03	0	Control	842	130	3532.196533	0
704	C03	0	Control	842	131	3613.703613	0
704	C03	0	Control	842	132	3027.937744	0
704	C03	0	Control	842	133	3651.056396	0
704	C03	0	Control	842	134	1502.898315	0
704	C03	0	Control	842	135	2438.887695	0
704	C03	0	Control	842	136	3490.154297	0
704	C03	0	Control	842	137	3408.731689	0
704	C03	0	Control	842	138	3188.498047	0
704	C03	0	Control	842	139	3971.269287	0
704	C03	0	Control	842	140	4151.992676	0
704	C03	0	Control	842	1	2486.946045	0
704	C03	0	Control	842	2	2402.86084	0
704	C03	0	Control	842	3	2037	0
704	C03	0	Control	842	4	2809.865234	0
704	C03	0	Control	842	5	2478.290771	0
704	C03	0	Control	842	6	2450.751221	0
704	C03	0	Control	842	7	2477.824219	0
704	C03	0	Control	842	8	3242.840576	0
704	C03	0	Control	842	9	2371.655273	0
704	C03	0	Control	842	10	2819.669434	0
704	C03	0	Control	842	42	1983.93457	0
704	C03	0	Control	842	43	2790.807617	0
704	C03	0	Control	842	44	2233.722412	0
704	C03	0	Control	842	45	1917.033691	0
704	C03	0	Control	842	46	1748.524658	0
704	C03	0	Control	842	47	2735.684326	0
704	C03	0	Control	842	48	2015.70752	0
704	C03	0	Control	842	49	2274.36499	0
704	C03	0	Control	842	50	2228.447266	0
704	C03	0	Control	842	51	2328.206299	0
704	C03	0	Control	842	52	1747.345215	0
704	C03	0	Control	842	53	2904.09668	0
704	C03	0	Control	842	54	2840.811279	0
704	C03	0	Control	842	55	1616.938721	0
704	C03	0	Control	842	56	2534.460205	0
704	C03	0	Control	842	57	2608.047607	0
704	C03	0	Control	842	58	2595.221436	0
704	C03	0	Control	842	59	2351.664307	0
704	C03	0	Control	842	60	2284.756836	0
704	C03	0	Control	842	61	2479.276367	0
704	C03	0	Control	842	62	2115.657471	0
704	C03	0	Control	842	63	1955.488159	0
704	C03	0	Control	842	64	1872	0
704	C03	0	Control	842	65	1733.528931	0
704	C03	0	Control	842	66	1766.311035	0
704	C03	0	Control	842	67	2253.67041	0
704	C03	0	Control	842	68	1988.972534	0
704	C03	0	Control	842	69	2396.557373	0
704	C03	0	Control	842	70	1686.086548	0
704	C03	0	Control	842	71	2576.612793	0
704	C03	0	Control	842	72	2158.416748	0
704	C03	0	Control	842	73	2769.800293	0
704	C03	0	Control	842	74	2238.107178	0
704	C03	0	Control	842	75	2154.550537	0
704	C03	0	Control	842	76	2021.770508	0
704	C03	0	Control	842	77	1875.178589	0
704	C03	0	Control	842	78	2524.947754	0
704	C03	0	Control	842	79	2851.030518	0
704	C03	0	Control	842	80	2082.217041	0
704	C03	0	Control	842	81	2483.19165	0
704	C03	0	Control	842	82	3156.585693	0
704	C03	0	Control	842	83	2806.402344	0
704	C03	0	Control	842	84	2708.525391	0
704	C03	0	Control	842	85	3058.55249	0
704	C03	0	Control	842	86	2480.931885	0
704	C03	0	Control	842	87	2424.81543	0
704	C03	0	Control	842	88	2635.597412	0
704	C03	0	Control	842	1	1868.748901	0
704	C03	0	Control	842	2	2058.224854	0
704	C03	0	Control	842	3	2115.873535	0
704	C03	0	Control	842	4	2253.567627	0
704	C03	0	Control	842	5	2098.395996	0
704	C03	0	Control	842	6	2258.157959	0
704	C03	0	Control	842	7	2436.317871	0
704	C03	0	Control	842	8	2039.906372	0
704	C03	0	Control	842	9	1975.851318	0
704	C03	0	Control	842	10	2002.654419	0
704	C03	0	Control	842	11	1899.057861	0
704	C03	0	Control	842	12	1732	0
704	C03	0	Control	842	13	2707.076904	0
704	C03	0	Control	842	14	2171.285156	0
704	C03	0	Control	842	15	2641.580322	0
704	C03	0	Control	842	78	2485.63916	0
704	C03	0	Control	842	79	2256.463135	0
704	C03	0	Control	842	80	2785.297363	0
704	C03	0	Control	842	81	2343.241943	0
704	C03	0	Control	842	82	2593.163818	0
704	C03	0	Control	842	83	2768.001465	0
704	C03	0	Control	842	84	3127.236084	0
704	C03	0	Control	842	85	2720.582764	0
704	C03	0	Control	842	86	2816.543945	0
704	C03	0	Control	842	87	2891.216064	0
704	C03	0	Control	842	88	2871.991455	0
704	C03	0	Control	842	89	2681.927246	0
704	C03	0	Control	842	90	2096.676025	0
704	C03	0	Control	842	91	2564.692627	0
704	C03	0	Control	842	92	2766.910156	0
704	C03	0	Control	842	93	3195.97583	0
704	C03	0	Control	842	94	2575.083252	0
704	C03	0	Control	842	95	2677.831055	0
704	C03	0	Control	842	96	2651.276855	0
704	C03	0	Control	842	97	2402.239502	0
704	C03	0	Control	842	98	2619.416504	0
704	C03	0	Control	842	99	2648.225342	0
704	C03	0	Control	842	100	2275.019287	0
704	C03	0	Control	842	101	2808.401855	0
704	C03	0	Control	842	102	2781.797852	0
704	C03	0	Control	842	103	2177.749023	0
704	C03	0	Control	842	104	2376.435791	0
704	C03	0	Control	842	105	3046.551758	0
704	C03	0	Control	842	106	3356.04541	0
704	C03	0	Control	842	107	2128.654053	0
704	C03	0	Control	842	108	1950.060425	0
704	C03	0	Control	842	109	2824.041016	0
704	C03	0	Control	842	110	2284.209961	0
704	C03	0	Control	842	111	1998.879639	0
704	C03	0	Control	842	11	2033.239746	0
704	C03	0	Control	842	12	3055.178711	0
704	C03	0	Control	842	13	2583.957031	0
704	C03	0	Control	842	14	3047.222656	0
704	C03	0	Control	842	15	2945.195557	0
704	C03	0	Control	842	16	2480.415283	0
704	C03	0	Control	842	17	3130.223389	0
704	C03	0	Control	842	18	2751.867188	0
704	C03	0	Control	842	19	2400.061035	0
704	C03	0	Control	842	20	2385.20166	0
704	C03	0	Control	842	21	2646.934082	0
704	C03	0	Control	842	22	2072.556152	0
704	C03	0	Control	842	23	2068.581299	0
704	C03	0	Control	842	24	1953.5625	0
704	C03	0	Control	842	25	2564.8125	0
704	C03	0	Control	842	26	2731.326904	0
704	C03	0	Control	842	27	3317.397217	0
704	C03	0	Control	842	28	2524.898438	0
704	C03	0	Control	842	29	2195	0
704	C03	0	Control	842	30	2055.15918	0
704	C03	0	Control	842	31	3249.249268	0
704	C03	0	Control	842	32	2947.937256	0
704	C03	0	Control	842	33	2935.66748	0
704	C03	0	Control	842	34	1641.338989	0
704	C03	0	Control	842	35	2810.344971	0
704	C03	0	Control	842	36	2644.854004	0
704	C03	0	Control	842	37	2734.109619	0
704	C03	0	Control	842	38	2836.770508	0
704	C03	0	Control	842	39	2630.313721	0
704	C03	0	Control	842	40	3061.802734	0
704	C03	0	Control	842	41	3439.747803	0
704	C03	0	Control	842	42	2450.551025	0
704	C03	0	Control	842	43	2862.899658	0
704	C03	0	Control	842	44	2933.187744	0
704	C03	0	Control	842	16	2080.568115	0
704	C03	0	Control	842	17	2232.183594	0
704	C03	0	Control	842	18	2206.535645	0
704	C03	0	Control	842	19	2272.332031	0
704	C03	0	Control	842	20	2065.185059	0
704	C03	0	Control	842	21	2104.240479	0
704	C03	0	Control	842	22	2355.519043	0
704	C03	0	Control	842	23	1897.91333	0
704	C03	0	Control	842	24	2162.518066	0
704	C03	0	Control	842	25	2195.192871	0
704	C03	0	Control	842	26	1961.93103	0
704	C03	0	Control	842	27	2150.165283	0
704	C03	0	Control	842	28	1868.572388	0
704	C03	0	Control	842	29	2263.967773	0
704	C03	0	Control	842	30	2046.068115	0
704	C03	0	Control	842	31	1979.463989	0
704	C03	0	Control	842	32	2607.764648	0
704	C03	0	Control	842	33	2167.878906	0
704	C03	0	Control	842	34	2226.039307	0
704	C03	0	Control	842	35	2609.015381	0
704	C03	0	Control	842	36	2337.739258	0
704	C03	0	Control	842	37	2680.540283	0
704	C03	0	Control	842	38	2129.759766	0
704	C03	0	Control	842	39	1892.443726	0
704	C03	0	Control	842	40	1982.846924	0
704	C03	0	Control	842	41	2325.237793	0
704	C03	0	Control	842	42	2193.793213	0
704	C03	0	Control	842	43	2733.169678	0
704	C03	0	Control	842	44	2644.470459	0
704	C03	0	Control	842	45	2166.240723	0
704	C03	0	Control	842	46	1629.946655	0
704	C03	0	Control	842	47	2298.443359	0
704	C03	0	Control	842	48	2275	0
704	C03	0	Control	842	49	2746.935059	0
704	C03	0	Control	842	50	2336.808105	0
704	C03	0	Control	842	51	2060.442627	0
704	C03	0	Control	842	52	2040.471069	0
704	C03	0	Control	842	53	2094.784424	0
704	C03	0	Control	842	54	2040.927246	0
704	C03	0	Control	842	55	2216.593506	0
704	C03	0	Control	842	56	1994.859741	0
704	C03	0	Control	842	57	2112.662354	0
704	C03	0	Control	842	58	2038.362671	0
704	C03	0	Control	842	59	2256.599609	0
704	C03	0	Control	842	60	2518.8479	0
704	C03	0	Control	842	61	2149.540283	0
704	C03	0	Control	842	62	2482.649902	0
704	C03	0	Control	842	63	2055.928467	0
704	C03	0	Control	842	64	2663.333252	0
704	C03	0	Control	842	65	2537.240479	0
704	C03	0	Control	842	66	2205.670654	0
704	C03	0	Control	842	67	2449.675781	0
704	C03	0	Control	842	68	2316.461914	0
704	C03	0	Control	842	69	1917.169189	0
704	C03	0	Control	842	70	2216.124756	0
704	C03	0	Control	842	71	1940.351685	0
704	C03	0	Control	842	72	2321.499756	0
704	C03	0	Control	842	73	2039.478027	0
704	C03	0	Control	842	74	1820.94751	0
704	C03	0	Control	842	75	2141	0
704	C03	0	Control	842	76	2260.714355	0
704	C03	0	Control	842	77	2181.705566	0
704	C03	0	Control	842	27	2074.567871	0
704	C03	0	Control	842	28	2414.104248	0
704	C03	0	Control	842	29	2020.0448	0
704	C03	0	Control	842	30	2099.165771	0
704	C03	0	Control	842	31	1870.714233	0
704	C03	0	Control	842	32	1907.781372	0
704	C03	0	Control	842	33	2663.319824	0
704	C03	0	Control	842	34	1925.949341	0
704	C03	0	Control	842	35	2569.81543	0
704	C03	0	Control	842	36	2791.282227	0
704	C03	0	Control	842	37	2428.91748	0
704	C03	0	Control	842	38	2267.92749	0
704	C03	0	Control	842	39	1942.043945	0
704	C03	0	Control	842	40	2081.141357	0
704	C03	0	Control	842	41	1713.155762	0
704	C03	0	Control	842	42	2686.702393	0
704	C03	0	Control	842	43	1736.784058	0
704	C03	0	Control	842	44	1839.772217	0
704	C03	0	Control	842	45	2510.021729	0
704	C03	0	Control	842	46	2084.070557	0
704	C03	0	Control	842	47	1666.264648	0
704	C03	0	Control	842	48	2279.976563	0
704	C03	0	Control	842	49	2309.91626	0
704	C03	0	Control	842	50	2293.132568	0
704	C03	0	Control	842	51	1648.627686	0
704	C03	0	Control	842	52	1688.792358	0
704	C03	0	Control	842	53	3118.506836	0
704	C03	0	Control	842	54	1727.497192	0
704	C03	0	Control	842	55	2119.894531	0
704	C03	0	Control	842	56	2058.969482	0
704	C03	0	Control	842	57	1818.847412	0
704	C03	0	Control	842	58	1888.385132	0
704	C03	0	Control	842	59	1534	0
704	C03	0	Control	842	60	1847.119873	0
704	C03	0	Control	842	61	1799.623413	0
704	C03	0	Control	842	62	1825.517578	0
704	C03	0	Control	842	63	1823.929932	0
704	C03	0	Control	842	64	1681.398193	0
704	C03	0	Control	842	65	1677.091309	0
704	C03	0	Control	842	66	1960.735107	0
704	C03	0	Control	842	67	1817.273193	0
704	C03	0	Control	842	68	1945.417847	0
704	C03	0	Control	842	69	1679.665771	0
704	C03	0	Control	842	70	1835.791748	0
704	C03	0	Control	842	71	1857.12085	0
704	C03	0	Control	842	72	1663.868774	0
704	C03	0	Control	842	73	1708.0625	0
704	C03	0	Control	842	112	1860.982422	0
704	C03	0	Control	842	113	1783	0
704	C03	0	Control	842	1	1453.638672	0
704	C03	0	Control	842	2	1715.0448	0
704	C03	0	Control	842	3	1822.235107	0
704	C03	0	Control	842	4	1720.58606	0
704	C03	0	Control	842	5	1462.276611	0
704	C03	0	Control	842	6	1909.721313	0
704	C03	0	Control	842	7	1766.025024	0
704	C03	0	Control	842	8	1720.875	0
704	C03	0	Control	842	9	1886.41626	0
704	C03	0	Control	842	10	1637.560181	0
704	C03	0	Control	842	11	1834	0
704	C03	0	Control	842	12	1894.485596	0
704	C03	0	Control	842	13	1709.388428	0
704	C03	0	Control	842	14	1598.393555	0
704	C03	0	Control	842	15	1698.613403	0
704	C03	0	Control	842	16	2194.611816	0
704	C03	0	Control	842	17	1822.678711	0
704	C03	0	Control	842	18	2140.960938	0
704	C03	0	Control	842	19	1687.154541	0
704	C03	0	Control	842	20	1895.858276	0
704	C03	0	Control	842	21	1827.62207	0
704	C03	0	Control	842	22	2141.508789	0
704	C03	0	Control	842	23	1768.111084	0
704	C03	0	Control	842	24	1785.395996	0
704	C03	0	Control	842	25	1978.166748	0
704	C03	0	Control	842	26	1803.673584	0
704	C03	0	Control	842	45	2758.169434	0
704	C03	0	Control	842	46	2870.003662	0
704	C03	0	Control	842	47	2224.828369	0
704	C03	0	Control	842	48	2244.48877	0
704	C03	0	Control	842	49	3079.744385	0
704	C03	0	Control	842	50	2753.278076	0
704	C03	0	Control	842	51	2854	0
704	C03	0	Control	842	52	3200.064941	0
704	C03	0	Control	842	53	2990.141846	0
704	C03	0	Control	842	54	2109.732422	0
704	C03	0	Control	842	55	2649.401855	0
704	C03	0	Control	842	56	3858.077148	0
704	C03	0	Control	842	57	3969.870361	0
704	C03	0	Control	842	58	3339.526367	0
704	C03	0	Control	842	59	2964.895996	0
704	C03	0	Control	842	60	3228.631592	0
704	C03	0	Control	842	61	2979.767578	0
704	C03	0	Control	842	62	3066.972168	0
704	C03	0	Control	842	63	2705.833252	0
704	C03	0	Control	842	64	3165.237061	0
704	C03	0	Control	842	65	3560.287842	0
704	C03	0	Control	842	66	3280.720947	0
704	C03	0	Control	842	67	3161.812256	0
704	C03	0	Control	842	68	2424.162354	0
704	C03	0	Control	842	69	3646.845215	0
704	C03	0	Control	842	70	2906.268799	0
704	C03	0	Control	842	71	3029.567627	0
704	C03	0	Control	842	72	3451.923096	0
704	C03	0	Control	842	73	3001.347168	0
704	C03	0	Control	842	74	3290.506836	0
704	C03	0	Control	842	75	3192.562988	0
704	C03	0	Control	842	76	2497.002441	0
704	C03	0	Control	842	77	3981.941162	0
704	C03	0	Control	842	78	3153.014404	0
704	C03	0	Control	842	79	2648.821289	0
704	C03	0	Control	842	80	2834.587646	0
704	C03	0	Control	842	81	3374.56543	0
704	C03	0	Control	842	82	2869.60083	0
704	C03	0	Control	842	83	3002.822754	0
704	C03	0	Control	842	84	2712.076904	0
704	C03	0	Control	842	85	3153.616211	0
704	C03	0	Control	842	86	3116.98999	0
704	C03	0	Control	842	87	3024.810303	0
704	C03	0	Control	842	88	3068.903076	0
704	C03	0	Control	842	89	3313.787109	0
704	C03	0	Control	842	90	2895.868652	0
704	C03	0	Control	842	91	3160.705811	0
704	C03	0	Control	842	92	3211.725098	0
704	C03	0	Control	842	93	3318.9375	0
704	C03	0	Control	842	94	3152.958252	0
704	C03	0	Control	842	95	3377.740234	0
704	C03	0	Control	842	96	3492.077148	0
704	C03	0	Control	842	97	3366.343994	0
704	C03	0	Control	842	98	2887.875	0
704	C03	0	Control	842	99	3289.522217	0
704	C03	0	Control	842	100	3038.875244	0
704	C03	0	Control	842	101	2786.478516	0
704	C03	0	Control	842	102	3472.343506	0
704	C03	0	Control	842	103	2536.5	0
704	C03	0	Control	842	104	2996.805908	0
704	C03	0	Control	842	105	2767.005127	0
704	C03	0	Control	842	74	1634.278076	0
704	C03	0	Control	842	75	1994.404419	0
704	C03	0	Control	842	76	1770.943237	0
704	C03	0	Control	842	77	1738.92627	0
704	C03	0	Control	842	78	1778.533447	0
704	C03	0	Control	842	79	2040.105957	0
704	C03	0	Control	842	1	1982.540894	0
704	C03	0	Control	842	2	1745.884888	0
704	C03	0	Control	842	3	1461.557251	0
704	C03	0	Control	842	4	1793.267334	0
704	C03	0	Control	842	5	1715.459839	0
704	C03	0	Control	842	6	1894.191162	0
704	C03	0	Control	842	7	2037.500366	0
704	C03	0	Control	842	8	1882.346924	0
704	C03	0	Control	842	9	1991.075317	0
704	C03	0	Control	842	10	1577.421021	0
704	C03	0	Control	842	11	1640.125488	0
704	C03	0	Control	842	12	1840.030273	0
704	C03	0	Control	842	13	1812.21521	0
704	C03	0	Control	842	14	1775.764404	0
704	C03	0	Control	842	15	1776.21936	0
704	C03	0	Control	842	16	1911.210693	0
704	C03	0	Control	842	17	1550.56897	0
704	C03	0	Control	842	18	1874.215088	0
704	C03	0	Control	842	19	1695.244873	0
704	C03	0	Control	842	20	1748.049805	0
704	C03	0	Control	842	21	1696.181763	0
704	C03	0	Control	842	22	1530.505859	0
704	C03	0	Control	842	23	1727.147095	0
704	C03	0	Control	842	24	1672.559937	0
704	C03	0	Control	842	25	1893.043091	0
704	C03	0	Control	842	26	1696.735718	0
704	C03	0	Control	842	27	1757.895142	0
704	C03	0	Control	842	28	1773.670044	0
704	C03	0	Control	842	29	1867.643066	0
704	C03	0	Control	842	30	1818.094482	0
704	C03	0	Control	842	31	1895.146118	0
704	C03	0	Control	842	32	1840.970093	0
704	C03	0	Control	842	33	1759.123779	0
704	C03	0	Control	842	34	1889.962646	0
704	C03	0	Control	842	35	1683.483643	0
704	C03	0	Control	842	36	1740.328125	0
704	C03	0	Control	842	37	2141.554932	0
704	C03	0	Control	842	38	1793.009644	0
704	C03	0	Control	842	39	2035.108276	0
704	C03	0	Control	842	14	1838.333252	0
704	C03	0	Control	842	15	2134.591064	0
704	C03	0	Control	842	16	1980.848267	0
704	C03	0	Control	842	17	1970.533203	0
704	C03	0	Control	842	18	2217.530762	0
704	C03	0	Control	842	19	2289.01123	0
704	C03	0	Control	842	20	1828.938843	0
704	C03	0	Control	842	21	2136.73999	0
704	C03	0	Control	842	22	2037.743774	0
704	C03	0	Control	842	23	2201.427002	0
704	C03	0	Control	842	24	2223.941162	0
704	C03	0	Control	842	25	2092.871338	0
704	C03	0	Control	842	26	2240.306885	0
704	C03	0	Control	842	27	2592.510498	0
704	C03	0	Control	842	28	2148.825928	0
704	C03	0	Control	842	29	2220.517822	0
704	C03	0	Control	842	30	2161.915527	0
704	C03	0	Control	842	31	2224.459229	0
704	C03	0	Control	842	32	2078.197021	0
704	C03	0	Control	842	33	2321.392334	0
704	C03	0	Control	842	34	2505.275391	0
704	C03	0	Control	842	40	2219.569336	0
704	C03	0	Control	842	41	2352.680908	0
704	C03	0	Control	842	16	2005.86084	0
704	C03	0	Control	842	17	2005.752686	0
704	C03	0	Control	842	18	2068.919189	0
704	C03	0	Control	842	19	2015.209229	0
704	C03	0	Control	842	20	2051.439209	0
704	C03	0	Control	842	21	1732.935669	0
704	C03	0	Control	842	22	2040.327393	0
704	C03	0	Control	842	23	1831.503784	0
704	C03	0	Control	842	24	1899.49707	0
704	C03	0	Control	842	25	2173.458008	0
704	C03	0	Control	842	26	2084.210205	0
704	C03	0	Control	842	27	1817.423218	0
704	C03	0	Control	842	28	2239.227051	0
704	C03	0	Control	842	29	1905.215332	0
704	C03	0	Control	842	30	1935.625488	0
704	C03	0	Control	842	31	1920.380615	0
704	C03	0	Control	842	32	1921.439697	0
704	C03	0	Control	842	33	1781.75	0
704	C03	0	Control	842	34	1679.46814	0
704	C03	0	Control	842	35	1940.507813	0
704	C03	0	Control	842	36	1821.775024	0
704	C03	0	Control	842	37	2028.637573	0
704	C03	0	Control	842	38	2254.96167	0
704	C03	0	Control	842	39	1755.765747	0
704	C03	0	Control	842	40	2164.283447	0
704	C03	0	Control	842	41	1668.604614	0
704	C03	0	Control	842	42	2068.983643	0
704	C03	0	Control	842	43	2046.331787	0
704	C03	0	Control	842	44	2606.919434	0
704	C03	0	Control	842	45	2282.443604	0
704	C03	0	Control	842	46	2175.699463	0
704	C03	0	Control	842	47	1565.151978	0
704	C03	0	Control	842	48	1665.339844	0
704	C03	0	Control	842	49	2726.644775	0
704	C03	0	Control	842	50	2787.584473	0
704	C03	0	Control	842	51	1992.109863	0
704	C03	0	Control	842	52	2113.029541	0
704	C03	0	Control	842	53	2514.426758	0
704	C03	0	Control	842	54	2489.119629	0
704	C03	0	Control	842	55	2060.258545	0
704	C03	0	Control	842	56	2484.740967	0
704	C03	0	Control	842	57	2130.925293	0
704	C03	0	Control	842	58	2630.562012	0
704	C03	0	Control	842	59	1980.121216	0
704	C03	0	Control	842	60	2062.514893	0
704	C03	0	Control	842	61	2366.949463	0
704	C03	0	Control	842	62	2050.952148	0
704	C03	0	Control	842	63	2636.766602	0
704	C03	0	Control	842	64	2289.116455	0
704	C03	0	Control	842	65	1873.479126	0
704	C03	0	Control	842	66	2432.50415	0
704	C03	0	Control	842	67	2142.342285	0
704	C03	0	Control	842	68	1962.199951	0
704	C03	0	Control	842	69	1962.5	0
704	C03	0	Control	842	70	2072.392578	0
704	C03	0	Control	842	71	2672.589111	0
704	C03	0	Control	842	72	1942.928101	0
704	C03	0	Control	842	73	2076.795654	0
704	C03	0	Control	842	74	1850.352417	0
704	C03	0	Control	842	75	2488.892334	0
704	C03	0	Control	842	76	2459.529297	0
704	C03	0	Control	842	77	2233.012207	0
704	C03	0	Control	842	40	1819.530518	0
704	C03	0	Control	842	41	1636.183716	0
704	C03	0	Control	842	42	1806.574219	0
704	C03	0	Control	842	43	1846.39624	0
704	C03	0	Control	842	44	1731.52124	0
704	C03	0	Control	842	45	2075.972412	0
704	C03	0	Control	842	46	1952.685913	0
704	C03	0	Control	842	47	1912.282471	0
704	C03	0	Control	842	48	1694.653809	0
704	C03	0	Control	842	49	1908.18811	0
704	C03	0	Control	842	50	2113.025635	0
704	C03	0	Control	842	51	1734	0
704	C03	0	Control	842	52	1944.039673	0
704	C03	0	Control	842	53	1721.87207	0
704	C03	0	Control	842	54	1672.060669	0
704	C03	0	Control	842	55	2025.688354	0
704	C03	0	Control	842	56	2240.897705	0
704	C03	0	Control	842	57	1972.372314	0
704	C03	0	Control	842	58	2001.911743	0
704	C03	0	Control	842	59	1704.800049	0
704	C03	0	Control	842	60	2003.078247	0
704	C03	0	Control	842	61	2357.366455	0
704	C03	0	Control	842	62	1672.429077	0
704	C03	0	Control	842	63	1863.598389	0
704	C03	0	Control	842	64	1967.275757	0
704	C03	0	Control	842	65	1987.312256	0
704	C03	0	Control	842	66	1860.47583	0
704	C03	0	Control	842	67	1816.519043	0
704	C03	0	Control	842	68	2271.394043	0
704	C03	0	Control	842	69	2088.273193	0
704	C03	0	Control	842	70	2129.398682	0
704	C03	0	Control	842	71	1924.267456	0
704	C03	0	Control	842	72	2095.775146	0
704	C03	0	Control	842	73	2030.734375	0
704	C03	0	Control	842	74	2033.780762	0
704	C03	0	Control	842	75	2573.565918	0
704	C03	0	Control	842	76	2049.763916	0
704	C03	0	Control	842	77	1882.555542	0
704	C03	0	Control	842	78	1853	0
704	C03	0	Control	842	79	2088.616211	0
704	C03	0	Control	842	1	2223.661621	0
704	C03	0	Control	842	2	1533.303711	0
704	C03	0	Control	842	3	2278.346924	0
704	C03	0	Control	842	4	2029.224609	0
704	C03	0	Control	842	5	1928.640991	0
704	C03	0	Control	842	6	1971.281006	0
704	C03	0	Control	842	7	2060.451904	0
704	C03	0	Control	842	8	1830.060059	0
704	C03	0	Control	842	9	2293.500488	0
704	C03	0	Control	842	10	1943.701294	0
704	C03	0	Control	842	11	1794.51123	0
704	C03	0	Control	842	12	2123.62915	0
704	C03	0	Control	842	13	1865.199951	0
704	C03	0	Control	842	14	1934.246704	0
704	C03	0	Control	842	15	1980.459351	0
704	C03	0	Control	842	16	2330.780518	0
704	C03	0	Control	842	17	1824.630737	0
704	C03	0	Control	842	18	2198.518799	0
704	C03	0	Control	842	19	1749.467651	0
704	C03	0	Control	842	20	1718.599976	0
704	C03	0	Control	842	21	2129.525635	0
704	C03	0	Control	842	22	2100.053955	0
704	C03	0	Control	842	138	1925.419556	0
704	C03	0	Control	842	139	2242.661133	0
704	C03	0	Control	842	1	1944.435059	0
704	C03	0	Control	842	2	1934.45813	0
704	C03	0	Control	842	3	2026.171387	0
704	C03	0	Control	842	4	2487.370605	0
704	C03	0	Control	842	5	2033.9646	0
704	C03	0	Control	842	6	2179.658447	0
704	C03	0	Control	842	7	1651.849609	0
704	C03	0	Control	842	8	2582.131348	0
704	C03	0	Control	842	9	2756.762451	0
704	C03	0	Control	842	10	2044.692871	0
704	C03	0	Control	842	11	2228.563232	0
704	C03	0	Control	842	12	2840.321533	0
704	C03	0	Control	842	13	2468.618164	0
704	C03	0	Control	842	14	2117.015625	0
704	C03	0	Control	842	15	2454.438721	0
704	C03	0	Control	842	35	2567.543945	0
704	C03	0	Control	842	36	2059.646484	0
704	C03	0	Control	842	37	2146.138184	0
704	C03	0	Control	842	38	1861.026245	0
704	C03	0	Control	842	39	2461.060303	0
704	C03	0	Control	842	40	2701.272949	0
704	C03	0	Control	842	41	2131.11377	0
704	C03	0	Control	842	42	2057.738525	0
704	C03	0	Control	842	43	2561.306641	0
704	C03	0	Control	842	44	1988.587891	0
704	C03	0	Control	842	45	2259.222168	0
704	C03	0	Control	842	46	2696.505859	0
704	C03	0	Control	842	47	1890.938477	0
704	C03	0	Control	842	48	2711.566895	0
704	C03	0	Control	842	49	1808.1698	0
704	C03	0	Control	842	50	2500.509766	0
704	C03	0	Control	842	51	2313.668213	0
704	C03	0	Control	842	52	1565.622559	0
704	C03	0	Control	842	53	2434.306885	0
704	C03	0	Control	842	54	2290.976074	0
704	C03	0	Control	842	55	2291.968994	0
704	C03	0	Control	842	56	1888.187134	0
704	C03	0	Control	842	57	2146.087891	0
704	C03	0	Control	842	58	2562.805664	0
704	C03	0	Control	842	59	2647.724854	0
704	C03	0	Control	842	60	2347.370117	0
704	C03	0	Control	842	61	2624.421143	0
704	C03	0	Control	842	62	2093.037842	0
704	C03	0	Control	842	63	2791.939697	0
704	C03	0	Control	842	64	2666.569336	0
704	C03	0	Control	842	65	2643.383057	0
704	C03	0	Control	842	66	2196.710205	0
704	C03	0	Control	842	67	2248.442383	0
704	C03	0	Control	842	68	2444.721191	0
704	C03	0	Control	842	69	2972.556885	0
704	C03	0	Control	842	70	2317.46582	0
704	C03	0	Control	842	71	2203.669678	0
704	C03	0	Control	842	72	2183.217529	0
704	C03	0	Control	842	73	2813.095215	0
704	C03	0	Control	842	74	2810.795654	0
704	C03	0	Control	842	75	2486.915527	0
704	C03	0	Control	842	95	1909.342773	0
704	C03	0	Control	842	96	2373.635498	0
704	C03	0	Control	842	97	3157.522705	0
704	C03	0	Control	842	98	2670.787109	0
704	C03	0	Control	842	99	2292.429199	0
704	C03	0	Control	842	100	2371.376709	0
704	C03	0	Control	842	101	2243.563477	0
704	C03	0	Control	842	102	2161.174805	0
704	C03	0	Control	842	103	1634.760864	0
704	C03	0	Control	842	104	2084.980225	0
704	C03	0	Control	842	105	2580.770508	0
704	C03	0	Control	842	106	2297.464355	0
704	C03	0	Control	842	107	2613.313232	0
704	C03	0	Control	842	108	2202.470947	0
704	C03	0	Control	842	109	2564.347412	0
704	C03	0	Control	842	110	2082.485596	0
704	C03	0	Control	842	111	2209.17627	0
704	C03	0	Control	842	112	2375.955078	0
704	C03	0	Control	842	113	2745.786377	0
704	C03	0	Control	842	114	2590.195557	0
704	C03	0	Control	842	115	2477.435303	0
704	C03	0	Control	842	116	2120.0271	0
704	C03	0	Control	842	117	2178.428955	0
704	C03	0	Control	842	118	2048.642822	0
704	C03	0	Control	842	119	2302.711182	0
704	C03	0	Control	842	120	1975.762329	0
704	C03	0	Control	842	121	2700.519531	0
704	C03	0	Control	842	122	2685.550537	0
704	C03	0	Control	842	123	2169.090576	0
704	C03	0	Control	842	124	2525.267822	0
704	C03	0	Control	842	125	2134.061768	0
704	C03	0	Control	842	126	2661.274414	0
704	C03	0	Control	842	127	2374.097412	0
704	C03	0	Control	842	128	2112.376465	0
704	C03	0	Control	842	129	2387.687256	0
704	C03	0	Control	842	130	2114	0
704	C03	0	Control	842	131	2873.370361	0
704	C03	0	Control	842	132	2171.900879	0
704	C03	0	Control	842	133	2292.752686	0
704	C03	0	Control	842	1	1678.202148	0
704	C03	0	Control	842	2	1842.908936	0
704	C03	0	Control	842	3	1989.968994	0
704	C03	0	Control	842	4	2067.121338	0
704	C03	0	Control	842	5	1529.635132	0
704	C03	0	Control	842	6	1776.895264	0
704	C03	0	Control	842	7	1811.897461	0
704	C03	0	Control	842	8	1686.98584	0
704	C03	0	Control	842	9	1583.003662	0
704	C03	0	Control	842	10	1710.488525	0
704	C03	0	Control	842	11	1809.001831	0
704	C03	0	Control	842	12	1889.24646	0
704	C03	0	Control	842	13	2391.915527	0
704	C03	0	Control	842	61	2066.585205	0
704	C03	0	Control	842	62	3518.70752	0
704	C03	0	Control	842	63	2863.927979	0
704	C03	0	Control	842	64	2305.465576	0
704	C03	0	Control	842	65	2900.163818	0
704	C03	0	Control	842	66	2890.56543	0
704	C03	0	Control	842	67	3356.608154	0
704	C03	0	Control	842	68	3087.942871	0
704	C03	0	Control	842	69	2602.450684	0
704	C03	0	Control	842	70	2957.716553	0
704	C03	0	Control	842	71	2254.5	0
704	C03	0	Control	842	72	2701.286621	0
704	C03	0	Control	842	73	3181.7146	0
704	C03	0	Control	842	74	2720.146484	0
704	C03	0	Control	842	75	2662.489014	0
704	C03	0	Control	842	76	2905	0
704	C03	0	Control	842	77	3129.74707	0
704	C03	0	Control	842	78	3252.49585	0
704	C03	0	Control	842	79	2580.039551	0
704	C03	0	Control	842	80	2440.159668	0
704	C03	0	Control	842	81	2456.768555	0
704	C03	0	Control	842	82	2791.138672	0
704	C03	0	Control	842	83	2733.823242	0
704	C03	0	Control	842	84	3059.213379	0
704	C03	0	Control	842	85	3043.050293	0
704	C03	0	Control	842	86	2584.082031	0
704	C03	0	Control	842	87	2602.246094	0
704	C03	0	Control	842	88	2912.934326	0
704	C03	0	Control	842	89	2308.111084	0
704	C03	0	Control	842	90	2931.814697	0
704	C03	0	Control	842	91	2310.402832	0
704	C03	0	Control	842	92	3039.975342	0
704	C03	0	Control	842	93	2484.779785	0
704	C03	0	Control	842	94	2045.108276	0
704	C03	0	Control	842	95	2815.703857	0
704	C03	0	Control	842	96	2776.968506	0
704	C03	0	Control	842	97	2704.991455	0
704	C03	0	Control	842	98	2402.023438	0
704	C03	0	Control	842	99	2831.368896	0
704	C03	0	Control	842	100	3218.512207	0
704	C03	0	Control	842	101	3486.577881	0
704	C03	0	Control	842	102	2966.544434	0
704	C03	0	Control	842	103	2997.450195	0
704	C03	0	Control	842	104	2825.202393	0
704	C03	0	Control	842	105	3654.986816	0
704	C03	0	Control	842	106	2562.354248	0
704	C03	0	Control	842	107	3376.615723	0
704	C03	0	Control	842	108	3734.891113	0
704	C03	0	Control	842	109	2799.733398	0
704	C03	0	Control	842	110	3808.438477	0
704	C03	0	Control	842	111	3150.695068	0
704	C03	0	Control	842	112	3061.91333	0
704	C03	0	Control	842	113	2929.335693	0
704	C03	0	Control	842	114	2414.216553	0
704	C03	0	Control	842	115	2798.963135	0
704	C03	0	Control	842	116	2138.784424	0
704	C03	0	Control	842	117	3682.320801	0
704	C03	0	Control	842	118	2534.953369	0
704	C03	0	Control	842	119	2813.158447	0
704	C03	0	Control	842	120	2619.609375	0
704	C03	0	Control	842	121	2754.581787	0
704	C03	0	Control	842	122	2907	0
704	C03	0	Control	842	36	2394.232422	0
704	C03	0	Control	842	37	1952.124023	0
704	C03	0	Control	842	38	2366.283203	0
704	C03	0	Control	842	39	1496.791992	0
704	C03	0	Control	842	40	2129.867432	0
704	C03	0	Control	842	41	2370.584717	0
704	C03	0	Control	842	42	1901.5	0
704	C03	0	Control	842	43	2222.967285	0
704	C03	0	Control	842	44	2462.18457	0
704	C03	0	Control	842	45	1987.715942	0
704	C03	0	Control	842	46	2007.235107	0
704	C03	0	Control	842	47	1866.262329	0
704	C03	0	Control	842	48	2481.914551	0
704	C03	0	Control	842	49	2102.48584	0
704	C03	0	Control	842	50	2196.068604	0
704	C03	0	Control	842	51	2270.580566	0
704	C03	0	Control	842	52	2949.109619	0
704	C03	0	Control	842	53	2510.471924	0
704	C03	0	Control	842	54	2192.272705	0
704	C03	0	Control	842	55	2278.048096	0
704	C03	0	Control	842	56	2725.294189	0
704	C03	0	Control	842	57	2466.940186	0
704	C03	0	Control	842	58	2282.821533	0
704	C03	0	Control	842	59	2525.237549	0
704	C03	0	Control	842	60	2577.538574	0
704	C03	0	Control	842	61	2655.731689	0
704	C03	0	Control	842	62	2574.976074	0
704	C03	0	Control	842	63	1984.947021	0
704	C03	0	Control	842	64	2285.873291	0
704	C03	0	Control	842	65	2381.395752	0
704	C03	0	Control	842	66	1952.446167	0
704	C03	0	Control	842	67	2121.605225	0
704	C03	0	Control	842	68	2808.061768	0
704	C03	0	Control	842	69	2013.91394	0
704	C03	0	Control	842	70	2050.726318	0
704	C03	0	Control	842	71	2360.148193	0
704	C03	0	Control	842	72	2750.071045	0
704	C03	0	Control	842	73	2500.303467	0
704	C03	0	Control	842	74	2624.262451	0
704	C03	0	Control	842	75	2420.911865	0
704	C03	0	Control	842	76	2218.375	0
704	C03	0	Control	842	77	2478.824219	0
704	C03	0	Control	842	78	2120.59082	0
704	C03	0	Control	842	79	2428.073242	0
704	C03	0	Control	842	80	2309.737793	0
704	C03	0	Control	842	81	2455.340088	0
704	C03	0	Control	842	82	2678.014893	0
704	C03	0	Control	842	83	2376.539307	0
704	C03	0	Control	842	84	2299.926758	0
704	C03	0	Control	842	76	2944.854248	0
704	C03	0	Control	842	77	2809.628174	0
704	C03	0	Control	842	78	2263.177734	0
704	C03	0	Control	842	79	2576.640381	0
704	C03	0	Control	842	80	2462.654785	0
704	C03	0	Control	842	81	2799.917969	0
704	C03	0	Control	842	82	2725.574951	0
704	C03	0	Control	842	83	3036.533447	0
704	C03	0	Control	842	84	2722.648438	0
704	C03	0	Control	842	85	2451.482422	0
704	C03	0	Control	842	86	2921.300293	0
704	C03	0	Control	842	87	2879.521729	0
704	C03	0	Control	842	88	2525.958252	0
704	C03	0	Control	842	89	2605	0
704	C03	0	Control	842	90	2769.870361	0
704	C03	0	Control	842	91	2960.226807	0
704	C03	0	Control	842	92	2467.161621	0
704	C03	0	Control	842	93	2634.685059	0
704	C03	0	Control	842	94	2414.800049	0
704	C03	0	Control	842	95	2129.405029	0
704	C03	0	Control	842	96	2710.993408	0
704	C03	0	Control	842	97	2498.500732	0
704	C03	0	Control	842	98	2719.728271	0
704	C03	0	Control	842	99	2697.627441	0
704	C03	0	Control	842	100	2611.238037	0
704	C03	0	Control	842	101	2831.504395	0
704	C03	0	Control	842	102	2451.091064	0
704	C03	0	Control	842	103	2452.933594	0
704	C03	0	Control	842	104	2496.157715	0
704	C03	0	Control	842	105	2831.631836	0
704	C03	0	Control	842	106	2786.424072	0
704	C03	0	Control	842	107	2655.602051	0
704	C03	0	Control	842	108	1927.636353	0
704	C03	0	Control	842	109	1925.814941	0
704	C03	0	Control	842	110	2953.582031	0
704	C03	0	Control	842	111	2183.558105	0
704	C03	0	Control	842	112	2399.23877	0
704	C03	0	Control	842	113	2717.499023	0
704	C03	0	Control	842	114	1953.832642	0
704	C03	0	Control	842	115	2262.17334	0
704	C03	0	Control	842	116	2705.656738	0
704	C03	0	Control	842	117	2701.58252	0
704	C03	0	Control	842	118	1826.356201	0
704	C03	0	Control	842	119	2169.157471	0
704	C03	0	Control	842	120	2568.57251	0
704	C03	0	Control	842	121	2957.664307	0
704	C03	0	Control	842	122	2547.08667	0
704	C03	0	Control	842	123	2165.710693	0
704	C03	0	Control	842	124	2788.80542	0
704	C03	0	Control	842	125	2409.105225	0
704	C03	0	Control	842	126	2581.776855	0
704	C03	0	Control	842	127	2513.016602	0
704	C03	0	Control	842	128	2166.57959	0
704	C03	0	Control	842	129	2777.542969	0
704	C03	0	Control	842	130	2659.574951	0
704	C03	0	Control	842	131	2610.912354	0
704	C03	0	Control	842	132	2674.061768	0
704	C03	0	Control	842	133	2583.5	0
704	C03	0	Control	842	134	3087.298828	0
704	C03	0	Control	842	135	2143.949707	0
704	C03	0	Control	842	136	2041.812622	0
704	C03	0	Control	842	137	2370.033203	0
704	C03	0	Control	842	16	2141.008789	0
704	C03	0	Control	842	17	1797.120361	0
704	C03	0	Control	842	18	1831.972534	0
704	C03	0	Control	842	19	1971.750854	0
704	C03	0	Control	842	20	2243.918213	0
704	C03	0	Control	842	21	2193.396484	0
704	C03	0	Control	842	22	2438.0979	0
704	C03	0	Control	842	23	2380.531006	0
704	C03	0	Control	842	24	1979.223999	0
704	C03	0	Control	842	25	2836.505859	0
704	C03	0	Control	842	26	2643.713623	0
704	C03	0	Control	842	27	2171.667725	0
704	C03	0	Control	842	28	2530.311523	0
704	C03	0	Control	842	29	2099.056152	0
704	C03	0	Control	842	30	2637.994629	0
704	C03	0	Control	842	31	2611.80127	0
704	C03	0	Control	842	32	2770.197998	0
704	C03	0	Control	842	33	2118.740967	0
704	C03	0	Control	842	34	2880	0
704	C03	0	Control	842	35	2506.581299	0
704	C03	0	Control	842	36	2750.179688	0
704	C03	0	Control	842	37	1650.669922	0
704	C03	0	Control	842	38	2773.374268	0
704	C03	0	Control	842	39	2408.145508	0
704	C03	0	Control	842	40	2512	0
704	C03	0	Control	842	41	2347	0
704	C03	0	Control	842	42	2754.529053	0
704	C03	0	Control	842	43	2719.064697	0
704	C03	0	Control	842	44	2417.612061	0
704	C03	0	Control	842	45	2668.248047	0
704	C03	0	Control	842	46	2672.694824	0
704	C03	0	Control	842	47	2562.149658	0
704	C03	0	Control	842	48	2803.554443	0
704	C03	0	Control	842	49	3119.155273	0
704	C03	0	Control	842	50	3280.020996	0
704	C03	0	Control	842	51	2831.358398	0
704	C03	0	Control	842	52	2833.392334	0
704	C03	0	Control	842	53	2468.702393	0
704	C03	0	Control	842	54	2593.689941	0
704	C03	0	Control	842	55	2259.065674	0
704	C03	0	Control	842	56	3068.056641	0
704	C03	0	Control	842	57	2933.798584	0
704	C03	0	Control	842	58	2661.489014	0
704	C03	0	Control	842	59	2929.118652	0
704	C03	0	Control	842	60	3030.60791	0
704	C03	0	Control	842	23	1840.38269	0
704	C03	0	Control	842	24	2291.44873	0
704	C03	0	Control	842	25	2199.235352	0
704	C03	0	Control	842	26	2402.365723	0
704	C03	0	Control	842	27	2102.321533	0
704	C03	0	Control	842	28	2350.01709	0
704	C03	0	Control	842	29	1773.90564	0
704	C03	0	Control	842	30	2513.996094	0
704	C03	0	Control	842	31	2103.607178	0
704	C03	0	Control	842	32	2453.652344	0
704	C03	0	Control	842	33	2156.233398	0
704	C03	0	Control	842	34	2003.958008	0
704	C03	0	Control	842	35	2050.861328	0
704	C03	0	Control	842	107	3971.37085	0
704	C03	0	Control	842	108	3480.600098	0
704	C03	0	Control	842	109	2480.731201	0
704	C03	0	Control	842	110	3081.770508	0
704	C03	0	Control	842	111	3207.761719	0
704	C03	0	Control	842	112	3389.75293	0
704	C03	0	Control	842	113	2942.692383	0
704	C03	0	Control	842	114	3823.390625	0
704	C03	0	Control	842	115	3540.5	0
704	C03	0	Control	842	116	3380.981934	0
704	C03	0	Control	842	117	3296.179443	0
704	C03	0	Control	842	118	3500.843506	0
704	C03	0	Control	842	119	2784.811279	0
704	C03	0	Control	842	120	3289.837158	0
704	C03	0	Control	842	121	3025.907959	0
704	C03	0	Control	842	122	3315.346436	0
704	C03	0	Control	842	123	2760.060059	0
704	C03	0	Control	842	124	3463.080566	0
704	C03	0	Control	842	125	2799.311768	0
704	C03	0	Control	842	126	2937.900146	0
704	C03	0	Control	842	127	3071.077881	0
704	C03	0	Control	842	1	1374.960693	0
704	C03	0	Control	842	2	1861.745239	0
704	C03	0	Control	842	3	2003.432983	0
704	C03	0	Control	842	4	1697.96167	0
704	C03	0	Control	842	5	1799.692505	0
704	C03	0	Control	842	6	2007.364868	0
704	C03	0	Control	842	7	2014.276367	0
704	C03	0	Control	842	8	1823.596436	0
704	C03	0	Control	842	9	1591.697388	0
704	C03	0	Control	842	10	1724.177002	0
704	C03	0	Control	842	11	1471.257446	0
704	C03	0	Control	842	12	1648.143799	0
704	C03	0	Control	842	13	1843.399292	0
704	C03	0	Control	842	14	1603.768921	0
704	C03	0	Control	842	15	1986.857788	0
704	C03	0	Control	842	16	1971.39856	0
704	C03	0	Control	842	17	1907.625	0
704	C03	0	Control	842	18	1590.921143	0
704	C03	0	Control	842	19	2134.744873	0
704	C03	0	Control	842	20	2222.349365	0
704	C03	0	Control	842	21	2523.854248	0
704	C03	0	Control	842	22	1607.605225	0
704	C03	0	Control	842	23	1624.427124	0
704	C03	0	Control	842	24	1885.817993	0
704	C03	0	Control	842	25	2247.787842	0
704	C03	0	Control	842	26	1581.504272	0
704	C03	0	Control	842	27	2528.696533	0
704	C03	0	Control	842	28	1862.712524	0
704	C03	0	Control	842	29	2146.709717	0
704	C03	0	Control	842	30	2497.311523	0
704	C03	0	Control	842	31	2028.840698	0
704	C03	0	Control	842	32	1553.564697	0
704	C03	0	Control	842	33	2879.551514	0
704	C03	0	Control	842	34	2103.377197	0
704	C03	0	Control	842	35	1929.065552	0
704	C03	0	Control	842	36	2402.532715	0
704	C03	0	Control	842	37	1571.282471	0
704	C03	0	Control	842	38	1839.137573	0
704	C03	0	Control	842	39	2085.679199	0
704	C03	0	Control	842	85	2667.971924	0
704	C03	0	Control	842	86	2588.70459	0
704	C03	0	Control	842	87	2470.583984	0
704	C03	0	Control	842	88	2695.251465	0
704	C03	0	Control	842	89	2500.546631	0
704	C03	0	Control	842	90	2744.01001	0
704	C03	0	Control	842	91	2663.715088	0
704	C03	0	Control	842	92	2671.575928	0
704	C03	0	Control	842	93	2384.918701	0
704	C03	0	Control	842	94	2751.618164	0
704	C03	0	Control	842	106	2670.639893	0
704	C03	0	Control	842	78	2145.331543	0
704	C03	0	Control	842	79	1929.03479	0
704	C03	0	Control	842	80	2047.165161	0
704	C03	0	Control	842	81	2035.540405	0
704	C03	0	Control	842	82	1718.429077	0
704	C03	0	Control	842	83	2197.257813	0
704	C03	0	Control	842	84	2031.09436	0
704	C03	0	Control	842	85	3439.803711	0
704	C03	0	Control	842	86	2484.847656	0
704	C03	0	Control	842	87	2338.167725	0
704	C03	0	Control	842	88	2233.048584	0
704	C03	0	Control	842	89	2682.139648	0
704	C03	0	Control	842	90	2661.148926	0
704	C03	0	Control	842	91	2061.726563	0
704	C03	0	Control	842	92	2674.145752	0
704	C03	0	Control	842	93	3280.386963	0
704	C03	0	Control	842	94	2058.913574	0
704	C03	0	Control	842	95	2257.027832	0
704	C03	0	Control	842	96	2072.833252	0
704	C03	0	Control	842	97	2247.248779	0
704	C03	0	Control	842	98	1809.023804	0
704	C03	0	Control	842	99	2493.529297	0
704	C03	0	Control	842	100	2740.194092	0
704	C03	0	Control	842	101	2306.801758	0
704	C03	0	Control	842	102	2545.979004	0
704	C03	0	Control	842	103	2132.625	0
704	C03	0	Control	842	104	2029.491333	0
704	C03	0	Control	842	105	2105.102051	0
704	C03	0	Control	842	106	2640.20166	0
704	C03	0	Control	842	107	2127.234375	0
704	C03	0	Control	842	108	2482.265869	0
704	C03	0	Control	842	109	2241.890869	0
704	C03	0	Control	842	110	1801.272217	0
704	C03	0	Control	842	111	2092.137695	0
704	C03	0	Control	842	112	2424.412354	0
704	C03	0	Control	842	113	2160.877197	0
704	C03	0	Control	842	114	2204.285156	0
704	C03	0	Control	842	115	2028.868286	0
704	C03	0	Control	842	116	2000.779541	0
704	C03	0	Control	842	117	2144.806641	0
704	C03	0	Control	842	118	2043.547852	0
704	C03	0	Control	842	119	1732	0
704	C03	0	Control	842	120	1944.473999	0
704	C03	0	Control	842	121	2045.533203	0
704	C03	0	Control	842	122	2077.062988	0
704	C03	0	Control	842	123	2185.263184	0
704	C03	0	Control	842	124	2095.729492	0
704	C03	0	Control	842	1	1648.255737	0
704	C03	0	Control	842	2	1704.486084	0
704	C03	0	Control	842	3	2038.162598	0
704	C03	0	Control	842	4	1847.589844	0
704	C03	0	Control	842	5	2108.583008	0
704	C03	0	Control	842	6	1618.477295	0
704	C03	0	Control	842	7	1596.480835	0
704	C03	0	Control	842	8	1727.768555	0
704	C03	0	Control	842	9	2104.749023	0
704	C03	0	Control	842	10	2552.941162	0
704	C03	0	Control	842	11	1994.298828	0
704	C03	0	Control	842	12	2183.03125	0
704	C03	0	Control	842	13	2824.990967	0
704	C03	0	Control	842	14	1721.155029	0
704	C03	0	Control	842	15	1796.826904	0
704	C04	0	Control	842	122	2405.571533	0
704	C04	0	Control	842	123	2794.306885	0
704	C04	0	Control	842	124	2319	0
704	C04	0	Control	842	125	2294	0
704	C04	0	Control	842	126	2510.867432	0
704	C04	0	Control	842	1	2187.195557	0
704	C04	0	Control	842	2	2286.179199	0
704	C04	0	Control	842	3	2003.608032	0
704	C04	0	Control	842	4	1940.338989	0
704	C04	0	Control	842	5	1815.146973	0
704	C04	0	Control	842	6	2322.656738	0
704	C04	0	Control	842	7	2591.918457	0
704	C04	0	Control	842	8	2554.77124	0
704	C04	0	Control	842	9	2271.777588	0
704	C04	0	Control	842	10	2383.405762	0
704	C04	0	Control	842	11	2427.893066	0
704	C04	0	Control	842	12	2512.375244	0
704	C04	0	Control	842	13	2395.428955	0
704	C04	0	Control	842	14	2761.584229	0
704	C04	0	Control	842	15	2355.617188	0
704	C04	0	Control	842	16	2365.994629	0
704	C04	0	Control	842	17	1799.093018	0
704	C04	0	Control	842	18	2409.098145	0
704	C04	0	Control	842	19	2542.308594	0
704	C04	0	Control	842	20	1916.102905	0
704	C04	0	Control	842	21	2736.419678	0
704	C04	0	Control	842	22	2368.129395	0
704	C04	0	Control	842	23	2161.793945	0
704	C04	0	Control	842	24	3037.773438	0
704	C04	0	Control	842	25	2200.741699	0
704	C04	0	Control	842	26	2968.341309	0
704	C04	0	Control	842	27	2071.061523	0
704	C04	0	Control	842	28	2668.857178	0
704	C04	0	Control	842	29	2508.461426	0
704	C04	0	Control	842	30	2371.213379	0
704	C04	0	Control	842	31	2639.287354	0
704	C04	0	Control	842	32	2935.005371	0
704	C04	0	Control	842	33	2169.623291	0
704	C04	0	Control	842	34	2803.637939	0
704	C04	0	Control	842	35	2340	0
704	C04	0	Control	842	36	2750.597168	0
704	C04	0	Control	842	37	2399.85376	0
704	C04	0	Control	842	38	2574.648682	0
704	C04	0	Control	842	39	2398.890381	0
704	C04	0	Control	842	40	2898.010254	0
704	C04	0	Control	842	41	2056.190918	0
704	C04	0	Control	842	42	2280.615723	0
704	C04	0	Control	842	43	2697.851074	0
704	C04	0	Control	842	44	2788.879395	0
704	C04	0	Control	842	45	2031.94165	0
704	C04	0	Control	842	46	2579.366455	0
704	C04	0	Control	842	47	2387.012939	0
704	C04	0	Control	842	48	2371.756592	0
704	C04	0	Control	842	49	2322.050781	0
704	C04	0	Control	842	50	2238.516846	0
704	C04	0	Control	842	51	3185.25708	0
704	C04	0	Control	842	52	2501.387207	0
704	C04	0	Control	842	53	2520.530762	0
704	C04	0	Control	842	54	3123.464111	0
704	C04	0	Control	842	55	2665.247559	0
704	C04	0	Control	842	56	2817.570313	0
704	C04	0	Control	842	57	2023.070557	0
704	C04	0	Control	842	107	2356.833984	0
704	C04	0	Control	842	108	2700.814941	0
704	C04	0	Control	842	109	1823.411499	0
704	C04	0	Control	842	110	2542.605469	0
704	C04	0	Control	842	111	2640.229248	0
704	C04	0	Control	842	112	2749.150635	0
704	C04	0	Control	842	113	2313.139893	0
704	C04	0	Control	842	114	2070.926758	0
704	C04	0	Control	842	115	2242.493164	0
704	C04	0	Control	842	116	2223.468506	0
704	C04	0	Control	842	117	2680.833252	0
704	C04	0	Control	842	118	2755.67627	0
704	C04	0	Control	842	119	2659	0
704	C04	0	Control	842	120	2611.648193	0
704	C04	0	Control	842	121	2784.040039	0
704	C04	0	Control	842	122	2784.543457	0
704	C04	0	Control	842	123	2517.803467	0
704	C04	0	Control	842	124	2833.934082	0
704	C04	0	Control	842	125	2922.841309	0
704	C04	0	Control	842	126	2238	0
704	C04	0	Control	842	127	2630.849121	0
704	C04	0	Control	842	128	2396.954346	0
704	C04	0	Control	842	129	2530.979736	0
704	C04	0	Control	842	130	2607.761719	0
704	C04	0	Control	842	131	2239.221191	0
704	C04	0	Control	842	1	6086.211914	0
704	C04	0	Control	842	2	2590.589111	0
704	C04	0	Control	842	3	3774.503662	0
704	C04	0	Control	842	4	4975.450195	0
704	C04	0	Control	842	5	2691.593506	0
704	C04	0	Control	842	6	6066.504883	0
704	C04	0	Control	842	7	3071.113037	0
704	C04	0	Control	842	8	6537.836426	0
704	C04	0	Control	842	9	3173.322754	0
704	C04	0	Control	842	10	2400.720947	0
704	C04	0	Control	842	11	2247.878906	0
704	C04	0	Control	842	12	3235.93042	0
704	C04	0	Control	842	13	3554.909424	0
704	C04	0	Control	842	14	3158.419922	0
704	C04	0	Control	842	15	2969.304688	0
704	C04	0	Control	842	16	2452.400635	0
704	C04	0	Control	842	17	2322.976563	0
704	C04	0	Control	842	18	4258.009277	0
704	C04	0	Control	842	19	3094.691406	0
704	C04	0	Control	842	20	3392.94165	0
704	C04	0	Control	842	21	3176.748291	0
704	C04	0	Control	842	22	3169.605469	0
704	C04	0	Control	842	23	3077.684814	0
704	C04	0	Control	842	24	2586.200195	0
704	C04	0	Control	842	25	2960.520508	0
704	C04	0	Control	842	26	5580.702637	0
704	C04	0	Control	842	27	3383.41748	0
704	C04	0	Control	842	28	2343.5	0
704	C04	0	Control	842	29	4531.144043	0
704	C04	0	Control	842	30	3972.016357	0
704	C04	0	Control	842	31	3741	0
704	C04	0	Control	842	32	4176.5	0
704	C04	0	Control	842	33	2755.919678	0
704	C04	0	Control	842	34	2687.707031	0
704	C04	0	Control	842	35	5021.93457	0
704	C04	0	Control	842	36	2388.828125	0
704	C04	0	Control	842	37	2084.927734	0
704	C04	0	Control	842	87	2994.39624	0
704	C04	0	Control	842	88	3296.171875	0
704	C04	0	Control	842	89	3373.652832	0
704	C04	0	Control	842	90	2831.749268	0
704	C04	0	Control	842	91	3584.424805	0
704	C04	0	Control	842	92	2318.895264	0
704	C04	0	Control	842	93	3270.530273	0
704	C04	0	Control	842	94	3095.918457	0
704	C04	0	Control	842	95	3126.032959	0
704	C04	0	Control	842	96	3393.118896	0
704	C04	0	Control	842	97	2705.428467	0
704	C04	0	Control	842	98	3081.688477	0
704	C04	0	Control	842	99	2590.333252	0
704	C04	0	Control	842	100	3141.52002	0
704	C04	0	Control	842	101	3476.961182	0
704	C04	0	Control	842	102	2598.202393	0
704	C04	0	Control	842	103	2940.247559	0
704	C04	0	Control	842	104	3568.43042	0
704	C04	0	Control	842	105	2792.194336	0
704	C04	0	Control	842	120	3181.716797	0
704	C04	0	Control	842	121	3173.392822	0
704	C04	0	Control	842	122	2723.606934	0
704	C04	0	Control	842	123	3316.5	0
704	C04	0	Control	842	124	2968.5	0
704	C04	0	Control	842	125	3117.099365	0
704	C04	0	Control	842	126	2320.14502	0
704	C04	0	Control	842	127	2337.786133	0
704	C04	0	Control	842	128	3056.873535	0
704	C04	0	Control	842	129	2324.636475	0
704	C04	0	Control	842	130	2500.401123	0
704	C04	0	Control	842	131	2471.237793	0
704	C04	0	Control	842	132	2420.930664	0
704	C04	0	Control	842	133	2011.415771	0
704	C04	0	Control	842	134	2647.815674	0
704	C04	0	Control	842	135	2455.298096	0
704	C04	0	Control	842	136	3502.746582	0
704	C04	0	Control	842	137	2765.188721	0
704	C04	0	Control	842	1	1942.693359	0
704	C04	0	Control	842	2	1900.363647	0
704	C04	0	Control	842	3	2355.951172	0
704	C04	0	Control	842	4	1849.403564	0
704	C04	0	Control	842	5	2074.060059	0
704	C04	0	Control	842	6	2015.638062	0
704	C04	0	Control	842	7	2117.153076	0
704	C04	0	Control	842	8	2335.91748	0
704	C04	0	Control	842	9	2334.723389	0
704	C04	0	Control	842	10	2494.212402	0
704	C04	0	Control	842	11	2704.896484	0
704	C04	0	Control	842	12	2480.467773	0
704	C04	0	Control	842	13	2797.920166	0
704	C04	0	Control	842	14	2396.861816	0
704	C04	0	Control	842	15	2553.98877	0
704	C04	0	Control	842	16	2227.465576	0
704	C04	0	Control	842	17	1732.973022	0
704	C04	0	Control	842	18	2461.119385	0
704	C04	0	Control	842	19	2362.241455	0
704	C04	0	Control	842	20	2544.841309	0
704	C04	0	Control	842	21	2687.477295	0
704	C04	0	Control	842	22	1796.842041	0
704	C04	0	Control	842	23	2435.924805	0
704	C04	0	Control	842	24	2464.329102	0
704	C04	0	Control	842	25	1924.817505	0
704	C04	0	Control	842	26	1892.390015	0
704	C04	0	Control	842	27	2592.239746	0
704	C04	0	Control	842	28	2821.685303	0
704	C04	0	Control	842	29	2315.658447	0
704	C04	0	Control	842	30	2222.470215	0
704	C04	0	Control	842	31	2117.753418	0
704	C04	0	Control	842	32	2468.390137	0
704	C04	0	Control	842	33	1911.63623	0
704	C04	0	Control	842	34	1936.920288	0
704	C04	0	Control	842	35	2206.373291	0
704	C04	0	Control	842	36	2216.774902	0
704	C04	0	Control	842	37	2489.423828	0
704	C04	0	Control	842	38	3054.255615	0
704	C04	0	Control	842	39	2387.44458	0
704	C04	0	Control	842	40	2571.398438	0
704	C04	0	Control	842	41	1957.923218	0
704	C04	0	Control	842	42	2006.492554	0
704	C04	0	Control	842	43	2389.463867	0
704	C04	0	Control	842	44	2184.755127	0
704	C04	0	Control	842	25	2593.962646	0
704	C04	0	Control	842	26	3496.283936	0
704	C04	0	Control	842	27	2671.504395	0
704	C04	0	Control	842	28	1990.13501	0
704	C04	0	Control	842	29	2924.290039	0
704	C04	0	Control	842	30	2259.575439	0
704	C04	0	Control	842	31	2100.262939	0
704	C04	0	Control	842	32	2343.043457	0
704	C04	0	Control	842	33	2107.286133	0
704	C04	0	Control	842	34	2722.413818	0
704	C04	0	Control	842	35	2517.859619	0
704	C04	0	Control	842	36	2402.796875	0
704	C04	0	Control	842	37	2379.800293	0
704	C04	0	Control	842	38	1798	0
704	C04	0	Control	842	39	2809.919922	0
704	C04	0	Control	842	40	1934.886963	0
704	C04	0	Control	842	41	2085	0
704	C04	0	Control	842	42	2296.361816	0
704	C04	0	Control	842	43	2694.800537	0
704	C04	0	Control	842	44	2871.504395	0
704	C04	0	Control	842	45	3023.429443	0
704	C04	0	Control	842	46	3211.723633	0
704	C04	0	Control	842	47	2203.413818	0
704	C04	0	Control	842	48	2953.039307	0
704	C04	0	Control	842	49	3245.485107	0
704	C04	0	Control	842	50	2512.813477	0
704	C04	0	Control	842	51	2514.468506	0
704	C04	0	Control	842	52	2934.791748	0
704	C04	0	Control	842	53	2441.849365	0
704	C04	0	Control	842	54	3101.29126	0
704	C04	0	Control	842	55	2583.390869	0
704	C04	0	Control	842	56	1807.701172	0
704	C04	0	Control	842	57	2294.093262	0
704	C04	0	Control	842	58	2487.51001	0
704	C04	0	Control	842	59	2613.090088	0
704	C04	0	Control	842	60	3136.676514	0
704	C04	0	Control	842	61	2527.158203	0
704	C04	0	Control	842	62	2221.279785	0
704	C04	0	Control	842	63	2252.77417	0
704	C04	0	Control	842	64	2830.322754	0
704	C04	0	Control	842	65	2512.374512	0
704	C04	0	Control	842	66	3000.804199	0
704	C04	0	Control	842	67	2267.551025	0
704	C04	0	Control	842	68	2232.367432	0
704	C04	0	Control	842	69	2332.973877	0
704	C04	0	Control	842	70	2716.204346	0
704	C04	0	Control	842	71	2939.162598	0
704	C04	0	Control	842	72	3152.101318	0
704	C04	0	Control	842	73	2233.563477	0
704	C04	0	Control	842	74	2263.559326	0
704	C04	0	Control	842	75	2597.182861	0
704	C04	0	Control	842	76	3170.729248	0
704	C04	0	Control	842	77	2457.291016	0
704	C04	0	Control	842	78	2149.199951	0
704	C04	0	Control	842	79	2439.17627	0
704	C04	0	Control	842	80	2813.013184	0
704	C04	0	Control	842	81	2536.749268	0
704	C04	0	Control	842	82	2615.22876	0
704	C04	0	Control	842	83	2493.900391	0
704	C04	0	Control	842	84	2864.05835	0
704	C04	0	Control	842	85	3307.672852	0
704	C04	0	Control	842	86	3144.55249	0
704	C04	0	Control	842	12	2485.995361	0
704	C04	0	Control	842	13	2314.192871	0
704	C04	0	Control	842	14	2814.771729	0
704	C04	0	Control	842	15	2225.880615	0
704	C04	0	Control	842	16	2345.237305	0
704	C04	0	Control	842	17	2192.291992	0
704	C04	0	Control	842	18	2080.227783	0
704	C04	0	Control	842	19	1947	0
704	C04	0	Control	842	20	2506.741699	0
704	C04	0	Control	842	21	2801.311523	0
704	C04	0	Control	842	22	2150.474609	0
704	C04	0	Control	842	23	2351.561035	0
704	C04	0	Control	842	24	2419.702148	0
704	C04	0	Control	842	25	1969.703979	0
704	C04	0	Control	842	26	2127.393066	0
704	C04	0	Control	842	27	2483.406982	0
704	C04	0	Control	842	28	1773.567993	0
704	C04	0	Control	842	29	1970.928833	0
704	C04	0	Control	842	30	2040.088989	0
704	C04	0	Control	842	45	2381.32251	0
704	C04	0	Control	842	46	2011.383789	0
704	C04	0	Control	842	47	2569.079346	0
704	C04	0	Control	842	48	2749.655762	0
704	C04	0	Control	842	49	2536.021729	0
704	C04	0	Control	842	50	2379.757568	0
704	C04	0	Control	842	51	2254.70166	0
704	C04	0	Control	842	52	2028.012451	0
704	C04	0	Control	842	53	2399.477051	0
704	C04	0	Control	842	54	2882.384766	0
704	C04	0	Control	842	55	2134.921143	0
704	C04	0	Control	842	56	3335.804932	0
704	C04	0	Control	842	57	2967.778809	0
704	C04	0	Control	842	58	2141.748535	0
704	C04	0	Control	842	59	2944.524902	0
704	C04	0	Control	842	60	2754.478516	0
704	C04	0	Control	842	61	2482.179932	0
704	C04	0	Control	842	62	2521.789795	0
704	C04	0	Control	842	63	2016.738037	0
704	C04	0	Control	842	64	2543.695313	0
704	C04	0	Control	842	65	2507.654297	0
704	C04	0	Control	842	66	2080.541748	0
704	C04	0	Control	842	67	2852.821045	0
704	C04	0	Control	842	68	1850.411865	0
704	C04	0	Control	842	69	2134.067383	0
704	C04	0	Control	842	70	2597.25	0
704	C04	0	Control	842	71	2351.384766	0
704	C04	0	Control	842	72	3415.68042	0
704	C04	0	Control	842	73	1622.418091	0
704	C04	0	Control	842	74	2248.598145	0
704	C04	0	Control	842	75	2988.99585	0
704	C04	0	Control	842	76	2381.407959	0
704	C04	0	Control	842	77	2555.562256	0
704	C04	0	Control	842	78	3216.395752	0
704	C04	0	Control	842	79	2815.89209	0
704	C04	0	Control	842	80	2574.352539	0
704	C04	0	Control	842	81	2155.712158	0
704	C04	0	Control	842	82	2910.092773	0
704	C04	0	Control	842	83	2462.518555	0
704	C04	0	Control	842	84	2956.836182	0
704	C04	0	Control	842	85	2572.499268	0
704	C04	0	Control	842	86	2923.084229	0
704	C04	0	Control	842	87	2750.238525	0
704	C04	0	Control	842	88	2634.164307	0
704	C04	0	Control	842	89	2432.957031	0
704	C04	0	Control	842	90	2656.958984	0
704	C04	0	Control	842	91	3202.921631	0
704	C04	0	Control	842	92	1927.746704	0
704	C04	0	Control	842	93	2054.965576	0
704	C04	0	Control	842	94	2467.907959	0
704	C04	0	Control	842	95	2199.053711	0
704	C04	0	Control	842	96	2347.999756	0
704	C04	0	Control	842	97	2594.053467	0
704	C04	0	Control	842	98	1824.63147	0
704	C04	0	Control	842	99	2667.834229	0
704	C04	0	Control	842	100	2731.712646	0
704	C04	0	Control	842	101	2793.70459	0
704	C04	0	Control	842	102	2488.609619	0
704	C04	0	Control	842	103	2013.702881	0
704	C04	0	Control	842	104	2268.355713	0
704	C04	0	Control	842	105	2930.326904	0
704	C04	0	Control	842	106	2543.921387	0
704	C04	0	Control	842	38	2590.230713	0
704	C04	0	Control	842	39	5463.398926	0
704	C04	0	Control	842	40	3188.30957	0
704	C04	0	Control	842	41	6252.097656	0
704	C04	0	Control	842	42	3307.69873	0
704	C04	0	Control	842	43	2690.343018	0
704	C04	0	Control	842	44	6029.577148	0
704	C04	0	Control	842	45	3027.23291	0
704	C04	0	Control	842	46	3526.816406	0
704	C04	0	Control	842	47	2641.011475	0
704	C04	0	Control	842	48	2423.727051	0
704	C04	0	Control	842	49	6167.581543	0
704	C04	0	Control	842	50	3184.905762	0
704	C04	0	Control	842	51	2701.246582	0
704	C04	0	Control	842	52	6118.516602	0
704	C04	0	Control	842	53	6444.521973	0
704	C04	0	Control	842	54	3152.947754	0
704	C04	0	Control	842	55	3089.832275	0
704	C04	0	Control	842	56	2523.875732	0
704	C04	0	Control	842	57	2583.865967	0
704	C04	0	Control	842	58	3213.257568	0
704	C04	0	Control	842	59	2585.55542	0
704	C04	0	Control	842	60	3393.628418	0
704	C04	0	Control	842	61	3459.318359	0
704	C04	0	Control	842	62	4241.44873	0
704	C04	0	Control	842	63	3456.559082	0
704	C04	0	Control	842	64	2978.905273	0
704	C04	0	Control	842	65	4389.768066	0
704	C04	0	Control	842	66	2878.18335	0
704	C04	0	Control	842	67	4029.966309	0
704	C04	0	Control	842	68	4205.791016	0
704	C04	0	Control	842	69	3648.789795	0
704	C04	0	Control	842	70	4524.587891	0
704	C04	0	Control	842	71	3567.778076	0
704	C04	0	Control	842	72	4458.345215	0
704	C04	0	Control	842	73	2990.092773	0
704	C04	0	Control	842	74	2619.794189	0
704	C04	0	Control	842	75	5461.394531	0
704	C04	0	Control	842	76	1673.003906	0
704	C04	0	Control	842	77	4083.850586	0
704	C04	0	Control	842	78	3889.33252	0
704	C04	0	Control	842	79	2602.568115	0
704	C04	0	Control	842	80	4399.224121	0
704	C04	0	Control	842	81	3790.877441	0
704	C04	0	Control	842	82	4733.311523	0
704	C04	0	Control	842	83	2777.05835	0
704	C04	0	Control	842	84	3845.337646	0
704	C04	0	Control	842	85	3083.973389	0
704	C04	0	Control	842	86	4717.34375	0
704	C04	0	Control	842	87	3850.300781	0
704	C04	0	Control	842	88	2569.091064	0
704	C04	0	Control	842	89	2483.45166	0
704	C04	0	Control	842	90	4227.174316	0
704	C04	0	Control	842	91	1966.915771	0
704	C04	0	Control	842	92	3004.536133	0
704	C04	0	Control	842	93	4620.238281	0
704	C04	0	Control	842	94	3387.250977	0
704	C04	0	Control	842	95	2870.178223	0
704	C04	0	Control	842	96	4180.665039	0
704	C04	0	Control	842	97	3383.58252	0
704	C04	0	Control	842	98	2502	0
704	C04	0	Control	842	99	3618.639893	0
704	C04	0	Control	842	74	2118.452881	0
704	C04	0	Control	842	75	1985.786255	0
704	C04	0	Control	842	76	1734.5	0
704	C04	0	Control	842	77	2302.782471	0
704	C04	0	Control	842	78	2895.250488	0
704	C04	0	Control	842	79	2524.872314	0
704	C04	0	Control	842	80	2351.358154	0
704	C04	0	Control	842	81	2128.54834	0
704	C04	0	Control	842	82	1993.382935	0
704	C04	0	Control	842	83	2288.153809	0
704	C04	0	Control	842	84	3275.97998	0
704	C04	0	Control	842	85	2968.833252	0
704	C04	0	Control	842	86	3048	0
704	C04	0	Control	842	87	3028	0
704	C04	0	Control	842	88	2948.386475	0
704	C04	0	Control	842	89	3226	0
704	C04	0	Control	842	90	1756.448608	0
704	C04	0	Control	842	91	2056.858887	0
704	C04	0	Control	842	92	2819.498535	0
704	C04	0	Control	842	58	2337.966064	0
704	C04	0	Control	842	59	2520.509766	0
704	C04	0	Control	842	60	2854.598145	0
704	C04	0	Control	842	61	2761.254395	0
704	C04	0	Control	842	62	2779.171143	0
704	C04	0	Control	842	63	2642.510498	0
704	C04	0	Control	842	64	2600.128662	0
704	C04	0	Control	842	65	2531.811523	0
704	C04	0	Control	842	66	2284.596436	0
704	C04	0	Control	842	67	1994.10376	0
704	C04	0	Control	842	68	2657.071045	0
704	C04	0	Control	842	69	2683.160156	0
704	C04	0	Control	842	70	3099.869385	0
704	C04	0	Control	842	71	2358.212646	0
704	C04	0	Control	842	72	2345.560303	0
704	C04	0	Control	842	73	2652.232666	0
704	C04	0	Control	842	74	2540.363037	0
704	C04	0	Control	842	75	2294.567383	0
704	C04	0	Control	842	76	2804.312012	0
704	C04	0	Control	842	77	2616.571289	0
704	C04	0	Control	842	78	2453.670166	0
704	C04	0	Control	842	79	2798.608154	0
704	C04	0	Control	842	80	2515.351074	0
704	C04	0	Control	842	81	2278.666748	0
704	C04	0	Control	842	82	2011.846436	0
704	C04	0	Control	842	83	3069.356445	0
704	C04	0	Control	842	84	2485.444092	0
704	C04	0	Control	842	85	2740.157471	0
704	C04	0	Control	842	86	2766.380127	0
704	C04	0	Control	842	87	2922.81543	0
704	C04	0	Control	842	88	3184.659668	0
704	C04	0	Control	842	89	2466.726318	0
704	C04	0	Control	842	90	3350.27002	0
704	C04	0	Control	842	91	2497.494629	0
704	C04	0	Control	842	92	2525.601318	0
704	C04	0	Control	842	93	3041.443604	0
704	C04	0	Control	842	94	3340.914063	0
704	C04	0	Control	842	95	3375.542236	0
704	C04	0	Control	842	96	2863.054932	0
704	C04	0	Control	842	97	3285.635254	0
704	C04	0	Control	842	98	3175.806152	0
704	C04	0	Control	842	99	3117.749023	0
704	C04	0	Control	842	100	3375.309082	0
704	C04	0	Control	842	101	3611.708984	0
704	C04	0	Control	842	102	2585.642822	0
704	C04	0	Control	842	103	3033.61792	0
704	C04	0	Control	842	104	2686.72168	0
704	C04	0	Control	842	105	2245.483887	0
704	C04	0	Control	842	106	2893.905029	0
704	C04	0	Control	842	107	3303.182617	0
704	C04	0	Control	842	108	3254.684082	0
704	C04	0	Control	842	109	2470.609131	0
704	C04	0	Control	842	110	2946.158691	0
704	C04	0	Control	842	111	3005.944824	0
704	C04	0	Control	842	112	2986.683105	0
704	C04	0	Control	842	113	3351.577881	0
704	C04	0	Control	842	114	3628.470947	0
704	C04	0	Control	842	115	2385.787598	0
704	C04	0	Control	842	116	1998.027222	0
704	C04	0	Control	842	117	2887.724365	0
704	C04	0	Control	842	118	3242.209473	0
704	C04	0	Control	842	119	2905.216553	0
704	C04	0	Control	842	100	2815.364014	0
704	C04	0	Control	842	101	2752.035156	0
704	C04	0	Control	842	102	2784.316162	0
704	C04	0	Control	842	103	4380.375977	0
704	C04	0	Control	842	104	3383.389404	0
704	C04	0	Control	842	105	3373.189453	0
704	C04	0	Control	842	106	3037.473389	0
704	C04	0	Control	842	107	2271.067871	0
704	C04	0	Control	842	108	4028.628662	0
704	C04	0	Control	842	109	2812.063232	0
704	C04	0	Control	842	110	2150.386475	0
704	C04	0	Control	842	111	2809.329102	0
704	C04	0	Control	842	112	3284.736816	0
704	C04	0	Control	842	113	2523.369873	0
704	C04	0	Control	842	114	3016.624023	0
704	C04	0	Control	842	115	2661.554932	0
704	C04	0	Control	842	116	2647.891113	0
704	C04	0	Control	842	117	3549.317627	0
704	C04	0	Control	842	118	3020.516357	0
704	C04	0	Control	842	119	2706.364258	0
704	C04	0	Control	842	120	2448.787598	0
704	C04	0	Control	842	121	2304.923096	0
704	C04	0	Control	842	122	2589.593994	0
704	C04	0	Control	842	123	3026.261963	0
704	C04	0	Control	842	124	2659.89917	0
704	C04	0	Control	842	125	2753.064941	0
704	C04	0	Control	842	126	3107.906738	0
704	C04	0	Control	842	127	3054.299805	0
704	C04	0	Control	842	128	3187.928223	0
704	C04	0	Control	842	129	2179.746094	0
704	C04	0	Control	842	130	4182.286133	0
704	C04	0	Control	842	131	2447.805176	0
704	C04	0	Control	842	132	2530.842285	0
704	C04	0	Control	842	133	4236.898926	0
704	C04	0	Control	842	134	2674.5	0
704	C04	0	Control	842	135	2787.256836	0
704	C04	0	Control	842	136	3877.782959	0
704	C04	0	Control	842	137	2692.953125	0
704	C04	0	Control	842	1	2608.957764	0
704	C04	0	Control	842	2	2068.886719	0
704	C04	0	Control	842	3	3019.650879	0
704	C04	0	Control	842	4	2318.765869	0
704	C04	0	Control	842	5	2580.67334	0
704	C04	0	Control	842	6	2124.141602	0
704	C04	0	Control	842	7	2505.570068	0
704	C04	0	Control	842	8	2728.239258	0
704	C04	0	Control	842	9	2417.687256	0
704	C04	0	Control	842	10	3158.60083	0
704	C04	0	Control	842	11	2446.568604	0
704	C04	0	Control	842	12	2026.368652	0
704	C04	0	Control	842	13	2483.942139	0
704	C04	0	Control	842	14	2236.294922	0
704	C04	0	Control	842	15	2583.166992	0
704	C04	0	Control	842	16	3573.546631	0
704	C04	0	Control	842	17	2243.13208	0
704	C04	0	Control	842	18	2211.576172	0
704	C04	0	Control	842	19	2475.015625	0
704	C04	0	Control	842	20	2091.523193	0
704	C04	0	Control	842	21	1943.417603	0
704	C04	0	Control	842	22	2705.398926	0
704	C04	0	Control	842	23	2085.578857	0
704	C04	0	Control	842	24	1974.627441	0
704	C04	0	Control	842	29	2608.782471	0
704	C04	0	Control	842	30	1926.75647	0
704	C04	0	Control	842	31	2125.702637	0
704	C04	0	Control	842	32	2743.150146	0
704	C04	0	Control	842	33	2539.801758	0
704	C04	0	Control	842	34	2566.798096	0
704	C04	0	Control	842	35	1880.674072	0
704	C04	0	Control	842	36	3229.386719	0
704	C04	0	Control	842	37	2557.058105	0
704	C04	0	Control	842	38	2625.157227	0
704	C04	0	Control	842	39	2650.078369	0
704	C04	0	Control	842	40	2077.532227	0
704	C04	0	Control	842	41	2226.084473	0
704	C04	0	Control	842	42	2657.222656	0
704	C04	0	Control	842	43	1914.763672	0
704	C04	0	Control	842	44	2159.551514	0
704	C04	0	Control	842	45	2660.166748	0
704	C04	0	Control	842	46	2715.783203	0
704	C04	0	Control	842	47	2291.218262	0
704	C04	0	Control	842	106	2989.839111	0
704	C04	0	Control	842	107	3137.188965	0
704	C04	0	Control	842	108	2781.961914	0
704	C04	0	Control	842	109	2963.952637	0
704	C04	0	Control	842	110	3782.25	0
704	C04	0	Control	842	111	2539.192871	0
704	C04	0	Control	842	112	3338.588867	0
704	C04	0	Control	842	113	2244.69873	0
704	C04	0	Control	842	114	2185.937256	0
704	C04	0	Control	842	115	2862.818604	0
704	C04	0	Control	842	116	2453.783936	0
704	C04	0	Control	842	117	3070.286133	0
704	C04	0	Control	842	118	2284.5	0
704	C04	0	Control	842	119	2324.63623	0
704	C04	0	Control	842	120	3692.47583	0
704	C04	0	Control	842	121	3749.571533	0
704	C04	0	Control	842	122	2563.594727	0
704	C04	0	Control	842	123	2620.535156	0
704	C04	0	Control	842	124	2730.62793	0
704	C04	0	Control	842	125	2280.572754	0
704	C04	0	Control	842	126	3101.587646	0
704	C04	0	Control	842	127	4285.22168	0
704	C04	0	Control	842	128	1850.003174	0
704	C04	0	Control	842	129	1786.722168	0
704	C04	0	Control	842	130	3765.113525	0
704	C04	0	Control	842	131	2522.36377	0
704	C04	0	Control	842	132	2305.919434	0
704	C04	0	Control	842	133	2853.331787	0
704	C04	0	Control	842	134	2311.25708	0
704	C04	0	Control	842	135	2160.014893	0
704	C04	0	Control	842	136	2975.340576	0
704	C04	0	Control	842	137	1891.149414	0
704	C04	0	Control	842	1	2648.726807	0
704	C04	0	Control	842	2	2298.236084	0
704	C04	0	Control	842	3	2522.025635	0
704	C04	0	Control	842	4	2208.035156	0
704	C04	0	Control	842	5	1851.713501	0
704	C04	0	Control	842	6	2198.25	0
704	C04	0	Control	842	7	2324.320068	0
704	C04	0	Control	842	8	2356.605713	0
704	C04	0	Control	842	9	2639.287109	0
704	C04	0	Control	842	10	1987.332886	0
704	C04	0	Control	842	11	2409.421875	0
704	C04	0	Control	842	91	1900.36792	0
704	C04	0	Control	842	92	1761.333374	0
704	C04	0	Control	842	1	2271.241211	0
704	C04	0	Control	842	2	1954.625	0
704	C04	0	Control	842	3	2169.340576	0
704	C04	0	Control	842	4	2738.413086	0
704	C04	0	Control	842	5	2304.015137	0
704	C04	0	Control	842	6	2342.290283	0
704	C04	0	Control	842	7	1673.640991	0
704	C04	0	Control	842	8	2710.073242	0
704	C04	0	Control	842	9	1672.147705	0
704	C04	0	Control	842	10	2609.013672	0
704	C04	0	Control	842	11	1754.651489	0
704	C04	0	Control	842	12	2189.540527	0
704	C04	0	Control	842	13	2491.585205	0
704	C04	0	Control	842	14	2820.099121	0
704	C04	0	Control	842	15	2475.25	0
704	C04	0	Control	842	16	2757.884033	0
704	C04	0	Control	842	17	2200.569092	0
704	C04	0	Control	842	18	1687.296997	0
704	C04	0	Control	842	19	3204.926514	0
704	C04	0	Control	842	20	2233.912842	0
704	C04	0	Control	842	21	2844.594971	0
704	C04	0	Control	842	22	1502.959839	0
704	C04	0	Control	842	23	2919.398682	0
704	C04	0	Control	842	24	2222.388428	0
704	C04	0	Control	842	25	1971.208008	0
704	C04	0	Control	842	26	2489.968506	0
704	C04	0	Control	842	27	2053.879883	0
704	C04	0	Control	842	28	2793.560791	0
704	C04	0	Control	842	29	3001.060303	0
704	C04	0	Control	842	30	2275.038086	0
704	C04	0	Control	842	31	2251.986816	0
704	C04	0	Control	842	32	2472.282959	0
704	C04	0	Control	842	33	2791.062256	0
704	C04	0	Control	842	34	2452.381592	0
704	C04	0	Control	842	35	2395.858154	0
704	C04	0	Control	842	36	1967.955322	0
704	C04	0	Control	842	37	2433.937012	0
704	C04	0	Control	842	38	2078.942627	0
704	C04	0	Control	842	39	2657.849121	0
704	C04	0	Control	842	40	2320.303467	0
704	C04	0	Control	842	41	2500.348145	0
704	C04	0	Control	842	42	2447.363525	0
704	C04	0	Control	842	43	2419.393799	0
704	C04	0	Control	842	44	2020.842163	0
704	C04	0	Control	842	45	2266.553223	0
704	C04	0	Control	842	46	2419.442627	0
704	C04	0	Control	842	47	2447.972412	0
704	C04	0	Control	842	48	2078.345947	0
704	C04	0	Control	842	49	2525.251221	0
704	C04	0	Control	842	50	2830.950439	0
704	C04	0	Control	842	51	2088.479004	0
704	C04	0	Control	842	52	2733.675781	0
704	C04	0	Control	842	53	2923.666016	0
704	C04	0	Control	842	54	2667.397705	0
704	C04	0	Control	842	55	2846.692627	0
704	C04	0	Control	842	56	2355.421875	0
704	C04	0	Control	842	57	2335.393311	0
704	C04	0	Control	842	58	2046.342896	0
704	C04	0	Control	842	59	2716.305664	0
704	C04	0	Control	842	60	2004.187744	0
704	C04	0	Control	842	48	2163.93335	0
704	C04	0	Control	842	49	1909.714233	0
704	C04	0	Control	842	50	1836.25	0
704	C04	0	Control	842	51	2357.784668	0
704	C04	0	Control	842	52	1842.172974	0
704	C04	0	Control	842	53	2539.769287	0
704	C04	0	Control	842	54	1948.240967	0
704	C04	0	Control	842	55	1757.699097	0
704	C04	0	Control	842	56	2096.6521	0
704	C04	0	Control	842	57	2377.188965	0
704	C04	0	Control	842	58	2285.494385	0
704	C04	0	Control	842	59	2798.865723	0
704	C04	0	Control	842	60	2111.073242	0
704	C04	0	Control	842	61	2551.561035	0
704	C04	0	Control	842	62	2579.187744	0
704	C04	0	Control	842	63	1762.832642	0
704	C04	0	Control	842	64	2439.612061	0
704	C04	0	Control	842	65	2250.472412	0
704	C04	0	Control	842	66	2125.490967	0
704	C04	0	Control	842	67	2775.247559	0
704	C04	0	Control	842	68	2118.452393	0
704	C04	0	Control	842	69	2772.98999	0
704	C04	0	Control	842	70	2953.954102	0
704	C04	0	Control	842	71	2089.1875	0
704	C04	0	Control	842	72	2376	0
704	C04	0	Control	842	73	2194.306152	0
704	C04	0	Control	842	74	2720.789063	0
704	C04	0	Control	842	75	1775.947388	0
704	C04	0	Control	842	76	2254.176758	0
704	C04	0	Control	842	77	2463.408936	0
704	C04	0	Control	842	78	2332.274658	0
704	C04	0	Control	842	79	1763.606323	0
704	C04	0	Control	842	80	2734.611572	0
704	C04	0	Control	842	81	1840.932617	0
704	C04	0	Control	842	82	2586.590332	0
704	C04	0	Control	842	83	1896.94043	0
704	C04	0	Control	842	84	2163.566895	0
704	C04	0	Control	842	85	2366.186768	0
704	C04	0	Control	842	86	2431.115234	0
704	C04	0	Control	842	87	2531.239014	0
704	C04	0	Control	842	88	2035.588379	0
704	C04	0	Control	842	89	2074.920166	0
704	C04	0	Control	842	90	1804.282471	0
704	C04	0	Control	842	61	2228.740479	0
704	C04	0	Control	842	62	2673.191162	0
704	C04	0	Control	842	63	1872.893433	0
704	C04	0	Control	842	64	2472.5	0
704	C04	0	Control	842	65	2184.231445	0
704	C04	0	Control	842	66	2621.705811	0
704	C04	0	Control	842	67	3079.485596	0
704	C04	0	Control	842	68	2657.891357	0
704	C04	0	Control	842	69	2871.435303	0
704	C04	0	Control	842	70	2235.22168	0
704	C04	0	Control	842	71	1980	0
704	C04	0	Control	842	72	2743.431641	0
704	C04	0	Control	842	73	3347.684326	0
704	C04	0	Control	842	74	2264.610352	0
704	C04	0	Control	842	75	2335.535156	0
704	C04	0	Control	842	76	3197.009521	0
704	C04	0	Control	842	77	3089.51709	0
704	C04	0	Control	842	78	2191.1604	0
704	C04	0	Control	842	79	1988.842407	0
704	C04	0	Control	842	80	2960.583984	0
704	C04	0	Control	842	81	2463.093994	0
704	C04	0	Control	842	82	3005.106201	0
704	C04	0	Control	842	83	3053.545898	0
704	C04	0	Control	842	84	2566.753662	0
704	C04	0	Control	842	85	2179	0
704	C04	0	Control	842	86	2510.116211	0
704	C04	0	Control	842	87	2948.230713	0
704	C04	0	Control	842	88	2834.240479	0
704	C04	0	Control	842	89	2819.996582	0
704	C04	0	Control	842	90	2567.259033	0
704	C04	0	Control	842	91	3213.520508	0
704	C04	0	Control	842	92	2452.633545	0
704	C04	0	Control	842	93	1978.892578	0
704	C04	0	Control	842	94	2853.997314	0
704	C04	0	Control	842	95	2367.185059	0
704	C04	0	Control	842	96	2941.120117	0
704	C04	0	Control	842	97	2721.453857	0
704	C04	0	Control	842	98	2257.726563	0
704	C04	0	Control	842	99	2605.956787	0
704	C04	0	Control	842	100	2998.554199	0
704	C04	0	Control	842	101	2984.48584	0
704	C04	0	Control	842	102	3027.069336	0
704	C04	0	Control	842	103	2079.992188	0
704	C04	0	Control	842	104	2802.395264	0
704	C04	0	Control	842	105	2641.000244	0
704	C04	0	Control	842	106	2580.259033	0
704	C04	0	Control	842	107	2497.966309	0
704	C04	0	Control	842	108	2402.217773	0
704	C04	0	Control	842	109	2806.76709	0
704	C04	0	Control	842	110	2257.26001	0
704	C04	0	Control	842	111	2268.82959	0
704	C04	0	Control	842	112	2385.797852	0
704	C04	0	Control	842	113	2547.199951	0
704	C04	0	Control	842	114	2625.981201	0
704	C04	0	Control	842	115	2779.157227	0
704	C04	0	Control	842	116	2899.492676	0
704	C04	0	Control	842	117	2234.164551	0
704	C04	0	Control	842	118	3183	0
704	C04	0	Control	842	119	2096.273438	0
704	C04	0	Control	842	120	2343.973389	0
704	C04	0	Control	842	121	3359.013916	0
704	C04	0	Control	842	122	2565.015869	0
704	C04	0	Control	842	93	1913.662354	0
704	C04	0	Control	842	94	2689.418457	0
704	C04	0	Control	842	95	3319.000732	0
704	C04	0	Control	842	96	3137.230225	0
704	C04	0	Control	842	97	3567.935547	0
704	C04	0	Control	842	98	2644.211914	0
704	C04	0	Control	842	99	3002.187012	0
704	C04	0	Control	842	100	2836.360107	0
704	C04	0	Control	842	101	3185.538574	0
704	C04	0	Control	842	102	2509.332031	0
704	C04	0	Control	842	103	2631.609131	0
704	C04	0	Control	842	104	2686.821045	0
704	C04	0	Control	842	105	3031.376465	0
704	C04	0	Control	842	106	2796.744873	0
704	C04	0	Control	842	107	3035.827637	0
704	C04	0	Control	842	1	2054.611328	0
704	C04	0	Control	842	2	2208.376221	0
704	C04	0	Control	842	3	2274.022461	0
704	C04	0	Control	842	4	2538.923096	0
704	C04	0	Control	842	5	2514.931885	0
704	C04	0	Control	842	6	2088.467285	0
704	C04	0	Control	842	7	2116.299072	0
704	C04	0	Control	842	8	2184.996338	0
704	C04	0	Control	842	9	2312.285156	0
704	C04	0	Control	842	10	2797.263916	0
704	C04	0	Control	842	11	2132.203125	0
704	C04	0	Control	842	12	2570.393555	0
704	C04	0	Control	842	13	2739.995117	0
704	C04	0	Control	842	14	2132.559082	0
704	C04	0	Control	842	15	2494.014893	0
704	C04	0	Control	842	16	2792.681885	0
704	C04	0	Control	842	17	2267.487305	0
704	C04	0	Control	842	18	2602.21875	0
704	C04	0	Control	842	19	2403.703613	0
704	C04	0	Control	842	20	1863.547363	0
704	C04	0	Control	842	21	2644.912109	0
704	C04	0	Control	842	22	2200.912354	0
704	C04	0	Control	842	23	1841.499023	0
704	C04	0	Control	842	24	1830.015747	0
704	C04	0	Control	842	25	2118.764893	0
704	C04	0	Control	842	26	2817.430908	0
704	C04	0	Control	842	27	2005.205444	0
704	C04	0	Control	842	28	2349.653564	0
704	C04	0	Control	842	123	2036.158081	0
704	C04	0	Control	842	124	2430.3125	0
704	C04	0	Control	842	125	2418.253418	0
704	C04	0	Control	842	126	3306.967529	0
704	C04	0	Control	842	127	2497.659668	0
704	C04	0	Control	842	128	2993.330322	0
704	C04	0	Control	842	129	2881.897217	0
704	C04	0	Control	842	130	1925.738037	0
704	C04	0	Control	842	131	2617.335693	0
704	C04	0	Control	842	132	2812.689941	0
704	C04	0	Control	842	133	1816.220581	0
704	C04	0	Control	842	134	3009.369873	0
704	C04	0	Control	842	135	2750.085938	0
704	C04	0	Control	842	136	2170.680908	0
704	C04	0	Control	842	137	2349.22876	0
704	C04	0	Control	842	138	2982.183105	0
704	C04	0	Control	842	139	2110.461914	0
704	C04	0	Control	842	1	1670.930786	0
704	C04	0	Control	842	2	1627.96167	0
704	C04	0	Control	842	3	1649.495605	0
704	C04	0	Control	842	4	1717.248047	0
704	C04	0	Control	842	5	1544.593628	0
704	C04	0	Control	842	6	1910.534058	0
704	C04	0	Control	842	7	1669.98999	0
704	C04	0	Control	842	8	2141.803955	0
704	C04	0	Control	842	9	2353.333252	0
704	C04	0	Control	842	10	2045.599487	0
704	C04	0	Control	842	11	1665.164551	0
704	C04	0	Control	842	12	1634.485596	0
704	C04	0	Control	842	13	1562.145264	0
704	C04	0	Control	842	14	1785.012695	0
704	C04	0	Control	842	15	1477.857056	0
704	C04	0	Control	842	16	1655.430054	0
704	C04	0	Control	842	17	1612.907104	0
704	C04	0	Control	842	18	2093.144775	0
704	C04	0	Control	842	19	2293.578125	0
704	C04	0	Control	842	20	2095.608887	0
704	C04	0	Control	842	21	1960.658936	0
704	C04	0	Control	842	22	1998.800293	0
704	C04	0	Control	842	23	1516.277954	0
704	C04	0	Control	842	24	2244.616943	0
704	C04	0	Control	842	25	1686.191895	0
704	C04	0	Control	842	26	1855.805908	0
704	C04	0	Control	842	27	1944.229004	0
704	C04	0	Control	842	28	1739.819092	0
704	C04	0	Control	842	29	2142.789551	0
704	C04	0	Control	842	30	2300.588623	0
704	C04	0	Control	842	31	1596.610107	0
704	C04	0	Control	842	32	1570.496216	0
704	C04	0	Control	842	33	2280.677979	0
704	C04	0	Control	842	34	1509.609253	0
704	C04	0	Control	842	35	3218.570313	0
704	C04	0	Control	842	36	2278.166016	0
704	C04	0	Control	842	37	1521.565796	0
704	C04	0	Control	842	38	1672.491333	0
704	C04	0	Control	842	39	2142.324951	0
704	C04	0	Control	842	40	1793.782227	0
704	C04	0	Control	842	41	1693.016846	0
704	C04	0	Control	842	42	2211.780762	0
704	C04	0	Control	842	43	1672.780396	0
704	C04	0	Control	842	44	2879.125732	0
704	C04	0	Control	842	45	2701.292969	0
704	C04	0	Control	842	31	2338.207275	0
704	C04	0	Control	842	32	1973.619141	0
704	C04	0	Control	842	33	2099.445557	0
704	C04	0	Control	842	34	3057.38916	0
704	C04	0	Control	842	35	1957.991455	0
704	C04	0	Control	842	36	1909	0
704	C04	0	Control	842	37	2431.892578	0
704	C04	0	Control	842	38	2106.537354	0
704	C04	0	Control	842	39	2025.819092	0
704	C04	0	Control	842	40	2064.806641	0
704	C04	0	Control	842	41	2348.011719	0
704	C04	0	Control	842	42	2356.289551	0
704	C04	0	Control	842	43	2615.600586	0
704	C04	0	Control	842	44	2272.98584	0
704	C04	0	Control	842	45	2497.3125	0
704	C04	0	Control	842	46	2395.916748	0
704	C04	0	Control	842	47	2305.246826	0
704	C04	0	Control	842	48	2583.817139	0
704	C04	0	Control	842	49	2267.584961	0
704	C04	0	Control	842	50	1962.306519	0
704	C04	0	Control	842	51	2184.312256	0
704	C04	0	Control	842	52	2499.042725	0
704	C04	0	Control	842	53	2292.299805	0
704	C04	0	Control	842	54	1916.824097	0
704	C04	0	Control	842	55	2614.177002	0
704	C04	0	Control	842	56	2641.394043	0
704	C04	0	Control	842	57	2020.102539	0
704	C04	0	Control	842	58	2131.643555	0
704	C04	0	Control	842	59	2169.03125	0
704	C04	0	Control	842	60	2305.658691	0
704	C04	0	Control	842	61	2169.062988	0
704	C04	0	Control	842	62	2426.30957	0
704	C04	0	Control	842	63	2149.381104	0
704	C04	0	Control	842	64	2374.367188	0
704	C04	0	Control	842	65	2165.866211	0
704	C04	0	Control	842	66	2251.913086	0
704	C04	0	Control	842	67	2165.70874	0
704	C04	0	Control	842	68	2375.791992	0
704	C04	0	Control	842	69	2423.355469	0
704	C04	0	Control	842	70	2413.533203	0
704	C04	0	Control	842	71	2312.615479	0
704	C04	0	Control	842	72	1726.656616	0
704	C04	0	Control	842	73	2686.455566	0
704	C04	0	Control	842	1	2138.126709	0
704	C04	0	Control	842	2	2422.222656	0
704	C04	0	Control	842	3	2354.488281	0
704	C04	0	Control	842	4	2105.827637	0
704	C04	0	Control	842	5	1829.182495	0
704	C04	0	Control	842	6	1970.164185	0
704	C04	0	Control	842	7	2326.161133	0
704	C04	0	Control	842	8	2249.980225	0
704	C04	0	Control	842	9	2575.098389	0
704	C04	0	Control	842	10	2355.055176	0
704	C04	0	Control	842	11	2373.29541	0
704	C04	0	Control	842	12	2698.491943	0
704	C04	0	Control	842	13	1886.803955	0
704	C04	0	Control	842	14	2581.868408	0
704	C04	0	Control	842	15	2747.566406	0
704	C04	0	Control	842	16	2508.203369	0
704	C04	0	Control	842	17	2221.070557	0
704	C04	0	Control	842	18	2334.267334	0
704	C04	0	Control	842	19	2990.438965	0
704	C04	0	Control	842	20	2256.696777	0
704	C04	0	Control	842	21	2644.516846	0
704	C04	0	Control	842	22	2233.988037	0
704	C04	0	Control	842	23	2074.037354	0
704	C04	0	Control	842	24	2362.401611	0
704	C04	0	Control	842	25	2346.509277	0
704	C04	0	Control	842	26	2412.210449	0
704	C04	0	Control	842	27	2856.930908	0
704	C04	0	Control	842	28	2427.487061	0
704	C04	0	Control	842	29	2647.29834	0
704	C04	0	Control	842	30	2651.862793	0
704	C04	0	Control	842	31	2159.068604	0
704	C04	0	Control	842	32	2167.768799	0
704	C04	0	Control	842	33	2160.414063	0
704	C04	0	Control	842	34	2677.416748	0
704	C04	0	Control	842	35	2223.102051	0
704	C04	0	Control	842	36	3177.739258	0
704	C04	0	Control	842	37	2194.557373	0
704	C04	0	Control	842	38	2381.66626	0
704	C04	0	Control	842	39	2865.748779	0
704	C04	0	Control	842	40	1972.84082	0
704	C04	0	Control	842	41	2395.991455	0
704	C04	0	Control	842	42	2642.629395	0
704	C04	0	Control	842	43	2736.930664	0
704	C04	0	Control	842	44	2766.087402	0
704	C04	0	Control	842	45	2366.520752	0
704	C04	0	Control	842	46	2546.912354	0
704	C04	0	Control	842	47	2589.476074	0
[truncated: 96,971 more rows]
