# Supplementary material for: Enterovirus D68 2A protease causes nuclear pore complex dysfunction and independently contributes to motor neuron toxicity
Source: eLife. 2026 Jun 18;14:RP108672. doi: 10.7554/eLife.108672 (PMC13278737; doi:10.7554/eLife.108672)
Supplement: Figure 3—source data 2. [file elife-108672-fig3-data2.zip › Fig 3B EU assay 240726.csv]

Plate ID	Well Name	Group	Compound	MEASUREMENT SET ID	Cell: ObjectID (MJE Nuclear-Cytoplasmic)	Cell: Nucleus Avg Intensity (MJE Nuclear-Cytoplasmic)	Time
747	C03	0	Control	1066	1	1843.134277	0
747	C03	0	Control	1066	2	1895.824585	0
747	C03	0	Control	1066	3	2265.102295	0
747	C03	0	Control	1066	4	2221.214844	0
747	C03	0	Control	1066	5	1702.80481	0
747	C03	0	Control	1066	6	1667.682739	0
747	C03	0	Control	1066	7	1663.298828	0
747	C03	0	Control	1066	8	1994.430054	0
747	C03	0	Control	1066	9	2089.272705	0
747	C03	0	Control	1066	10	1629.248169	0
747	C03	0	Control	1066	11	2019.24292	0
747	C03	0	Control	1066	12	2031.577148	0
747	C03	0	Control	1066	13	1962.51123	0
747	C03	0	Control	1066	14	1849.62146	0
747	C03	0	Control	1066	15	2361.940186	0
747	C03	0	Control	1066	16	1810.295898	0
747	C03	0	Control	1066	17	1701.575928	0
747	C03	0	Control	1066	18	1928.588989	0
747	C03	0	Control	1066	19	1825.933594	0
747	C03	0	Control	1066	20	1815.893921	0
747	C03	0	Control	1066	21	1873.382202	0
747	C03	0	Control	1066	22	1798.762817	0
747	C03	0	Control	1066	23	1856.894531	0
747	C03	0	Control	1066	24	2010.409668	0
747	C03	0	Control	1066	25	1976.512817	0
747	C03	0	Control	1066	26	2023.135986	0
747	C03	0	Control	1066	27	2045.03186	0
747	C03	0	Control	1066	28	1919.289185	0
747	C03	0	Control	1066	29	1940.80835	0
747	C03	0	Control	1066	30	1702.043701	0
747	C03	0	Control	1066	31	1803.325806	0
747	C03	0	Control	1066	32	1866.952759	0
747	C03	0	Control	1066	33	2199.80957	0
747	C03	0	Control	1066	34	1752.714233	0
747	C03	0	Control	1066	35	1669.408691	0
747	C03	0	Control	1066	36	2106.465332	0
747	C03	0	Control	1066	37	2123.640869	0
747	C03	0	Control	1066	38	2029.409912	0
747	C03	0	Control	1066	39	2045.498291	0
747	C03	0	Control	1066	40	2175.852051	0
747	C03	0	Control	1066	41	2209.78125	0
747	C03	0	Control	1066	42	2019.699829	0
747	C03	0	Control	1066	43	2029.617432	0
747	C03	0	Control	1066	44	1895.306152	0
747	C03	0	Control	1066	45	2340.773682	0
747	C03	0	Control	1066	46	1865.951538	0
747	C03	0	Control	1066	47	1951.464355	0
747	C03	0	Control	1066	48	1670.619141	0
747	C03	0	Control	1066	49	1817.708374	0
747	C03	0	Control	1066	50	2033.555054	0
747	C03	0	Control	1066	51	1617.385254	0
747	C03	0	Control	1066	52	2112.551514	0
747	C03	0	Control	1066	53	2044.777466	0
747	C03	0	Control	1066	54	2019.12207	0
747	C03	0	Control	1066	55	1631.557739	0
747	C03	0	Control	1066	56	2224.275146	0
747	C03	0	Control	1066	57	1860.767334	0
747	C03	0	Control	1066	58	1906.835449	0
747	C03	0	Control	1066	59	1688.922119	0
747	C03	0	Control	1066	60	1877.235352	0
747	C03	0	Control	1066	61	1899.084839	0
747	C03	0	Control	1066	62	2092.640381	0
747	C03	0	Control	1066	63	1843.902222	0
747	C03	0	Control	1066	64	1799.187134	0
747	C03	0	Control	1066	65	1972.818481	0
747	C03	0	Control	1066	1	1977.20166	0
747	C03	0	Control	1066	2	1976.645264	0
747	C03	0	Control	1066	3	1906.865479	0
747	C03	0	Control	1066	4	1784.765625	0
747	C03	0	Control	1066	5	1607.109009	0
747	C03	0	Control	1066	1	1741.647461	0
747	C03	0	Control	1066	2	2049.571289	0
747	C03	0	Control	1066	3	1889.45105	0
747	C03	0	Control	1066	4	2022.120728	0
747	C03	0	Control	1066	5	1951.060181	0
747	C03	0	Control	1066	6	1989.801636	0
747	C03	0	Control	1066	7	1859.169434	0
747	C03	0	Control	1066	8	1910.138062	0
747	C03	0	Control	1066	9	1942.08606	0
747	C03	0	Control	1066	10	1825.295654	0
747	C03	0	Control	1066	11	2198.080322	0
747	C03	0	Control	1066	12	1941.431641	0
747	C03	0	Control	1066	13	1943.578613	0
747	C03	0	Control	1066	14	1957.046021	0
747	C03	0	Control	1066	15	2112.858398	0
747	C03	0	Control	1066	16	1825.665771	0
747	C03	0	Control	1066	17	1885.990356	0
747	C03	0	Control	1066	18	2188.305664	0
747	C03	0	Control	1066	19	2228.563721	0
747	C03	0	Control	1066	20	2274.603271	0
747	C03	0	Control	1066	21	1649.160889	0
747	C03	0	Control	1066	22	2082.455322	0
747	C03	0	Control	1066	23	2255.088135	0
747	C03	0	Control	1066	24	2016.842651	0
747	C03	0	Control	1066	25	2112.332275	0
747	C03	0	Control	1066	26	1842.41272	0
747	C03	0	Control	1066	27	1880.279541	0
747	C03	0	Control	1066	28	2060.060303	0
747	C03	0	Control	1066	29	1884.927368	0
747	C03	0	Control	1066	30	1942.471069	0
747	C03	0	Control	1066	31	2057.754883	0
747	C03	0	Control	1066	32	2019.731567	0
747	C03	0	Control	1066	33	1930.716553	0
747	C03	0	Control	1066	34	1633.563354	0
747	C03	0	Control	1066	35	1928.209961	0
747	C03	0	Control	1066	36	1423.333374	0
747	C03	0	Control	1066	37	1974.560669	0
747	C03	0	Control	1066	38	1741.189819	0
747	C03	0	Control	1066	39	2151.072266	0
747	C03	0	Control	1066	40	2256.698242	0
747	C03	0	Control	1066	41	1866.643799	0
747	C03	0	Control	1066	42	1670.545776	0
747	C03	0	Control	1066	43	1770.554199	0
747	C03	0	Control	1066	44	1880.893066	0
747	C03	0	Control	1066	45	1708.605347	0
747	C03	0	Control	1066	46	2011.880859	0
747	C03	0	Control	1066	47	1786.942993	0
747	C03	0	Control	1066	48	1772.011353	0
747	C03	0	Control	1066	49	1676.475098	0
747	C03	0	Control	1066	50	1681.393311	0
747	C03	0	Control	1066	51	2057.315186	0
747	C03	0	Control	1066	52	1675	0
747	C03	0	Control	1066	53	1737.228638	0
747	C03	0	Control	1066	54	1720.241577	0
747	C03	0	Control	1066	55	1890.514038	0
747	C03	0	Control	1066	56	1752.103027	0
747	C03	0	Control	1066	57	1724.377808	0
747	C03	0	Control	1066	58	1830.601563	0
747	C03	0	Control	1066	59	1901.107788	0
747	C03	0	Control	1066	60	1823.060791	0
747	C03	0	Control	1066	61	1867.072876	0
747	C03	0	Control	1066	62	1829.762085	0
747	C03	0	Control	1066	1	2036.553833	0
747	C03	0	Control	1066	2	1975.200317	0
747	C03	0	Control	1066	3	2218.196045	0
747	C03	0	Control	1066	4	2446.069824	0
747	C03	0	Control	1066	5	1935.131714	0
747	C03	0	Control	1066	6	1957.24585	0
747	C03	0	Control	1066	7	2174.997314	0
747	C03	0	Control	1066	8	2151.634521	0
747	C03	0	Control	1066	9	1874.248413	0
747	C03	0	Control	1066	10	2012.095337	0
747	C03	0	Control	1066	11	1854.991089	0
747	C03	0	Control	1066	12	2389.681885	0
747	C03	0	Control	1066	13	1874.897339	0
747	C03	0	Control	1066	14	1696.446167	0
747	C03	0	Control	1066	15	2146.623779	0
747	C03	0	Control	1066	16	2185.734619	0
747	C03	0	Control	1066	17	1833.569092	0
747	C03	0	Control	1066	18	1831.423218	0
747	C03	0	Control	1066	19	1954.802368	0
747	C03	0	Control	1066	20	2105.373291	0
747	C03	0	Control	1066	21	2045.016968	0
747	C03	0	Control	1066	22	1965.961182	0
747	C03	0	Control	1066	23	2218.802002	0
747	C03	0	Control	1066	24	2251.505859	0
747	C03	0	Control	1066	25	2404.543945	0
747	C03	0	Control	1066	26	2311.070068	0
747	C03	0	Control	1066	27	2060.248291	0
747	C03	0	Control	1066	28	1985.06665	0
747	C03	0	Control	1066	29	2095.438721	0
747	C03	0	Control	1066	30	1816.888184	0
747	C03	0	Control	1066	31	1884.187378	0
747	C03	0	Control	1066	32	1798.535156	0
747	C03	0	Control	1066	33	1639.414307	0
747	C03	0	Control	1066	34	1903.232544	0
747	C03	0	Control	1066	35	1968.305786	0
747	C03	0	Control	1066	36	2301.926758	0
747	C03	0	Control	1066	1	1758.666748	0
747	C03	0	Control	1066	2	1989.640503	0
747	C03	0	Control	1066	3	1744.704834	0
747	C03	0	Control	1066	4	1992.226929	0
747	C03	0	Control	1066	5	1980.95752	0
747	C03	0	Control	1066	6	1919.810059	0
747	C03	0	Control	1066	7	1903.576904	0
747	C03	0	Control	1066	8	1929.223389	0
747	C03	0	Control	1066	9	1942.751465	0
747	C03	0	Control	1066	10	1901.305298	0
747	C03	0	Control	1066	11	1569.138916	0
747	C03	0	Control	1066	12	1581.758057	0
747	C03	0	Control	1066	13	2012.405762	0
747	C03	0	Control	1066	14	1854.689819	0
747	C03	0	Control	1066	15	2013.784302	0
747	C03	0	Control	1066	1	2035.865356	0
747	C03	0	Control	1066	1	1756.800659	0
747	C03	0	Control	1066	2	1946.354736	0
747	C03	0	Control	1066	3	2218.067383	0
747	C03	0	Control	1066	4	2013.529541	0
747	C03	0	Control	1066	5	2014.269043	0
747	C03	0	Control	1066	6	1981.390503	0
747	C03	0	Control	1066	7	1889.023682	0
747	C03	0	Control	1066	8	1862.001587	0
747	C03	0	Control	1066	9	1958.56189	0
747	C03	0	Control	1066	1	1742.127686	0
747	C03	0	Control	1066	2	1661.011963	0
747	C03	0	Control	1066	3	2177.257324	0
747	C03	0	Control	1066	4	1644.269775	0
747	C03	0	Control	1066	5	1669.062378	0
747	C03	0	Control	1066	6	1767.678833	0
747	C03	0	Control	1066	7	1693.964844	0
747	C03	0	Control	1066	8	1884.942139	0
747	C03	0	Control	1066	9	2150.41333	0
747	C03	0	Control	1066	10	2024.308228	0
747	C03	0	Control	1066	11	1836.75	0
747	C03	0	Control	1066	12	1639.754639	0
747	C03	0	Control	1066	13	2070.904053	0
747	C03	0	Control	1066	14	2117.441406	0
747	C03	0	Control	1066	15	2001.173706	0
747	C03	0	Control	1066	16	1845.525391	0
747	C03	0	Control	1066	17	2024.809692	0
747	C03	0	Control	1066	18	2130.743164	0
747	C03	0	Control	1066	19	1852.387573	0
747	C03	0	Control	1066	20	1866.973511	0
747	C03	0	Control	1066	21	2047.715942	0
747	C03	0	Control	1066	22	1850.200073	0
747	C03	0	Control	1066	23	1909.518311	0
747	C03	0	Control	1066	24	2054.732422	0
747	C03	0	Control	1066	25	1967.435913	0
747	C03	0	Control	1066	26	2017.999023	0
747	C03	0	Control	1066	27	1954.195313	0
747	C03	0	Control	1066	28	2138.475098	0
747	C03	0	Control	1066	29	2166.026855	0
747	C03	0	Control	1066	30	2201.043457	0
747	C03	0	Control	1066	31	2061.869873	0
747	C03	0	Control	1066	32	1950.605957	0
747	C03	0	Control	1066	33	1887.829468	0
747	C03	0	Control	1066	34	2115.348389	0
747	C03	0	Control	1066	35	2071.539307	0
747	C03	0	Control	1066	36	1948.657837	0
747	C03	0	Control	1066	37	1762.731812	0
747	C03	0	Control	1066	38	2320.878174	0
747	C03	0	Control	1066	39	1959.361206	0
747	C03	0	Control	1066	40	1959.159546	0
747	C03	0	Control	1066	41	1802.898438	0
747	C03	0	Control	1066	42	1892.697021	0
747	C03	0	Control	1066	43	1973.0354	0
747	C03	0	Control	1066	44	1815.330811	0
747	C03	0	Control	1066	45	2076.709961	0
747	C03	0	Control	1066	46	1782.031982	0
747	C03	0	Control	1066	47	2296.280029	0
747	C03	0	Control	1066	48	1962.936401	0
747	C03	0	Control	1066	49	1706.529175	0
747	C03	0	Control	1066	50	2037.117065	0
747	C03	0	Control	1066	51	2230.482178	0
747	C03	0	Control	1066	52	1940.273071	0
747	C03	0	Control	1066	53	1904.799194	0
747	C03	0	Control	1066	54	2074.142334	0
747	C03	0	Control	1066	55	1984.9104	0
747	C03	0	Control	1066	56	2078.726074	0
747	C03	0	Control	1066	57	2247.406982	0
747	C03	0	Control	1066	58	1927.884644	0
747	C03	0	Control	1066	59	1833.715088	0
747	C03	0	Control	1066	60	2028.175293	0
747	C03	0	Control	1066	61	1872.765381	0
747	C03	0	Control	1066	62	1723.959717	0
747	C03	0	Control	1066	63	1769.317993	0
747	C03	0	Control	1066	64	1791.098877	0
747	C03	0	Control	1066	65	1839.55127	0
747	C03	0	Control	1066	66	1845.049438	0
747	C03	0	Control	1066	67	1955.69751	0
747	C03	0	Control	1066	68	1948.866699	0
747	C03	0	Control	1066	69	1940.372681	0
747	C03	0	Control	1066	70	1709.241821	0
747	C03	0	Control	1066	71	1712.318359	0
747	C03	0	Control	1066	72	2025.344849	0
747	C03	0	Control	1066	1	2084.942871	0
747	C03	0	Control	1066	2	1773.88623	0
747	C03	0	Control	1066	3	1959.074829	0
747	C03	0	Control	1066	4	2055.038818	0
747	C03	0	Control	1066	5	2070.376709	0
747	C03	0	Control	1066	6	2106.518311	0
747	C03	0	Control	1066	7	2038.212769	0
747	C03	0	Control	1066	8	2135.682861	0
747	C03	0	Control	1066	9	2132.324707	0
747	C03	0	Control	1066	10	2165.141113	0
747	C03	0	Control	1066	11	1842.426392	0
747	C03	0	Control	1066	12	1992.234253	0
747	C03	0	Control	1066	13	2027.54126	0
747	C03	0	Control	1066	14	2180.48291	0
747	C03	0	Control	1066	15	1691.322754	0
747	C03	0	Control	1066	16	1662.14624	0
747	C03	0	Control	1066	17	1499	0
747	C03	0	Control	1066	18	1607.208374	0
747	C03	0	Control	1066	19	2370.886475	0
747	C03	0	Control	1066	20	2309.625	0
747	C03	0	Control	1066	21	2210.372314	0
747	C03	0	Control	1066	22	2318.157959	0
747	C03	0	Control	1066	23	1605.443237	0
747	C03	0	Control	1066	24	1657.733032	0
747	C03	0	Control	1066	25	1589.696289	0
747	C03	0	Control	1066	26	2057.318604	0
747	C04	0	Control	1066	1	2443.165771	0
747	C04	0	Control	1066	2	1912.006592	0
747	C04	0	Control	1066	3	2296.427734	0
747	C04	0	Control	1066	4	2014.828857	0
747	C04	0	Control	1066	5	1989.388428	0
747	C04	0	Control	1066	6	1994.227295	0
747	C04	0	Control	1066	7	2418.060547	0
747	C04	0	Control	1066	8	2016.319336	0
747	C04	0	Control	1066	9	1530.9552	0
747	C04	0	Control	1066	10	2025.080566	0
747	C04	0	Control	1066	11	2305.072998	0
747	C04	0	Control	1066	12	2138.697266	0
747	C04	0	Control	1066	13	1828.128296	0
747	C04	0	Control	1066	14	1865.144653	0
747	C04	0	Control	1066	15	2381.508301	0
747	C04	0	Control	1066	16	1895.637939	0
747	C04	0	Control	1066	17	2130.147217	0
747	C04	0	Control	1066	18	2118.579834	0
747	C04	0	Control	1066	19	1870.19812	0
747	C04	0	Control	1066	20	2098.300293	0
747	C04	0	Control	1066	21	2131.187988	0
747	C04	0	Control	1066	22	1977.543335	0
747	C04	0	Control	1066	23	2054.441406	0
747	C04	0	Control	1066	24	1913.302856	0
747	C04	0	Control	1066	25	2145.756836	0
747	C04	0	Control	1066	26	1780.171387	0
747	C04	0	Control	1066	27	1925.844482	0
747	C04	0	Control	1066	28	1788.261841	0
747	C04	0	Control	1066	29	2078.963135	0
747	C04	0	Control	1066	30	1761.152954	0
747	C04	0	Control	1066	31	2097.536377	0
747	C04	0	Control	1066	32	2204.102783	0
747	C04	0	Control	1066	33	2037.953857	0
747	C04	0	Control	1066	34	2269.741943	0
747	C04	0	Control	1066	35	1807.861572	0
747	C04	0	Control	1066	36	2092.063232	0
747	C04	0	Control	1066	37	1830.059326	0
747	C04	0	Control	1066	38	2094.226074	0
747	C04	0	Control	1066	39	1979.062744	0
747	C04	0	Control	1066	40	1934.970947	0
747	C04	0	Control	1066	41	2145.313721	0
747	C04	0	Control	1066	42	2035.779175	0
747	C04	0	Control	1066	43	1899.789185	0
747	C04	0	Control	1066	44	2055.88501	0
747	C04	0	Control	1066	45	2093.766113	0
747	C04	0	Control	1066	46	2117.667969	0
747	C04	0	Control	1066	1	1698.798218	0
747	C04	0	Control	1066	2	2404.592041	0
747	C04	0	Control	1066	3	1491	0
747	C04	0	Control	1066	4	2107.294189	0
747	C04	0	Control	1066	5	1836.107544	0
747	C04	0	Control	1066	6	1697.400757	0
747	C04	0	Control	1066	7	1883.78894	0
747	C04	0	Control	1066	8	2024.514038	0
747	C04	0	Control	1066	9	1828.085938	0
747	C04	0	Control	1066	10	1834.591797	0
747	C04	0	Control	1066	11	1852.050659	0
747	C04	0	Control	1066	12	1995.824097	0
747	C04	0	Control	1066	13	2175.874756	0
747	C04	0	Control	1066	14	2176.111328	0
747	C04	0	Control	1066	15	1780.865601	0
747	C04	0	Control	1066	16	2288.424805	0
747	C04	0	Control	1066	17	2195.953613	0
747	C04	0	Control	1066	18	1737.498169	0
747	C04	0	Control	1066	19	2044.039673	0
747	C04	0	Control	1066	20	1983.942383	0
747	C04	0	Control	1066	21	1707.339478	0
747	C04	0	Control	1066	22	2468.522461	0
747	C04	0	Control	1066	23	1863.224487	0
747	C04	0	Control	1066	24	2163.29248	0
747	C04	0	Control	1066	25	2209.861084	0
747	C04	0	Control	1066	26	2107.204834	0
747	C04	0	Control	1066	27	1670.157593	0
747	C04	0	Control	1066	28	2107.270752	0
747	C04	0	Control	1066	29	1939.172852	0
747	C04	0	Control	1066	30	2022.560791	0
747	C04	0	Control	1066	31	2035.602783	0
747	C04	0	Control	1066	32	1904.484375	0
747	C04	0	Control	1066	1	2244.667969	0
747	C04	0	Control	1066	2	1875.394409	0
747	C04	0	Control	1066	3	2075.803467	0
747	C04	0	Control	1066	4	1740.564209	0
747	C04	0	Control	1066	5	2148.683594	0
747	C04	0	Control	1066	6	2091.4729	0
747	C04	0	Control	1066	7	2042.765015	0
747	C04	0	Control	1066	8	2083.34668	0
747	C04	0	Control	1066	9	2027.71106	0
747	C04	0	Control	1066	10	2120.85498	0
747	C04	0	Control	1066	11	2083.536377	0
747	C04	0	Control	1066	12	2001.875732	0
747	C04	0	Control	1066	13	2257.585449	0
747	C04	0	Control	1066	14	1712.736328	0
747	C04	0	Control	1066	15	2164.045898	0
747	C04	0	Control	1066	16	1724.536377	0
747	C04	0	Control	1066	17	1867.030762	0
747	C04	0	Control	1066	18	1751.674072	0
747	C04	0	Control	1066	1	2421.312012	0
747	C04	0	Control	1066	2	1892.480103	0
747	C04	0	Control	1066	3	2641.111328	0
747	C04	0	Control	1066	4	1758.327393	0
747	C04	0	Control	1066	5	2177.59375	0
747	C04	0	Control	1066	6	1905.428467	0
747	C04	0	Control	1066	7	1986.530762	0
747	C04	0	Control	1066	8	1985.826782	0
747	C04	0	Control	1066	9	2054.781982	0
747	C04	0	Control	1066	10	1860.124756	0
747	C04	0	Control	1066	11	2684.663574	0
747	C04	0	Control	1066	12	2249.67627	0
747	C04	0	Control	1066	13	2465.107666	0
747	C04	0	Control	1066	14	2133.578125	0
747	C04	0	Control	1066	15	2314.802734	0
747	C04	0	Control	1066	16	2051.619873	0
747	C04	0	Control	1066	17	2344.203125	0
747	C04	0	Control	1066	18	2352.778809	0
747	C04	0	Control	1066	19	2393.784912	0
747	C04	0	Control	1066	20	2224.73291	0
747	C04	0	Control	1066	21	2318.993652	0
747	C04	0	Control	1066	22	2225.271484	0
747	C04	0	Control	1066	23	2212.544189	0
747	C04	0	Control	1066	24	2114.936035	0
747	C04	0	Control	1066	25	2654.08252	0
747	C04	0	Control	1066	26	2226.915771	0
747	C04	0	Control	1066	27	2665.617676	0
747	C04	0	Control	1066	28	1928.511475	0
747	C04	0	Control	1066	29	2481.668457	0
747	C04	0	Control	1066	30	1927.91748	0
747	C04	0	Control	1066	31	2219.307861	0
747	C04	0	Control	1066	32	1878.599854	0
747	C04	0	Control	1066	33	2177.168701	0
747	C04	0	Control	1066	34	2200.388916	0
747	C04	0	Control	1066	35	2198.099609	0
747	C04	0	Control	1066	36	2815.257568	0
747	C04	0	Control	1066	37	2084.218018	0
747	C04	0	Control	1066	38	2393.232422	0
747	C04	0	Control	1066	39	2200.266846	0
747	C04	0	Control	1066	40	1861.663086	0
747	C04	0	Control	1066	41	2050.829102	0
747	C04	0	Control	1066	42	2703.787842	0
747	C04	0	Control	1066	43	2116.696289	0
747	C04	0	Control	1066	44	1853.501831	0
747	C04	0	Control	1066	45	2142.049805	0
747	C04	0	Control	1066	46	2364.92749	0
747	C04	0	Control	1066	47	1822.045898	0
747	C04	0	Control	1066	48	2592.050049	0
747	C04	0	Control	1066	49	1593.228638	0
747	C04	0	Control	1066	50	2189.54126	0
747	C04	0	Control	1066	51	2095.143555	0
747	C04	0	Control	1066	52	1690.734131	0
747	C04	0	Control	1066	53	1786.0979	0
747	C04	0	Control	1066	54	1851	0
747	C04	0	Control	1066	55	1891.266113	0
747	C04	0	Control	1066	56	2063.203613	0
747	C04	0	Control	1066	57	1888.028931	0
747	C04	0	Control	1066	58	2287.563721	0
747	C04	0	Control	1066	59	1847.986694	0
747	C04	0	Control	1066	60	2443.381836	0
747	C04	0	Control	1066	61	1905.333374	0
747	C04	0	Control	1066	62	2188.553223	0
747	C04	0	Control	1066	63	2105	0
747	C04	0	Control	1066	1	1626.093384	0
747	C04	0	Control	1066	2	1862.783691	0
747	C04	0	Control	1066	3	1708.12561	0
747	C04	0	Control	1066	4	1885.280884	0
747	C04	0	Control	1066	5	1936.934204	0
747	C04	0	Control	1066	6	1902.813599	0
747	C04	0	Control	1066	7	1496.028198	0
747	C04	0	Control	1066	8	2051.997314	0
747	C04	0	Control	1066	9	1740.683228	0
747	C04	0	Control	1066	10	1963.984863	0
747	C04	0	Control	1066	11	1926.738403	0
747	C04	0	Control	1066	12	2112.939697	0
747	C04	0	Control	1066	13	1629.813354	0
747	C04	0	Control	1066	14	1870.920532	0
747	C04	0	Control	1066	15	1918.028809	0
747	C04	0	Control	1066	16	2059.675293	0
747	C04	0	Control	1066	17	2131.078125	0
747	C04	0	Control	1066	18	1846.625732	0
747	C04	0	Control	1066	19	1807.116089	0
747	C04	0	Control	1066	20	1843.482788	0
747	C04	0	Control	1066	21	1846.176758	0
747	C04	0	Control	1066	22	1754.127563	0
747	C04	0	Control	1066	23	1674.441162	0
747	C04	0	Control	1066	24	2078.596924	0
747	C04	0	Control	1066	25	1627.808838	0
747	C04	0	Control	1066	26	1797.547241	0
747	C04	0	Control	1066	27	1649.863037	0
747	C04	0	Control	1066	28	1717.858643	0
747	C04	0	Control	1066	29	2186.124512	0
747	C04	0	Control	1066	30	1756.451416	0
747	C04	0	Control	1066	31	2039.529419	0
747	C04	0	Control	1066	32	1784.884888	0
747	C04	0	Control	1066	33	1892.20459	0
747	C04	0	Control	1066	34	1632.111328	0
747	C04	0	Control	1066	35	1585.578979	0
747	C04	0	Control	1066	36	1689.045532	0
747	C04	0	Control	1066	37	1695.124023	0
747	C04	0	Control	1066	38	1832.333496	0
747	C04	0	Control	1066	39	2095.601807	0
747	C04	0	Control	1066	40	1769.454468	0
747	C04	0	Control	1066	41	1647.74231	0
747	C04	0	Control	1066	42	1590.19873	0
747	C04	0	Control	1066	43	1566.540894	0
747	C04	0	Control	1066	44	1722.78833	0
747	C04	0	Control	1066	1	2118.893066	0
747	C04	0	Control	1066	2	1947.274536	0
747	C04	0	Control	1066	3	1627.717285	0
747	C04	0	Control	1066	4	2035.702637	0
747	C04	0	Control	1066	5	2080.806152	0
747	C04	0	Control	1066	6	1909.418457	0
747	C04	0	Control	1066	7	2042.829346	0
747	C04	0	Control	1066	8	2007.529541	0
747	C04	0	Control	1066	9	2166.970459	0
747	C04	0	Control	1066	10	1834.372559	0
747	C04	0	Control	1066	11	1865.873779	0
747	C04	0	Control	1066	12	2032.931152	0
747	C04	0	Control	1066	13	1934.735596	0
747	C04	0	Control	1066	14	1976.052002	0
747	C04	0	Control	1066	15	1953.890869	0
747	C04	0	Control	1066	16	2017.424805	0
747	C04	0	Control	1066	17	1911.09021	0
747	C04	0	Control	1066	18	1976.828979	0
747	C04	0	Control	1066	19	1956.26355	0
747	C04	0	Control	1066	20	2423.62085	0
747	C04	0	Control	1066	21	1898.392822	0
747	C04	0	Control	1066	22	2091.761719	0
747	C04	0	Control	1066	23	1705.098755	0
747	C04	0	Control	1066	24	1820.982422	0
747	C04	0	Control	1066	25	1668.562744	0
747	C04	0	Control	1066	26	1815.594482	0
747	C04	0	Control	1066	27	2074.732178	0
747	C04	0	Control	1066	28	1749.161377	0
747	C04	0	Control	1066	29	2279.348145	0
747	C04	0	Control	1066	30	2066.885498	0
747	C04	0	Control	1066	31	2011.570435	0
747	C04	0	Control	1066	32	1974.644043	0
747	C04	0	Control	1066	1	1918.597168	0
747	C04	0	Control	1066	2	1892.905518	0
747	C04	0	Control	1066	3	2286.431885	0
747	C04	0	Control	1066	4	2025.64563	0
747	C04	0	Control	1066	5	2025.326294	0
747	C04	0	Control	1066	6	2175.508301	0
747	C04	0	Control	1066	1	1736.153687	0
747	C04	0	Control	1066	2	2352.262695	0
747	C04	0	Control	1066	3	2170.892578	0
747	C04	0	Control	1066	4	2185.967041	0
747	C04	0	Control	1066	5	2122.780029	0
747	C04	0	Control	1066	6	2092.05127	0
747	C04	0	Control	1066	7	1954.511353	0
747	C04	0	Control	1066	8	1905.383789	0
747	C04	0	Control	1066	9	2180.040283	0
747	C04	0	Control	1066	10	2291.256104	0
747	C04	0	Control	1066	11	2075.023438	0
747	C04	0	Control	1066	12	2067.058594	0
747	C04	0	Control	1066	13	2281.111572	0
747	C04	0	Control	1066	14	1978.805908	0
747	C04	0	Control	1066	15	2239.466309	0
747	C04	0	Control	1066	16	2021.638672	0
747	C04	0	Control	1066	17	1430.930542	0
747	C04	0	Control	1066	18	2041.089111	0
747	C04	0	Control	1066	19	1981.802246	0
747	C04	0	Control	1066	20	2180.780029	0
747	C04	0	Control	1066	21	1907.12793	0
747	C04	0	Control	1066	22	1965.132568	0
747	C04	0	Control	1066	23	1719.192993	0
747	C04	0	Control	1066	24	2175.40332	0
747	C04	0	Control	1066	25	1810.661621	0
747	C04	0	Control	1066	26	2160.063232	0
747	C04	0	Control	1066	27	1838.336182	0
747	C04	0	Control	1066	28	1941.349487	0
747	C04	0	Control	1066	29	2202.552002	0
747	C04	0	Control	1066	30	1893.072754	0
747	C04	0	Control	1066	31	1879.974731	0
747	C04	0	Control	1066	32	1836.355835	0
747	C04	0	Control	1066	33	2079.261963	0
747	C04	0	Control	1066	34	2064.789307	0
747	C04	0	Control	1066	35	2061.012451	0
747	C04	0	Control	1066	36	2123.055908	0
747	C04	0	Control	1066	37	1927.980957	0
747	C04	0	Control	1066	38	1680.368774	0
747	C04	0	Control	1066	39	1887.554932	0
747	C04	0	Control	1066	40	1933.762207	0
747	C04	0	Control	1066	41	1523.862427	0
747	C04	0	Control	1066	42	1761.268066	0
747	C04	0	Control	1066	43	2024.966187	0
747	C04	0	Control	1066	44	1838.505493	0
747	C04	0	Control	1066	45	1923.506226	0
747	C04	0	Control	1066	46	2128.133545	0
747	C04	0	Control	1066	47	2041.981445	0
747	C04	0	Control	1066	48	1730.567261	0
747	C04	0	Control	1066	49	1697.355469	0
747	C04	0	Control	1066	50	2003.085938	0
747	C04	0	Control	1066	51	1913.202148	0
747	C04	0	Control	1066	52	1922.54187	0
747	C04	0	Control	1066	53	1980.423706	0
747	C04	0	Control	1066	54	1630.555542	0
747	C04	0	Control	1066	1	1876.496948	0
747	C04	0	Control	1066	2	1717.348267	0
747	C04	0	Control	1066	3	1815.592773	0
747	C04	0	Control	1066	4	2139	0
747	C04	0	Control	1066	5	1507.928589	0
747	C04	0	Control	1066	6	2008	0
747	C04	0	Control	1066	7	1795.45813	0
747	C04	0	Control	1066	8	2316.545898	0
747	C04	0	Control	1066	9	2402.724609	0
747	C04	0	Control	1066	10	2411.196533	0
747	C04	0	Control	1066	11	2585.179688	0
747	C04	0	Control	1066	12	2456.949463	0
747	C04	0	Control	1066	13	2003.880371	0
747	C05	1	Control	1066	1	1582.32605	0
747	C05	1	Control	1066	2	1605.19165	0
747	C05	1	Control	1066	3	1507.990356	0
747	C05	1	Control	1066	4	1577.763306	0
747	C05	1	Control	1066	5	1573.553711	0
747	C05	1	Control	1066	6	1642.174805	0
747	C05	1	Control	1066	7	1489.536255	0
747	C05	1	Control	1066	8	1487.139893	0
747	C05	1	Control	1066	9	1479.116089	0
747	C05	1	Control	1066	10	1451.547485	0
747	C05	1	Control	1066	11	1455.075439	0
747	C05	1	Control	1066	12	1470.225342	0
747	C05	1	Control	1066	13	1492.499146	0
747	C05	1	Control	1066	14	1482.032959	0
747	C05	1	Control	1066	15	1573.99939	0
747	C05	1	Control	1066	16	1560.842407	0
747	C05	1	Control	1066	1	1482.779541	0
747	C05	1	Control	1066	2	1487.00061	0
747	C05	1	Control	1066	3	1425.200439	0
747	C05	1	Control	1066	4	1374.504517	0
747	C05	1	Control	1066	1	1543.709229	0
747	C05	1	Control	1066	2	1473.676758	0
747	C05	1	Control	1066	3	1562.245361	0
747	C05	1	Control	1066	4	1509.873657	0
747	C05	1	Control	1066	5	1406.719971	0
747	C05	1	Control	1066	6	1436.415161	0
747	C05	1	Control	1066	7	1525.960449	0
747	C05	1	Control	1066	8	1469.265869	0
747	C05	1	Control	1066	9	1449.668945	0
747	C05	1	Control	1066	1	1472.05249	0
747	C05	1	Control	1066	2	1575.25293	0
747	C05	1	Control	1066	3	1497.724609	0
747	C05	1	Control	1066	4	1471.071167	0
747	C05	1	Control	1066	5	1500.509155	0
747	C05	1	Control	1066	6	1442.505371	0
747	C05	1	Control	1066	7	1450.826416	0
747	C05	1	Control	1066	8	1436.531006	0
747	C05	1	Control	1066	9	1471.974976	0
747	C05	1	Control	1066	10	1473.295044	0
747	C05	1	Control	1066	1	1468.226685	0
747	C05	1	Control	1066	2	1502.295044	0
747	C05	1	Control	1066	3	1486.817017	0
747	C05	1	Control	1066	4	1593.284912	0
747	C05	1	Control	1066	5	1466.617188	0
747	C05	1	Control	1066	6	1523.075684	0
747	C05	1	Control	1066	7	1637.157349	0
747	C05	1	Control	1066	8	1390.138062	0
747	C05	1	Control	1066	9	1481.929443	0
747	C05	1	Control	1066	10	1537.549805	0
747	C05	1	Control	1066	11	1620.255005	0
747	C05	1	Control	1066	12	1442.259399	0
747	C05	1	Control	1066	1	1575.156616	0
747	C05	1	Control	1066	2	1653.242432	0
747	C05	1	Control	1066	3	1456.680542	0
747	C05	1	Control	1066	4	1363.935791	0
747	C06	1	Control	1066	1	1394.535034	0
747	C06	1	Control	1066	2	1455.582764	0
747	C06	1	Control	1066	3	1445.25769	0
747	C06	1	Control	1066	4	1515.011597	0
747	C06	1	Control	1066	5	1563.241211	0
747	C06	1	Control	1066	6	1451.903198	0
747	C06	1	Control	1066	1	1488.684204	0
747	C06	1	Control	1066	2	1440.421387	0
747	C06	1	Control	1066	3	1388.720215	0
747	C06	1	Control	1066	4	1594.321411	0
747	C06	1	Control	1066	5	1455.165161	0
747	C06	1	Control	1066	6	1387.491577	0
747	C06	1	Control	1066	7	1580.40564	0
747	C06	1	Control	1066	1	1561.823364	0
747	C06	1	Control	1066	2	1447.258057	0
747	C06	1	Control	1066	3	1600.635864	0
747	C06	1	Control	1066	4	1595.874146	0
747	C06	1	Control	1066	5	1504.685303	0
747	C06	1	Control	1066	6	1816.316895	0
747	C06	1	Control	1066	7	1440.492554	0
747	C06	1	Control	1066	8	1598.244263	0
747	C06	1	Control	1066	9	1618.647217	0
747	C06	1	Control	1066	10	1541.960327	0
747	C06	1	Control	1066	11	1662.596191	0
747	C06	1	Control	1066	12	1492.442261	0
747	C06	1	Control	1066	13	1549.646606	0
747	C06	1	Control	1066	14	1652.523804	0
747	C06	1	Control	1066	15	1727.62915	0
747	C06	1	Control	1066	16	1562.309082	0
747	C06	1	Control	1066	17	1548.341064	0
747	C06	1	Control	1066	18	1572.025024	0
747	C06	1	Control	1066	19	1510.318481	0
747	C06	1	Control	1066	20	1614.564697	0
747	C06	1	Control	1066	21	1629.605469	0
747	C06	1	Control	1066	22	1747.082031	0
747	C06	1	Control	1066	23	1524.92334	0
747	C06	1	Control	1066	24	1521.630371	0
747	C06	1	Control	1066	25	1585.251831	0
747	C06	1	Control	1066	26	1606.662231	0
747	C06	1	Control	1066	27	1490.634766	0
747	C06	1	Control	1066	28	1730.717285	0
747	C06	1	Control	1066	29	1551.564453	0
747	C06	1	Control	1066	30	1591.175537	0
747	C06	1	Control	1066	31	1416.860229	0
747	C06	1	Control	1066	32	1556.313477	0
747	C06	1	Control	1066	33	1958.922363	0
747	C06	1	Control	1066	34	1515.250244	0
747	C06	1	Control	1066	35	1602.973999	0
747	C06	1	Control	1066	36	1638.509399	0
747	C06	1	Control	1066	37	1450.996948	0
747	C06	1	Control	1066	38	1672.790405	0
747	C06	1	Control	1066	39	1468.195923	0
747	C06	1	Control	1066	40	1453.217407	0
747	C06	1	Control	1066	41	1456.662354	0
747	C06	1	Control	1066	42	1564.195313	0
747	C06	1	Control	1066	43	1471.939209	0
747	C06	1	Control	1066	44	1457.611084	0
747	C06	1	Control	1066	45	1526.303955	0
747	C06	1	Control	1066	46	1416.520142	0
747	C06	1	Control	1066	47	1455.220337	0
747	C06	1	Control	1066	48	1414.807251	0
747	C06	1	Control	1066	49	1530.366943	0
747	C06	1	Control	1066	50	1587.648438	0
747	C06	1	Control	1066	51	1573.297729	0
747	C06	1	Control	1066	52	1515.401611	0
747	C06	1	Control	1066	53	1530.488892	0
747	C06	1	Control	1066	54	1492.673096	0
747	C06	1	Control	1066	55	1512.083374	0
747	C06	1	Control	1066	56	1560.419189	0
747	C06	1	Control	1066	57	1439.561401	0
747	C06	1	Control	1066	58	1508.915771	0
747	C06	1	Control	1066	59	1477.589966	0
747	C06	1	Control	1066	60	1504.223511	0
747	C06	1	Control	1066	61	1441.987427	0
747	C06	1	Control	1066	62	1490.941895	0
747	C07	2	Control	1066	1	1484.809204	0
747	C07	2	Control	1066	2	1526.127686	0
747	C07	2	Control	1066	3	1488.783936	0
747	C07	2	Control	1066	4	1517.032104	0
747	C07	2	Control	1066	5	1520.545654	0
747	C07	2	Control	1066	6	1610.746704	0
747	C07	2	Control	1066	7	1592.435181	0
747	C07	2	Control	1066	8	1438.491455	0
747	C07	2	Control	1066	9	1637.480347	0
747	C07	2	Control	1066	10	1499.246826	0
747	C07	2	Control	1066	11	1545.538818	0
747	C07	2	Control	1066	12	1467.359985	0
747	C07	2	Control	1066	13	1488.863159	0
747	C07	2	Control	1066	14	1435.538086	0
747	C07	2	Control	1066	15	1498.320801	0
747	C07	2	Control	1066	16	1497.979004	0
747	C07	2	Control	1066	17	1473.673218	0
747	C07	2	Control	1066	18	1431.590332	0
747	C07	2	Control	1066	19	1448.269287	0
747	C07	2	Control	1066	20	1476.872192	0
747	C07	2	Control	1066	21	1512.800171	0
747	C07	2	Control	1066	22	1423.899658	0
747	C07	2	Control	1066	23	1489.994507	0
747	C07	2	Control	1066	24	1518.5	0
747	C07	2	Control	1066	25	1442.809448	0
747	C07	2	Control	1066	26	1414.540771	0
747	C07	2	Control	1066	27	1429.980713	0
747	C07	2	Control	1066	28	1416.96582	0
747	C07	2	Control	1066	29	1798	0
747	C07	2	Control	1066	30	1409.608154	0
747	C07	2	Control	1066	31	1420.0177	0
747	C07	2	Control	1066	32	1429.530884	0
747	C07	2	Control	1066	33	1388.100342	0
747	C07	2	Control	1066	34	1447.771362	0
747	C07	2	Control	1066	35	1400.668091	0
747	C07	2	Control	1066	36	1412.777954	0
747	C07	2	Control	1066	37	1450.383057	0
747	C07	2	Control	1066	38	1443.96228	0
747	C07	2	Control	1066	39	1405.829346	0
747	C07	2	Control	1066	40	1575.142578	0
747	C07	2	Control	1066	41	1478.625977	0
747	C07	2	Control	1066	42	1442.40332	0
747	C07	2	Control	1066	43	1468.56897	0
747	C07	2	Control	1066	44	1407.06311	0
747	C07	2	Control	1066	45	1448.829102	0
747	C07	2	Control	1066	46	1267.976685	0
747	C07	2	Control	1066	47	1519.374878	0
747	C07	2	Control	1066	48	1423.38916	0
747	C07	2	Control	1066	1	1335.798584	0
747	C07	2	Control	1066	1	1425.591187	0
747	C07	2	Control	1066	2	1667.492432	0
747	C07	2	Control	1066	3	1378.515625	0
747	C07	2	Control	1066	4	1476.162476	0
747	C07	2	Control	1066	5	1544.03064	0
747	C07	2	Control	1066	6	1488.828003	0
747	C07	2	Control	1066	7	1485.083984	0
747	C07	2	Control	1066	8	1425.973267	0
747	C07	2	Control	1066	9	1452.930298	0
747	C07	2	Control	1066	10	1492.578613	0
747	C07	2	Control	1066	11	1559.560425	0
747	C07	2	Control	1066	12	1428.039673	0
747	C07	2	Control	1066	13	1405.360474	0
747	C07	2	Control	1066	14	1502.11145	0
747	C07	2	Control	1066	15	1416.640503	0
747	C07	2	Control	1066	16	1531.758179	0
747	C07	2	Control	1066	17	1505.210449	0
747	C07	2	Control	1066	18	1570.759155	0
747	C07	2	Control	1066	19	1496.302368	0
747	C07	2	Control	1066	20	1483.530762	0
747	C07	2	Control	1066	1	1527.190063	0
747	C07	2	Control	1066	2	1429.767456	0
747	C07	2	Control	1066	3	1424.590088	0
747	C07	2	Control	1066	4	1568.555176	0
747	C07	2	Control	1066	5	1543.061646	0
747	C07	2	Control	1066	6	1485.67041	0
747	C07	2	Control	1066	7	1579.382446	0
747	C07	2	Control	1066	8	1486.505981	0
747	C07	2	Control	1066	9	1573.203491	0
747	C07	2	Control	1066	10	1506.960693	0
747	C07	2	Control	1066	11	1611.680542	0
747	C07	2	Control	1066	12	1540.414917	0
747	C07	2	Control	1066	13	1552.200806	0
747	C07	2	Control	1066	14	1596.255981	0
747	C07	2	Control	1066	15	1438	0
747	C07	2	Control	1066	16	1565.440918	0
747	C07	2	Control	1066	17	1594.811401	0
747	C07	2	Control	1066	18	1494.840576	0
747	C07	2	Control	1066	19	1499.633057	0
747	C07	2	Control	1066	20	1477.507324	0
747	C07	2	Control	1066	21	1510.452637	0
747	C07	2	Control	1066	22	1475.671875	0
747	C07	2	Control	1066	23	1486.770874	0
747	C07	2	Control	1066	24	1480.568604	0
747	C07	2	Control	1066	25	1528.051147	0
747	C07	2	Control	1066	26	1524.135864	0
747	C07	2	Control	1066	27	1662.955322	0
747	C07	2	Control	1066	28	1638.393677	0
747	C07	2	Control	1066	1	1449.677612	0
747	C08	2	Control	1066	1	1572.677979	0
747	C08	2	Control	1066	1	1571.286011	0
747	C08	2	Control	1066	2	1528.790771	0
747	C08	2	Control	1066	3	1538.384399	0
747	C08	2	Control	1066	4	1468.739624	0
747	C08	2	Control	1066	5	1525.604126	0
747	C08	2	Control	1066	6	1620.651978	0
747	C08	2	Control	1066	7	1415.673828	0
747	C08	2	Control	1066	8	1451.086426	0
747	C08	2	Control	1066	9	1342.506348	0
747	C08	2	Control	1066	10	1325.855225	0
747	C08	2	Control	1066	11	1423.69043	0
747	C08	2	Control	1066	12	1484.879883	0
747	C08	2	Control	1066	13	1399.689331	0
747	C08	2	Control	1066	14	1471.206299	0
747	C08	2	Control	1066	15	1483.004761	0
747	C08	2	Control	1066	16	1455.844604	0
747	C08	2	Control	1066	1	1404.640015	0
747	C08	2	Control	1066	2	1461.667236	0
747	C08	2	Control	1066	3	1732.565552	0
747	C08	2	Control	1066	4	1602.764648	0
747	C08	2	Control	1066	5	1540.264404	0
747	C08	2	Control	1066	6	1678.678955	0
747	C08	2	Control	1066	7	1507.485474	0
747	C08	2	Control	1066	8	1443.053467	0
747	C08	2	Control	1066	9	1647.551147	0
747	C08	2	Control	1066	10	1474.721924	0
747	C08	2	Control	1066	11	1492.680298	0
747	C08	2	Control	1066	12	1469.447388	0
747	C08	2	Control	1066	13	1413.154541	0
747	C08	2	Control	1066	14	1488.360107	0
747	C08	2	Control	1066	15	1454.323364	0
747	C08	2	Control	1066	16	1524.911987	0
747	C08	2	Control	1066	17	1523.457886	0
747	C08	2	Control	1066	18	1479.8302	0
747	C08	2	Control	1066	19	1457.296753	0
747	C08	2	Control	1066	20	1451.330688	0
747	C08	2	Control	1066	21	1515.717163	0
747	C08	2	Control	1066	22	1566.870361	0
747	C08	2	Control	1066	23	1403.224121	0
747	C08	2	Control	1066	24	1475.940063	0
747	C08	2	Control	1066	25	1415.740723	0
747	C08	2	Control	1066	26	1640.413696	0
747	C08	2	Control	1066	27	1437.048828	0
747	C08	2	Control	1066	28	1446.469604	0
747	C08	2	Control	1066	29	1428.302246	0
747	C08	2	Control	1066	30	1568.834106	0
747	C08	2	Control	1066	31	1420.016479	0
747	C08	2	Control	1066	1	1417.25415	0
747	C08	2	Control	1066	2	1520.960327	0
747	C08	2	Control	1066	1	1447.939331	0
747	C08	2	Control	1066	2	1417.644287	0
747	C08	2	Control	1066	3	1462.383301	0
747	C08	2	Control	1066	4	1424.064453	0
747	C08	2	Control	1066	5	1501.052368	0
747	C08	2	Control	1066	6	1470.330444	0
747	C08	2	Control	1066	7	1471.935303	0
747	C08	2	Control	1066	8	1487.110718	0
747	C08	2	Control	1066	9	1353.02832	0
747	C08	2	Control	1066	10	1394.505981	0
747	C08	2	Control	1066	1	1403.784058	0
747	C08	2	Control	1066	2	1462.335205	0
747	C08	2	Control	1066	3	1490.474121	0
747	C08	2	Control	1066	1	1400.937744	0
747	C08	2	Control	1066	2	1389.604126	0
747	C08	2	Control	1066	3	1418.987183	0
747	C08	2	Control	1066	4	1514.833008	0
747	C08	2	Control	1066	5	1452.103882	0
747	C08	2	Control	1066	6	1442.435181	0
747	C08	2	Control	1066	7	1440.790771	0
747	C08	2	Control	1066	8	1603.823608	0
747	C08	2	Control	1066	9	1474.081665	0
747	C08	2	Control	1066	10	1461.351807	0
747	C08	2	Control	1066	11	1569.439697	0
747	C08	2	Control	1066	12	1519.428833	0
747	C08	2	Control	1066	13	1430.936646	0
747	C08	2	Control	1066	14	1575.124634	0
747	C08	2	Control	1066	15	1490.567993	0
747	C08	2	Control	1066	16	1482.66687	0
747	C08	2	Control	1066	17	1515.576172	0
747	C08	2	Control	1066	18	1492.483154	0
747	C08	2	Control	1066	19	1499.619141	0
747	C08	2	Control	1066	20	1481.460938	0
747	C08	2	Control	1066	21	1524.116455	0
747	C08	2	Control	1066	22	1494.645508	0
747	C08	2	Control	1066	23	1551.004761	0
747	C08	2	Control	1066	24	1566.689453	0
747	C08	2	Control	1066	25	1499.130737	0
747	C08	2	Control	1066	26	1572.355347	0
747	C08	2	Control	1066	27	1461.011353	0
747	C08	2	Control	1066	28	1488.54187	0
747	C08	2	Control	1066	29	1518.130737	0
747	C08	2	Control	1066	30	1495.540405	0
747	C08	2	Control	1066	31	1567.849854	0
747	C08	2	Control	1066	32	1452.157593	0
747	C08	2	Control	1066	33	1462.123657	0
747	C08	2	Control	1066	34	1478.967163	0
747	C08	2	Control	1066	35	1597.805542	0
747	C08	2	Control	1066	36	1469.105835	0
747	C08	2	Control	1066	37	1588.768188	0
747	C08	2	Control	1066	38	1515.984375	0
747	C08	2	Control	1066	39	1595.636353	0
747	C08	2	Control	1066	40	1496.308472	0
747	C08	2	Control	1066	41	1510.419067	0
747	C08	2	Control	1066	42	1522.204102	0
747	C08	2	Control	1066	43	1500.177856	0
747	C08	2	Control	1066	44	1582.915894	0
747	C08	2	Control	1066	45	1463.902466	0
747	C08	2	Control	1066	46	1674.774048	0
747	C08	2	Control	1066	47	1500.800049	0
747	C08	2	Control	1066	48	1359.861206	0
747	C08	2	Control	1066	49	1385.533325	0
747	C08	2	Control	1066	50	1610.435059	0
747	C08	2	Control	1066	51	1484.261963	0
747	C08	2	Control	1066	52	1424.959961	0
747	C08	2	Control	1066	53	1513.693115	0
747	C08	2	Control	1066	54	1445.973022	0
747	C08	2	Control	1066	55	1395.006958	0
747	C08	2	Control	1066	56	1422.932739	0
747	C08	2	Control	1066	57	1508.219238	0
747	C08	2	Control	1066	58	1438.316162	0
747	C08	2	Control	1066	59	1590.87146	0
747	C08	2	Control	1066	60	1555.076538	0
747	C08	2	Control	1066	61	1479.557251	0
747	C08	2	Control	1066	62	1454.389893	0
747	C08	2	Control	1066	63	1431.525146	0
747	C08	2	Control	1066	64	1416.359497	0
747	C08	2	Control	1066	65	1472.936157	0
747	C08	2	Control	1066	66	1475.718628	0
747	C08	2	Control	1066	67	1447.60498	0
747	C08	2	Control	1066	68	1564.089722	0
747	C08	2	Control	1066	69	1440.112915	0
747	C08	2	Control	1066	70	1469.003052	0
747	C08	2	Control	1066	71	1472.034302	0
747	C08	2	Control	1066	72	1438.077271	0
747	C08	2	Control	1066	73	1407.171265	0
747	C08	2	Control	1066	1	1613.963379	0
747	C08	2	Control	1066	2	1547.252197	0
747	C08	2	Control	1066	3	2058.695557	0
747	C08	2	Control	1066	4	1710.223755	0
747	C08	2	Control	1066	5	2116.224609	0
747	C09	3	Control	1066	1	2062.42627	0
747	C09	3	Control	1066	2	2250.142334	0
747	C09	3	Control	1066	3	2210.369385	0
747	C09	3	Control	1066	4	2323.16748	0
747	C09	3	Control	1066	5	2345.465088	0
747	C09	3	Control	1066	6	2230.050781	0
747	C09	3	Control	1066	7	2456.907715	0
747	C09	3	Control	1066	8	2362.499268	0
747	C09	3	Control	1066	9	2254.818604	0
747	C09	3	Control	1066	10	2147.09375	0
747	C09	3	Control	1066	11	2055.431885	0
747	C09	3	Control	1066	12	2425.474365	0
747	C09	3	Control	1066	13	2404.533447	0
747	C09	3	Control	1066	14	2335.744873	0
747	C09	3	Control	1066	15	2073.623047	0
747	C09	3	Control	1066	16	2045.612915	0
747	C09	3	Control	1066	17	2247.916504	0
747	C09	3	Control	1066	18	1747.473755	0
747	C09	3	Control	1066	19	1915.055664	0
747	C09	3	Control	1066	20	2158.122314	0
747	C09	3	Control	1066	21	2131.764404	0
747	C09	3	Control	1066	22	1854.749146	0
747	C09	3	Control	1066	23	1974.242676	0
747	C09	3	Control	1066	24	1965.332886	0
747	C09	3	Control	1066	25	2145.90625	0
747	C09	3	Control	1066	26	2276.644287	0
747	C09	3	Control	1066	27	2033.031494	0
747	C09	3	Control	1066	28	2063.236572	0
747	C09	3	Control	1066	29	1920.337402	0
747	C09	3	Control	1066	30	1986.644043	0
747	C09	3	Control	1066	31	1998.178833	0
747	C09	3	Control	1066	32	2070.454346	0
747	C09	3	Control	1066	33	1879.31189	0
747	C09	3	Control	1066	34	2086.643555	0
747	C09	3	Control	1066	35	1918.371216	0
747	C09	3	Control	1066	36	2261.167236	0
747	C09	3	Control	1066	37	1859.454956	0
747	C09	3	Control	1066	38	1951.841431	0
747	C09	3	Control	1066	39	1908.699707	0
747	C09	3	Control	1066	40	2208.748779	0
747	C09	3	Control	1066	41	2265.89209	0
747	C09	3	Control	1066	42	2150.488037	0
747	C09	3	Control	1066	43	2089.777344	0
747	C09	3	Control	1066	44	2008.547485	0
747	C09	3	Control	1066	45	1810.152954	0
747	C09	3	Control	1066	46	2057.615479	0
747	C09	3	Control	1066	47	1883.119141	0
747	C09	3	Control	1066	48	1994.55127	0
747	C09	3	Control	1066	49	1955.791382	0
747	C09	3	Control	1066	50	1716.446655	0
747	C09	3	Control	1066	51	2228.293213	0
747	C09	3	Control	1066	52	1786.888428	0
747	C09	3	Control	1066	53	2160.667969	0
747	C09	3	Control	1066	54	1683.720337	0
747	C09	3	Control	1066	55	1859.648071	0
747	C09	3	Control	1066	56	2181.045898	0
747	C09	3	Control	1066	57	1933.316528	0
747	C09	3	Control	1066	58	1838.013062	0
747	C09	3	Control	1066	59	2133.994141	0
747	C09	3	Control	1066	60	1798.150635	0
747	C09	3	Control	1066	61	1783.06189	0
747	C09	3	Control	1066	62	1868.166016	0
747	C09	3	Control	1066	63	1936.799194	0
747	C09	3	Control	1066	64	1961.181152	0
747	C09	3	Control	1066	65	1770.858154	0
747	C09	3	Control	1066	66	1674.730713	0
747	C09	3	Control	1066	67	1944.140503	0
747	C09	3	Control	1066	68	1762.965576	0
747	C09	3	Control	1066	69	1677.324341	0
747	C09	3	Control	1066	1	1725.290405	0
747	C09	3	Control	1066	2	2143.0354	0
747	C09	3	Control	1066	3	2191.588379	0
747	C09	3	Control	1066	4	2097.512939	0
747	C09	3	Control	1066	5	2047.843506	0
747	C09	3	Control	1066	6	2067.584229	0
747	C09	3	Control	1066	7	1821.076538	0
747	C09	3	Control	1066	8	2475.674805	0
747	C09	3	Control	1066	9	2226.832275	0
747	C09	3	Control	1066	10	2046.831055	0
747	C09	3	Control	1066	11	2014.700684	0
747	C09	3	Control	1066	12	1966.238037	0
747	C09	3	Control	1066	13	1934.970581	0
747	C09	3	Control	1066	14	1845.48645	0
747	C09	3	Control	1066	15	1975.217163	0
747	C09	3	Control	1066	16	2295.376953	0
747	C09	3	Control	1066	17	2047.877686	0
747	C09	3	Control	1066	18	1875.716064	0
747	C09	3	Control	1066	19	1688.482056	0
747	C09	3	Control	1066	20	1974.146973	0
747	C09	3	Control	1066	21	1927.08606	0
747	C09	3	Control	1066	22	2008.922729	0
747	C09	3	Control	1066	23	1875.144043	0
747	C09	3	Control	1066	24	1744	0
747	C09	3	Control	1066	25	2207.685059	0
747	C09	3	Control	1066	26	1842.28186	0
747	C09	3	Control	1066	27	1927.845825	0
747	C09	3	Control	1066	28	2249.334473	0
747	C09	3	Control	1066	29	2061.575684	0
747	C09	3	Control	1066	30	2036.423828	0
747	C09	3	Control	1066	31	2043.554688	0
747	C09	3	Control	1066	32	1851.327759	0
747	C09	3	Control	1066	33	1879.101807	0
747	C09	3	Control	1066	34	2004.979614	0
747	C09	3	Control	1066	35	1978.146729	0
747	C09	3	Control	1066	36	1913.996094	0
747	C09	3	Control	1066	37	2213.129639	0
747	C09	3	Control	1066	38	1913.120361	0
747	C09	3	Control	1066	39	1760.861694	0
747	C09	3	Control	1066	40	1681.507446	0
747	C09	3	Control	1066	41	1708.960815	0
747	C09	3	Control	1066	42	1606.052734	0
747	C09	3	Control	1066	43	1868.138062	0
747	C09	3	Control	1066	44	1907.843506	0
747	C09	3	Control	1066	45	1884.459717	0
747	C09	3	Control	1066	46	1855.197266	0
747	C09	3	Control	1066	1	1930.400635	0
747	C09	3	Control	1066	2	1687.077759	0
747	C09	3	Control	1066	1	1962.597656	0
747	C09	3	Control	1066	2	1800.540283	0
747	C09	3	Control	1066	3	1783.787964	0
747	C09	3	Control	1066	4	1813.727661	0
747	C09	3	Control	1066	5	2012.192871	0
747	C09	3	Control	1066	6	2263.625244	0
747	C09	3	Control	1066	7	2118.773926	0
747	C09	3	Control	1066	8	2068.600098	0
747	C09	3	Control	1066	9	2521.684326	0
747	C09	3	Control	1066	10	2022.217285	0
747	C09	3	Control	1066	11	1850.37793	0
747	C09	3	Control	1066	1	1674.265503	0
747	C09	3	Control	1066	2	1811.542847	0
747	C09	3	Control	1066	3	2058.398438	0
747	C09	3	Control	1066	4	2072.010254	0
747	C09	3	Control	1066	5	1759.084839	0
747	C09	3	Control	1066	6	1714.564941	0
747	C09	3	Control	1066	7	1846.542603	0
747	C09	3	Control	1066	8	1686.297729	0
747	C09	3	Control	1066	9	1680.050171	0
747	C09	3	Control	1066	10	1973.167725	0
747	C09	3	Control	1066	11	1868.589355	0
747	C09	3	Control	1066	12	1660.866333	0
747	C09	3	Control	1066	13	1884.885498	0
747	C09	3	Control	1066	14	2042.335693	0
747	C09	3	Control	1066	15	2200.443604	0
747	C09	3	Control	1066	16	2178.196289	0
747	C09	3	Control	1066	17	1731.852295	0
747	C09	3	Control	1066	18	1671.077637	0
747	C09	3	Control	1066	19	1917.200928	0
747	C09	3	Control	1066	20	1810.566284	0
747	C09	3	Control	1066	21	1845.042847	0
747	C09	3	Control	1066	22	1916.332642	0
747	C09	3	Control	1066	23	1582.791504	0
747	C09	3	Control	1066	24	1590.502441	0
747	C09	3	Control	1066	25	1982.485962	0
747	C09	3	Control	1066	26	1460.652588	0
747	C09	3	Control	1066	27	1717.875732	0
747	C09	3	Control	1066	28	1806.647339	0
747	C09	3	Control	1066	29	1882.731812	0
747	C09	3	Control	1066	30	1930.973511	0
747	C09	3	Control	1066	1	1686.299194	0
747	C09	3	Control	1066	1	2026.801514	0
747	C09	3	Control	1066	2	2027.404785	0
747	C09	3	Control	1066	3	1651.201416	0
747	C09	3	Control	1066	1	2221.20459	0
747	C09	3	Control	1066	2	2045.781616	0
747	C09	3	Control	1066	3	1986.571533	0
747	C09	3	Control	1066	4	1891.231934	0
747	C09	3	Control	1066	5	1653.915771	0
747	C09	3	Control	1066	6	1840.757935	0
747	C09	3	Control	1066	7	2206.810791	0
747	C09	3	Control	1066	8	2359.265381	0
747	C09	3	Control	1066	9	2109.795898	0
747	C09	3	Control	1066	10	1833.831299	0
747	C09	3	Control	1066	11	1770.240723	0
747	C09	3	Control	1066	12	1682.105225	0
747	C09	3	Control	1066	13	1652.515137	0
747	C09	3	Control	1066	14	1809.826904	0
747	C09	3	Control	1066	15	1658.769043	0
747	C09	3	Control	1066	16	1859.738892	0
747	C09	3	Control	1066	17	2015.213257	0
747	C09	3	Control	1066	18	1674.034912	0
747	C09	3	Control	1066	19	2021.613892	0
747	C09	3	Control	1066	20	1603.050903	0
747	C09	3	Control	1066	21	2059.48999	0
747	C09	3	Control	1066	22	1948.342041	0
747	C09	3	Control	1066	23	1785.542114	0
747	C09	3	Control	1066	24	1805.852905	0
747	C09	3	Control	1066	25	1626.330566	0
747	C09	3	Control	1066	26	1997.286865	0
747	C09	3	Control	1066	27	1991.802979	0
747	C09	3	Control	1066	28	1849.700439	0
747	C09	3	Control	1066	29	2238.23291	0
747	C09	3	Control	1066	30	2047.720581	0
747	C09	3	Control	1066	31	1628.319702	0
747	C09	3	Control	1066	32	1762.517456	0
747	C09	3	Control	1066	33	1897.704712	0
747	C09	3	Control	1066	34	2040.06189	0
747	C09	3	Control	1066	35	1691.807129	0
747	C09	3	Control	1066	36	1689.439331	0
747	C09	3	Control	1066	37	1982.801147	0
747	C09	3	Control	1066	38	1897.288696	0
747	C09	3	Control	1066	39	2088.391113	0
747	C09	3	Control	1066	40	1963.494385	0
747	C09	3	Control	1066	41	1792.146606	0
747	C09	3	Control	1066	42	2190.537109	0
747	C09	3	Control	1066	43	1986.713257	0
747	C09	3	Control	1066	44	1913.161499	0
747	C09	3	Control	1066	45	1600.256226	0
747	C09	3	Control	1066	46	2021.501587	0
747	C09	3	Control	1066	47	1681.813843	0
747	C09	3	Control	1066	48	1829.869995	0
747	C09	3	Control	1066	49	1658.442993	0
747	C09	3	Control	1066	1	2042.357666	0
747	C09	3	Control	1066	2	2171.746582	0
747	C09	3	Control	1066	3	1950.027832	0
747	C09	3	Control	1066	4	2013.015991	0
747	C09	3	Control	1066	5	1878.522461	0
747	C09	3	Control	1066	6	2273.899902	0
747	C09	3	Control	1066	7	1906.850952	0
747	C09	3	Control	1066	8	1965.460205	0
747	C09	3	Control	1066	9	1862.313477	0
747	C09	3	Control	1066	10	1886.097046	0
747	C09	3	Control	1066	11	1972.490845	0
747	C09	3	Control	1066	12	2001.064209	0
747	C09	3	Control	1066	13	1970.941895	0
747	C09	3	Control	1066	14	2088.830811	0
747	C09	3	Control	1066	15	2080.415771	0
747	C09	3	Control	1066	16	1914.010742	0
747	C09	3	Control	1066	17	1877.455444	0
747	C09	3	Control	1066	18	2207.554688	0
747	C09	3	Control	1066	19	1884.467041	0
747	C09	3	Control	1066	20	2070.666748	0
747	C09	3	Control	1066	21	2298.942627	0
747	C09	3	Control	1066	22	2408.608887	0
747	C09	3	Control	1066	23	2025.188599	0
747	C09	3	Control	1066	24	2067.23291	0
747	C09	3	Control	1066	25	1921.73584	0
747	C09	3	Control	1066	26	2240.798096	0
747	C09	3	Control	1066	27	1934.187744	0
747	C09	3	Control	1066	28	2363.521484	0
747	C09	3	Control	1066	29	2017.205444	0
747	C09	3	Control	1066	30	1990.115723	0
747	C09	3	Control	1066	31	2346.386475	0
747	C09	3	Control	1066	32	2065.328125	0
747	C09	3	Control	1066	33	2229.699707	0
747	C09	3	Control	1066	34	1596.952637	0
747	C09	3	Control	1066	35	1521.991333	0
747	C09	3	Control	1066	36	1751.256592	0
747	C09	3	Control	1066	37	2040.997192	0
747	C09	3	Control	1066	38	1992.523438	0
747	C09	3	Control	1066	39	1864.313843	0
747	C09	3	Control	1066	40	2101.022217	0
747	C09	3	Control	1066	41	1961.150513	0
747	C09	3	Control	1066	42	2149.422363	0
747	C09	3	Control	1066	43	2003.588379	0
747	C09	3	Control	1066	44	1713.027344	0
747	C09	3	Control	1066	45	1676.674805	0
747	C09	3	Control	1066	46	2296.800049	0
747	C09	3	Control	1066	47	1903.983887	0
747	C09	3	Control	1066	48	1868.990479	0
747	C09	3	Control	1066	49	1937.189819	0
747	C09	3	Control	1066	50	2061.324707	0
747	C09	3	Control	1066	51	1870.132935	0
747	C09	3	Control	1066	52	2175.832031	0
747	C09	3	Control	1066	53	1746.429077	0
747	C10	3	Control	1066	1	1911.199219	0
747	C10	3	Control	1066	2	1889.591797	0
747	C10	3	Control	1066	3	2203.791016	0
747	C10	3	Control	1066	4	2271.942139	0
747	C10	3	Control	1066	5	2051.834961	0
747	C10	3	Control	1066	1	2225.456543	0
747	C10	3	Control	1066	2	1686.627319	0
747	C10	3	Control	1066	3	1712.684937	0
747	C10	3	Control	1066	4	2187.336914	0
747	C10	3	Control	1066	5	1791.655396	0
747	C10	3	Control	1066	6	2054.178711	0
747	C10	3	Control	1066	7	2197.897461	0
747	C10	3	Control	1066	8	1854.792114	0
747	C10	3	Control	1066	9	2330.189453	0
747	C10	3	Control	1066	10	2184.293457	0
747	C10	3	Control	1066	11	2005.019531	0
747	C10	3	Control	1066	12	1996.486328	0
747	C10	3	Control	1066	13	2220.781738	0
747	C10	3	Control	1066	14	2215.619629	0
747	C10	3	Control	1066	15	2136.718018	0
747	C10	3	Control	1066	16	1932.707397	0
747	C10	3	Control	1066	17	2263.858154	0
747	C10	3	Control	1066	18	2343.938232	0
747	C10	3	Control	1066	19	2000.896362	0
747	C10	3	Control	1066	20	1921.560669	0
747	C10	3	Control	1066	21	1998.543091	0
747	C10	3	Control	1066	22	2075.203857	0
747	C10	3	Control	1066	23	1933.329834	0
747	C10	3	Control	1066	24	2018.007324	0
747	C10	3	Control	1066	25	2103.448975	0
747	C10	3	Control	1066	26	2121.052979	0
747	C10	3	Control	1066	27	2245.032227	0
747	C10	3	Control	1066	28	2070.700928	0
747	C10	3	Control	1066	29	1915.612183	0
747	C10	3	Control	1066	30	1846.757202	0
747	C10	3	Control	1066	31	1989.047729	0
747	C10	3	Control	1066	32	1790.476563	0
747	C10	3	Control	1066	33	1991.723145	0
747	C10	3	Control	1066	34	2012.283936	0
747	C10	3	Control	1066	35	1755.740601	0
747	C10	3	Control	1066	36	1719.81311	0
747	C10	3	Control	1066	37	1573.888916	0
747	C10	3	Control	1066	38	1727.082275	0
747	C10	3	Control	1066	39	2036.387451	0
747	C10	3	Control	1066	40	1883.397339	0
747	C10	3	Control	1066	41	2046.27478	0
747	C10	3	Control	1066	42	1691.342285	0
747	C10	3	Control	1066	43	1871.55957	0
747	C10	3	Control	1066	44	2212.347168	0
747	C10	3	Control	1066	45	2161.713623	0
747	C10	3	Control	1066	46	2191.083252	0
747	C10	3	Control	1066	47	2011.55249	0
747	C10	3	Control	1066	48	2105.968018	0
747	C10	3	Control	1066	49	2144.227295	0
747	C10	3	Control	1066	50	2012.350464	0
747	C10	3	Control	1066	51	2207.760498	0
747	C10	3	Control	1066	52	1739.022339	0
747	C10	3	Control	1066	53	1718.772949	0
747	C10	3	Control	1066	54	1900.192993	0
747	C10	3	Control	1066	55	1930.337891	0
747	C10	3	Control	1066	56	2140.871094	0
747	C10	3	Control	1066	57	1508.574463	0
747	C10	3	Control	1066	58	2304.922119	0
747	C10	3	Control	1066	59	2012.990479	0
747	C10	3	Control	1066	60	1683.421875	0
747	C10	3	Control	1066	61	1915.334229	0
747	C10	3	Control	1066	62	1720.897339	0
747	C10	3	Control	1066	63	1982.588867	0
747	C10	3	Control	1066	64	1681.554932	0
747	C10	3	Control	1066	65	1715.693115	0
747	C10	3	Control	1066	66	1899.902954	0
747	C10	3	Control	1066	1	1909.644043	0
747	C10	3	Control	1066	1	2142.123291	0
747	C10	3	Control	1066	1	1681.821655	0
747	C10	3	Control	1066	2	1885.48584	0
747	C10	3	Control	1066	3	2034.803589	0
747	C10	3	Control	1066	4	2199.538574	0
747	C10	3	Control	1066	5	1998.701782	0
747	C10	3	Control	1066	6	1695.299194	0
747	C10	3	Control	1066	7	1762.164673	0
747	C10	3	Control	1066	8	1767.747925	0
747	C10	3	Control	1066	9	1894.527222	0
747	C10	3	Control	1066	10	1817.65625	0
747	C10	3	Control	1066	11	1806.550415	0
747	C10	3	Control	1066	12	1873.386597	0
747	C10	3	Control	1066	13	1813.793823	0
747	C10	3	Control	1066	14	2222.254883	0
747	C10	3	Control	1066	15	2402.931152	0
747	C10	3	Control	1066	16	2418.260986	0
747	C10	3	Control	1066	17	2341.638916	0
747	C10	3	Control	1066	18	2340.023193	0
747	C10	3	Control	1066	19	2051.017822	0
747	C10	3	Control	1066	20	1677.916382	0
747	C10	3	Control	1066	21	2302.486572	0
747	C10	3	Control	1066	22	2294.265381	0
747	C10	3	Control	1066	23	2070.25	0
747	C10	3	Control	1066	24	2543.573242	0
747	C10	3	Control	1066	25	1908.79895	0
747	C10	3	Control	1066	26	2110.691895	0
747	C10	3	Control	1066	27	2177.759277	0
747	C10	3	Control	1066	28	1827.807007	0
747	C10	3	Control	1066	29	2452.333252	0
747	C10	3	Control	1066	30	2082.506348	0
747	C10	3	Control	1066	31	2237.049316	0
747	C10	3	Control	1066	32	1884.946167	0
747	C10	3	Control	1066	33	1934.689331	0
747	C10	3	Control	1066	34	2130.615723	0
747	C10	3	Control	1066	35	1955.906982	0
747	C10	3	Control	1066	36	1933.838501	0
747	C10	3	Control	1066	37	1647.859009	0
747	C10	3	Control	1066	38	2223.630615	0
747	C10	3	Control	1066	39	2027.124634	0
747	C10	3	Control	1066	40	1816.290894	0
747	C10	3	Control	1066	41	1713.117065	0
747	C10	3	Control	1066	42	1845.887451	0
747	C10	3	Control	1066	43	2053.47583	0
747	C10	3	Control	1066	44	1992.640259	0
747	C10	3	Control	1066	45	1944.009399	0
747	C10	3	Control	1066	46	2129.630859	0
747	C10	3	Control	1066	47	1793.565063	0
747	C10	3	Control	1066	48	1715.384644	0
747	C10	3	Control	1066	49	1795.079468	0
747	C10	3	Control	1066	50	1713.988281	0
747	C10	3	Control	1066	51	2003.839722	0
747	C10	3	Control	1066	52	2147.287354	0
747	C10	3	Control	1066	53	2244.119385	0
747	C10	3	Control	1066	1	2129.422119	0
747	C10	3	Control	1066	2	1955.676025	0
747	C10	3	Control	1066	1	2070.355469	0
747	C10	3	Control	1066	2	1854.823242	0
747	C10	3	Control	1066	3	1487	0
747	C10	3	Control	1066	4	1898.401855	0
747	C10	3	Control	1066	5	1786.433228	0
747	C10	3	Control	1066	6	1792.270508	0
747	C10	3	Control	1066	7	2095.387695	0
747	C10	3	Control	1066	8	1901.373901	0
747	C10	3	Control	1066	9	2128.073242	0
747	C10	3	Control	1066	10	1543.584717	0
747	C10	3	Control	1066	11	2022.978882	0
747	C10	3	Control	1066	1	1759.137817	0
747	D03	0	2Apro	1066	1	2012.043335	0
747	D03	0	2Apro	1066	2	1432.569824	0
747	D03	0	2Apro	1066	3	1527.853271	0
747	D03	0	2Apro	1066	4	1489.748535	0
747	D03	0	2Apro	1066	5	1709.875244	0
747	D03	0	2Apro	1066	6	2140.602051	0
747	D03	0	2Apro	1066	7	1907.073242	0
747	D03	0	2Apro	1066	8	1460.428711	0
747	D03	0	2Apro	1066	9	1529.391479	0
747	D03	0	2Apro	1066	10	1474	0
747	D03	0	2Apro	1066	11	1451.418823	0
747	D03	0	2Apro	1066	12	1522.992188	0
747	D03	0	2Apro	1066	13	1899.669189	0
747	D03	0	2Apro	1066	14	1758.7052	0
747	D03	0	2Apro	1066	15	1677.665405	0
747	D03	0	2Apro	1066	16	1735.170532	0
747	D03	0	2Apro	1066	17	1580.704956	0
747	D03	0	2Apro	1066	18	1482.837646	0
747	D03	0	2Apro	1066	19	1989.831421	0
747	D03	0	2Apro	1066	20	1457.494019	0
747	D03	0	2Apro	1066	21	1535.779541	0
747	D03	0	2Apro	1066	22	1454.448364	0
747	D03	0	2Apro	1066	23	1506.106812	0
747	D03	0	2Apro	1066	24	1487.129761	0
747	D03	0	2Apro	1066	25	1713.680054	0
747	D03	0	2Apro	1066	26	2075.166992	0
747	D03	0	2Apro	1066	27	1474.673584	0
747	D03	0	2Apro	1066	28	1677.213745	0
747	D03	0	2Apro	1066	29	2042.705566	0
747	D03	0	2Apro	1066	30	1504.903931	0
747	D03	0	2Apro	1066	31	1467.946655	0
747	D03	0	2Apro	1066	32	1739.779785	0
747	D03	0	2Apro	1066	33	1509.828125	0
747	D03	0	2Apro	1066	34	1451.461548	0
747	D03	0	2Apro	1066	35	1680.600952	0
747	D03	0	2Apro	1066	36	1799.999512	0
747	D03	0	2Apro	1066	37	1649.191284	0
747	D03	0	2Apro	1066	1	2081.935303	0
747	D03	0	2Apro	1066	2	1811.607666	0
747	D03	0	2Apro	1066	3	1691.880249	0
747	D03	0	2Apro	1066	4	1918.213135	0
747	D03	0	2Apro	1066	5	1609.243408	0
747	D03	0	2Apro	1066	6	1794.59436	0
747	D03	0	2Apro	1066	7	1536.230713	0
747	D03	0	2Apro	1066	8	1534.65686	0
747	D03	0	2Apro	1066	9	1545.846191	0
747	D03	0	2Apro	1066	10	1608.061035	0
747	D03	0	2Apro	1066	11	1678.865845	0
747	D03	0	2Apro	1066	12	1619.351685	0
747	D03	0	2Apro	1066	13	1530.567505	0
747	D03	0	2Apro	1066	14	1613.621704	0
747	D03	0	2Apro	1066	15	1623.300415	0
747	D03	0	2Apro	1066	16	1455.648682	0
747	D03	0	2Apro	1066	17	1642.778076	0
747	D03	0	2Apro	1066	18	1457.726807	0
747	D03	0	2Apro	1066	19	1519.210327	0
747	D03	0	2Apro	1066	20	1791.703125	0
747	D03	0	2Apro	1066	1	1444.200439	0
747	D03	0	2Apro	1066	2	2618.503906	0
747	D03	0	2Apro	1066	3	1549.438843	0
747	D03	0	2Apro	1066	4	1555.271118	0
747	D03	0	2Apro	1066	5	1939.179199	0
747	D03	0	2Apro	1066	6	1643.722046	0
747	D03	0	2Apro	1066	7	1643.778198	0
747	D03	0	2Apro	1066	8	1564.406372	0
747	D03	0	2Apro	1066	9	2160.641357	0
747	D03	0	2Apro	1066	10	1787.396606	0
747	D03	0	2Apro	1066	11	1624.915527	0
747	D03	0	2Apro	1066	12	1823.97998	0
747	D03	0	2Apro	1066	13	1926.743164	0
747	D03	0	2Apro	1066	14	1935.012085	0
747	D03	0	2Apro	1066	15	1543.248535	0
747	D03	0	2Apro	1066	16	1562.292603	0
747	D03	0	2Apro	1066	17	1736.041992	0
747	D03	0	2Apro	1066	18	2623.052979	0
747	D03	0	2Apro	1066	19	2008.116699	0
747	D03	0	2Apro	1066	20	1519.363647	0
747	D03	0	2Apro	1066	21	1493.861084	0
747	D03	0	2Apro	1066	22	1910.15564	0
747	D03	0	2Apro	1066	23	1709.300049	0
747	D03	0	2Apro	1066	24	1527.594482	0
747	D03	0	2Apro	1066	25	1495.552612	0
747	D03	0	2Apro	1066	26	2075.029785	0
747	D03	0	2Apro	1066	27	1640.861938	0
747	D03	0	2Apro	1066	28	1928.838379	0
747	D03	0	2Apro	1066	29	2201.349609	0
747	D03	0	2Apro	1066	30	1594.348511	0
747	D03	0	2Apro	1066	1	1517.598389	0
747	D03	0	2Apro	1066	2	1572.561523	0
747	D03	0	2Apro	1066	3	1466.186279	0
747	D03	0	2Apro	1066	4	1618.413574	0
747	D03	0	2Apro	1066	5	1535.339722	0
747	D03	0	2Apro	1066	6	1569.057983	0
747	D03	0	2Apro	1066	7	1461.78772	0
747	D03	0	2Apro	1066	8	1507.040039	0
747	D03	0	2Apro	1066	9	1606.374146	0
747	D03	0	2Apro	1066	10	1439.900146	0
747	D03	0	2Apro	1066	11	1418.496948	0
747	D03	0	2Apro	1066	12	1521.026733	0
747	D03	0	2Apro	1066	1	1512.519165	0
747	D03	0	2Apro	1066	2	1578.336792	0
747	D03	0	2Apro	1066	3	1748.748779	0
747	D03	0	2Apro	1066	4	1577.528076	0
747	D03	0	2Apro	1066	5	1462.75	0
747	D03	0	2Apro	1066	6	1549.338501	0
747	D03	0	2Apro	1066	7	1481.581543	0
747	D03	0	2Apro	1066	8	1869.552124	0
747	D03	0	2Apro	1066	9	1605.618286	0
747	D03	0	2Apro	1066	10	1684.399414	0
747	D03	0	2Apro	1066	11	1994.991943	0
747	D03	0	2Apro	1066	12	1464.49939	0
747	D03	0	2Apro	1066	13	1497.610962	0
747	D03	0	2Apro	1066	14	1618.225952	0
747	D03	0	2Apro	1066	15	1468.425049	0
747	D03	0	2Apro	1066	16	1538.145386	0
747	D03	0	2Apro	1066	17	1452.533447	0
747	D03	0	2Apro	1066	18	1440.331543	0
747	D03	0	2Apro	1066	19	1814.876709	0
747	D03	0	2Apro	1066	20	1838.689453	0
747	D03	0	2Apro	1066	21	1624.175903	0
747	D03	0	2Apro	1066	22	1473.780273	0
747	D03	0	2Apro	1066	23	1450.893677	0
747	D03	0	2Apro	1066	24	1724.557373	0
747	D03	0	2Apro	1066	25	1564.58252	0
747	D03	0	2Apro	1066	26	1457.71106	0
747	D03	0	2Apro	1066	27	2072.539063	0
747	D03	0	2Apro	1066	28	1540.797974	0
747	D03	0	2Apro	1066	29	1425.07605	0
747	D03	0	2Apro	1066	30	1448.36145	0
747	D03	0	2Apro	1066	31	2133.535645	0
747	D03	0	2Apro	1066	32	1653.401489	0
747	D03	0	2Apro	1066	33	1494.812866	0
747	D03	0	2Apro	1066	34	1506.356079	0
747	D03	0	2Apro	1066	35	1483.321899	0
747	D03	0	2Apro	1066	36	1421.085815	0
747	D03	0	2Apro	1066	37	1515.188721	0
747	D03	0	2Apro	1066	38	1502.607544	0
747	D03	0	2Apro	1066	1	1379.722046	0
747	D03	0	2Apro	1066	2	1460.622314	0
747	D03	0	2Apro	1066	3	1503.193237	0
747	D03	0	2Apro	1066	4	1472.718262	0
747	D03	0	2Apro	1066	5	1545.436768	0
747	D03	0	2Apro	1066	6	1525.693481	0
747	D03	0	2Apro	1066	7	1490.354004	0
747	D03	0	2Apro	1066	8	1574.481201	0
747	D03	0	2Apro	1066	9	1540.420288	0
747	D03	0	2Apro	1066	10	1823.290283	0
747	D03	0	2Apro	1066	11	1517.929443	0
747	D03	0	2Apro	1066	12	1624.704346	0
747	D03	0	2Apro	1066	13	1609.692261	0
747	D03	0	2Apro	1066	14	1511.713989	0
747	D03	0	2Apro	1066	15	1456.881348	0
747	D03	0	2Apro	1066	16	1502.707275	0
747	D03	0	2Apro	1066	17	1733.125854	0
747	D03	0	2Apro	1066	18	1578.452271	0
747	D03	0	2Apro	1066	1	1375.803345	0
747	D03	0	2Apro	1066	2	1490.571045	0
747	D03	0	2Apro	1066	3	1524.410522	0
747	D03	0	2Apro	1066	4	1584	0
747	D03	0	2Apro	1066	5	1761.735474	0
747	D03	0	2Apro	1066	6	1550.990112	0
747	D03	0	2Apro	1066	7	1573.458984	0
747	D03	0	2Apro	1066	8	1612.051025	0
747	D03	0	2Apro	1066	9	1667.055786	0
747	D03	0	2Apro	1066	10	1736.801758	0
747	D03	0	2Apro	1066	11	1615.996216	0
747	D03	0	2Apro	1066	12	1546.384644	0
747	D03	0	2Apro	1066	13	1460.573975	0
747	D03	0	2Apro	1066	14	1484.438477	0
747	D03	0	2Apro	1066	15	1629.419434	0
747	D03	0	2Apro	1066	16	1423.334961	0
747	D03	0	2Apro	1066	17	1710.716064	0
747	D03	0	2Apro	1066	18	1616.826904	0
747	D03	0	2Apro	1066	19	1518	0
747	D03	0	2Apro	1066	20	1904.42627	0
747	D03	0	2Apro	1066	21	1457.49292	0
747	D03	0	2Apro	1066	22	1886.390625	0
747	D03	0	2Apro	1066	23	2048.313232	0
747	D03	0	2Apro	1066	24	1548.285034	0
747	D03	0	2Apro	1066	1	1921.098267	0
747	D03	0	2Apro	1066	2	1578.843994	0
747	D03	0	2Apro	1066	3	1720.5	0
747	D03	0	2Apro	1066	4	1531.509277	0
747	D03	0	2Apro	1066	5	1534.349609	0
747	D03	0	2Apro	1066	6	1617.171143	0
747	D03	0	2Apro	1066	7	1822.451538	0
747	D03	0	2Apro	1066	8	1528.225952	0
747	D03	0	2Apro	1066	9	1650.437866	0
747	D03	0	2Apro	1066	10	1672.054565	0
747	D03	0	2Apro	1066	11	1573.36792	0
747	D03	0	2Apro	1066	12	1530.612915	0
747	D03	0	2Apro	1066	13	1547.220093	0
747	D03	0	2Apro	1066	14	1988.144287	0
747	D03	0	2Apro	1066	15	1811.102295	0
747	D03	0	2Apro	1066	16	1594.26062	0
747	D03	0	2Apro	1066	1	1915.69873	0
747	D03	0	2Apro	1066	2	1525.452271	0
747	D03	0	2Apro	1066	3	1627.093262	0
747	D03	0	2Apro	1066	4	1456.19104	0
747	D03	0	2Apro	1066	5	1432.202759	0
747	D03	0	2Apro	1066	6	1452.790527	0
747	D03	0	2Apro	1066	7	1457.385132	0
747	D03	0	2Apro	1066	8	1743.22937	0
747	D03	0	2Apro	1066	9	1697.47583	0
747	D03	0	2Apro	1066	10	1403.484375	0
747	D03	0	2Apro	1066	11	1602.384399	0
747	D03	0	2Apro	1066	12	1467.610107	0
747	D03	0	2Apro	1066	13	1407	0
747	D03	0	2Apro	1066	17	1434.823975	0
747	D03	0	2Apro	1066	18	1580.779297	0
747	D03	0	2Apro	1066	19	1468.733765	0
747	D03	0	2Apro	1066	20	1529.525635	0
747	D03	0	2Apro	1066	21	1844.06604	0
747	D03	0	2Apro	1066	22	1514.146851	0
747	D03	0	2Apro	1066	23	1385.245605	0
747	D03	0	2Apro	1066	24	1496.658691	0
747	D04	0	2Apro	1066	18	1382.112305	0
747	D04	0	2Apro	1066	1	1497.785889	0
747	D04	0	2Apro	1066	2	1521.137939	0
747	D04	0	2Apro	1066	3	1901.642822	0
747	D04	0	2Apro	1066	4	1534.525879	0
747	D04	0	2Apro	1066	5	1450.921997	0
747	D04	0	2Apro	1066	6	1472.216187	0
747	D04	0	2Apro	1066	7	1451.778809	0
747	D04	0	2Apro	1066	8	1595.700195	0
747	D04	0	2Apro	1066	9	2759.081299	0
747	D04	0	2Apro	1066	10	1949.342529	0
747	D04	0	2Apro	1066	11	1864.606445	0
747	D04	0	2Apro	1066	12	1664.5	0
747	D04	0	2Apro	1066	13	1543.540405	0
747	D04	0	2Apro	1066	14	1739.573364	0
747	D04	0	2Apro	1066	1	1546.762207	0
747	D04	0	2Apro	1066	2	1467.929688	0
747	D04	0	2Apro	1066	3	1382.886597	0
747	D04	0	2Apro	1066	4	1402.895508	0
747	D04	0	2Apro	1066	5	1450.785156	0
747	D04	0	2Apro	1066	6	1423.403442	0
747	D04	0	2Apro	1066	7	1399.220703	0
747	D04	0	2Apro	1066	8	1406.320557	0
747	D04	0	2Apro	1066	1	2288.281982	0
747	D04	0	2Apro	1066	2	1717.591064	0
747	D04	0	2Apro	1066	3	1752.24707	0
747	D04	0	2Apro	1066	4	1462.586792	0
747	D04	0	2Apro	1066	5	2071.885986	0
747	D04	0	2Apro	1066	6	1617.828003	0
747	D04	0	2Apro	1066	7	1871.887695	0
747	D04	0	2Apro	1066	8	1571.097168	0
747	D04	0	2Apro	1066	9	2040.452637	0
747	D04	0	2Apro	1066	10	1545.270752	0
747	D04	0	2Apro	1066	11	1876.865845	0
747	D04	0	2Apro	1066	12	1733.766846	0
747	D04	0	2Apro	1066	13	1820.578247	0
747	D04	0	2Apro	1066	14	1557.271973	0
747	D04	0	2Apro	1066	15	1523.274658	0
747	D04	0	2Apro	1066	16	1511.795776	0
747	D04	0	2Apro	1066	17	1566.605225	0
747	D04	0	2Apro	1066	18	1402.585815	0
747	D04	0	2Apro	1066	19	1458.515137	0
747	D04	0	2Apro	1066	1	1533.017456	0
747	D04	0	2Apro	1066	2	2026.861084	0
747	D04	0	2Apro	1066	3	1707.339111	0
747	D04	0	2Apro	1066	4	1482.821655	0
747	D04	0	2Apro	1066	1	1470.729004	0
747	D04	0	2Apro	1066	2	1561.141968	0
747	D04	0	2Apro	1066	3	1880.652588	0
747	D04	0	2Apro	1066	4	1647.733154	0
747	D04	0	2Apro	1066	5	1577.786621	0
747	D04	0	2Apro	1066	6	1557.224976	0
747	D04	0	2Apro	1066	7	1786.538452	0
747	D04	0	2Apro	1066	8	1681.1427	0
747	D04	0	2Apro	1066	9	1567.077393	0
747	D04	0	2Apro	1066	10	1647.47522	0
747	D04	0	2Apro	1066	11	1531.56665	0
747	D04	0	2Apro	1066	12	2300.750244	0
747	D04	0	2Apro	1066	13	1626.578247	0
747	D04	0	2Apro	1066	14	2147.976318	0
747	D04	0	2Apro	1066	15	1576.008057	0
747	D04	0	2Apro	1066	16	1905.248657	0
747	D04	0	2Apro	1066	17	1553.175659	0
747	D04	0	2Apro	1066	18	1974.817017	0
747	D04	0	2Apro	1066	19	1691.196777	0
747	D04	0	2Apro	1066	20	1797.408691	0
747	D04	0	2Apro	1066	21	1531.597412	0
747	D04	0	2Apro	1066	22	1466.077393	0
747	D04	0	2Apro	1066	23	1418.169067	0
747	D04	0	2Apro	1066	24	1587.751221	0
747	D04	0	2Apro	1066	25	1539.415283	0
747	D04	0	2Apro	1066	26	1920.815674	0
747	D04	0	2Apro	1066	27	1508.275146	0
747	D04	0	2Apro	1066	28	1484.875977	0
747	D04	0	2Apro	1066	1	1501.824951	0
747	D04	0	2Apro	1066	2	1476.277344	0
747	D04	0	2Apro	1066	3	1646.219116	0
747	D04	0	2Apro	1066	4	1907.687134	0
747	D04	0	2Apro	1066	5	2188.969971	0
747	D04	0	2Apro	1066	6	1763.974854	0
747	D04	0	2Apro	1066	7	1657.834839	0
747	D04	0	2Apro	1066	8	1537.18042	0
747	D04	0	2Apro	1066	9	1885.760132	0
747	D04	0	2Apro	1066	10	1592.386475	0
747	D04	0	2Apro	1066	11	1464.414551	0
747	D04	0	2Apro	1066	12	1610.787476	0
747	D04	0	2Apro	1066	1	1418.771606	0
747	D04	0	2Apro	1066	2	1468.232666	0
747	D04	0	2Apro	1066	3	1753.716675	0
747	D04	0	2Apro	1066	1	1889.819824	0
747	D04	0	2Apro	1066	2	1437.506714	0
747	D04	0	2Apro	1066	3	1712.081421	0
747	D04	0	2Apro	1066	4	1856.543701	0
747	D04	0	2Apro	1066	5	1525.007446	0
747	D04	0	2Apro	1066	6	1961.554321	0
747	D04	0	2Apro	1066	7	1967.768799	0
747	D04	0	2Apro	1066	8	2347.387451	0
747	D04	0	2Apro	1066	9	1671.713013	0
747	D04	0	2Apro	1066	10	1702.67041	0
747	D04	0	2Apro	1066	11	1621.710205	0
747	D04	0	2Apro	1066	12	1827.734375	0
747	D04	0	2Apro	1066	13	1597.448853	0
747	D04	0	2Apro	1066	14	1915.607178	0
747	D04	0	2Apro	1066	15	1864.067871	0
747	D04	0	2Apro	1066	16	2234.835693	0
747	D04	0	2Apro	1066	17	1549.680542	0
747	D04	0	2Apro	1066	18	1533.064453	0
747	D04	0	2Apro	1066	19	1513.455444	0
747	D04	0	2Apro	1066	20	1550.4021	0
747	D04	0	2Apro	1066	21	1489.984253	0
747	D04	0	2Apro	1066	22	1494.348755	0
747	D04	0	2Apro	1066	23	1404.981934	0
747	D04	0	2Apro	1066	24	1587.470825	0
747	D04	0	2Apro	1066	25	1462.387451	0
747	D04	0	2Apro	1066	26	2077.689697	0
747	D04	0	2Apro	1066	27	2145.751953	0
747	D04	0	2Apro	1066	1	1551.646484	0
747	D04	0	2Apro	1066	2	1884.594604	0
747	D04	0	2Apro	1066	3	1555.147949	0
747	D04	0	2Apro	1066	4	1426.917725	0
747	D04	0	2Apro	1066	5	1448.775879	0
747	D04	0	2Apro	1066	6	1508.631226	0
747	D04	0	2Apro	1066	7	1579.207275	0
747	D04	0	2Apro	1066	8	1490.843994	0
747	D04	0	2Apro	1066	9	1669.425903	0
747	D04	0	2Apro	1066	10	1392.266724	0
747	D04	0	2Apro	1066	11	1501.531982	0
747	D04	0	2Apro	1066	12	1495.996094	0
747	D04	0	2Apro	1066	13	1406.143677	0
747	D04	0	2Apro	1066	14	1397.857788	0
747	D04	0	2Apro	1066	15	1452.011108	0
747	D04	0	2Apro	1066	16	1429.768311	0
747	D04	0	2Apro	1066	17	1418.415649	0
747	D05	1	2Apro	1066	1	1507.244019	0
747	D05	1	2Apro	1066	1	1355.936401	0
747	D05	1	2Apro	1066	2	1347.712524	0
747	D05	1	2Apro	1066	3	1390.513306	0
747	D05	1	2Apro	1066	4	1331.577393	0
747	D05	1	2Apro	1066	5	1377.910889	0
747	D05	1	2Apro	1066	6	1336.035645	0
747	D05	1	2Apro	1066	1	1393.987183	0
747	D05	1	2Apro	1066	2	1436.531616	0
747	D05	1	2Apro	1066	3	1434.295166	0
747	D05	1	2Apro	1066	4	1407.973389	0
747	D05	1	2Apro	1066	1	1449.976807	0
747	D05	1	2Apro	1066	2	1480.821533	0
747	D05	1	2Apro	1066	3	1452.30127	0
747	D05	1	2Apro	1066	4	1441.258179	0
747	D05	1	2Apro	1066	5	1391.690674	0
747	D05	1	2Apro	1066	6	1444.696533	0
747	D05	1	2Apro	1066	7	1390.038208	0
747	D05	1	2Apro	1066	8	1469.96167	0
747	D05	1	2Apro	1066	9	1419.527344	0
747	D05	1	2Apro	1066	10	1436.417603	0
747	D05	1	2Apro	1066	11	1464.635986	0
747	D05	1	2Apro	1066	12	1366.831543	0
747	D05	1	2Apro	1066	13	1445.700562	0
747	D05	1	2Apro	1066	14	1449.877319	0
747	D05	1	2Apro	1066	15	1400.959961	0
747	D05	1	2Apro	1066	16	1457.398438	0
747	D05	1	2Apro	1066	17	1423.140381	0
747	D05	1	2Apro	1066	18	1378.689575	0
747	D05	1	2Apro	1066	1	1736.624268	0
747	D05	1	2Apro	1066	2	1391.993774	0
747	D05	1	2Apro	1066	3	1657.852173	0
747	D06	1	2Apro	1066	1	1535.492065	0
747	D06	1	2Apro	1066	2	1528.437988	0
747	D06	1	2Apro	1066	3	1522.460938	0
747	D06	1	2Apro	1066	4	1542.009399	0
747	D06	1	2Apro	1066	5	1520.791748	0
747	D06	1	2Apro	1066	6	1487.842163	0
747	D06	1	2Apro	1066	1	1548.075806	0
747	D06	1	2Apro	1066	1	1500.346069	0
747	D06	1	2Apro	1066	2	1490.285278	0
747	D06	1	2Apro	1066	3	1515.66748	0
747	D06	1	2Apro	1066	4	1420.648682	0
747	D06	1	2Apro	1066	5	1660.634033	0
747	D06	1	2Apro	1066	6	1544.219604	0
747	D06	1	2Apro	1066	7	1582.236816	0
747	D06	1	2Apro	1066	8	1453.545776	0
747	D06	1	2Apro	1066	9	1455.022583	0
747	D06	1	2Apro	1066	10	1409.496582	0
747	D07	2	2Apro	1066	1	1503.339111	0
747	D07	2	2Apro	1066	2	1400.147461	0
747	D07	2	2Apro	1066	3	1409.582886	0
747	D07	2	2Apro	1066	1	1570.620361	0
747	D07	2	2Apro	1066	2	1403.286133	0
747	D07	2	2Apro	1066	1	1449.440918	0
747	D07	2	2Apro	1066	2	1452.69104	0
747	D08	2	2Apro	1066	1	1445.033813	0
747	D08	2	2Apro	1066	2	1438.547974	0
747	D08	2	2Apro	1066	3	1415.381958	0
747	D08	2	2Apro	1066	1	1399.189941	0
747	D08	2	2Apro	1066	2	1431.090088	0
747	D08	2	2Apro	1066	3	1352.353271	0
747	D08	2	2Apro	1066	4	1407.311279	0
747	D08	2	2Apro	1066	5	1360.700317	0
747	D08	2	2Apro	1066	6	1327.682373	0
747	D08	2	2Apro	1066	7	1381.704834	0
747	D08	2	2Apro	1066	8	1508.272583	0
747	D08	2	2Apro	1066	9	1517.988159	0
747	D08	2	2Apro	1066	10	1420.950073	0
747	D08	2	2Apro	1066	11	1443.481812	0
747	D08	2	2Apro	1066	1	1387.578613	0
747	D08	2	2Apro	1066	2	1381.125732	0
747	D08	2	2Apro	1066	3	1490.587158	0
747	D08	2	2Apro	1066	4	1452.680908	0
747	D08	2	2Apro	1066	1	1377.960938	0
747	D08	2	2Apro	1066	2	1422.17688	0
747	D09	3	2Apro	1066	1	1487.70166	0
747	D09	3	2Apro	1066	2	1566.42749	0
747	D09	3	2Apro	1066	3	1548.906738	0
747	D09	3	2Apro	1066	4	1784.398193	0
747	D09	3	2Apro	1066	5	1565.192505	0
747	D09	3	2Apro	1066	6	1456.314331	0
747	D09	3	2Apro	1066	7	1462.186157	0
747	D09	3	2Apro	1066	8	1433.20813	0
747	D09	3	2Apro	1066	9	1401.74585	0
747	D09	3	2Apro	1066	10	1419.438965	0
747	D09	3	2Apro	1066	11	1604.9021	0
747	D09	3	2Apro	1066	12	1403.726807	0
747	D09	3	2Apro	1066	13	1552.192505	0
747	D09	3	2Apro	1066	14	1411.072388	0
747	D09	3	2Apro	1066	15	1395.989868	0
747	D09	3	2Apro	1066	16	1407.458252	0
747	D09	3	2Apro	1066	1	1520.112061	0
747	D09	3	2Apro	1066	2	1553.577393	0
747	D09	3	2Apro	1066	3	1407.250854	0
747	D09	3	2Apro	1066	4	1420.634399	0
747	D09	3	2Apro	1066	5	1527.75354	0
747	D09	3	2Apro	1066	6	1515.253662	0
747	D09	3	2Apro	1066	7	1387.373901	0
747	D09	3	2Apro	1066	8	1378.879639	0
747	D09	3	2Apro	1066	9	1531.517822	0
747	D09	3	2Apro	1066	1	1353.817627	0
747	D09	3	2Apro	1066	2	1420.95874	0
747	D09	3	2Apro	1066	3	1434.499268	0
747	D09	3	2Apro	1066	4	1369.4021	0
747	D09	3	2Apro	1066	5	1400.740967	0
747	D09	3	2Apro	1066	6	1401.333374	0
747	D09	3	2Apro	1066	7	1428.101563	0
747	D09	3	2Apro	1066	8	1502.322021	0
747	D09	3	2Apro	1066	9	1447.7229	0
747	D09	3	2Apro	1066	1	1341.375732	0
747	D09	3	2Apro	1066	2	1575.862549	0
747	D09	3	2Apro	1066	3	1260	0
747	D09	3	2Apro	1066	4	1383.761597	0
747	D09	3	2Apro	1066	5	1395.822998	0
747	D09	3	2Apro	1066	6	1421.711548	0
747	D09	3	2Apro	1066	7	1391.992554	0
747	D09	3	2Apro	1066	8	1247	0
747	D09	3	2Apro	1066	9	1530.846191	0
747	D09	3	2Apro	1066	10	1369.876831	0
747	D09	3	2Apro	1066	11	1502.341797	0
747	D09	3	2Apro	1066	12	1382.521362	0
747	D09	3	2Apro	1066	13	1397.457764	0
747	D09	3	2Apro	1066	14	1530.955566	0
747	D09	3	2Apro	1066	15	1725.932983	0
747	D09	3	2Apro	1066	16	1322.65625	0
747	D09	3	2Apro	1066	1	1595.062866	0
747	D09	3	2Apro	1066	2	1359.122803	0
747	D09	3	2Apro	1066	3	1811.55542	0
747	D09	3	2Apro	1066	4	1360.117676	0
747	D09	3	2Apro	1066	5	1371.703857	0
747	D09	3	2Apro	1066	6	1681.473145	0
747	D09	3	2Apro	1066	7	1377.73877	0
747	D09	3	2Apro	1066	8	1507.485107	0
747	D09	3	2Apro	1066	1	1320.550659	0
747	D09	3	2Apro	1066	2	1330.098511	0
747	D09	3	2Apro	1066	3	1873.677124	0
747	D09	3	2Apro	1066	4	1506.74585	0
747	D09	3	2Apro	1066	5	1730.533569	0
747	D09	3	2Apro	1066	6	1435.090942	0
747	D09	3	2Apro	1066	7	1446.025757	0
747	D09	3	2Apro	1066	8	1654.111206	0
747	D09	3	2Apro	1066	9	1407.881348	0
747	D09	3	2Apro	1066	10	1743.281128	0
747	D09	3	2Apro	1066	11	1470.033325	0
747	D09	3	2Apro	1066	12	1479.321411	0
747	D09	3	2Apro	1066	13	1594.091553	0
747	D09	3	2Apro	1066	14	1479.096924	0
747	D09	3	2Apro	1066	1	1433.727539	0
747	D09	3	2Apro	1066	1	1487.258667	0
747	D09	3	2Apro	1066	2	1516.291382	0
747	D09	3	2Apro	1066	3	1526.960815	0
747	D09	3	2Apro	1066	4	1724.152466	0
747	D09	3	2Apro	1066	5	1369.089966	0
747	D09	3	2Apro	1066	6	1424.013672	0
747	D09	3	2Apro	1066	7	1419.107178	0
747	D09	3	2Apro	1066	8	1433.776001	0
747	D09	3	2Apro	1066	9	1730.352173	0
747	D09	3	2Apro	1066	10	1779.393555	0
747	D09	3	2Apro	1066	11	1543.734131	0
747	D09	3	2Apro	1066	12	1406.188354	0
747	D09	3	2Apro	1066	13	1432.868896	0
747	D09	3	2Apro	1066	14	1507.781128	0
747	D09	3	2Apro	1066	15	1353	0
747	D09	3	2Apro	1066	16	1340.556641	0
747	D09	3	2Apro	1066	17	1415.912109	0
747	D09	3	2Apro	1066	18	1420.77124	0
747	D09	3	2Apro	1066	19	1353.466919	0
747	D09	3	2Apro	1066	20	1386.438721	0
747	D09	3	2Apro	1066	21	1704.239258	0
747	D09	3	2Apro	1066	22	1433.049438	0
747	D09	3	2Apro	1066	23	1399.432007	0
747	D09	3	2Apro	1066	24	1404.24707	0
747	D09	3	2Apro	1066	25	1407.779907	0
747	D09	3	2Apro	1066	26	1629.873779	0
747	D09	3	2Apro	1066	27	1426.372192	0
747	D09	3	2Apro	1066	1	1497.089966	0
747	D09	3	2Apro	1066	2	1524.606934	0
747	D09	3	2Apro	1066	3	1536.681885	0
747	D09	3	2Apro	1066	4	1429.517334	0
747	D09	3	2Apro	1066	5	1420.306885	0
747	D09	3	2Apro	1066	6	1458.721069	0
747	D09	3	2Apro	1066	7	1491.915649	0
747	D09	3	2Apro	1066	8	1850.5	0
747	D09	3	2Apro	1066	9	1459.925293	0
747	D10	3	2Apro	1066	1	1449.942993	0
747	D10	3	2Apro	1066	2	1361.914673	0
747	D10	3	2Apro	1066	3	1580.319336	0
747	D10	3	2Apro	1066	4	2049.61377	0
747	D10	3	2Apro	1066	1	1437.896606	0
747	D10	3	2Apro	1066	2	1723.204712	0
747	D10	3	2Apro	1066	3	1430.815796	0
747	D10	3	2Apro	1066	4	1566.598511	0
747	D10	3	2Apro	1066	5	1546.118774	0
747	D10	3	2Apro	1066	6	1465.174316	0
747	D10	3	2Apro	1066	7	1435.236938	0
747	D10	3	2Apro	1066	8	1413.031982	0
747	D10	3	2Apro	1066	9	1431.157227	0
747	D10	3	2Apro	1066	10	1462.719482	0
747	D10	3	2Apro	1066	11	1676.144897	0
747	D10	3	2Apro	1066	12	1373.808594	0
747	D10	3	2Apro	1066	13	1419.105591	0
747	D10	3	2Apro	1066	14	1414.114258	0
747	D10	3	2Apro	1066	15	1516.458252	0
747	D10	3	2Apro	1066	16	1414.813354	0
747	D10	3	2Apro	1066	17	1434.14856	0
747	D10	3	2Apro	1066	18	1426.250244	0
747	D10	3	2Apro	1066	19	1358.600952	0
747	D10	3	2Apro	1066	20	1680.387207	0
747	D10	3	2Apro	1066	1	1727.157349	0
747	D10	3	2Apro	1066	2	1488.906006	0
747	D10	3	2Apro	1066	3	1395.167358	0
747	D10	3	2Apro	1066	4	1383.406982	0
747	D10	3	2Apro	1066	5	1593.06897	0
747	D10	3	2Apro	1066	6	1719.140015	0
747	D10	3	2Apro	1066	7	1440.07019	0
747	D10	3	2Apro	1066	8	1426.832397	0
747	D10	3	2Apro	1066	9	1472.781372	0
747	D10	3	2Apro	1066	10	1506.109497	0
747	D10	3	2Apro	1066	11	1418.5354	0
747	D10	3	2Apro	1066	1	1529.00708	0
747	D10	3	2Apro	1066	2	1459.696411	0
747	D10	3	2Apro	1066	3	1647.52417	0
747	D10	3	2Apro	1066	4	1747.288696	0
747	D10	3	2Apro	1066	1	1448.83252	0
747	D10	3	2Apro	1066	2	1484.049072	0
747	D10	3	2Apro	1066	3	1491.596924	0
747	E03	0	3Cpro	1066	1	2325.993896	0
747	E03	0	3Cpro	1066	2	2103.094727	0
747	E03	0	3Cpro	1066	3	2598.516357	0
747	E03	0	3Cpro	1066	4	2777.071533	0
747	E03	0	3Cpro	1066	5	2378.143311	0
747	E03	0	3Cpro	1066	6	2181.011475	0
747	E03	0	3Cpro	1066	7	2686.042725	0
747	E03	0	3Cpro	1066	8	1996.573975	0
747	E03	0	3Cpro	1066	9	2541.091309	0
747	E03	0	3Cpro	1066	10	2210.784424	0
747	E03	0	3Cpro	1066	11	2186	0
747	E03	0	3Cpro	1066	12	2070.421143	0
747	E03	0	3Cpro	1066	13	2620.486816	0
747	E03	0	3Cpro	1066	14	2625.829346	0
747	E03	0	3Cpro	1066	15	2361.336914	0
747	E03	0	3Cpro	1066	16	2746.265381	0
747	E03	0	3Cpro	1066	17	2021.253784	0
747	E03	0	3Cpro	1066	18	2398.835205	0
747	E03	0	3Cpro	1066	19	2108.218994	0
747	E03	0	3Cpro	1066	20	2095.925537	0
747	E03	0	3Cpro	1066	21	2117.630859	0
747	E03	0	3Cpro	1066	22	2603.34082	0
747	E03	0	3Cpro	1066	23	1993.388428	0
747	E03	0	3Cpro	1066	24	2053.557861	0
747	E03	0	3Cpro	1066	25	2181.657715	0
747	E03	0	3Cpro	1066	26	2519.749268	0
747	E03	0	3Cpro	1066	27	2220.354736	0
747	E03	0	3Cpro	1066	28	2092.436523	0
747	E03	0	3Cpro	1066	29	2152.195801	0
747	E03	0	3Cpro	1066	30	2180.454346	0
747	E03	0	3Cpro	1066	31	2275.363037	0
747	E03	0	3Cpro	1066	32	2308.31958	0
747	E03	0	3Cpro	1066	33	2437.390381	0
747	E03	0	3Cpro	1066	34	1838.034912	0
747	E03	0	3Cpro	1066	35	1915.697388	0
747	E03	0	3Cpro	1066	36	1774.95105	0
747	E03	0	3Cpro	1066	37	2258.255859	0
747	E03	0	3Cpro	1066	38	2047	0
747	E03	0	3Cpro	1066	39	2020.658325	0
747	E03	0	3Cpro	1066	40	1780.75647	0
747	E03	0	3Cpro	1066	41	2900.323486	0
747	E03	0	3Cpro	1066	42	2355.987305	0
747	E03	0	3Cpro	1066	43	2685.264648	0
747	E03	0	3Cpro	1066	44	2385.493164	0
747	E03	0	3Cpro	1066	45	2143.628906	0
747	E03	0	3Cpro	1066	46	2507.125488	0
747	E03	0	3Cpro	1066	47	2033.741455	0
747	E03	0	3Cpro	1066	48	2572.849121	0
747	E03	0	3Cpro	1066	49	2302.498535	0
747	E03	0	3Cpro	1066	50	2514.482178	0
747	E03	0	3Cpro	1066	51	2466.114502	0
[truncated: 60,593 more rows]
