# Supplementary material for: Enterovirus D68 2A protease causes nuclear pore complex dysfunction and independently contributes to motor neuron toxicity
Source: eLife. 2026 Jun 18;14:RP108672. doi: 10.7554/eLife.108672 (PMC13278737; doi:10.7554/eLife.108672)
Supplement: Figure 4—source data 2. [file elife-108672-fig4-data2.zip]

Archive with 10 entries (10 files):
- POM121 MD-2018 for rep 3.tif
- POM121 MO-2014.tif
- MD-2018 ladder.tif
- MD-2018 loading control.tif
- MO-2014 ladder.tif
- MO-2014 loading control.tif
- Nup98 MD-2018.tif
- Nup98 MO-2014.tif
- POM121 MD-2018 (for rep 2).tif
- POM121 MD-2018 for rep 1.tif
