# Supplementary material for: Enterovirus D68 2A protease causes nuclear pore complex dysfunction and independently contributes to motor neuron toxicity
Source: eLife. 2026 Jun 18;14:RP108672. doi: 10.7554/eLife.108672 (PMC13278737; doi:10.7554/eLife.108672)
Supplement: Figure 4—source data 3. [file elife-108672-fig4-data3.zip]

Archive with 2 entries (2 files):
- Fig 4B-2.csv
- Fig 4B-1.csv
