# Supplementary material for: Enterovirus D68 2A protease causes nuclear pore complex dysfunction and independently contributes to motor neuron toxicity
Source: eLife. 2026 Jun 18;14:RP108672. doi: 10.7554/eLife.108672 (PMC13278737; doi:10.7554/eLife.108672)
Supplement: Figure 4—source data 3. [file elife-108672-fig4-data3.zip › Fig 4B-2.csv]

	Mock-1	Mock-2	Mock-3	MO/2014-1	MO/2014-2	MO/2014-3
DMSO	-0.772860054	-0.577442618	-0.451471992	-0.193712927	-0.102122236	0.139329937
0.1	-0.701404582	-0.631123755	-0.332258688	-0.190361428	-0.3133943	-0.095588128
0.3	-0.669771402	-0.588427064	-0.268930223	-0.382813969	-0.543788422	-0.2053518
1	-0.742013049	-0.642426896	-0.3786623	-0.548595633	-0.621479833	-0.291647916
3	-0.755169229	-0.686979831	-0.558610542	-0.668138313	-0.741809765	-0.261165125
10	-0.659138646	-0.666121754	-0.622193935	-0.634443918	-0.670927198	-0.476693494
