# Supplementary material for: Enterovirus D68 2A protease causes nuclear pore complex dysfunction and independently contributes to motor neuron toxicity
Source: eLife. 2026 Jun 18;14:RP108672. doi: 10.7554/eLife.108672 (PMC13278737; doi:10.7554/eLife.108672)
Supplement: Figure 4—source data 3. [file elife-108672-fig4-data3.zip › Fig 4B-1.csv]

	Mock-1	Mock-2	Mock-3	MO/2014-1	MO/2014-2	MO/2014-3
DMSO	2.886685396	2.262560473	2.60486119	1.8325611	1.776389456	1.606795015
0.1	2.691127662	2.279866332	2.487893337	2.278550688	2.165961788	1.662096904
0.3	2.730175487	2.346707794	2.454246459	2.667710188	2.317657451	1.920999258
1	2.724679925	2.418730158	2.462600363	2.430443567	2.46129346	2.242858634
3	2.898769875	2.448654724	2.522546232	2.652989615	2.54724195	2.397354087
10	2.825700973	2.634089552	2.402421973	3.013731733	2.542043389	2.435798282
