# Supplementary material for: Enterovirus D68 2A protease causes nuclear pore complex dysfunction and independently contributes to motor neuron toxicity
Source: eLife. 2026 Jun 18;14:RP108672. doi: 10.7554/eLife.108672 (PMC13278737; doi:10.7554/eLife.108672)
Supplement: Figure 4—source data 4. [file elife-108672-fig4-data4.zip › Fig 4D-2.csv]

Mock-DMSO	Mock-Tel	MO/2014-DMSO	MO/2014-Tel
-0.624314457	-0.502805498	-0.579387805	-0.410947846
-0.667998572	-0.791688265	-0.35641656	-0.497312193
-0.724768206	-0.610647446	-0.280150862	-0.426266349
