# Supplementary material for: Enterovirus D68 2A protease causes nuclear pore complex dysfunction and independently contributes to motor neuron toxicity
Source: eLife. 2026 Jun 18;14:RP108672. doi: 10.7554/eLife.108672 (PMC13278737; doi:10.7554/eLife.108672)
Supplement: Figure 4—source data 4. [file elife-108672-fig4-data4.zip › Fig 4D-1.csv]

Mock-DMSO	Mock-Tel	MO/2014-DMSO	MO/2014-Tel
2.1782105	2.095420076	0.129273169	0.971386153
2.2010143	2.166525733	0.144747358	0.919422748
2.182101838	2.060515287	0.187894568	0.894067467
