# Supplementary material for: Enterovirus D68 2A protease causes nuclear pore complex dysfunction and independently contributes to motor neuron toxicity
Source: eLife. 2026 Jun 18;14:RP108672. doi: 10.7554/eLife.108672 (PMC13278737; doi:10.7554/eLife.108672)
Supplement: Figure 4—source data 5. [file elife-108672-fig4-data5.zip]

Archive with 4 entries (4 files):
- Fig 4F-2 time-to-event.csv
- Fig 4F-1 cell counts.csv
- Fig 4F-1 time-to-event.csv
- Fig 4F-2 cell counts.csv
