# Supplementary material for: Enterovirus D68 2A protease causes nuclear pore complex dysfunction and independently contributes to motor neuron toxicity
Source: eLife. 2026 Jun 18;14:RP108672. doi: 10.7554/eLife.108672 (PMC13278737; doi:10.7554/eLife.108672)
Supplement: Figure 4—source data 5. [file elife-108672-fig4-data5.zip › Fig 4F-1 cell counts.csv]

	Infection	Mock	EV-D68	EV-D68	EV-D68	EV-D68	EV-D68	EV-D68	EV-D68	Mock	EV-D68	EV-D68	EV-D68	EV-D68	EV-D68	EV-D68	EV-D68	Mock	EV-D68	EV-D68	EV-D68	EV-D68	EV-D68	EV-D68	EV-D68	Mock	EV-D68	EV-D68	EV-D68	EV-D68	EV-D68	EV-D68	EV-D68
	Telaprevir	Mock	DMSO	0.03	0.1	0.3	1	3	10	Mock	DMSO	0.03	0.1	0.3	1	3	10	Mock	DMSO	0.03	0.1	0.3	1	3	10	Mock	DMSO	0.03	0.1	0.3	1	3	10
Time (days)	Cell Line	CS0002	CS0002	CS0002	CS0002	CS0002	CS0002	CS0002	CS0002	CS0003	CS0003	CS0003	CS0003	CS0003	CS0003	CS0003	CS0003	CS88	CS88	CS88	CS88	CS88	CS88	CS88	CS88	CS0YX7	CS0YX7	CS0YX7	CS0YX7	CS0YX7	CS0YX7	CS0YX7	CS0YX7
0		261	315	362	289	218	342	313	330	593	337	505	492	427	398	505	508	137	109	126	155	142	121	124	95	107	115	213	151	176	193	170	183
1		220	258	328	278	215	300	310	319	463	269	413	417	349	328	435	428	121	86	100	110	99	97	87	85	82	66	160	107	119	150	121	147
2		212	171	220	211	169	228	298	287	445	222	384	340	340	302	395	380	106	71	74	76	78	86	86	83	82	58	88	83	67	99	69	108
3		184	134	176	156	165	215	248	277	414	188	322	296	283	240	367	348	106	55	45	47	48	65	83	82	72	45	82	51	39	87	46	67
4		184	111	155	114	134	210	248	277	364	172	301	257	271	229	334	331	94	54	33	44	33	49	76	82	63	30	59	34	34	66	38	67
