# Supplementary material for: Enterovirus D68 2A protease causes nuclear pore complex dysfunction and independently contributes to motor neuron toxicity
Source: eLife. 2026 Jun 18;14:RP108672. doi: 10.7554/eLife.108672 (PMC13278737; doi:10.7554/eLife.108672)
Supplement: Figure 4—source data 5. [file elife-108672-fig4-data5.zip › Fig 4F-1 time-to-event.csv]

Time	Event	Infection	Telaprevir	Cell_Line
1	1	Mock	Mock	CS0002
1	1	Mock	Mock	CS0002
1	1	Mock	Mock	CS0002
1	1	Mock	Mock	CS0002
1	1	Mock	Mock	CS0002
1	1	Mock	Mock	CS0002
1	1	Mock	Mock	CS0002
1	1	Mock	Mock	CS0002
1	1	Mock	Mock	CS0002
1	1	Mock	Mock	CS0002
1	1	Mock	Mock	CS0002
1	1	Mock	Mock	CS0002
1	1	Mock	Mock	CS0002
1	1	Mock	Mock	CS0002
1	1	Mock	Mock	CS0002
1	1	Mock	Mock	CS0002
1	1	Mock	Mock	CS0002
1	1	Mock	Mock	CS0002
1	1	Mock	Mock	CS0002
1	1	Mock	Mock	CS0002
1	1	Mock	Mock	CS0002
1	1	Mock	Mock	CS0002
1	1	Mock	Mock	CS0002
1	1	Mock	Mock	CS0002
1	1	Mock	Mock	CS0002
1	1	Mock	Mock	CS0002
1	1	Mock	Mock	CS0002
1	1	Mock	Mock	CS0002
1	1	Mock	Mock	CS0002
1	1	Mock	Mock	CS0002
1	1	Mock	Mock	CS0002
1	1	Mock	Mock	CS0002
1	1	Mock	Mock	CS0002
1	1	Mock	Mock	CS0002
1	1	Mock	Mock	CS0002
1	1	Mock	Mock	CS0002
1	1	Mock	Mock	CS0002
1	1	Mock	Mock	CS0002
1	1	Mock	Mock	CS0002
1	1	Mock	Mock	CS0002
1	1	Mock	Mock	CS0002
2	1	Mock	Mock	CS0002
2	1	Mock	Mock	CS0002
2	1	Mock	Mock	CS0002
2	1	Mock	Mock	CS0002
2	1	Mock	Mock	CS0002
2	1	Mock	Mock	CS0002
2	1	Mock	Mock	CS0002
2	1	Mock	Mock	CS0002
3	1	Mock	Mock	CS0002
3	1	Mock	Mock	CS0002
3	1	Mock	Mock	CS0002
3	1	Mock	Mock	CS0002
3	1	Mock	Mock	CS0002
3	1	Mock	Mock	CS0002
3	1	Mock	Mock	CS0002
3	1	Mock	Mock	CS0002
3	1	Mock	Mock	CS0002
3	1	Mock	Mock	CS0002
3	1	Mock	Mock	CS0002
3	1	Mock	Mock	CS0002
3	1	Mock	Mock	CS0002
3	1	Mock	Mock	CS0002
3	1	Mock	Mock	CS0002
3	1	Mock	Mock	CS0002
3	1	Mock	Mock	CS0002
3	1	Mock	Mock	CS0002
3	1	Mock	Mock	CS0002
3	1	Mock	Mock	CS0002
3	1	Mock	Mock	CS0002
3	1	Mock	Mock	CS0002
3	1	Mock	Mock	CS0002
3	1	Mock	Mock	CS0002
3	1	Mock	Mock	CS0002
3	1	Mock	Mock	CS0002
3	1	Mock	Mock	CS0002
3	1	Mock	Mock	CS0002
1	1	EV-D68	DMSO	CS0002
1	1	EV-D68	DMSO	CS0002
1	1	EV-D68	DMSO	CS0002
1	1	EV-D68	DMSO	CS0002
1	1	EV-D68	DMSO	CS0002
1	1	EV-D68	DMSO	CS0002
1	1	EV-D68	DMSO	CS0002
1	1	EV-D68	DMSO	CS0002
1	1	EV-D68	DMSO	CS0002
1	1	EV-D68	DMSO	CS0002
1	1	EV-D68	DMSO	CS0002
1	1	EV-D68	DMSO	CS0002
1	1	EV-D68	DMSO	CS0002
1	1	EV-D68	DMSO	CS0002
1	1	EV-D68	DMSO	CS0002
1	1	EV-D68	DMSO	CS0002
1	1	EV-D68	DMSO	CS0002
1	1	EV-D68	DMSO	CS0002
1	1	EV-D68	DMSO	CS0002
1	1	EV-D68	DMSO	CS0002
1	1	EV-D68	DMSO	CS0002
1	1	EV-D68	DMSO	CS0002
1	1	EV-D68	DMSO	CS0002
1	1	EV-D68	DMSO	CS0002
1	1	EV-D68	DMSO	CS0002
1	1	EV-D68	DMSO	CS0002
1	1	EV-D68	DMSO	CS0002
1	1	EV-D68	DMSO	CS0002
1	1	EV-D68	DMSO	CS0002
1	1	EV-D68	DMSO	CS0002
1	1	EV-D68	DMSO	CS0002
1	1	EV-D68	DMSO	CS0002
1	1	EV-D68	DMSO	CS0002
1	1	EV-D68	DMSO	CS0002
1	1	EV-D68	DMSO	CS0002
1	1	EV-D68	DMSO	CS0002
1	1	EV-D68	DMSO	CS0002
1	1	EV-D68	DMSO	CS0002
1	1	EV-D68	DMSO	CS0002
1	1	EV-D68	DMSO	CS0002
1	1	EV-D68	DMSO	CS0002
1	1	EV-D68	DMSO	CS0002
1	1	EV-D68	DMSO	CS0002
1	1	EV-D68	DMSO	CS0002
1	1	EV-D68	DMSO	CS0002
1	1	EV-D68	DMSO	CS0002
1	1	EV-D68	DMSO	CS0002
1	1	EV-D68	DMSO	CS0002
1	1	EV-D68	DMSO	CS0002
1	1	EV-D68	DMSO	CS0002
1	1	EV-D68	DMSO	CS0002
1	1	EV-D68	DMSO	CS0002
1	1	EV-D68	DMSO	CS0002
1	1	EV-D68	DMSO	CS0002
1	1	EV-D68	DMSO	CS0002
1	1	EV-D68	DMSO	CS0002
1	1	EV-D68	DMSO	CS0002
2	1	EV-D68	DMSO	CS0002
2	1	EV-D68	DMSO	CS0002
2	1	EV-D68	DMSO	CS0002
2	1	EV-D68	DMSO	CS0002
2	1	EV-D68	DMSO	CS0002
2	1	EV-D68	DMSO	CS0002
2	1	EV-D68	DMSO	CS0002
2	1	EV-D68	DMSO	CS0002
2	1	EV-D68	DMSO	CS0002
2	1	EV-D68	DMSO	CS0002
2	1	EV-D68	DMSO	CS0002
2	1	EV-D68	DMSO	CS0002
2	1	EV-D68	DMSO	CS0002
2	1	EV-D68	DMSO	CS0002
2	1	EV-D68	DMSO	CS0002
2	1	EV-D68	DMSO	CS0002
2	1	EV-D68	DMSO	CS0002
2	1	EV-D68	DMSO	CS0002
2	1	EV-D68	DMSO	CS0002
2	1	EV-D68	DMSO	CS0002
2	1	EV-D68	DMSO	CS0002
2	1	EV-D68	DMSO	CS0002
2	1	EV-D68	DMSO	CS0002
2	1	EV-D68	DMSO	CS0002
2	1	EV-D68	DMSO	CS0002
2	1	EV-D68	DMSO	CS0002
2	1	EV-D68	DMSO	CS0002
2	1	EV-D68	DMSO	CS0002
2	1	EV-D68	DMSO	CS0002
2	1	EV-D68	DMSO	CS0002
2	1	EV-D68	DMSO	CS0002
2	1	EV-D68	DMSO	CS0002
2	1	EV-D68	DMSO	CS0002
2	1	EV-D68	DMSO	CS0002
2	1	EV-D68	DMSO	CS0002
2	1	EV-D68	DMSO	CS0002
2	1	EV-D68	DMSO	CS0002
2	1	EV-D68	DMSO	CS0002
2	1	EV-D68	DMSO	CS0002
2	1	EV-D68	DMSO	CS0002
2	1	EV-D68	DMSO	CS0002
2	1	EV-D68	DMSO	CS0002
2	1	EV-D68	DMSO	CS0002
2	1	EV-D68	DMSO	CS0002
2	1	EV-D68	DMSO	CS0002
2	1	EV-D68	DMSO	CS0002
2	1	EV-D68	DMSO	CS0002
2	1	EV-D68	DMSO	CS0002
2	1	EV-D68	DMSO	CS0002
2	1	EV-D68	DMSO	CS0002
2	1	EV-D68	DMSO	CS0002
2	1	EV-D68	DMSO	CS0002
2	1	EV-D68	DMSO	CS0002
2	1	EV-D68	DMSO	CS0002
2	1	EV-D68	DMSO	CS0002
2	1	EV-D68	DMSO	CS0002
2	1	EV-D68	DMSO	CS0002
2	1	EV-D68	DMSO	CS0002
2	1	EV-D68	DMSO	CS0002
2	1	EV-D68	DMSO	CS0002
2	1	EV-D68	DMSO	CS0002
2	1	EV-D68	DMSO	CS0002
2	1	EV-D68	DMSO	CS0002
2	1	EV-D68	DMSO	CS0002
2	1	EV-D68	DMSO	CS0002
2	1	EV-D68	DMSO	CS0002
2	1	EV-D68	DMSO	CS0002
2	1	EV-D68	DMSO	CS0002
2	1	EV-D68	DMSO	CS0002
2	1	EV-D68	DMSO	CS0002
2	1	EV-D68	DMSO	CS0002
2	1	EV-D68	DMSO	CS0002
2	1	EV-D68	DMSO	CS0002
2	1	EV-D68	DMSO	CS0002
2	1	EV-D68	DMSO	CS0002
2	1	EV-D68	DMSO	CS0002
2	1	EV-D68	DMSO	CS0002
2	1	EV-D68	DMSO	CS0002
2	1	EV-D68	DMSO	CS0002
2	1	EV-D68	DMSO	CS0002
2	1	EV-D68	DMSO	CS0002
2	1	EV-D68	DMSO	CS0002
2	1	EV-D68	DMSO	CS0002
2	1	EV-D68	DMSO	CS0002
2	1	EV-D68	DMSO	CS0002
2	1	EV-D68	DMSO	CS0002
2	1	EV-D68	DMSO	CS0002
3	1	EV-D68	DMSO	CS0002
3	1	EV-D68	DMSO	CS0002
3	1	EV-D68	DMSO	CS0002
3	1	EV-D68	DMSO	CS0002
3	1	EV-D68	DMSO	CS0002
3	1	EV-D68	DMSO	CS0002
3	1	EV-D68	DMSO	CS0002
3	1	EV-D68	DMSO	CS0002
3	1	EV-D68	DMSO	CS0002
3	1	EV-D68	DMSO	CS0002
3	1	EV-D68	DMSO	CS0002
3	1	EV-D68	DMSO	CS0002
3	1	EV-D68	DMSO	CS0002
3	1	EV-D68	DMSO	CS0002
3	1	EV-D68	DMSO	CS0002
3	1	EV-D68	DMSO	CS0002
3	1	EV-D68	DMSO	CS0002
3	1	EV-D68	DMSO	CS0002
3	1	EV-D68	DMSO	CS0002
3	1	EV-D68	DMSO	CS0002
3	1	EV-D68	DMSO	CS0002
3	1	EV-D68	DMSO	CS0002
3	1	EV-D68	DMSO	CS0002
3	1	EV-D68	DMSO	CS0002
3	1	EV-D68	DMSO	CS0002
3	1	EV-D68	DMSO	CS0002
3	1	EV-D68	DMSO	CS0002
3	1	EV-D68	DMSO	CS0002
3	1	EV-D68	DMSO	CS0002
3	1	EV-D68	DMSO	CS0002
3	1	EV-D68	DMSO	CS0002
3	1	EV-D68	DMSO	CS0002
3	1	EV-D68	DMSO	CS0002
3	1	EV-D68	DMSO	CS0002
3	1	EV-D68	DMSO	CS0002
3	1	EV-D68	DMSO	CS0002
3	1	EV-D68	DMSO	CS0002
4	1	EV-D68	DMSO	CS0002
4	1	EV-D68	DMSO	CS0002
4	1	EV-D68	DMSO	CS0002
4	1	EV-D68	DMSO	CS0002
4	1	EV-D68	DMSO	CS0002
4	1	EV-D68	DMSO	CS0002
4	1	EV-D68	DMSO	CS0002
4	1	EV-D68	DMSO	CS0002
4	1	EV-D68	DMSO	CS0002
4	1	EV-D68	DMSO	CS0002
4	1	EV-D68	DMSO	CS0002
4	1	EV-D68	DMSO	CS0002
4	1	EV-D68	DMSO	CS0002
4	1	EV-D68	DMSO	CS0002
4	1	EV-D68	DMSO	CS0002
4	1	EV-D68	DMSO	CS0002
4	1	EV-D68	DMSO	CS0002
4	1	EV-D68	DMSO	CS0002
4	1	EV-D68	DMSO	CS0002
4	1	EV-D68	DMSO	CS0002
4	1	EV-D68	DMSO	CS0002
4	1	EV-D68	DMSO	CS0002
4	1	EV-D68	DMSO	CS0002
1	1	EV-D68	0.03	CS0002
1	1	EV-D68	0.03	CS0002
1	1	EV-D68	0.03	CS0002
1	1	EV-D68	0.03	CS0002
1	1	EV-D68	0.03	CS0002
1	1	EV-D68	0.03	CS0002
1	1	EV-D68	0.03	CS0002
1	1	EV-D68	0.03	CS0002
1	1	EV-D68	0.03	CS0002
1	1	EV-D68	0.03	CS0002
1	1	EV-D68	0.03	CS0002
1	1	EV-D68	0.03	CS0002
1	1	EV-D68	0.03	CS0002
1	1	EV-D68	0.03	CS0002
1	1	EV-D68	0.03	CS0002
1	1	EV-D68	0.03	CS0002
1	1	EV-D68	0.03	CS0002
1	1	EV-D68	0.03	CS0002
1	1	EV-D68	0.03	CS0002
1	1	EV-D68	0.03	CS0002
1	1	EV-D68	0.03	CS0002
1	1	EV-D68	0.03	CS0002
1	1	EV-D68	0.03	CS0002
1	1	EV-D68	0.03	CS0002
1	1	EV-D68	0.03	CS0002
1	1	EV-D68	0.03	CS0002
1	1	EV-D68	0.03	CS0002
1	1	EV-D68	0.03	CS0002
1	1	EV-D68	0.03	CS0002
1	1	EV-D68	0.03	CS0002
1	1	EV-D68	0.03	CS0002
1	1	EV-D68	0.03	CS0002
1	1	EV-D68	0.03	CS0002
1	1	EV-D68	0.03	CS0002
2	1	EV-D68	0.03	CS0002
2	1	EV-D68	0.03	CS0002
2	1	EV-D68	0.03	CS0002
2	1	EV-D68	0.03	CS0002
2	1	EV-D68	0.03	CS0002
2	1	EV-D68	0.03	CS0002
2	1	EV-D68	0.03	CS0002
2	1	EV-D68	0.03	CS0002
2	1	EV-D68	0.03	CS0002
2	1	EV-D68	0.03	CS0002
2	1	EV-D68	0.03	CS0002
2	1	EV-D68	0.03	CS0002
2	1	EV-D68	0.03	CS0002
2	1	EV-D68	0.03	CS0002
2	1	EV-D68	0.03	CS0002
2	1	EV-D68	0.03	CS0002
2	1	EV-D68	0.03	CS0002
2	1	EV-D68	0.03	CS0002
2	1	EV-D68	0.03	CS0002
2	1	EV-D68	0.03	CS0002
2	1	EV-D68	0.03	CS0002
2	1	EV-D68	0.03	CS0002
2	1	EV-D68	0.03	CS0002
2	1	EV-D68	0.03	CS0002
2	1	EV-D68	0.03	CS0002
2	1	EV-D68	0.03	CS0002
2	1	EV-D68	0.03	CS0002
2	1	EV-D68	0.03	CS0002
2	1	EV-D68	0.03	CS0002
2	1	EV-D68	0.03	CS0002
2	1	EV-D68	0.03	CS0002
2	1	EV-D68	0.03	CS0002
2	1	EV-D68	0.03	CS0002
2	1	EV-D68	0.03	CS0002
2	1	EV-D68	0.03	CS0002
2	1	EV-D68	0.03	CS0002
2	1	EV-D68	0.03	CS0002
2	1	EV-D68	0.03	CS0002
2	1	EV-D68	0.03	CS0002
2	1	EV-D68	0.03	CS0002
2	1	EV-D68	0.03	CS0002
2	1	EV-D68	0.03	CS0002
2	1	EV-D68	0.03	CS0002
2	1	EV-D68	0.03	CS0002
2	1	EV-D68	0.03	CS0002
2	1	EV-D68	0.03	CS0002
2	1	EV-D68	0.03	CS0002
2	1	EV-D68	0.03	CS0002
2	1	EV-D68	0.03	CS0002
2	1	EV-D68	0.03	CS0002
2	1	EV-D68	0.03	CS0002
2	1	EV-D68	0.03	CS0002
2	1	EV-D68	0.03	CS0002
2	1	EV-D68	0.03	CS0002
2	1	EV-D68	0.03	CS0002
2	1	EV-D68	0.03	CS0002
2	1	EV-D68	0.03	CS0002
2	1	EV-D68	0.03	CS0002
2	1	EV-D68	0.03	CS0002
2	1	EV-D68	0.03	CS0002
2	1	EV-D68	0.03	CS0002
2	1	EV-D68	0.03	CS0002
2	1	EV-D68	0.03	CS0002
2	1	EV-D68	0.03	CS0002
2	1	EV-D68	0.03	CS0002
2	1	EV-D68	0.03	CS0002
2	1	EV-D68	0.03	CS0002
2	1	EV-D68	0.03	CS0002
2	1	EV-D68	0.03	CS0002
2	1	EV-D68	0.03	CS0002
2	1	EV-D68	0.03	CS0002
2	1	EV-D68	0.03	CS0002
2	1	EV-D68	0.03	CS0002
2	1	EV-D68	0.03	CS0002
2	1	EV-D68	0.03	CS0002
2	1	EV-D68	0.03	CS0002
2	1	EV-D68	0.03	CS0002
2	1	EV-D68	0.03	CS0002
2	1	EV-D68	0.03	CS0002
2	1	EV-D68	0.03	CS0002
2	1	EV-D68	0.03	CS0002
2	1	EV-D68	0.03	CS0002
2	1	EV-D68	0.03	CS0002
2	1	EV-D68	0.03	CS0002
2	1	EV-D68	0.03	CS0002
2	1	EV-D68	0.03	CS0002
2	1	EV-D68	0.03	CS0002
2	1	EV-D68	0.03	CS0002
2	1	EV-D68	0.03	CS0002
2	1	EV-D68	0.03	CS0002
2	1	EV-D68	0.03	CS0002
2	1	EV-D68	0.03	CS0002
2	1	EV-D68	0.03	CS0002
2	1	EV-D68	0.03	CS0002
2	1	EV-D68	0.03	CS0002
2	1	EV-D68	0.03	CS0002
2	1	EV-D68	0.03	CS0002
2	1	EV-D68	0.03	CS0002
2	1	EV-D68	0.03	CS0002
2	1	EV-D68	0.03	CS0002
2	1	EV-D68	0.03	CS0002
2	1	EV-D68	0.03	CS0002
2	1	EV-D68	0.03	CS0002
2	1	EV-D68	0.03	CS0002
2	1	EV-D68	0.03	CS0002
2	1	EV-D68	0.03	CS0002
2	1	EV-D68	0.03	CS0002
2	1	EV-D68	0.03	CS0002
3	1	EV-D68	0.03	CS0002
3	1	EV-D68	0.03	CS0002
3	1	EV-D68	0.03	CS0002
3	1	EV-D68	0.03	CS0002
3	1	EV-D68	0.03	CS0002
3	1	EV-D68	0.03	CS0002
3	1	EV-D68	0.03	CS0002
3	1	EV-D68	0.03	CS0002
3	1	EV-D68	0.03	CS0002
3	1	EV-D68	0.03	CS0002
3	1	EV-D68	0.03	CS0002
3	1	EV-D68	0.03	CS0002
3	1	EV-D68	0.03	CS0002
3	1	EV-D68	0.03	CS0002
3	1	EV-D68	0.03	CS0002
3	1	EV-D68	0.03	CS0002
3	1	EV-D68	0.03	CS0002
3	1	EV-D68	0.03	CS0002
3	1	EV-D68	0.03	CS0002
3	1	EV-D68	0.03	CS0002
3	1	EV-D68	0.03	CS0002
3	1	EV-D68	0.03	CS0002
3	1	EV-D68	0.03	CS0002
3	1	EV-D68	0.03	CS0002
3	1	EV-D68	0.03	CS0002
3	1	EV-D68	0.03	CS0002
3	1	EV-D68	0.03	CS0002
3	1	EV-D68	0.03	CS0002
3	1	EV-D68	0.03	CS0002
3	1	EV-D68	0.03	CS0002
3	1	EV-D68	0.03	CS0002
3	1	EV-D68	0.03	CS0002
3	1	EV-D68	0.03	CS0002
3	1	EV-D68	0.03	CS0002
3	1	EV-D68	0.03	CS0002
3	1	EV-D68	0.03	CS0002
3	1	EV-D68	0.03	CS0002
3	1	EV-D68	0.03	CS0002
3	1	EV-D68	0.03	CS0002
3	1	EV-D68	0.03	CS0002
3	1	EV-D68	0.03	CS0002
3	1	EV-D68	0.03	CS0002
3	1	EV-D68	0.03	CS0002
3	1	EV-D68	0.03	CS0002
4	1	EV-D68	0.03	CS0002
4	1	EV-D68	0.03	CS0002
4	1	EV-D68	0.03	CS0002
4	1	EV-D68	0.03	CS0002
4	1	EV-D68	0.03	CS0002
4	1	EV-D68	0.03	CS0002
4	1	EV-D68	0.03	CS0002
4	1	EV-D68	0.03	CS0002
4	1	EV-D68	0.03	CS0002
4	1	EV-D68	0.03	CS0002
4	1	EV-D68	0.03	CS0002
4	1	EV-D68	0.03	CS0002
4	1	EV-D68	0.03	CS0002
4	1	EV-D68	0.03	CS0002
4	1	EV-D68	0.03	CS0002
4	1	EV-D68	0.03	CS0002
4	1	EV-D68	0.03	CS0002
4	1	EV-D68	0.03	CS0002
4	1	EV-D68	0.03	CS0002
4	1	EV-D68	0.03	CS0002
4	1	EV-D68	0.03	CS0002
1	1	EV-D68	0.1	CS0002
1	1	EV-D68	0.1	CS0002
1	1	EV-D68	0.1	CS0002
1	1	EV-D68	0.1	CS0002
1	1	EV-D68	0.1	CS0002
1	1	EV-D68	0.1	CS0002
1	1	EV-D68	0.1	CS0002
1	1	EV-D68	0.1	CS0002
1	1	EV-D68	0.1	CS0002
1	1	EV-D68	0.1	CS0002
1	1	EV-D68	0.1	CS0002
2	1	EV-D68	0.1	CS0002
2	1	EV-D68	0.1	CS0002
2	1	EV-D68	0.1	CS0002
2	1	EV-D68	0.1	CS0002
2	1	EV-D68	0.1	CS0002
2	1	EV-D68	0.1	CS0002
2	1	EV-D68	0.1	CS0002
2	1	EV-D68	0.1	CS0002
2	1	EV-D68	0.1	CS0002
2	1	EV-D68	0.1	CS0002
2	1	EV-D68	0.1	CS0002
2	1	EV-D68	0.1	CS0002
2	1	EV-D68	0.1	CS0002
2	1	EV-D68	0.1	CS0002
2	1	EV-D68	0.1	CS0002
2	1	EV-D68	0.1	CS0002
2	1	EV-D68	0.1	CS0002
2	1	EV-D68	0.1	CS0002
2	1	EV-D68	0.1	CS0002
2	1	EV-D68	0.1	CS0002
2	1	EV-D68	0.1	CS0002
2	1	EV-D68	0.1	CS0002
2	1	EV-D68	0.1	CS0002
2	1	EV-D68	0.1	CS0002
2	1	EV-D68	0.1	CS0002
2	1	EV-D68	0.1	CS0002
2	1	EV-D68	0.1	CS0002
2	1	EV-D68	0.1	CS0002
2	1	EV-D68	0.1	CS0002
2	1	EV-D68	0.1	CS0002
2	1	EV-D68	0.1	CS0002
2	1	EV-D68	0.1	CS0002
2	1	EV-D68	0.1	CS0002
2	1	EV-D68	0.1	CS0002
2	1	EV-D68	0.1	CS0002
2	1	EV-D68	0.1	CS0002
2	1	EV-D68	0.1	CS0002
2	1	EV-D68	0.1	CS0002
2	1	EV-D68	0.1	CS0002
2	1	EV-D68	0.1	CS0002
2	1	EV-D68	0.1	CS0002
2	1	EV-D68	0.1	CS0002
2	1	EV-D68	0.1	CS0002
2	1	EV-D68	0.1	CS0002
2	1	EV-D68	0.1	CS0002
2	1	EV-D68	0.1	CS0002
2	1	EV-D68	0.1	CS0002
2	1	EV-D68	0.1	CS0002
2	1	EV-D68	0.1	CS0002
2	1	EV-D68	0.1	CS0002
2	1	EV-D68	0.1	CS0002
2	1	EV-D68	0.1	CS0002
2	1	EV-D68	0.1	CS0002
2	1	EV-D68	0.1	CS0002
2	1	EV-D68	0.1	CS0002
2	1	EV-D68	0.1	CS0002
2	1	EV-D68	0.1	CS0002
2	1	EV-D68	0.1	CS0002
2	1	EV-D68	0.1	CS0002
2	1	EV-D68	0.1	CS0002
2	1	EV-D68	0.1	CS0002
2	1	EV-D68	0.1	CS0002
2	1	EV-D68	0.1	CS0002
2	1	EV-D68	0.1	CS0002
2	1	EV-D68	0.1	CS0002
2	1	EV-D68	0.1	CS0002
2	1	EV-D68	0.1	CS0002
3	1	EV-D68	0.1	CS0002
3	1	EV-D68	0.1	CS0002
3	1	EV-D68	0.1	CS0002
3	1	EV-D68	0.1	CS0002
3	1	EV-D68	0.1	CS0002
3	1	EV-D68	0.1	CS0002
3	1	EV-D68	0.1	CS0002
3	1	EV-D68	0.1	CS0002
3	1	EV-D68	0.1	CS0002
3	1	EV-D68	0.1	CS0002
3	1	EV-D68	0.1	CS0002
3	1	EV-D68	0.1	CS0002
3	1	EV-D68	0.1	CS0002
3	1	EV-D68	0.1	CS0002
3	1	EV-D68	0.1	CS0002
3	1	EV-D68	0.1	CS0002
3	1	EV-D68	0.1	CS0002
3	1	EV-D68	0.1	CS0002
3	1	EV-D68	0.1	CS0002
3	1	EV-D68	0.1	CS0002
3	1	EV-D68	0.1	CS0002
3	1	EV-D68	0.1	CS0002
3	1	EV-D68	0.1	CS0002
3	1	EV-D68	0.1	CS0002
3	1	EV-D68	0.1	CS0002
3	1	EV-D68	0.1	CS0002
3	1	EV-D68	0.1	CS0002
3	1	EV-D68	0.1	CS0002
3	1	EV-D68	0.1	CS0002
3	1	EV-D68	0.1	CS0002
3	1	EV-D68	0.1	CS0002
3	1	EV-D68	0.1	CS0002
3	1	EV-D68	0.1	CS0002
3	1	EV-D68	0.1	CS0002
3	1	EV-D68	0.1	CS0002
3	1	EV-D68	0.1	CS0002
3	1	EV-D68	0.1	CS0002
3	1	EV-D68	0.1	CS0002
3	1	EV-D68	0.1	CS0002
3	1	EV-D68	0.1	CS0002
3	1	EV-D68	0.1	CS0002
3	1	EV-D68	0.1	CS0002
3	1	EV-D68	0.1	CS0002
3	1	EV-D68	0.1	CS0002
3	1	EV-D68	0.1	CS0002
3	1	EV-D68	0.1	CS0002
3	1	EV-D68	0.1	CS0002
3	1	EV-D68	0.1	CS0002
3	1	EV-D68	0.1	CS0002
3	1	EV-D68	0.1	CS0002
3	1	EV-D68	0.1	CS0002
3	1	EV-D68	0.1	CS0002
3	1	EV-D68	0.1	CS0002
3	1	EV-D68	0.1	CS0002
3	1	EV-D68	0.1	CS0002
4	1	EV-D68	0.1	CS0002
4	1	EV-D68	0.1	CS0002
4	1	EV-D68	0.1	CS0002
4	1	EV-D68	0.1	CS0002
4	1	EV-D68	0.1	CS0002
4	1	EV-D68	0.1	CS0002
4	1	EV-D68	0.1	CS0002
4	1	EV-D68	0.1	CS0002
4	1	EV-D68	0.1	CS0002
4	1	EV-D68	0.1	CS0002
4	1	EV-D68	0.1	CS0002
4	1	EV-D68	0.1	CS0002
4	1	EV-D68	0.1	CS0002
4	1	EV-D68	0.1	CS0002
4	1	EV-D68	0.1	CS0002
4	1	EV-D68	0.1	CS0002
4	1	EV-D68	0.1	CS0002
4	1	EV-D68	0.1	CS0002
4	1	EV-D68	0.1	CS0002
4	1	EV-D68	0.1	CS0002
4	1	EV-D68	0.1	CS0002
4	1	EV-D68	0.1	CS0002
4	1	EV-D68	0.1	CS0002
4	1	EV-D68	0.1	CS0002
4	1	EV-D68	0.1	CS0002
4	1	EV-D68	0.1	CS0002
4	1	EV-D68	0.1	CS0002
4	1	EV-D68	0.1	CS0002
4	1	EV-D68	0.1	CS0002
4	1	EV-D68	0.1	CS0002
4	1	EV-D68	0.1	CS0002
4	1	EV-D68	0.1	CS0002
4	1	EV-D68	0.1	CS0002
4	1	EV-D68	0.1	CS0002
4	1	EV-D68	0.1	CS0002
4	1	EV-D68	0.1	CS0002
4	1	EV-D68	0.1	CS0002
4	1	EV-D68	0.1	CS0002
4	1	EV-D68	0.1	CS0002
4	1	EV-D68	0.1	CS0002
4	1	EV-D68	0.1	CS0002
4	1	EV-D68	0.1	CS0002
1	1	EV-D68	0.3	CS0002
1	1	EV-D68	0.3	CS0002
1	1	EV-D68	0.3	CS0002
2	1	EV-D68	0.3	CS0002
2	1	EV-D68	0.3	CS0002
2	1	EV-D68	0.3	CS0002
2	1	EV-D68	0.3	CS0002
2	1	EV-D68	0.3	CS0002
2	1	EV-D68	0.3	CS0002
2	1	EV-D68	0.3	CS0002
2	1	EV-D68	0.3	CS0002
2	1	EV-D68	0.3	CS0002
2	1	EV-D68	0.3	CS0002
2	1	EV-D68	0.3	CS0002
2	1	EV-D68	0.3	CS0002
2	1	EV-D68	0.3	CS0002
2	1	EV-D68	0.3	CS0002
2	1	EV-D68	0.3	CS0002
2	1	EV-D68	0.3	CS0002
2	1	EV-D68	0.3	CS0002
2	1	EV-D68	0.3	CS0002
2	1	EV-D68	0.3	CS0002
2	1	EV-D68	0.3	CS0002
2	1	EV-D68	0.3	CS0002
2	1	EV-D68	0.3	CS0002
2	1	EV-D68	0.3	CS0002
2	1	EV-D68	0.3	CS0002
2	1	EV-D68	0.3	CS0002
2	1	EV-D68	0.3	CS0002
2	1	EV-D68	0.3	CS0002
2	1	EV-D68	0.3	CS0002
2	1	EV-D68	0.3	CS0002
2	1	EV-D68	0.3	CS0002
2	1	EV-D68	0.3	CS0002
2	1	EV-D68	0.3	CS0002
2	1	EV-D68	0.3	CS0002
2	1	EV-D68	0.3	CS0002
2	1	EV-D68	0.3	CS0002
2	1	EV-D68	0.3	CS0002
2	1	EV-D68	0.3	CS0002
2	1	EV-D68	0.3	CS0002
2	1	EV-D68	0.3	CS0002
2	1	EV-D68	0.3	CS0002
2	1	EV-D68	0.3	CS0002
2	1	EV-D68	0.3	CS0002
2	1	EV-D68	0.3	CS0002
2	1	EV-D68	0.3	CS0002
2	1	EV-D68	0.3	CS0002
2	1	EV-D68	0.3	CS0002
3	1	EV-D68	0.3	CS0002
3	1	EV-D68	0.3	CS0002
3	1	EV-D68	0.3	CS0002
3	1	EV-D68	0.3	CS0002
4	1	EV-D68	0.3	CS0002
4	1	EV-D68	0.3	CS0002
4	1	EV-D68	0.3	CS0002
4	1	EV-D68	0.3	CS0002
4	1	EV-D68	0.3	CS0002
4	1	EV-D68	0.3	CS0002
4	1	EV-D68	0.3	CS0002
4	1	EV-D68	0.3	CS0002
4	1	EV-D68	0.3	CS0002
4	1	EV-D68	0.3	CS0002
4	1	EV-D68	0.3	CS0002
4	1	EV-D68	0.3	CS0002
4	1	EV-D68	0.3	CS0002
4	1	EV-D68	0.3	CS0002
4	1	EV-D68	0.3	CS0002
4	1	EV-D68	0.3	CS0002
4	1	EV-D68	0.3	CS0002
4	1	EV-D68	0.3	CS0002
4	1	EV-D68	0.3	CS0002
4	1	EV-D68	0.3	CS0002
4	1	EV-D68	0.3	CS0002
4	1	EV-D68	0.3	CS0002
4	1	EV-D68	0.3	CS0002
4	1	EV-D68	0.3	CS0002
4	1	EV-D68	0.3	CS0002
4	1	EV-D68	0.3	CS0002
4	1	EV-D68	0.3	CS0002
4	1	EV-D68	0.3	CS0002
4	1	EV-D68	0.3	CS0002
4	1	EV-D68	0.3	CS0002
4	1	EV-D68	0.3	CS0002
1	1	EV-D68	1	CS0002
1	1	EV-D68	1	CS0002
1	1	EV-D68	1	CS0002
1	1	EV-D68	1	CS0002
1	1	EV-D68	1	CS0002
1	1	EV-D68	1	CS0002
1	1	EV-D68	1	CS0002
1	1	EV-D68	1	CS0002
1	1	EV-D68	1	CS0002
1	1	EV-D68	1	CS0002
1	1	EV-D68	1	CS0002
1	1	EV-D68	1	CS0002
1	1	EV-D68	1	CS0002
1	1	EV-D68	1	CS0002
1	1	EV-D68	1	CS0002
1	1	EV-D68	1	CS0002
1	1	EV-D68	1	CS0002
1	1	EV-D68	1	CS0002
1	1	EV-D68	1	CS0002
1	1	EV-D68	1	CS0002
1	1	EV-D68	1	CS0002
1	1	EV-D68	1	CS0002
1	1	EV-D68	1	CS0002
1	1	EV-D68	1	CS0002
1	1	EV-D68	1	CS0002
1	1	EV-D68	1	CS0002
1	1	EV-D68	1	CS0002
1	1	EV-D68	1	CS0002
1	1	EV-D68	1	CS0002
1	1	EV-D68	1	CS0002
1	1	EV-D68	1	CS0002
1	1	EV-D68	1	CS0002
1	1	EV-D68	1	CS0002
1	1	EV-D68	1	CS0002
1	1	EV-D68	1	CS0002
1	1	EV-D68	1	CS0002
1	1	EV-D68	1	CS0002
1	1	EV-D68	1	CS0002
1	1	EV-D68	1	CS0002
1	1	EV-D68	1	CS0002
1	1	EV-D68	1	CS0002
1	1	EV-D68	1	CS0002
2	1	EV-D68	1	CS0002
2	1	EV-D68	1	CS0002
2	1	EV-D68	1	CS0002
2	1	EV-D68	1	CS0002
2	1	EV-D68	1	CS0002
2	1	EV-D68	1	CS0002
2	1	EV-D68	1	CS0002
2	1	EV-D68	1	CS0002
2	1	EV-D68	1	CS0002
2	1	EV-D68	1	CS0002
2	1	EV-D68	1	CS0002
2	1	EV-D68	1	CS0002
2	1	EV-D68	1	CS0002
2	1	EV-D68	1	CS0002
2	1	EV-D68	1	CS0002
2	1	EV-D68	1	CS0002
2	1	EV-D68	1	CS0002
2	1	EV-D68	1	CS0002
2	1	EV-D68	1	CS0002
2	1	EV-D68	1	CS0002
2	1	EV-D68	1	CS0002
2	1	EV-D68	1	CS0002
2	1	EV-D68	1	CS0002
2	1	EV-D68	1	CS0002
2	1	EV-D68	1	CS0002
2	1	EV-D68	1	CS0002
2	1	EV-D68	1	CS0002
2	1	EV-D68	1	CS0002
2	1	EV-D68	1	CS0002
2	1	EV-D68	1	CS0002
2	1	EV-D68	1	CS0002
2	1	EV-D68	1	CS0002
2	1	EV-D68	1	CS0002
2	1	EV-D68	1	CS0002
2	1	EV-D68	1	CS0002
2	1	EV-D68	1	CS0002
2	1	EV-D68	1	CS0002
2	1	EV-D68	1	CS0002
2	1	EV-D68	1	CS0002
2	1	EV-D68	1	CS0002
2	1	EV-D68	1	CS0002
2	1	EV-D68	1	CS0002
2	1	EV-D68	1	CS0002
2	1	EV-D68	1	CS0002
2	1	EV-D68	1	CS0002
2	1	EV-D68	1	CS0002
2	1	EV-D68	1	CS0002
2	1	EV-D68	1	CS0002
2	1	EV-D68	1	CS0002
2	1	EV-D68	1	CS0002
2	1	EV-D68	1	CS0002
2	1	EV-D68	1	CS0002
2	1	EV-D68	1	CS0002
2	1	EV-D68	1	CS0002
2	1	EV-D68	1	CS0002
2	1	EV-D68	1	CS0002
2	1	EV-D68	1	CS0002
2	1	EV-D68	1	CS0002
2	1	EV-D68	1	CS0002
2	1	EV-D68	1	CS0002
2	1	EV-D68	1	CS0002
2	1	EV-D68	1	CS0002
2	1	EV-D68	1	CS0002
2	1	EV-D68	1	CS0002
2	1	EV-D68	1	CS0002
2	1	EV-D68	1	CS0002
2	1	EV-D68	1	CS0002
2	1	EV-D68	1	CS0002
2	1	EV-D68	1	CS0002
2	1	EV-D68	1	CS0002
2	1	EV-D68	1	CS0002
2	1	EV-D68	1	CS0002
3	1	EV-D68	1	CS0002
3	1	EV-D68	1	CS0002
3	1	EV-D68	1	CS0002
3	1	EV-D68	1	CS0002
3	1	EV-D68	1	CS0002
3	1	EV-D68	1	CS0002
3	1	EV-D68	1	CS0002
3	1	EV-D68	1	CS0002
3	1	EV-D68	1	CS0002
3	1	EV-D68	1	CS0002
3	1	EV-D68	1	CS0002
3	1	EV-D68	1	CS0002
3	1	EV-D68	1	CS0002
4	1	EV-D68	1	CS0002
4	1	EV-D68	1	CS0002
4	1	EV-D68	1	CS0002
4	1	EV-D68	1	CS0002
4	1	EV-D68	1	CS0002
1	1	EV-D68	3	CS0002
1	1	EV-D68	3	CS0002
1	1	EV-D68	3	CS0002
2	1	EV-D68	3	CS0002
2	1	EV-D68	3	CS0002
2	1	EV-D68	3	CS0002
2	1	EV-D68	3	CS0002
2	1	EV-D68	3	CS0002
2	1	EV-D68	3	CS0002
2	1	EV-D68	3	CS0002
2	1	EV-D68	3	CS0002
2	1	EV-D68	3	CS0002
2	1	EV-D68	3	CS0002
2	1	EV-D68	3	CS0002
2	1	EV-D68	3	CS0002
3	1	EV-D68	3	CS0002
3	1	EV-D68	3	CS0002
3	1	EV-D68	3	CS0002
3	1	EV-D68	3	CS0002
3	1	EV-D68	3	CS0002
3	1	EV-D68	3	CS0002
3	1	EV-D68	3	CS0002
3	1	EV-D68	3	CS0002
3	1	EV-D68	3	CS0002
3	1	EV-D68	3	CS0002
3	1	EV-D68	3	CS0002
3	1	EV-D68	3	CS0002
3	1	EV-D68	3	CS0002
3	1	EV-D68	3	CS0002
3	1	EV-D68	3	CS0002
3	1	EV-D68	3	CS0002
3	1	EV-D68	3	CS0002
3	1	EV-D68	3	CS0002
3	1	EV-D68	3	CS0002
3	1	EV-D68	3	CS0002
3	1	EV-D68	3	CS0002
3	1	EV-D68	3	CS0002
3	1	EV-D68	3	CS0002
3	1	EV-D68	3	CS0002
3	1	EV-D68	3	CS0002
3	1	EV-D68	3	CS0002
3	1	EV-D68	3	CS0002
3	1	EV-D68	3	CS0002
3	1	EV-D68	3	CS0002
3	1	EV-D68	3	CS0002
3	1	EV-D68	3	CS0002
3	1	EV-D68	3	CS0002
3	1	EV-D68	3	CS0002
3	1	EV-D68	3	CS0002
3	1	EV-D68	3	CS0002
3	1	EV-D68	3	CS0002
3	1	EV-D68	3	CS0002
3	1	EV-D68	3	CS0002
3	1	EV-D68	3	CS0002
3	1	EV-D68	3	CS0002
3	1	EV-D68	3	CS0002
3	1	EV-D68	3	CS0002
3	1	EV-D68	3	CS0002
3	1	EV-D68	3	CS0002
3	1	EV-D68	3	CS0002
3	1	EV-D68	3	CS0002
3	1	EV-D68	3	CS0002
3	1	EV-D68	3	CS0002
3	1	EV-D68	3	CS0002
3	1	EV-D68	3	CS0002
1	1	EV-D68	10	CS0002
1	1	EV-D68	10	CS0002
1	1	EV-D68	10	CS0002
1	1	EV-D68	10	CS0002
1	1	EV-D68	10	CS0002
1	1	EV-D68	10	CS0002
1	1	EV-D68	10	CS0002
1	1	EV-D68	10	CS0002
1	1	EV-D68	10	CS0002
1	1	EV-D68	10	CS0002
1	1	EV-D68	10	CS0002
2	1	EV-D68	10	CS0002
2	1	EV-D68	10	CS0002
2	1	EV-D68	10	CS0002
2	1	EV-D68	10	CS0002
2	1	EV-D68	10	CS0002
2	1	EV-D68	10	CS0002
2	1	EV-D68	10	CS0002
2	1	EV-D68	10	CS0002
2	1	EV-D68	10	CS0002
2	1	EV-D68	10	CS0002
2	1	EV-D68	10	CS0002
2	1	EV-D68	10	CS0002
2	1	EV-D68	10	CS0002
2	1	EV-D68	10	CS0002
2	1	EV-D68	10	CS0002
2	1	EV-D68	10	CS0002
2	1	EV-D68	10	CS0002
2	1	EV-D68	10	CS0002
2	1	EV-D68	10	CS0002
2	1	EV-D68	10	CS0002
2	1	EV-D68	10	CS0002
2	1	EV-D68	10	CS0002
2	1	EV-D68	10	CS0002
2	1	EV-D68	10	CS0002
2	1	EV-D68	10	CS0002
2	1	EV-D68	10	CS0002
2	1	EV-D68	10	CS0002
2	1	EV-D68	10	CS0002
2	1	EV-D68	10	CS0002
2	1	EV-D68	10	CS0002
2	1	EV-D68	10	CS0002
2	1	EV-D68	10	CS0002
3	1	EV-D68	10	CS0002
3	1	EV-D68	10	CS0002
3	1	EV-D68	10	CS0002
3	1	EV-D68	10	CS0002
3	1	EV-D68	10	CS0002
3	1	EV-D68	10	CS0002
3	1	EV-D68	10	CS0002
3	1	EV-D68	10	CS0002
3	1	EV-D68	10	CS0002
3	1	EV-D68	10	CS0002
1	1	Mock	Mock	CS0003
1	1	Mock	Mock	CS0003
1	1	Mock	Mock	CS0003
1	1	Mock	Mock	CS0003
1	1	Mock	Mock	CS0003
1	1	Mock	Mock	CS0003
1	1	Mock	Mock	CS0003
1	1	Mock	Mock	CS0003
1	1	Mock	Mock	CS0003
1	1	Mock	Mock	CS0003
1	1	Mock	Mock	CS0003
1	1	Mock	Mock	CS0003
1	1	Mock	Mock	CS0003
1	1	Mock	Mock	CS0003
1	1	Mock	Mock	CS0003
1	1	Mock	Mock	CS0003
1	1	Mock	Mock	CS0003
1	1	Mock	Mock	CS0003
1	1	Mock	Mock	CS0003
1	1	Mock	Mock	CS0003
1	1	Mock	Mock	CS0003
1	1	Mock	Mock	CS0003
1	1	Mock	Mock	CS0003
1	1	Mock	Mock	CS0003
1	1	Mock	Mock	CS0003
1	1	Mock	Mock	CS0003
1	1	Mock	Mock	CS0003
1	1	Mock	Mock	CS0003
1	1	Mock	Mock	CS0003
1	1	Mock	Mock	CS0003
1	1	Mock	Mock	CS0003
1	1	Mock	Mock	CS0003
1	1	Mock	Mock	CS0003
1	1	Mock	Mock	CS0003
1	1	Mock	Mock	CS0003
1	1	Mock	Mock	CS0003
1	1	Mock	Mock	CS0003
1	1	Mock	Mock	CS0003
1	1	Mock	Mock	CS0003
1	1	Mock	Mock	CS0003
1	1	Mock	Mock	CS0003
1	1	Mock	Mock	CS0003
1	1	Mock	Mock	CS0003
1	1	Mock	Mock	CS0003
1	1	Mock	Mock	CS0003
1	1	Mock	Mock	CS0003
1	1	Mock	Mock	CS0003
1	1	Mock	Mock	CS0003
1	1	Mock	Mock	CS0003
1	1	Mock	Mock	CS0003
1	1	Mock	Mock	CS0003
1	1	Mock	Mock	CS0003
1	1	Mock	Mock	CS0003
1	1	Mock	Mock	CS0003
1	1	Mock	Mock	CS0003
1	1	Mock	Mock	CS0003
1	1	Mock	Mock	CS0003
1	1	Mock	Mock	CS0003
1	1	Mock	Mock	CS0003
1	1	Mock	Mock	CS0003
1	1	Mock	Mock	CS0003
1	1	Mock	Mock	CS0003
1	1	Mock	Mock	CS0003
1	1	Mock	Mock	CS0003
1	1	Mock	Mock	CS0003
1	1	Mock	Mock	CS0003
1	1	Mock	Mock	CS0003
1	1	Mock	Mock	CS0003
1	1	Mock	Mock	CS0003
1	1	Mock	Mock	CS0003
1	1	Mock	Mock	CS0003
1	1	Mock	Mock	CS0003
1	1	Mock	Mock	CS0003
1	1	Mock	Mock	CS0003
1	1	Mock	Mock	CS0003
1	1	Mock	Mock	CS0003
1	1	Mock	Mock	CS0003
1	1	Mock	Mock	CS0003
1	1	Mock	Mock	CS0003
1	1	Mock	Mock	CS0003
1	1	Mock	Mock	CS0003
1	1	Mock	Mock	CS0003
1	1	Mock	Mock	CS0003
1	1	Mock	Mock	CS0003
1	1	Mock	Mock	CS0003
1	1	Mock	Mock	CS0003
1	1	Mock	Mock	CS0003
1	1	Mock	Mock	CS0003
1	1	Mock	Mock	CS0003
1	1	Mock	Mock	CS0003
1	1	Mock	Mock	CS0003
1	1	Mock	Mock	CS0003
1	1	Mock	Mock	CS0003
1	1	Mock	Mock	CS0003
1	1	Mock	Mock	CS0003
1	1	Mock	Mock	CS0003
1	1	Mock	Mock	CS0003
1	1	Mock	Mock	CS0003
1	1	Mock	Mock	CS0003
1	1	Mock	Mock	CS0003
1	1	Mock	Mock	CS0003
1	1	Mock	Mock	CS0003
1	1	Mock	Mock	CS0003
1	1	Mock	Mock	CS0003
1	1	Mock	Mock	CS0003
1	1	Mock	Mock	CS0003
1	1	Mock	Mock	CS0003
1	1	Mock	Mock	CS0003
1	1	Mock	Mock	CS0003
1	1	Mock	Mock	CS0003
1	1	Mock	Mock	CS0003
1	1	Mock	Mock	CS0003
1	1	Mock	Mock	CS0003
1	1	Mock	Mock	CS0003
1	1	Mock	Mock	CS0003
1	1	Mock	Mock	CS0003
1	1	Mock	Mock	CS0003
1	1	Mock	Mock	CS0003
1	1	Mock	Mock	CS0003
1	1	Mock	Mock	CS0003
1	1	Mock	Mock	CS0003
1	1	Mock	Mock	CS0003
1	1	Mock	Mock	CS0003
1	1	Mock	Mock	CS0003
1	1	Mock	Mock	CS0003
1	1	Mock	Mock	CS0003
1	1	Mock	Mock	CS0003
1	1	Mock	Mock	CS0003
1	1	Mock	Mock	CS0003
1	1	Mock	Mock	CS0003
2	1	Mock	Mock	CS0003
2	1	Mock	Mock	CS0003
2	1	Mock	Mock	CS0003
2	1	Mock	Mock	CS0003
2	1	Mock	Mock	CS0003
2	1	Mock	Mock	CS0003
2	1	Mock	Mock	CS0003
2	1	Mock	Mock	CS0003
2	1	Mock	Mock	CS0003
2	1	Mock	Mock	CS0003
2	1	Mock	Mock	CS0003
2	1	Mock	Mock	CS0003
2	1	Mock	Mock	CS0003
2	1	Mock	Mock	CS0003
2	1	Mock	Mock	CS0003
2	1	Mock	Mock	CS0003
2	1	Mock	Mock	CS0003
2	1	Mock	Mock	CS0003
3	1	Mock	Mock	CS0003
3	1	Mock	Mock	CS0003
3	1	Mock	Mock	CS0003
3	1	Mock	Mock	CS0003
3	1	Mock	Mock	CS0003
3	1	Mock	Mock	CS0003
3	1	Mock	Mock	CS0003
3	1	Mock	Mock	CS0003
3	1	Mock	Mock	CS0003
3	1	Mock	Mock	CS0003
3	1	Mock	Mock	CS0003
3	1	Mock	Mock	CS0003
3	1	Mock	Mock	CS0003
3	1	Mock	Mock	CS0003
3	1	Mock	Mock	CS0003
3	1	Mock	Mock	CS0003
3	1	Mock	Mock	CS0003
3	1	Mock	Mock	CS0003
3	1	Mock	Mock	CS0003
3	1	Mock	Mock	CS0003
3	1	Mock	Mock	CS0003
3	1	Mock	Mock	CS0003
3	1	Mock	Mock	CS0003
3	1	Mock	Mock	CS0003
3	1	Mock	Mock	CS0003
3	1	Mock	Mock	CS0003
3	1	Mock	Mock	CS0003
3	1	Mock	Mock	CS0003
3	1	Mock	Mock	CS0003
3	1	Mock	Mock	CS0003
3	1	Mock	Mock	CS0003
4	1	Mock	Mock	CS0003
4	1	Mock	Mock	CS0003
4	1	Mock	Mock	CS0003
4	1	Mock	Mock	CS0003
4	1	Mock	Mock	CS0003
4	1	Mock	Mock	CS0003
4	1	Mock	Mock	CS0003
4	1	Mock	Mock	CS0003
4	1	Mock	Mock	CS0003
4	1	Mock	Mock	CS0003
4	1	Mock	Mock	CS0003
4	1	Mock	Mock	CS0003
4	1	Mock	Mock	CS0003
4	1	Mock	Mock	CS0003
4	1	Mock	Mock	CS0003
4	1	Mock	Mock	CS0003
4	1	Mock	Mock	CS0003
4	1	Mock	Mock	CS0003
4	1	Mock	Mock	CS0003
4	1	Mock	Mock	CS0003
4	1	Mock	Mock	CS0003
4	1	Mock	Mock	CS0003
4	1	Mock	Mock	CS0003
4	1	Mock	Mock	CS0003
4	1	Mock	Mock	CS0003
4	1	Mock	Mock	CS0003
4	1	Mock	Mock	CS0003
4	1	Mock	Mock	CS0003
4	1	Mock	Mock	CS0003
4	1	Mock	Mock	CS0003
4	1	Mock	Mock	CS0003
4	1	Mock	Mock	CS0003
4	1	Mock	Mock	CS0003
4	1	Mock	Mock	CS0003
4	1	Mock	Mock	CS0003
4	1	Mock	Mock	CS0003
4	1	Mock	Mock	CS0003
4	1	Mock	Mock	CS0003
4	1	Mock	Mock	CS0003
4	1	Mock	Mock	CS0003
4	1	Mock	Mock	CS0003
4	1	Mock	Mock	CS0003
4	1	Mock	Mock	CS0003
4	1	Mock	Mock	CS0003
4	1	Mock	Mock	CS0003
4	1	Mock	Mock	CS0003
4	1	Mock	Mock	CS0003
4	1	Mock	Mock	CS0003
4	1	Mock	Mock	CS0003
4	1	Mock	Mock	CS0003
1	1	EV-D68	DMSO	CS0003
1	1	EV-D68	DMSO	CS0003
1	1	EV-D68	DMSO	CS0003
1	1	EV-D68	DMSO	CS0003
1	1	EV-D68	DMSO	CS0003
1	1	EV-D68	DMSO	CS0003
1	1	EV-D68	DMSO	CS0003
1	1	EV-D68	DMSO	CS0003
1	1	EV-D68	DMSO	CS0003
1	1	EV-D68	DMSO	CS0003
1	1	EV-D68	DMSO	CS0003
1	1	EV-D68	DMSO	CS0003
1	1	EV-D68	DMSO	CS0003
1	1	EV-D68	DMSO	CS0003
1	1	EV-D68	DMSO	CS0003
1	1	EV-D68	DMSO	CS0003
1	1	EV-D68	DMSO	CS0003
1	1	EV-D68	DMSO	CS0003
1	1	EV-D68	DMSO	CS0003
1	1	EV-D68	DMSO	CS0003
1	1	EV-D68	DMSO	CS0003
1	1	EV-D68	DMSO	CS0003
1	1	EV-D68	DMSO	CS0003
1	1	EV-D68	DMSO	CS0003
1	1	EV-D68	DMSO	CS0003
1	1	EV-D68	DMSO	CS0003
1	1	EV-D68	DMSO	CS0003
1	1	EV-D68	DMSO	CS0003
1	1	EV-D68	DMSO	CS0003
1	1	EV-D68	DMSO	CS0003
1	1	EV-D68	DMSO	CS0003
1	1	EV-D68	DMSO	CS0003
1	1	EV-D68	DMSO	CS0003
1	1	EV-D68	DMSO	CS0003
1	1	EV-D68	DMSO	CS0003
1	1	EV-D68	DMSO	CS0003
1	1	EV-D68	DMSO	CS0003
1	1	EV-D68	DMSO	CS0003
1	1	EV-D68	DMSO	CS0003
1	1	EV-D68	DMSO	CS0003
1	1	EV-D68	DMSO	CS0003
1	1	EV-D68	DMSO	CS0003
1	1	EV-D68	DMSO	CS0003
1	1	EV-D68	DMSO	CS0003
1	1	EV-D68	DMSO	CS0003
1	1	EV-D68	DMSO	CS0003
1	1	EV-D68	DMSO	CS0003
1	1	EV-D68	DMSO	CS0003
1	1	EV-D68	DMSO	CS0003
1	1	EV-D68	DMSO	CS0003
1	1	EV-D68	DMSO	CS0003
1	1	EV-D68	DMSO	CS0003
1	1	EV-D68	DMSO	CS0003
1	1	EV-D68	DMSO	CS0003
1	1	EV-D68	DMSO	CS0003
1	1	EV-D68	DMSO	CS0003
1	1	EV-D68	DMSO	CS0003
1	1	EV-D68	DMSO	CS0003
1	1	EV-D68	DMSO	CS0003
1	1	EV-D68	DMSO	CS0003
1	1	EV-D68	DMSO	CS0003
1	1	EV-D68	DMSO	CS0003
1	1	EV-D68	DMSO	CS0003
1	1	EV-D68	DMSO	CS0003
1	1	EV-D68	DMSO	CS0003
1	1	EV-D68	DMSO	CS0003
1	1	EV-D68	DMSO	CS0003
1	1	EV-D68	DMSO	CS0003
2	1	EV-D68	DMSO	CS0003
2	1	EV-D68	DMSO	CS0003
2	1	EV-D68	DMSO	CS0003
2	1	EV-D68	DMSO	CS0003
2	1	EV-D68	DMSO	CS0003
2	1	EV-D68	DMSO	CS0003
2	1	EV-D68	DMSO	CS0003
2	1	EV-D68	DMSO	CS0003
2	1	EV-D68	DMSO	CS0003
2	1	EV-D68	DMSO	CS0003
2	1	EV-D68	DMSO	CS0003
2	1	EV-D68	DMSO	CS0003
2	1	EV-D68	DMSO	CS0003
2	1	EV-D68	DMSO	CS0003
2	1	EV-D68	DMSO	CS0003
2	1	EV-D68	DMSO	CS0003
2	1	EV-D68	DMSO	CS0003
2	1	EV-D68	DMSO	CS0003
2	1	EV-D68	DMSO	CS0003
2	1	EV-D68	DMSO	CS0003
2	1	EV-D68	DMSO	CS0003
2	1	EV-D68	DMSO	CS0003
2	1	EV-D68	DMSO	CS0003
2	1	EV-D68	DMSO	CS0003
2	1	EV-D68	DMSO	CS0003
2	1	EV-D68	DMSO	CS0003
2	1	EV-D68	DMSO	CS0003
2	1	EV-D68	DMSO	CS0003
2	1	EV-D68	DMSO	CS0003
2	1	EV-D68	DMSO	CS0003
2	1	EV-D68	DMSO	CS0003
2	1	EV-D68	DMSO	CS0003
2	1	EV-D68	DMSO	CS0003
2	1	EV-D68	DMSO	CS0003
2	1	EV-D68	DMSO	CS0003
2	1	EV-D68	DMSO	CS0003
2	1	EV-D68	DMSO	CS0003
2	1	EV-D68	DMSO	CS0003
2	1	EV-D68	DMSO	CS0003
2	1	EV-D68	DMSO	CS0003
2	1	EV-D68	DMSO	CS0003
2	1	EV-D68	DMSO	CS0003
2	1	EV-D68	DMSO	CS0003
2	1	EV-D68	DMSO	CS0003
2	1	EV-D68	DMSO	CS0003
2	1	EV-D68	DMSO	CS0003
2	1	EV-D68	DMSO	CS0003
3	1	EV-D68	DMSO	CS0003
3	1	EV-D68	DMSO	CS0003
3	1	EV-D68	DMSO	CS0003
3	1	EV-D68	DMSO	CS0003
3	1	EV-D68	DMSO	CS0003
3	1	EV-D68	DMSO	CS0003
3	1	EV-D68	DMSO	CS0003
3	1	EV-D68	DMSO	CS0003
3	1	EV-D68	DMSO	CS0003
3	1	EV-D68	DMSO	CS0003
3	1	EV-D68	DMSO	CS0003
3	1	EV-D68	DMSO	CS0003
3	1	EV-D68	DMSO	CS0003
3	1	EV-D68	DMSO	CS0003
3	1	EV-D68	DMSO	CS0003
3	1	EV-D68	DMSO	CS0003
3	1	EV-D68	DMSO	CS0003
3	1	EV-D68	DMSO	CS0003
3	1	EV-D68	DMSO	CS0003
3	1	EV-D68	DMSO	CS0003
3	1	EV-D68	DMSO	CS0003
3	1	EV-D68	DMSO	CS0003
3	1	EV-D68	DMSO	CS0003
3	1	EV-D68	DMSO	CS0003
3	1	EV-D68	DMSO	CS0003
3	1	EV-D68	DMSO	CS0003
3	1	EV-D68	DMSO	CS0003
3	1	EV-D68	DMSO	CS0003
3	1	EV-D68	DMSO	CS0003
3	1	EV-D68	DMSO	CS0003
3	1	EV-D68	DMSO	CS0003
3	1	EV-D68	DMSO	CS0003
3	1	EV-D68	DMSO	CS0003
3	1	EV-D68	DMSO	CS0003
4	1	EV-D68	DMSO	CS0003
4	1	EV-D68	DMSO	CS0003
4	1	EV-D68	DMSO	CS0003
4	1	EV-D68	DMSO	CS0003
4	1	EV-D68	DMSO	CS0003
4	1	EV-D68	DMSO	CS0003
4	1	EV-D68	DMSO	CS0003
4	1	EV-D68	DMSO	CS0003
4	1	EV-D68	DMSO	CS0003
4	1	EV-D68	DMSO	CS0003
4	1	EV-D68	DMSO	CS0003
4	1	EV-D68	DMSO	CS0003
4	1	EV-D68	DMSO	CS0003
4	1	EV-D68	DMSO	CS0003
4	1	EV-D68	DMSO	CS0003
4	1	EV-D68	DMSO	CS0003
1	1	EV-D68	0.03	CS0003
1	1	EV-D68	0.03	CS0003
1	1	EV-D68	0.03	CS0003
1	1	EV-D68	0.03	CS0003
1	1	EV-D68	0.03	CS0003
1	1	EV-D68	0.03	CS0003
1	1	EV-D68	0.03	CS0003
1	1	EV-D68	0.03	CS0003
1	1	EV-D68	0.03	CS0003
1	1	EV-D68	0.03	CS0003
1	1	EV-D68	0.03	CS0003
1	1	EV-D68	0.03	CS0003
1	1	EV-D68	0.03	CS0003
1	1	EV-D68	0.03	CS0003
1	1	EV-D68	0.03	CS0003
1	1	EV-D68	0.03	CS0003
1	1	EV-D68	0.03	CS0003
1	1	EV-D68	0.03	CS0003
1	1	EV-D68	0.03	CS0003
1	1	EV-D68	0.03	CS0003
1	1	EV-D68	0.03	CS0003
1	1	EV-D68	0.03	CS0003
1	1	EV-D68	0.03	CS0003
1	1	EV-D68	0.03	CS0003
1	1	EV-D68	0.03	CS0003
1	1	EV-D68	0.03	CS0003
1	1	EV-D68	0.03	CS0003
1	1	EV-D68	0.03	CS0003
1	1	EV-D68	0.03	CS0003
1	1	EV-D68	0.03	CS0003
1	1	EV-D68	0.03	CS0003
1	1	EV-D68	0.03	CS0003
1	1	EV-D68	0.03	CS0003
1	1	EV-D68	0.03	CS0003
1	1	EV-D68	0.03	CS0003
1	1	EV-D68	0.03	CS0003
1	1	EV-D68	0.03	CS0003
1	1	EV-D68	0.03	CS0003
1	1	EV-D68	0.03	CS0003
1	1	EV-D68	0.03	CS0003
1	1	EV-D68	0.03	CS0003
1	1	EV-D68	0.03	CS0003
1	1	EV-D68	0.03	CS0003
1	1	EV-D68	0.03	CS0003
1	1	EV-D68	0.03	CS0003
1	1	EV-D68	0.03	CS0003
1	1	EV-D68	0.03	CS0003
1	1	EV-D68	0.03	CS0003
1	1	EV-D68	0.03	CS0003
1	1	EV-D68	0.03	CS0003
1	1	EV-D68	0.03	CS0003
1	1	EV-D68	0.03	CS0003
1	1	EV-D68	0.03	CS0003
1	1	EV-D68	0.03	CS0003
1	1	EV-D68	0.03	CS0003
1	1	EV-D68	0.03	CS0003
1	1	EV-D68	0.03	CS0003
1	1	EV-D68	0.03	CS0003
1	1	EV-D68	0.03	CS0003
1	1	EV-D68	0.03	CS0003
1	1	EV-D68	0.03	CS0003
1	1	EV-D68	0.03	CS0003
1	1	EV-D68	0.03	CS0003
1	1	EV-D68	0.03	CS0003
1	1	EV-D68	0.03	CS0003
1	1	EV-D68	0.03	CS0003
1	1	EV-D68	0.03	CS0003
1	1	EV-D68	0.03	CS0003
1	1	EV-D68	0.03	CS0003
1	1	EV-D68	0.03	CS0003
1	1	EV-D68	0.03	CS0003
1	1	EV-D68	0.03	CS0003
1	1	EV-D68	0.03	CS0003
1	1	EV-D68	0.03	CS0003
1	1	EV-D68	0.03	CS0003
1	1	EV-D68	0.03	CS0003
1	1	EV-D68	0.03	CS0003
1	1	EV-D68	0.03	CS0003
1	1	EV-D68	0.03	CS0003
1	1	EV-D68	0.03	CS0003
1	1	EV-D68	0.03	CS0003
1	1	EV-D68	0.03	CS0003
1	1	EV-D68	0.03	CS0003
1	1	EV-D68	0.03	CS0003
1	1	EV-D68	0.03	CS0003
1	1	EV-D68	0.03	CS0003
1	1	EV-D68	0.03	CS0003
1	1	EV-D68	0.03	CS0003
1	1	EV-D68	0.03	CS0003
1	1	EV-D68	0.03	CS0003
1	1	EV-D68	0.03	CS0003
1	1	EV-D68	0.03	CS0003
2	1	EV-D68	0.03	CS0003
2	1	EV-D68	0.03	CS0003
2	1	EV-D68	0.03	CS0003
2	1	EV-D68	0.03	CS0003
2	1	EV-D68	0.03	CS0003
2	1	EV-D68	0.03	CS0003
2	1	EV-D68	0.03	CS0003
2	1	EV-D68	0.03	CS0003
2	1	EV-D68	0.03	CS0003
2	1	EV-D68	0.03	CS0003
2	1	EV-D68	0.03	CS0003
2	1	EV-D68	0.03	CS0003
2	1	EV-D68	0.03	CS0003
2	1	EV-D68	0.03	CS0003
2	1	EV-D68	0.03	CS0003
2	1	EV-D68	0.03	CS0003
2	1	EV-D68	0.03	CS0003
2	1	EV-D68	0.03	CS0003
2	1	EV-D68	0.03	CS0003
2	1	EV-D68	0.03	CS0003
2	1	EV-D68	0.03	CS0003
2	1	EV-D68	0.03	CS0003
2	1	EV-D68	0.03	CS0003
2	1	EV-D68	0.03	CS0003
2	1	EV-D68	0.03	CS0003
2	1	EV-D68	0.03	CS0003
2	1	EV-D68	0.03	CS0003
2	1	EV-D68	0.03	CS0003
2	1	EV-D68	0.03	CS0003
3	1	EV-D68	0.03	CS0003
3	1	EV-D68	0.03	CS0003
3	1	EV-D68	0.03	CS0003
3	1	EV-D68	0.03	CS0003
3	1	EV-D68	0.03	CS0003
3	1	EV-D68	0.03	CS0003
3	1	EV-D68	0.03	CS0003
3	1	EV-D68	0.03	CS0003
3	1	EV-D68	0.03	CS0003
3	1	EV-D68	0.03	CS0003
3	1	EV-D68	0.03	CS0003
3	1	EV-D68	0.03	CS0003
3	1	EV-D68	0.03	CS0003
3	1	EV-D68	0.03	CS0003
3	1	EV-D68	0.03	CS0003
3	1	EV-D68	0.03	CS0003
3	1	EV-D68	0.03	CS0003
3	1	EV-D68	0.03	CS0003
3	1	EV-D68	0.03	CS0003
3	1	EV-D68	0.03	CS0003
3	1	EV-D68	0.03	CS0003
3	1	EV-D68	0.03	CS0003
3	1	EV-D68	0.03	CS0003
3	1	EV-D68	0.03	CS0003
3	1	EV-D68	0.03	CS0003
3	1	EV-D68	0.03	CS0003
3	1	EV-D68	0.03	CS0003
3	1	EV-D68	0.03	CS0003
3	1	EV-D68	0.03	CS0003
3	1	EV-D68	0.03	CS0003
3	1	EV-D68	0.03	CS0003
3	1	EV-D68	0.03	CS0003
3	1	EV-D68	0.03	CS0003
3	1	EV-D68	0.03	CS0003
3	1	EV-D68	0.03	CS0003
3	1	EV-D68	0.03	CS0003
3	1	EV-D68	0.03	CS0003
3	1	EV-D68	0.03	CS0003
3	1	EV-D68	0.03	CS0003
3	1	EV-D68	0.03	CS0003
3	1	EV-D68	0.03	CS0003
3	1	EV-D68	0.03	CS0003
3	1	EV-D68	0.03	CS0003
3	1	EV-D68	0.03	CS0003
3	1	EV-D68	0.03	CS0003
3	1	EV-D68	0.03	CS0003
3	1	EV-D68	0.03	CS0003
3	1	EV-D68	0.03	CS0003
3	1	EV-D68	0.03	CS0003
3	1	EV-D68	0.03	CS0003
3	1	EV-D68	0.03	CS0003
3	1	EV-D68	0.03	CS0003
3	1	EV-D68	0.03	CS0003
3	1	EV-D68	0.03	CS0003
3	1	EV-D68	0.03	CS0003
3	1	EV-D68	0.03	CS0003
3	1	EV-D68	0.03	CS0003
3	1	EV-D68	0.03	CS0003
3	1	EV-D68	0.03	CS0003
3	1	EV-D68	0.03	CS0003
3	1	EV-D68	0.03	CS0003
3	1	EV-D68	0.03	CS0003
4	1	EV-D68	0.03	CS0003
4	1	EV-D68	0.03	CS0003
4	1	EV-D68	0.03	CS0003
4	1	EV-D68	0.03	CS0003
4	1	EV-D68	0.03	CS0003
4	1	EV-D68	0.03	CS0003
4	1	EV-D68	0.03	CS0003
4	1	EV-D68	0.03	CS0003
4	1	EV-D68	0.03	CS0003
4	1	EV-D68	0.03	CS0003
4	1	EV-D68	0.03	CS0003
4	1	EV-D68	0.03	CS0003
4	1	EV-D68	0.03	CS0003
4	1	EV-D68	0.03	CS0003
4	1	EV-D68	0.03	CS0003
4	1	EV-D68	0.03	CS0003
4	1	EV-D68	0.03	CS0003
4	1	EV-D68	0.03	CS0003
4	1	EV-D68	0.03	CS0003
4	1	EV-D68	0.03	CS0003
4	1	EV-D68	0.03	CS0003
1	1	EV-D68	0.1	CS0003
1	1	EV-D68	0.1	CS0003
1	1	EV-D68	0.1	CS0003
1	1	EV-D68	0.1	CS0003
1	1	EV-D68	0.1	CS0003
1	1	EV-D68	0.1	CS0003
1	1	EV-D68	0.1	CS0003
1	1	EV-D68	0.1	CS0003
1	1	EV-D68	0.1	CS0003
1	1	EV-D68	0.1	CS0003
1	1	EV-D68	0.1	CS0003
1	1	EV-D68	0.1	CS0003
1	1	EV-D68	0.1	CS0003
1	1	EV-D68	0.1	CS0003
1	1	EV-D68	0.1	CS0003
1	1	EV-D68	0.1	CS0003
1	1	EV-D68	0.1	CS0003
1	1	EV-D68	0.1	CS0003
1	1	EV-D68	0.1	CS0003
1	1	EV-D68	0.1	CS0003
1	1	EV-D68	0.1	CS0003
1	1	EV-D68	0.1	CS0003
1	1	EV-D68	0.1	CS0003
1	1	EV-D68	0.1	CS0003
1	1	EV-D68	0.1	CS0003
1	1	EV-D68	0.1	CS0003
1	1	EV-D68	0.1	CS0003
1	1	EV-D68	0.1	CS0003
1	1	EV-D68	0.1	CS0003
1	1	EV-D68	0.1	CS0003
1	1	EV-D68	0.1	CS0003
1	1	EV-D68	0.1	CS0003
1	1	EV-D68	0.1	CS0003
1	1	EV-D68	0.1	CS0003
1	1	EV-D68	0.1	CS0003
1	1	EV-D68	0.1	CS0003
1	1	EV-D68	0.1	CS0003
1	1	EV-D68	0.1	CS0003
1	1	EV-D68	0.1	CS0003
1	1	EV-D68	0.1	CS0003
1	1	EV-D68	0.1	CS0003
1	1	EV-D68	0.1	CS0003
1	1	EV-D68	0.1	CS0003
1	1	EV-D68	0.1	CS0003
1	1	EV-D68	0.1	CS0003
1	1	EV-D68	0.1	CS0003
1	1	EV-D68	0.1	CS0003
1	1	EV-D68	0.1	CS0003
1	1	EV-D68	0.1	CS0003
1	1	EV-D68	0.1	CS0003
1	1	EV-D68	0.1	CS0003
1	1	EV-D68	0.1	CS0003
1	1	EV-D68	0.1	CS0003
1	1	EV-D68	0.1	CS0003
1	1	EV-D68	0.1	CS0003
1	1	EV-D68	0.1	CS0003
1	1	EV-D68	0.1	CS0003
1	1	EV-D68	0.1	CS0003
1	1	EV-D68	0.1	CS0003
1	1	EV-D68	0.1	CS0003
1	1	EV-D68	0.1	CS0003
1	1	EV-D68	0.1	CS0003
1	1	EV-D68	0.1	CS0003
1	1	EV-D68	0.1	CS0003
1	1	EV-D68	0.1	CS0003
1	1	EV-D68	0.1	CS0003
1	1	EV-D68	0.1	CS0003
1	1	EV-D68	0.1	CS0003
1	1	EV-D68	0.1	CS0003
1	1	EV-D68	0.1	CS0003
1	1	EV-D68	0.1	CS0003
1	1	EV-D68	0.1	CS0003
1	1	EV-D68	0.1	CS0003
1	1	EV-D68	0.1	CS0003
1	1	EV-D68	0.1	CS0003
2	1	EV-D68	0.1	CS0003
2	1	EV-D68	0.1	CS0003
2	1	EV-D68	0.1	CS0003
2	1	EV-D68	0.1	CS0003
2	1	EV-D68	0.1	CS0003
2	1	EV-D68	0.1	CS0003
2	1	EV-D68	0.1	CS0003
2	1	EV-D68	0.1	CS0003
2	1	EV-D68	0.1	CS0003
2	1	EV-D68	0.1	CS0003
2	1	EV-D68	0.1	CS0003
2	1	EV-D68	0.1	CS0003
2	1	EV-D68	0.1	CS0003
2	1	EV-D68	0.1	CS0003
2	1	EV-D68	0.1	CS0003
2	1	EV-D68	0.1	CS0003
2	1	EV-D68	0.1	CS0003
2	1	EV-D68	0.1	CS0003
2	1	EV-D68	0.1	CS0003
2	1	EV-D68	0.1	CS0003
2	1	EV-D68	0.1	CS0003
2	1	EV-D68	0.1	CS0003
2	1	EV-D68	0.1	CS0003
2	1	EV-D68	0.1	CS0003
2	1	EV-D68	0.1	CS0003
2	1	EV-D68	0.1	CS0003
2	1	EV-D68	0.1	CS0003
2	1	EV-D68	0.1	CS0003
2	1	EV-D68	0.1	CS0003
2	1	EV-D68	0.1	CS0003
2	1	EV-D68	0.1	CS0003
2	1	EV-D68	0.1	CS0003
2	1	EV-D68	0.1	CS0003
2	1	EV-D68	0.1	CS0003
2	1	EV-D68	0.1	CS0003
2	1	EV-D68	0.1	CS0003
2	1	EV-D68	0.1	CS0003
2	1	EV-D68	0.1	CS0003
2	1	EV-D68	0.1	CS0003
2	1	EV-D68	0.1	CS0003
2	1	EV-D68	0.1	CS0003
2	1	EV-D68	0.1	CS0003
2	1	EV-D68	0.1	CS0003
2	1	EV-D68	0.1	CS0003
2	1	EV-D68	0.1	CS0003
2	1	EV-D68	0.1	CS0003
2	1	EV-D68	0.1	CS0003
2	1	EV-D68	0.1	CS0003
2	1	EV-D68	0.1	CS0003
2	1	EV-D68	0.1	CS0003
2	1	EV-D68	0.1	CS0003
2	1	EV-D68	0.1	CS0003
2	1	EV-D68	0.1	CS0003
2	1	EV-D68	0.1	CS0003
2	1	EV-D68	0.1	CS0003
2	1	EV-D68	0.1	CS0003
2	1	EV-D68	0.1	CS0003
2	1	EV-D68	0.1	CS0003
2	1	EV-D68	0.1	CS0003
2	1	EV-D68	0.1	CS0003
2	1	EV-D68	0.1	CS0003
2	1	EV-D68	0.1	CS0003
2	1	EV-D68	0.1	CS0003
2	1	EV-D68	0.1	CS0003
2	1	EV-D68	0.1	CS0003
2	1	EV-D68	0.1	CS0003
2	1	EV-D68	0.1	CS0003
2	1	EV-D68	0.1	CS0003
2	1	EV-D68	0.1	CS0003
2	1	EV-D68	0.1	CS0003
2	1	EV-D68	0.1	CS0003
2	1	EV-D68	0.1	CS0003
2	1	EV-D68	0.1	CS0003
2	1	EV-D68	0.1	CS0003
2	1	EV-D68	0.1	CS0003
2	1	EV-D68	0.1	CS0003
2	1	EV-D68	0.1	CS0003
3	1	EV-D68	0.1	CS0003
3	1	EV-D68	0.1	CS0003
3	1	EV-D68	0.1	CS0003
3	1	EV-D68	0.1	CS0003
3	1	EV-D68	0.1	CS0003
3	1	EV-D68	0.1	CS0003
3	1	EV-D68	0.1	CS0003
3	1	EV-D68	0.1	CS0003
3	1	EV-D68	0.1	CS0003
3	1	EV-D68	0.1	CS0003
3	1	EV-D68	0.1	CS0003
3	1	EV-D68	0.1	CS0003
3	1	EV-D68	0.1	CS0003
3	1	EV-D68	0.1	CS0003
3	1	EV-D68	0.1	CS0003
3	1	EV-D68	0.1	CS0003
3	1	EV-D68	0.1	CS0003
3	1	EV-D68	0.1	CS0003
3	1	EV-D68	0.1	CS0003
3	1	EV-D68	0.1	CS0003
3	1	EV-D68	0.1	CS0003
3	1	EV-D68	0.1	CS0003
3	1	EV-D68	0.1	CS0003
3	1	EV-D68	0.1	CS0003
3	1	EV-D68	0.1	CS0003
3	1	EV-D68	0.1	CS0003
3	1	EV-D68	0.1	CS0003
3	1	EV-D68	0.1	CS0003
3	1	EV-D68	0.1	CS0003
3	1	EV-D68	0.1	CS0003
3	1	EV-D68	0.1	CS0003
3	1	EV-D68	0.1	CS0003
3	1	EV-D68	0.1	CS0003
3	1	EV-D68	0.1	CS0003
3	1	EV-D68	0.1	CS0003
3	1	EV-D68	0.1	CS0003
3	1	EV-D68	0.1	CS0003
3	1	EV-D68	0.1	CS0003
3	1	EV-D68	0.1	CS0003
3	1	EV-D68	0.1	CS0003
3	1	EV-D68	0.1	CS0003
3	1	EV-D68	0.1	CS0003
3	1	EV-D68	0.1	CS0003
3	1	EV-D68	0.1	CS0003
4	1	EV-D68	0.1	CS0003
4	1	EV-D68	0.1	CS0003
4	1	EV-D68	0.1	CS0003
4	1	EV-D68	0.1	CS0003
4	1	EV-D68	0.1	CS0003
4	1	EV-D68	0.1	CS0003
4	1	EV-D68	0.1	CS0003
4	1	EV-D68	0.1	CS0003
4	1	EV-D68	0.1	CS0003
4	1	EV-D68	0.1	CS0003
4	1	EV-D68	0.1	CS0003
4	1	EV-D68	0.1	CS0003
4	1	EV-D68	0.1	CS0003
4	1	EV-D68	0.1	CS0003
4	1	EV-D68	0.1	CS0003
4	1	EV-D68	0.1	CS0003
4	1	EV-D68	0.1	CS0003
4	1	EV-D68	0.1	CS0003
4	1	EV-D68	0.1	CS0003
4	1	EV-D68	0.1	CS0003
4	1	EV-D68	0.1	CS0003
4	1	EV-D68	0.1	CS0003
4	1	EV-D68	0.1	CS0003
4	1	EV-D68	0.1	CS0003
4	1	EV-D68	0.1	CS0003
4	1	EV-D68	0.1	CS0003
4	1	EV-D68	0.1	CS0003
4	1	EV-D68	0.1	CS0003
4	1	EV-D68	0.1	CS0003
4	1	EV-D68	0.1	CS0003
4	1	EV-D68	0.1	CS0003
4	1	EV-D68	0.1	CS0003
4	1	EV-D68	0.1	CS0003
4	1	EV-D68	0.1	CS0003
4	1	EV-D68	0.1	CS0003
4	1	EV-D68	0.1	CS0003
4	1	EV-D68	0.1	CS0003
4	1	EV-D68	0.1	CS0003
4	1	EV-D68	0.1	CS0003
1	1	EV-D68	0.3	CS0003
1	1	EV-D68	0.3	CS0003
1	1	EV-D68	0.3	CS0003
1	1	EV-D68	0.3	CS0003
1	1	EV-D68	0.3	CS0003
1	1	EV-D68	0.3	CS0003
1	1	EV-D68	0.3	CS0003
1	1	EV-D68	0.3	CS0003
1	1	EV-D68	0.3	CS0003
1	1	EV-D68	0.3	CS0003
1	1	EV-D68	0.3	CS0003
1	1	EV-D68	0.3	CS0003
1	1	EV-D68	0.3	CS0003
1	1	EV-D68	0.3	CS0003
1	1	EV-D68	0.3	CS0003
1	1	EV-D68	0.3	CS0003
1	1	EV-D68	0.3	CS0003
1	1	EV-D68	0.3	CS0003
1	1	EV-D68	0.3	CS0003
1	1	EV-D68	0.3	CS0003
1	1	EV-D68	0.3	CS0003
1	1	EV-D68	0.3	CS0003
1	1	EV-D68	0.3	CS0003
1	1	EV-D68	0.3	CS0003
1	1	EV-D68	0.3	CS0003
1	1	EV-D68	0.3	CS0003
1	1	EV-D68	0.3	CS0003
1	1	EV-D68	0.3	CS0003
1	1	EV-D68	0.3	CS0003
1	1	EV-D68	0.3	CS0003
1	1	EV-D68	0.3	CS0003
1	1	EV-D68	0.3	CS0003
1	1	EV-D68	0.3	CS0003
1	1	EV-D68	0.3	CS0003
1	1	EV-D68	0.3	CS0003
1	1	EV-D68	0.3	CS0003
1	1	EV-D68	0.3	CS0003
1	1	EV-D68	0.3	CS0003
1	1	EV-D68	0.3	CS0003
1	1	EV-D68	0.3	CS0003
1	1	EV-D68	0.3	CS0003
1	1	EV-D68	0.3	CS0003
1	1	EV-D68	0.3	CS0003
1	1	EV-D68	0.3	CS0003
1	1	EV-D68	0.3	CS0003
1	1	EV-D68	0.3	CS0003
1	1	EV-D68	0.3	CS0003
1	1	EV-D68	0.3	CS0003
1	1	EV-D68	0.3	CS0003
1	1	EV-D68	0.3	CS0003
1	1	EV-D68	0.3	CS0003
1	1	EV-D68	0.3	CS0003
1	1	EV-D68	0.3	CS0003
1	1	EV-D68	0.3	CS0003
1	1	EV-D68	0.3	CS0003
1	1	EV-D68	0.3	CS0003
1	1	EV-D68	0.3	CS0003
1	1	EV-D68	0.3	CS0003
1	1	EV-D68	0.3	CS0003
1	1	EV-D68	0.3	CS0003
1	1	EV-D68	0.3	CS0003
1	1	EV-D68	0.3	CS0003
1	1	EV-D68	0.3	CS0003
1	1	EV-D68	0.3	CS0003
1	1	EV-D68	0.3	CS0003
1	1	EV-D68	0.3	CS0003
1	1	EV-D68	0.3	CS0003
1	1	EV-D68	0.3	CS0003
1	1	EV-D68	0.3	CS0003
1	1	EV-D68	0.3	CS0003
1	1	EV-D68	0.3	CS0003
1	1	EV-D68	0.3	CS0003
1	1	EV-D68	0.3	CS0003
1	1	EV-D68	0.3	CS0003
1	1	EV-D68	0.3	CS0003
1	1	EV-D68	0.3	CS0003
1	1	EV-D68	0.3	CS0003
1	1	EV-D68	0.3	CS0003
2	1	EV-D68	0.3	CS0003
2	1	EV-D68	0.3	CS0003
2	1	EV-D68	0.3	CS0003
2	1	EV-D68	0.3	CS0003
2	1	EV-D68	0.3	CS0003
2	1	EV-D68	0.3	CS0003
2	1	EV-D68	0.3	CS0003
2	1	EV-D68	0.3	CS0003
2	1	EV-D68	0.3	CS0003
3	1	EV-D68	0.3	CS0003
3	1	EV-D68	0.3	CS0003
3	1	EV-D68	0.3	CS0003
3	1	EV-D68	0.3	CS0003
3	1	EV-D68	0.3	CS0003
3	1	EV-D68	0.3	CS0003
3	1	EV-D68	0.3	CS0003
3	1	EV-D68	0.3	CS0003
3	1	EV-D68	0.3	CS0003
3	1	EV-D68	0.3	CS0003
3	1	EV-D68	0.3	CS0003
3	1	EV-D68	0.3	CS0003
3	1	EV-D68	0.3	CS0003
3	1	EV-D68	0.3	CS0003
3	1	EV-D68	0.3	CS0003
3	1	EV-D68	0.3	CS0003
3	1	EV-D68	0.3	CS0003
3	1	EV-D68	0.3	CS0003
3	1	EV-D68	0.3	CS0003
3	1	EV-D68	0.3	CS0003
3	1	EV-D68	0.3	CS0003
3	1	EV-D68	0.3	CS0003
3	1	EV-D68	0.3	CS0003
3	1	EV-D68	0.3	CS0003
3	1	EV-D68	0.3	CS0003
3	1	EV-D68	0.3	CS0003
3	1	EV-D68	0.3	CS0003
3	1	EV-D68	0.3	CS0003
3	1	EV-D68	0.3	CS0003
3	1	EV-D68	0.3	CS0003
3	1	EV-D68	0.3	CS0003
3	1	EV-D68	0.3	CS0003
3	1	EV-D68	0.3	CS0003
3	1	EV-D68	0.3	CS0003
3	1	EV-D68	0.3	CS0003
3	1	EV-D68	0.3	CS0003
3	1	EV-D68	0.3	CS0003
3	1	EV-D68	0.3	CS0003
3	1	EV-D68	0.3	CS0003
3	1	EV-D68	0.3	CS0003
3	1	EV-D68	0.3	CS0003
3	1	EV-D68	0.3	CS0003
3	1	EV-D68	0.3	CS0003
3	1	EV-D68	0.3	CS0003
3	1	EV-D68	0.3	CS0003
3	1	EV-D68	0.3	CS0003
3	1	EV-D68	0.3	CS0003
3	1	EV-D68	0.3	CS0003
3	1	EV-D68	0.3	CS0003
3	1	EV-D68	0.3	CS0003
3	1	EV-D68	0.3	CS0003
3	1	EV-D68	0.3	CS0003
3	1	EV-D68	0.3	CS0003
3	1	EV-D68	0.3	CS0003
3	1	EV-D68	0.3	CS0003
3	1	EV-D68	0.3	CS0003
3	1	EV-D68	0.3	CS0003
4	1	EV-D68	0.3	CS0003
4	1	EV-D68	0.3	CS0003
4	1	EV-D68	0.3	CS0003
4	1	EV-D68	0.3	CS0003
4	1	EV-D68	0.3	CS0003
4	1	EV-D68	0.3	CS0003
4	1	EV-D68	0.3	CS0003
4	1	EV-D68	0.3	CS0003
4	1	EV-D68	0.3	CS0003
4	1	EV-D68	0.3	CS0003
4	1	EV-D68	0.3	CS0003
4	1	EV-D68	0.3	CS0003
1	1	EV-D68	1	CS0003
1	1	EV-D68	1	CS0003
1	1	EV-D68	1	CS0003
1	1	EV-D68	1	CS0003
1	1	EV-D68	1	CS0003
1	1	EV-D68	1	CS0003
1	1	EV-D68	1	CS0003
1	1	EV-D68	1	CS0003
1	1	EV-D68	1	CS0003
1	1	EV-D68	1	CS0003
1	1	EV-D68	1	CS0003
1	1	EV-D68	1	CS0003
1	1	EV-D68	1	CS0003
[truncated: 6,513 more rows]
