# Supplementary material for: Enterovirus D68 2A protease causes nuclear pore complex dysfunction and independently contributes to motor neuron toxicity
Source: eLife. 2026 Jun 18;14:RP108672. doi: 10.7554/eLife.108672 (PMC13278737; doi:10.7554/eLife.108672)
Supplement: Figure 4—source data 5. [file elife-108672-fig4-data5.zip › Fig 4F-2 cell counts.csv]

	Infection	Mock	EV-D68	EV-D68	EV-D68	EV-D68	EV-D68	EV-D68	EV-D68	Mock	EV-D68	EV-D68	EV-D68	EV-D68	EV-D68	EV-D68	EV-D68	Mock	EV-D68	EV-D68	EV-D68	EV-D68	EV-D68	EV-D68	EV-D68	Mock	EV-D68	EV-D68	EV-D68	EV-D68	EV-D68	EV-D68	EV-D68
	Telaprevir	Mock	DMSO	0.03	0.1	0.3	1	3	10	Mock	DMSO	0.03	0.1	0.3	1	3	10	Mock	DMSO	0.03	0.1	0.3	1	3	10	Mock	DMSO	0.03	0.1	0.3	1	3	10
Time (days)	Cell Line	CS0002	CS0002	CS0002	CS0002	CS0002	CS0002	CS0002	CS0002	CS0003	CS0003	CS0003	CS0003	CS0003	CS0003	CS0003	CS0003	CS88	CS88	CS88	CS88	CS88	CS88	CS88	CS88	CS0YX7	CS0YX7	CS0YX7	CS0YX7	CS0YX7	CS0YX7	CS0YX7	CS0YX7
0		20	32	57	51	52	32	45	24	731	631	578	633	589	649	525	461	161	124	209	229	240	216	197	192	41	56	20	33	66	71	36	45
1		20	32	48	34	28	31	45	23	587	453	443	495	517	548	448	392	137	74	69	85	95	123	99	104	29	42	17	27	53	53	36	28
2		20	18	26	24	22	24	40	23	556	270	318	321	379	389	340	336	128	60	49	64	67	86	82	101	29	17	10	24	24	27	27	18
3		20	16	12	9	14	14	26	23	487	170	224	219	252	253	233	238	123	37	27	23	44	65	73	75	24	14	7	17	17	14	17	17
4		20	13	2	4	6	7	16	23	487	159	203	213	243	228	211	234	113	31	27	23	31	65	64	73	21	12	7	15	6	12	15	17
