# Supplementary material for: Enterovirus D68 2A protease causes nuclear pore complex dysfunction and independently contributes to motor neuron toxicity
Source: eLife. 2026 Jun 18;14:RP108672. doi: 10.7554/eLife.108672 (PMC13278737; doi:10.7554/eLife.108672)
Supplement: Figure 4—source data 6. [file elife-108672-fig4-data6.zip › Fig 4H-2.csv]

	Mock	Mock	Mock	Mock	DMSO	DMSO	DMSO	DMSO	0.3	0.3	0.3	0.3	1	1	1	1	3	3	3	3	10	10	10	10
Time (hours)
	23-1 MD/2018	24-7 MD/2018	24-12 MD/2018	23-17 MD/2018	23-1 MD/2018	24-7 MD/2018	24-12 MD/2018	23-17 MD/2018	23-1 MD/2018	24-7 MD/2018	24-12 MD/2018	23-17 MD/2018	23-1 MD/2018	24-7 MD/2018	24-12 MD/2018	23-17 MD/2018	23-1 MD/2018	24-7 MD/2018	24-12 MD/2018	23-17 MD/2018	23-1 MD/2018	24-7 MD/2018	24-12 MD/2018	23-17 MD/2018
2	1	1	1	1	5600	6400	4400	2000	6400	5600	4400	2680	8000	11600	9600	2440	9600	8400	5600	2480	8800	10800	8400	2200
8	1	1	1	1	8400	188000	1120	280	26400	176000	1360	760	13200	92000	1480	1160	4800	22400	1400	480	1280	1640	1400	400
24	1	1	1	1	28000	136000	4000	4400	220000	556000	8000	10000	128000	304000	6800	3200	68000	112000	400	10400	6800	5600	2000	1040
48	1	1	1	1	36000	192000	2160	10800	216000	400000	15200	30800	112000	264000	8400	18000	128000	152000	280	14800	2160	4400	2000	360
