# Supplementary material for: Enterovirus D68 2A protease causes nuclear pore complex dysfunction and independently contributes to motor neuron toxicity
Source: eLife. 2026 Jun 18;14:RP108672. doi: 10.7554/eLife.108672 (PMC13278737; doi:10.7554/eLife.108672)
Supplement: Figure 4—source data 6. [file elife-108672-fig4-data6.zip › Fig 4H-1.csv]

	Mock	Mock	Mock	Mock	DMSO	DMSO	DMSO	DMSO	0.3	0.3	0.3	0.3	1	1	1	1	3	3	3	3	10	10	10	10
Time (hours)
	22-9 MO/2014	24-8 MO/2014	24-12 MO/2014	23-19 MO/2014	22-9 MO/2014	24-8 MO/2014	24-12 MO/2014	23-19 MO/2014	22-9 MO/2014	24-8 MO/2014	24-12 MO/2014	23-19 MO/2014	22-9 MO/2014	24-8 MO/2014	24-12 MO/2014	23-19 MO/2014	22-9 MO/2014	24-8 MO/2014	24-12 MO/2014	23-19 MO/2014	22-9 MO/2014	24-8 MO/2014	24-12 MO/2014	23-19 MO/2014	24-19 MO/2014	24-16 MD/2018	24-16 MO/2014
2	1	1	1	1	4800	2160	4400	1200	2960	2360	4400	1600	5200	2640	9600	1600	7200	2520	5600	1200	2600	5200	8400	3200
8	1	1	1	1	1920	2520	1120	1200	4400	1960	1360	1080	6400	1960	1480	1160	2440	2000	1400	1320	2080	2200	1400	1600
24	1	1	1	1	8400	10800	4000	2000	23200	20400	8000	6800	7600	7600	6800	6800	3000	2160	400	3200	1120	680	2000	1200
48	1	1	1	1	1560	30400	2160	200	1960	1160	15200	2800	1680	2400	8400	2400	960	1280	280	400	320	160	2000	80
